# Supplementary material for: Development of a Xylene-Free Sample Preparation Protocol for Quantitative Proteomics of Clinically Relevant Formaldehyde-Fixed Paraffin-Embedded Needle Biopsy Samples
Source: Proteomes. 2026 Jun 14;14(2):30. doi: 10.3390/proteomes14020030 (PMC13306278; doi:10.3390/proteomes14020030)
Supplement: Supplementary file 1 [file proteomes-14-00030-s001.zip]

Archive with 8 entries (8 files):
- Supplementary Figures.pdf
- Table_S1.xlsx
- Table_S2.xlsx
- Table_S3.xlsx
- Table_S4.xlsx
- Table_S5.xlsx
- Table_S6.xlsx
- Table_S7.xlsx
