# Supplementary material for: Development of a Xylene-Free Sample Preparation Protocol for Quantitative Proteomics of Clinically Relevant Formaldehyde-Fixed Paraffin-Embedded Needle Biopsy Samples
Source: Proteomes. 2026 Jun 14;14(2):30. doi: 10.3390/proteomes14020030 (PMC13306278; doi:10.3390/proteomes14020030)
Supplement: Supplementary file 1 [file proteomes-14-00030-s001.zip › Table_S1.xlsx]

## Sheet: Munka1
Table S1: DIA-NN 2.2 precursor ion generation, output, and algorithm parameters used for methods optimization and liver disease case study
DIA-NN 2.2	Approach optimization		Liver disease Case study
	Approach_2	Approach_3	Approach_2M
Precursor ion generation
FASTA digest for library-free search/library generation	Checked	Checked	Checked
Deep learning-based spectra and RTs prediction	Checked	Checked	Checked
Contaminants	Unchecked	Unchecked	Checked
Reannotate	Unchecked	Unchecked	Checked
Protease	Tryspin/P	Tryspin/P	Tryspin/P
Missed cleavages	2	2	2
Maximum number of variable modifictaions	3	3	3
N-term excision	Checked	Checked	Checked
C carbamidomethylation	Unchecked	Checked	Checked
M oxidation	Checked	Checked	Checked
N-terminal acetylation	Unchecked	Unchecked	Checked
Peptide length range	7-30 (Default)	7-30 (Default)	7-30 (Default)
Precursor m/z range	300-1800 (Default)	300-1800 (Default)	300-1800 (Default)
Fragment m/z range	200-1800 (Default)	200-1800 (Default)	200-1800 (Default)
Output
Use existing .quant files when available	Unchecked	Unchecked	Unchecked
Generate spectral library	Checked	Checked	Unchecked
Quantities matrices	Checked	Checked	Unchecked
Generate XICs	Checked	Checked	Checked
Generate Prosit input from FASTA or spectral library	Unchecked	Unchecked	Unchecked
Precursor FDR (%)	1.0	1.0	1.0
Threads	16	16	12
Generate PDF report	Checked	Checked	Checked
Log level	1	1	1
Algorithm
MS1 mass accuracy	0.0 (Default)	0.0 (Default)	20 ppm
MS2 mass accuracy	0.0 (Default)	0.0 (Default)	23 ppm
Scan window	2 (Default)	2 (Default)	10
Match between runs (MBR)	Checked	Checked	Checked
Machine learning	NNs (cross-validated)	NNs (cross-validated)	NNs (cross-validated)
Unrelated runs	Unchecked	Unchecked	Unchecked
Use isotopologues	Checked	Checked	Checked
RT profiling	Unchecked	Unchecked	Unchecked
Remove likely interferences	Checked	Checked	Checked
Protein inference	Checked	Checked	Checked
Proteotypicity	Genes	Genes	Genes
Quantification strategy	any LC (high accuracy)	any LC (high accuracy)	Quant UMS (high precision)
Cross-run normalisation	Global	Global	RT-dependant
Speed and RAM usage	Optimal results	Optimal results	Optimal results
