# Supplementary material for: Development of a Xylene-Free Sample Preparation Protocol for Quantitative Proteomics of Clinically Relevant Formaldehyde-Fixed Paraffin-Embedded Needle Biopsy Samples
Source: Proteomes. 2026 Jun 14;14(2):30. doi: 10.3390/proteomes14020030 (PMC13306278; doi:10.3390/proteomes14020030)
Supplement: Supplementary file 1 [file proteomes-14-00030-s001.zip › Table_S2.xlsx]

## Sheet: Protein groups
All_PGs	A2_HMQ1_Quant	A2_HMQ2_Quant	A2_HMQ3_Quant	A3_HMQ1_Quant	A3_HMQ2_Quant	A3_HMQ3_Quant
A0A0C4DH25	749589	543421	740629
A2VDF0	315310	466300	50
A6NCS6				263176	139565	271112
A6ND91	50	50	50			161101
A6NLP5	380417	637715	337555	1.19029e+06	329661	1.35591e+06
A8MWD9		302353	319870
B2RPK0	519822	528937	488309
E9PAV3	50	50
O00151	1.34683e+06	491668	637242
O00159	265676	50	50
O00217					114140
O00264	50	50	50	2.0892e+06	2.07401e+06	2.0557e+06
O00299	216419	204888	50	852631	306290	169270
O00303	23206.5		27542.2
O00483	109208	93074.7
O00571	220687	177816	117394
O00584	844786
O00748	1869814	50	1451589	479620	495045	558910
O14618	68069.5	51883.3
O14745	693012	872785	674995
O14756	1468973	787442	955986	1.20035e+06	53425.9	799465
O14773	50	50	50
O14841	50	50	50
O14949	50	50	42465.4
O14950	1.0263e+06	640264	727167			512625
O14975	197657	176842	249835		147644	27897.9
O15020						1.15096e+06
O15145	1.03994e+06	847213	930709
O15173	560637	654605	493996
O15230			50
O15511	833253	870401	733499
O43143		50	50
O43175	8349280	7.62307e+06	6332376	1959514	1567267	1.55334e+06
O43242		37708.9
O43390	267370		183710
O43488	655347	588470	881479
O43598	371255	50	337819
O43707	7379362	3.57224e+06	8653434	50	568629	961431
O43772	67867.1		49853.7	1.40508e+06	898390	1.15898e+06
O43826	27440.7	50
O43852	39484.3
O43866		90109.4
O60437				617546	222774	450134
O60493	340172	50
O60506-3	214304	280472
O60701	3921505	3.74225e+06	3.79916e+06	614649	242570	728261
O60716	50				26901.6
O60749	50		50
O60763	220968	124163	110843	301444	342204	205396
O60814	7235087	7.54327e+06	6085975	90571200	75967224	68347056
O60869	156739	77790.9	143379
O60888	1.26372e+06	740813	1.16413e+06
O75083	50	423544	50	1.32221e+06	803270	1.00744e+06
O75347	333565	323552	370289	50	282520	159694
O75356	615126	1.32972e+06
O75367	50		332414
O75369	50	50	50	231379	174150
O75390	370607	434800	350271
O75396	374641	426472	434279	243987	325624	496008
O75439	175307
O75452	2.52565e+06	2595479	2.24321e+06	1.35669e+06	1.736e+06	932449
O75477	1.07721e+06	822351	1.05888e+06
O75489	299640	170734	261319
O75521		139905	50
O75600	117793	141057
O75608	219173
O75795	50	50	50	50	50	50
O75874	50	50	50	2.12179e+06	2.23565e+06	1.67211e+06
O75891	5867344	4635558	5101014	1.3691e+06	833482	1.09878e+06
O75911	101995	84839.8	87472.6
O75915	133735	50	212908
O75947	546795	652385	590469
O75955						169600
O75964	606528	600859	802691	924617	613200	635892
O76054	467296	310046	493285
O76062	401772
O94760	50	50	50	2.62666e+06	1.50494e+06	321583
O94874	92578	82092.1	81967.8
O94875-10	418788	50	248269
O94979	51559.8	146285
O95154	1.34011e+06	1.83824e+06	1.74775e+06		367874	313461
O95168	491055	518561	529557	427036	267261	404272
O95210	302030	393304	259308
O95255		50	50	143594	87410.7	94868
O95336	50	235495	267785			75997.2
O95394	50	50
O95479	1.18644e+06	977267	968655	550663	409462	718528
O95571	1.45111e+06	979894	904452
O95831	586180	843419	1.00087e+06	532608	541858	522945
O95954	13330987	50	12178015	7.179e+06	4.71909e+06	50
O96000	90176.8	53207.2
P00167	5.75757e+06	3.49145e+06	5710868	1.4866e+06
P00325	33095122	40982936	20276691	14945395	11500065	9825622
P00326	8.02513e+06	8878376	9589599	3.36004e+06	3.07576e+06	3273483
P00338	5.35504e+06	6.37266e+06	7159991	1.2909e+06	3.29024e+06	3.28164e+06
P00352	50	50	12677966	4.31634e+06	3.30898e+06	3.6476e+06
P00367	4873628	4.55891e+06	4.66879e+06	2501955	2.2847e+06	2.87126e+06
P00387	434908	434145	457364
P00403	2.05065e+06	1715747	1767260	50	3.40889e+06	2.68075e+06
P00439	1.22576e+06	1.20283e+06	50	50	50	50
P00441	1.1008e+06	1.35751e+06
P00450	540882	671785	500964
P00480	9888397	8771490	7.65832e+06	10503022	9122171	9083967
P00492	377762	351735	317679
P00505	8891264	8465335	9058114	6010706	4754876	5.14277e+06
P00558	1.21959e+06	2.37128e+06	1.17853e+06	512167	1.06942e+06	580232
P00738	3.43544e+06	3.30548e+06	3351329	1.11903e+06	232107	1.06051e+06
P00747	163972	163866	247548
P00751		136207
P00915	103198	284241	160644
P00918	50	3.92653e+06	50
P00966	10942040	13768213	13597115	14209909	17186466	7645100
P01008	885754	950269	1.05195e+06
P01009	50	50	50	1.49701e+06	258855	500175
P01011	1.43926e+06	881404	1.18062e+06	162710	108918	71698.3
P01023	1.86322e+06	50	1.33457e+06	235369		317741
P01024	1.87275e+06	1.62579e+06	1.82429e+06	50	486002	50
P01834	7531222	7.45976e+06	9214587	980357	653800	679314
P01857	5867977	3.40738e+06	6054866	1.70526e+06	779316	1.25118e+06
P01861	282573	239711	338551
P01871	5491243	4.87121e+06	3.76076e+06	583508	794416	2.05775e+06
P01876	1.93788e+06	3.48571e+06	4.19017e+06	1.47616e+06	1.41828e+06	2.25606e+06
P02042	13455968	7.6693e+06	7.46715e+06	3.49941e+06	2.49933e+06	279975
P02452	35847232	24080936	53746616	21100180	6.39962e+06	22440124
P02461	1.55716e+06	390484	1.89509e+06
P02545	6.59169e+06	5.81639e+06	6615043	4380239	7.74066e+06	4.51597e+06
P02647	656170	1.11037e+06	1.07717e+06	5117047	1.5733e+06	2813129
P02649	2.03376e+06	1.47428e+06	1.48702e+06	1.00398e+06	1.08811e+06	1143867
P02652		114350
P02656		365710
P02671	1.65378e+06	50	1546778	151269	211109	182850
P02675	1.71158e+06	1.95929e+06	1.18326e+06
P02679	1.19631e+06	50	50
P02730	246706	151202	117646	589163	465176	475526
P02743	1.40951e+06	1.07386e+06	1.93216e+06
P02749	137940	136927
P02750		224050
P02751	1.21595e+06	1.05668e+06	1509538	617879	336251	460692
P02753	445366	290065	176810
P02760				918601	240097	739494
P02763		377050	88013.6
P02768	30789796	50	43603020	12508013	9198304	10715946
P02787	800166	486946	1.01016e+06
P02788		48782.9		70097.7		30896.9
P02790	889607	1.6281e+06	2.28946e+06	415645	264471	337824
P02792	10348096	11516436	13119678	4.85508e+06	1.81147e+06	6.62079e+06
P02794	1.65738e+06	50	1.33093e+06	345833	343488	312253
P04004	1.1766e+06	455863	937980	715438	350170	260756
P04040	50	50	4.4761e+06	50	50	50
P04066	415823	176577	96785.1		50	50
P04080	115422	50
P04083	246181	214517	50	741428	315411	678821
P04114	50	50	50
P04179	5213413	11409963	7515339	50	50	50
P04181	74560.9	78557.1
P04196		50	50
P04217	251029	540758	640102
P04406	50	50	50	50	50	50
P04424	4.58511e+06	50	4957695	1.48776e+06	1.60559e+06	1970446
P04439	325489	486357	395482
P04632		50
P04792	7.03759e+06	50	8442851	3.4024e+06	2435042	3.6893e+06
P04843	1.96083e+06	50	50	332037	50	598213
P04844	156850	637343	122002	1.39885e+06	31387.6	959152
P04899	1.93741e+06	2149490	1.69302e+06
P04908	84295160	49846584	51192092	14380046	24453122	31135272
P05023	811855	398214	660071	87384.2	144332	87883.6
P05026			47313.5
P05062	27929272	50	30029880	4.52846e+06	8891946	6.6687e+06
P05089	22291142	25366692	22358382	18060076	11489878	17609814
P05090	360409	318991	362034
P05091	35063432	28392316	27231736	35763872	19402451	40883912
P05109		50	50	255366		601250
P05141	5.04931e+06	3.8984e+06	2.28213e+06	1753585	1.4753e+06	1.72591e+06
P05155	50	372418	50
P05164	290716	150124	105487	50	50	50
P05165	50	755049	702471	542702	50	50
P05166	732608	50	819412	319775	268685
P05177	4229612	3695238	2.92617e+06	1.03831e+06	1.25273e+06	1.95889e+06
P05181	3.68915e+06	2.85839e+06	2574388		345766	50
P05198	165469		200013
P05386	1.51065e+06	1.91995e+06	1.25834e+06	340496	223583	280347
P05387	1.27431e+06	50	618648	303031		522579
P05388	420944	279436	361810
P05556	1.14178e+06	648989	852645
P06133	897214	611098	612882	1.22363e+06	108346	465597
P06396	224159	289956	345809
P06454	746160	457808	519100
P06576	50	16722818	50	8525816	6742199	50
P06702		208322	200750
P06703	1.04124e+06	912690	2.90249e+06	1173838	547498	770698
P06727	169723	114182	196000		120956	129982
P06733	5779774	50	50	50	50	50
P06737	3496830	1.62251e+06	1.65879e+06	933591	633372	1228928
P06744	1.43517e+06	50	1.55507e+06	946873	620946	784948
P06748	50	50	50
P06753	1.26837e+06	1.06815e+06	798638
P06753-2	5525428	4750434	7.87088e+06
P06865	48336.7	43164.6
P07099	18516728	20871850	50	12999332	6531467	11848943
P07108	11430724	11748595	15580388		754545	672582
P07148	19761879	17226887	20127435	7472514	8235502	13176890
P07203		51184.9
P07237	50	50	8824071	50	2.18254e+06	2.22579e+06
P07305	50	50	50	1.40936e+06	2317855	2.52e+06
P07327	4331490	4685525	4217280	3.42677e+06	3816826	3012060
P07339	5.21698e+06	50	50	853419	682094	1.28818e+06
P07355	584502	385191	50	504080		257158
P07384	887300	897585	789179	333868
P07477				2.94825e+06	825129	6246250
P07737	5.49504e+06	4830948	5.23933e+06
P07741	588477	631489	780930
P07814	50	133374	157504
P07858	5.48306e+06	4162684	5517592
P07900	9421547	50	20913810	6292112	8.07657e+06	9755601
P07902	262827	50	50
P07910	2.15317e+06	2.17295e+06	2.04608e+06
P07954	1.74855e+06	2166240	1.88294e+06		149862	131107
P08123	50	50	50	15738683	5.87169e+06	17013052
P08133	50	50	50	2.94206e+06	50	50
P08236	280704		337966
P08238	2.51009e+06	2247184	2.36745e+06	5237388	50	3.22289e+06
P08240	50214.3	35191.9	46738
P08263	7.38555e+06	5.71386e+06	5.76124e+06		1317500	797838
P08311	173430	174605	75582.8
P08319	20202414	50	22823808	5.32762e+06	11584736	50
P08571	114003	41344.6	67527.6
P08572	1.26866e+06	820398	1.82813e+06	543718	306760	50
P08574	50		50
P08637	44815.6	22983.9	16846.1
P08670	5198474	4358257	9816865	8.26033e+06	4210961	7.62135e+06
P08684	7.65972e+06	50	4093817	2.70562e+06	1.4507e+06	1.82727e+06
P08758	3.23605e+06	3.32462e+06	4039329	50	956331	1.39795e+06
P08865	2461384	2.71582e+06	2.59222e+06	1.1367e+06	1.02503e+06	1369342
P09110	1.33692e+06	1.71726e+06	1428006	394977	534062	609664
P09210	72779280	35245181	78007048	26491944	32469838	26824502
P09211	878028	361972	740414
P09327	50	77041.9	81002.9
P09417	3.84593e+06	50	50	3.273e+06	3.03497e+06	1.16465e+06
P09455	260716	258810	324233	833283	204767	1.00146e+06
P09467	50	50	50	5581154	4.35668e+06	4564084
P09488	908472	1.01255e+06	1013100
P09493-10	866851	711923	860026
P09493-5	50	50	966278
P09496	294754	277657	219091
P09525	50	1.63481e+06	50	2.82416e+06	528292	1.7424e+06
P09543	50		50	515954	263704	413905
P09622	502124	594684	593487
P09651	862776	266265	560970
P09669		1.04717e+06
P09972	204094	173354	190084
P0C0L4	50	50	50
P0C0S8	3223298	1.4274e+06	4923523
P0C7P4	50
P0CG47	29868818	26586404	28931532	4.66458e+06	8142520	5240476
P0DMV8	3.15797e+06	50	6.40497e+06	795508	761343	50
P0DOY2	1360868	1.99758e+06	1.5446e+06
P0DP23	2.5564e+06		2537708			50
P0DPI2	3893752	2.54227e+06	3.2969e+06
P10109	557626	357827	352439	232733	282390	247458
P10253	189257	239577	143647
P10301				50		50
P10412	9794485	5799965	8506948	3.33193e+06	3.87698e+06	1.16475e+06
P10515	50		50
P10599	658509	844247	545864
P10606	1.01183e+06	795427	808378
P10620	62064.6	379619	446669
P10632	679700	625287	656052
P10635	389114	1.06348e+06	1.03835e+06	137281	131533
P10768	255934	372804	148354
P10809	8122034	50	6398076	2560162	50	3.41528e+06
P10909	499482	806588	676132	1.03181e+06	701546	1.04203e+06
P11021	5.44803e+06	5.0148e+06	3994555	50	50	696897
P11047	166756	117659	610457
P11142	4549290	4.39419e+06	4676499	1.29503e+06	899449	1.84735e+06
P11168	804491	70803.3	598860	421260	326837	50
P11177	233776	90973.2	115279
P11182	50	171115
P11226	98620.4	125029	171888
P11310	2.23385e+06	50	50	622133	646331	692534
P11498	50	50	50	6494042	4.76887e+06	3785808
P11509	3.95363e+06	4965841	4.97375e+06	1.08274e+06	814623	898605
P11586	10797235	50	50	50	50	50
P11712	9817164	6.16568e+06	8897807	17918356	17129316	13102820
P11766	242880	114951	88376.1
P11940	39330.1	72276.3	129328
P12109	50	50	50	3.59412e+06	2.15498e+06	2.49398e+06
P12110	3.00639e+06	3.4123e+06	5.60143e+06	3570274	1.89101e+06	2.15078e+06
P12110-2	259702	217935	236529
P12111	50	50	50	50	50	50
P12111-4	253994	217501	312683
P12235		62977	31240.2
P12277			50
P12694	445849	411516	421776	439710	522790	290852
P12814	1.26361e+06	554264	1.16463e+06
P12955		247213	239130
P12956	309780	168019	193382
P13010	318564	96633.4
P13073	310586	1.04738e+06	738275
P13473	252980	214163	291537	799826	443880	579033
P13489	1.43558e+06	50	1.80698e+06
P13611			1.69199e+06
P13639	50	50	2.34886e+06	1.50252e+06	1.24487e+06	1.75182e+06
P13667	50	50	50	50	50	50
P13716	900418	962029	1.05946e+06
P13796	149047	223302	154096	4572859	2.42245e+06	50
P13797	50		50
P13798	328510	383361	357393
P13804	4.28871e+06	4.21546e+06	50	1.24422e+06	1.51547e+06	1.72342e+06
P13861	411753	416212	253597
P14174	802957	891381	1.63396e+06
P14314	1.51096e+06	1.70475e+06	1.07079e+06	92514.2	32769.4	142188
P14406	370971	329908	287843	7035312	2.77362e+06	3.94912e+06
P14543	50	50	116544
P14550	5.38575e+06	4.81302e+06	5442478	8139288	7.81531e+06	7.37559e+06
P14618	34140.7			2578558	898887	1757282
P14625	7.71767e+06	7265847	16407868	3.60873e+06	6.31124e+06	5.31618e+06
P14854		60333.8	34548.6
P14866	4.76448e+06
P14923	246659		210476	1.74774e+06		654236
P15121	770852	1.10133e+06	1047797		1.89047e+06	50
P15311	79574.5	26866.6	93006.9
P15735	50
P15880	2.04668e+06	2.36594e+06	1.50756e+06
P15924	545355	50	258860	50	372636	50
P16083	411856	573762	366755
P16152	6082728	6.75775e+06	7.3862e+06	1.51402e+06	1.29461e+06	1.38616e+06
P16219	1.53594e+06	1.70838e+06	1.7425e+06	1.47369e+06	640427	558193
P16403		50
P16435	2.64542e+06	2.07478e+06	2.50078e+06	4.34865e+06	3.32703e+06	3.20631e+06
P16615	408489
P16662	2520016	2.8495e+06	2.93113e+06	2.4563e+06	1749168	2.08493e+06
P16930	50	50	6035044	2525748	1.69492e+06	2.08119e+06
P17174	9130672	8567146	13646213	50	50	50
P17516	7.41587e+06	7963415	9266735	991175	2599365	2.92837e+06
P17661			1.49129e+06			17169
P17735	50	50
P17858	50
P17987	869202	667215	968570	144476		157145
P18077	1.55695e+06	1.4726e+06	1.22667e+06	1368262	960281	639118
P18085	861073	670531	823741
P18124	3.76721e+06	3.49392e+06	3.17576e+06	2227092	1.40617e+06	1.78101e+06
P18206	1.22142e+06	50	50	50	358293	490193
P18669	50	305935	497348
P18827	50	50	50
P19338	50	493447	909093	1.54502e+06	1.49921e+06	1.55111e+06
P19404	776685	451217	564127
P19971	50	50	50		50	50
P20073	143002	167245	111065
P20618	50	50	50
P20674	546193	685759	789310	76170.4	289888	146958
P20774	69137.9	91677	404882	235793	116410	148038
P20962	50	168283	50
P21281	50	50	50
P21291	553656	717066	2.83902e+06
P21333	503649	301347	1.66687e+06	137715	20827.4	96574.6
P21397	50	50	50	34983.5	172569	195555
P21399	1.65736e+06	1733355	1.6805e+06	50	1.08542e+06	50
P21549	11173263	15316335	13144879	16639890	15475441	16284798
P21695	1.02128e+06	1.48052e+06	405278	1950316
P21796	825234	657745	661281
P21810	960006	50	50	480423	293137	369810
P21912	50	50	671988
P21980	50	50	50	388994	437066	427516
P22033	50	50	1.2924e+06	1.15381e+06	469161	455643
P22061	288574	370765	268511
P22105	50	50	50	83549.2	74490.4	76901.5
P22234	111082	50	203776
P22307	2460716	2.16823e+06	1.76236e+06
P22309	3.12937e+06	3.7043e+06	3582598
P22310	593269	312104	319223	3.41602e+06		2.85827e+06
P22314	2.22559e+06	1.99682e+06	1.94442e+06	1.24398e+06	791393	1.65062e+06
P22352			50
P22392	2.85009e+06	2147900	2.55431e+06
P22570	507402	430654	323126
P22626	11325817	9607587	8806967		171631	228851
P22695	687892	435293	357436
P22735				66549
P22760	633562	766936	809525
P23141	16846260	15907177	13420438	7566547	9278573	8723838
P23246	1.00866e+06	753958	318601		50	1.73493e+06
P23284	9160712	7275510	7.26256e+06	9560174	4430638	6.34991e+06
P23378	618960	50	445538
P23396	819260	2.03684e+06	1.6107e+06	1.3963e+06	1.14525e+06	573210
P23526	4637095	4018911	3.4936e+06	13399599	50	50
P23528	1.78772e+06	3.21832e+06	2.858e+06
P23786	205799	309659	50
P24298	4766812	3.77709e+06	5192879	50	50	50
P24539	735005	1008520	919135
P24752	50	50	18737738	6347037	7.15638e+06	50
P24821	685228	456590	384694
P24844		265303	50
P25325	50	50	50	2.06111e+06	2.01624e+06	1.53524e+06
P25398	767995	735658	737748
P25705	25597846	50	23320006	15328636	50	15936849
P25786	2.02514e+06	889313
P25787	883591	256660	337639
P25788	79229.6	165710	151569	33498.1	34079.4	53665.6
P25789	904252	499249	557822	438976	215359	475404
P26038	905781	791731	1.01213e+06	1.05843e+06	741991	1.12127e+06
P26373	2903464	3.10217e+06	2.75884e+06	1.06263e+06	2745727	2.85044e+06
P26440	2.13038e+06	1.64626e+06	1.35465e+06	53830.7	467472	408768
P26447	114776	136134	141021
P26599	701278	412687	421282
P26639	50		50
P26640	50	50	50
P26641	1.30793e+06	963935	1.05962e+06	699435	679790	747051
P26885	1.27778e+06	1.14082e+06	860908
P27105	3.72342e+06	3.06301e+06	2.81477e+06	434388	551377	659964
P27144	50	50	50
P27169	667133	827312	568500
P27338	1.9896e+06	1.5001e+06	1.64005e+06	3.24245e+06	2.85533e+06	2.44251e+06
P27348	206150	161123
P27635	50	50
P27695	226818	139948	192497
P27797	1.74886e+06	1.53798e+06	1.65369e+06	188337	352245	225484
P27824	50	50	243199		291558	497920
P28062	48853.8	41741.7	43543.8
P28065	134157	121139	161606
P28066		233647	389043
P28070	382060	299933	253793	490232	519654	473340
P28072	895822	1.027e+06	1094356	1.91667e+06	545467	578686
P28288	157375	313954	143130	293108	465869	305969
P28331	50	50	50
P28332	50	50	50	572159	866221	536892
P28838	1.91712e+06	1.71262e+06	1.93857e+06	617347	1.6478e+06	50
P28845	64926.2	194510	24449.2		264474	71008.9
P29401	50	50	944858
P29508						540527
P29692	727503	515008	380841		687673	303836
P30038	16477449	11793819	13377690	2420054	50	50
P30039	50	50	1463212	324963	466890	490930
P30040	50	50	2.34127e+06
P30041	6257427	5.79995e+06	6.26029e+06	7.80111e+06	5921346	7748743
P30043	4333341	50	5.38348e+06	1377975	1953380	1.04162e+06
P30044	1.42595e+06	50	50	964541	637356	1.07913e+06
P30046	10525633	8.12984e+06	10029477	1.05283e+06	6.8346e+06	5.5249e+06
P30047	324706	50	441327	50	468064	345754
P30048	14146305	11027334	11539686	50	50	3.97085e+06
P30049	319377	267005	215630
P30050	1.56885e+06	2.07804e+06	1902054
P30084	50	50	50	50	50	50
P30085	251690	147187	294993
P30086	50	50	50	50	50	50
P30101	7617267	6.21879e+06	6942538	4795091	50	50
P30153		184451	178390
P30613	738268	771917	863845	219152	191336	217891
P30711	50
P30740	286026	221156	233501
P30837	784406	586607	876068
P31040	1134647	50	914664
P31153	806150	580191	335963		274341	222307
P31327	52140065	44114749	45879821	17151198	12004686	9989006
P31513	2.50032e+06	50	2.37974e+06	1.67684e+06	2245148	1972971
P31930	2.80001e+06	1.82398e+06	1.52514e+06	866699	723618	729925
P31937	50	50	50
P31939	37888.4		32910
P31942	260408	258276	176120
P31943	50		50
P31944				968151	221200
P31946	2.1492e+06	2.28269e+06	2.03813e+06
P31947						50
P31948	128237	108087	50	45711.9	123755	80603.5
P32119	50	50	30927994	10654400	5316678	10261096
P32754	2.88341e+06	1.398e+06	3.15412e+06	3.20672e+06	2.81266e+06	2.96984e+06
P32929	50	50	2.89485e+06	148692	400348	451772
P32969	744199	603608	289273	50
P33121	15221035	50	50	12784690	6.86778e+06	11057272
P33261				7.5382e+06	5.70832e+06	6.11151e+06
P34896	5.30801e+06	1.38616e+06	4748823	50	314976	50
P34897	2612883	2.66755e+06	2.61983e+06	1.58431e+06	50	1.02609e+06
P34913	3.72697e+06	2369449	1.36375e+06	1.5109e+06	664659
P35221			50
P35222	252835	250723	309021
P35232	2.31823e+06	1.80577e+06	2.00399e+06	1.25901e+06	1.02653e+06	1.1272e+06
P35237	158043	26335	282448
P35241	148125		129710
P35270	463217	50	447846	209911	214105	66509.6
P35503		495090	110946
P35520	3.88935e+06	1.85353e+06	3822566	2.87763e+06	2.61273e+06	3.97416e+06
P35555	1.51032e+06	1.3636e+06	3.27638e+06
P35558	50	831520	50
P35573	50	50	50	50	50	50
P35579	1.9142e+06	1.02686e+06	1.32372e+06	50	50	50
P35580	282987	155389	512572	2508531	938557	1.34372e+06
P35749	2.04678e+06	490416	3022206
P35754	167106	165844	180546	47743.3		37417.7
P35914	472936	50	448578	1.09763e+06	1.20039e+06	1150501
P36269		192988			124942	111159
P36537	442416
P36542	53439		94485.2
P36551		50
P36578	1.62059e+06	1.57004e+06	1.72927e+06	284177	255370	291599
P36776	57342.3	53364.6	57971.7	191942	193332	195567
P36871	4.06612e+06	50	3625939	3.3026e+06	2992497	2519444
P36957	1.68111e+06	50	1.35756e+06	1.51122e+06	1.01865e+06	983735
P37059	467980	327283	223046		453058	524210
P37802	1.26236e+06	1.1121e+06	1422974	1.09308e+06	406725	1.05133e+06
P37837	50	50	2.13389e+06	548302	567218	580428
P38117	11117242	10261375	11224965	9848944	7.56273e+06	7505495
P38159	421790	215554	201623
P38435	50	50	50
P38606	50	338527	50
P38646	4420955	4437527	4.30482e+06	3.39893e+06	50	50
P39019	1.44934e+06	1.07781e+06	1.27083e+06	479916	417863	480839
P39023	671293	915572	803623	1.33919e+06	658950	833931
P39060	50	50	50	817255	583712	981269
P39656	2791897	1.99098e+06	2.15671e+06	315389	234794	233545
P40227	68782.6	70387.4	69875.7	638508	455067	501144
P40261	4572405	5236154	5925382	1.16458e+06	733560	1.14957e+06
P40429	4887942	1.69545e+06	3.14565e+06	579731	254260
P40925	1.20048e+06	970681	1.01924e+06	473695	911530	50
P40926	4.12534e+06	50	4422447	2.52044e+06	3.03273e+06	2.6017e+06
P40939	3960884	50	50	2.85778e+06	50	1.62718e+06
P42126	2.35182e+06	1.61703e+06	1.8126e+06	1.71292e+06	50	50
P42167	50	50	50
P42357	1.21823e+06	2.69427e+06	1.71288e+06	50	2.26485e+06	1.85201e+06
P42704						50
P42765	50	50	50	50	50	5644761
P42766	475546	50	670309		127017	24576.3
P43034	50	259032
P43155		23175.4
P43243	108520	67326.9
P43307		157041	93666.5
P43490	1.80942e+06	1.55817e+06	2.03629e+06	1.91335e+06	1820110	1.79088e+06
P45880	359494	155615	211510
P45954	8897127	6.49344e+06	7804789	5446726	4728720	4.14379e+06
P45974	50	50	50
P46776	4.14563e+06	5.99569e+06	4.09103e+06		481594	1091873
P46777		49688.1
P46778	1997356	2106205	2.20713e+06
P46779	266839	250411	287856	59369.2	76359.2	116106
P46781	2.54978e+06	2463198	2.43137e+06	3.98544e+06	3.54367e+06	4.66754e+06
P46782	639840	690253	670573	998019	813480	1.24335e+06
P46783	50	50	50	749129	737713	681735
P46940	548011		656965
P46952	4838693	3.89761e+06	5559483	2.81215e+06	1240040	2.97109e+06
P46977	181662	186777		823184	384782	571390
P47755	3.63269e+06	2.70943e+06	2.26027e+06
P47756	700006	630921	716139
P47897	161333	110625		255899	103237	160559
P47914	1.03551e+06	900481	700241
P47929						50
P47989	165068	50	110334
P48047	1.83899e+06	1.3402e+06	1.4436e+06	988850	661848	555809
P48449		50	162347
P48506		105627	179480
P48637	530146	461075	624289
P48643	194436	170020	151560
P48735	3385801	2962753	2.55712e+06	7.55924e+06	13065259	8838428
P48741		2.72151e+06
P49189	50	2.69939e+06	50	50	2690186	6.23017e+06
P49207		705057	50	802801
P49257	699765	689813	620329	938909	693250	1.01766e+06
P49326	1688175	1411981	1.57768e+06	1.06105e+06	997499	989493
P49327	1.15674e+06	50	50	50	50	172626
P49368	1.02553e+06	878806	712932	565176	380051	407983
P49411	3.18496e+06	50	2.71805e+06	2.11114e+06	1.59675e+06	1396652
P49419				4531623	5070488	4.11825e+06
P49419-2	4.46411e+06	1.91842e+06	3.6532e+06
P49591				215833	161270	147075
P49638	113042	58681.3	47485.3
P49720		113109	77645.7
P49721		183593	89454.5	147684	227948	158972
P49748	2.02926e+06	1.9383e+06	1550535	1.90092e+06	1.4306e+06	1.20281e+06
P49755	1.0747e+06	842058	582212
P49773	2.35473e+06	2.92719e+06	2.68704e+06	252572	391681	493512
P49821		50	50
P49914	366046	246847	330074
P50053	359440	917656
P50135	377720	359910	497496
P50213	92644.9	63275.4	174926
P50225	3.40437e+06	2699674	3638668	2.952e+06	3.11564e+06	2.87835e+06
P50395	1.11793e+06	1.29098e+06	1.30277e+06			50
P50416	251334	281954	306831	175048	98874.7	156924
P50440	1.112e+06	1.48949e+06	1.29347e+06	1.64249e+06	1.66397e+06	1780207
P50502	853029	593160	50
P50914	2.04434e+06	718230	2020555	1.03861e+06	1.01957e+06	818957
P50990	50	411378	241190
P50991	460693	510872	553045
P50995	78892	103618	256879
P51148	189529	115941
P51149	782668	652996	670363
P51570	11207156	10993594	10588347	4152377	1274909	3182183
P51571	2.48923e+06	1.38128e+06	1.18856e+06
P51572	567114	409107	491761
P51648	2.23949e+06	2.01388e+06	1.69503e+06	50	50	50
P51649	50	50	2.5023e+06	776590	128906
P51659	50	50	50	5296360	3742919	50
P51687				470730	477693	621766
P51690	464261	458598	179852	305214	175798	259110
P51857	418474	347234	363134		104851	25058.9
P51858	377665	351391	275565
P51884	1.86235e+06	2.64613e+06	3.51794e+06	614392	694488	659840
P51888	271979	230788	776303			402229
P51911			831693
P51991	252626	145218	94969.8
P52209	387007	658136	701004
P52272	1339616	754344	837730	59850.7		50
P52565	2265175	2.19395e+06	2.36221e+06
P52566	171656	140099	156448
P52597	469768	806680	244425
P52758	17582062	13919294	18642632	5.44479e+06	3.54679e+06	3.92295e+06
P53007	1.1869e+06	1.60059e+06	1.4214e+06	348873	163871	240091
P53396		50	50
P53597	114653	83825.1	142956
P53618		50	50		177817
P53621	50	192604	327833
P54136		28736.8
P54727	949485	50	50
P54819	3.52954e+06	50	2482342	583129	707922	998626
P54840	1.55419e+06	565093	428633	133246	252620	309654
P54868	24932546	12343783	25367686	20561458	50	50
P54920	496115	251043	455860
P55036		95041.5
P55061	52300.6	5495.15
P55072	50	50	50	637919	415415	647161
P55084	8491472	5.12559e+06	9883480	3.17795e+06	2.86275e+06	1.85738e+06
P55157	50	50	50	50	424944	154372
P55268		50	587107	50	50	50
P55884		415985	535255
P56134					400094	50
P56134-2	827532	842249	512876
P56199	606013	295195	508340
P56385	1.20776e+06	1.46151e+06	752342
P56537	271486	50	50
P59998	283924	548003	416979	620391	388202	380990
P60174	7.00575e+06	50	50	673900	1.08988e+06	997257
P60468	493578	419513	649396
P60660	6.06236e+06	4.88425e+06	9231408	1.81736e+06	1.30742e+06	47342.6
P60842	3265288	50	50	50		50
P60866	294831		233539
P60900		50	50
P61009	202140	189683	170966
P61026	227614	262818	158084	68601.9	155478	138410
P61106	225299	132918	110299			425019
P61158	418088	250618	404116		77977
P61160	331428	297797	50
P61224		50	50
P61247	1.45103e+06	50	902841
P61254	409103	530038	296185
P61313	4.44154e+06	3292129	3.55753e+06	202094		104727
P61457	3.81612e+06	4396152	4.84905e+06	1.37807e+06	1.22063e+06	1.5246e+06
P61604	5635597	5828773	5.27737e+06	4.48306e+06	5.03503e+06	3.99798e+06
P61626	933315	815380	639159	1.53362e+06	499588	90509.8
P61769	63318.9		53145.5
P61803	910662	601644	758986
P61960	137498	74791.3	61831.4
P61978	890332	791868	814400	318505	501464	304900
P61981	722735	874066	852884
P62081	402292	50	326859	50	942975	50
P62136				588568	507045	1274200
P62140	85388	54525	118962
P62195				128256	75425.5	82989.2
P62241	458026	729732	594748
P62244	1.16535e+06	933695	547296
P62249	1.37089e+06	1.24952e+06	50	2.31045e+06	50	50
P62258	1.3067e+06	1.19434e+06	2.52394e+06
P62263	2.09052e+06	1.78672e+06	1.60346e+06	345789	627076	835071
P62266	477036	388550	467475
P62269	1.88811e+06	1.8071e+06	1.77921e+06	2.04111e+06	1.04308e+06	2.15632e+06
P62277	803056	631279	813295	1.26072e+06	1010113	1.15115e+06
P62280	1.03161e+06	636025	50	441223	545528	412140
P62310	314381	237261	119499		50
P62318	353306	328188	356561
P62328	267845	124400	129913
P62330	461996	296661	330408		19233.5	8260.12
P62424	740163	50	50
P62701	2.38591e+06	986420	2.06101e+06	52606.6	22595.4	67864.2
P62750	437172	168936	251730
P62753	1.61189e+06		1.57123e+06	775536	607025	673777
P62805	50	39893620	63481292	121477536	117670864	123954480
P62826	324323	436946	381386
P62829	336075	621875	423470
P62847	50	205084	89964.1
P62851	8.12259e+06	5.0016e+06	5371556	945231	746991	593656
P62857	1.68096e+06	50	50	320586	189883	695199
P62861	980492	684517	634215
P62879	618574	443607	450846
P62899	2.51039e+06	1.46546e+06	2.42162e+06	441908	623102	451885
P62906	1.23196e+06	828552	938246
P62910	925326	767719	825158		1316029	1.66297e+06
P62913	412529	382730	552146
P62917	3.34498e+06	2.68785e+06	918590	958172	3.55383e+06	3021660
P62937	3.97894e+06	4.54595e+06	4.58468e+06	674696	519608	668226
P62942	176268	256370	184263
P63220	491337	314822	462694
P63244	741744	865015	829411		521794
P67812	145745	168940		50	50	50
P67936	401615	482742		10952693	4686435	9868707
P68371	7.09124e+06	50	8667932	5.94321e+06	4.11601e+06	3.98918e+06
P68402	541996	342911	341674	207497	219763	122571
P68431	14363367	10799186	11900382	2.51465e+06	9123498	7387632
P68871	136298569	50	99256041	111934377	93610913	58839841
P69905	67654112	45804240	46689616	18574054	2.80485e+06	23197618
P78329	1.76165e+06	2.31663e+06	1.18881e+06	1.31552e+06	927418	1.38752e+06
P78371	2.47891e+06	50	50
P78417	5374193	6438701	6839557	1.64353e+06	1.06989e+06	1.43734e+06
P78527		50	50		14999.8	13263
P80404	6785432	50	7.08755e+06	4919637	50	50
P81605	65209.6	305804	686603	8039114	2.39333e+06	3.14689e+06
P82979	50	282371
P82980	2.86528e+06	618930	576836
P83731	2.46827e+06	1.51356e+06	1.62354e+06	161643	154300	169099
P84090	1.00468e+06	30222.9	676462
P84098	1.88757e+06	1.41577e+06	1.54738e+06
P84103	942262	1.46984e+06	1.29669e+06	699601	259366	521035
P98160	50	50	50	653890	312210	765878
P99999	136773	50	50	75125.3	55285.6	38862.6
Q00059	132471	90159.6	85061.1
Q00266	11245118	11882381	13630948	50	5.60492e+06	6.49272e+06
Q00325	3.53669e+06	3.43088e+06	3.40187e+06	229299	429565	257923
Q00341	50	682514	50	50	264029	207675
Q00610	1.17994e+06	487265	416348	684135	587544	378062
Q00765	1.25787e+06	195503
Q00796	7973081	8544541	9505486	5.1084e+06	4.58212e+06	2.06125e+06
Q00839	1.29861e+06	462369	1.57684e+06	988104	857020	406924
Q01081		548168	158105
Q01082	50	50	1.42004e+06	50	50	50
Q01130	706635	138105
Q01518	416077	112446	165708
Q01995	434849	610933	3.89286e+06	917665
Q02218	369789	323582	225304
Q02252	50	50	16042481	5041169	6632314	50
Q02318	1.14131e+06	1.02787e+06	804998	87119.5	82955.1	249589
Q02338	7017809	5590319	5.86611e+06	1.12746e+06	1.38193e+06	1.00817e+06
Q02413				50		179222
Q02818	187909	165735	141435
Q02878	2.10464e+06	50	2.04363e+06	1.33592e+06	1734243	1988631
Q02928	4.17012e+06	4.50313e+06	3.68124e+06	1.95606e+06	842789	1105560
Q02978	50	50	130364	271621	197973	325998
Q03154	1.86766e+06	2.22821e+06	2.24154e+06	50	368494	397564
Q03252	547419	490330	690897
Q04446	50	50	351007
Q04637		50
Q04760	824203	710930	841664
Q04828	7895875	10279657	8637196
Q04837	494605	330199	532760
Q05682	50	704440	50	252448	127457	361933
Q05707	50	153761	50
Q06210	775682		883901
Q06278	50	50	50	4.60033e+06	50	4544682
Q06323	1.82471e+06	50	2.47531e+06	486104		50
Q06520	3031592	3.08227e+06	2856020	630899	653837	647903
Q06830	5211652	8.06609e+06	7.76654e+06	6.81976e+06	3183630	8990324
Q07020	3.41223e+06	826039	2.20049e+06	161987	44158.9	294265
Q07065	50	379230	50
Q07507	4.87809e+06	11465920	11375674
Q07812		50	50
Q07955	529592	162569	399664			50
Q08188				614858	71237.6	191730
Q08211			253576	412606	127900	339849
Q08257	3794503	2.86619e+06	3.24228e+06	1241440	1.0848e+06	1.17708e+06
Q08426	50	50	50	1.01678e+06	1073757	50
Q08477-2	91665.8	126928	86044
Q08AH3	50	1.58942e+06	50	4803075	2.96437e+06	3.73752e+06
Q09666	50	50	50			254213
Q12905	50	28792.8	89537.9
Q12906	50	55396.7	50
Q12907	772469	367351	50
Q12931	620309	579264	651836
Q13011	6.73917e+06	5712453	5482567	1.49305e+06	1.59493e+06	1.81402e+06
Q13045	63282	55721.8	40457.1
Q13057		69885.9	68946.8
Q13131	478854	486320	532463	337621		103550
Q13162	4.41737e+06	4.30133e+06	4323528	1.17822e+06	918022	1.06062e+06
Q13200			152760
Q13228	4913813	4752294	5305348	50	50	50
Q13247	205315
Q13418	67588.4	61077.6	49075.1	50		50
Q13423	50	50	50	291660	409856	553799
Q13576	1.30483e+06	1.03063e+06	708433	1.63258e+06	1.13258e+06	2241612
Q13630		50	50
Q13724	50	221313	50	204949	256510	205686
Q13813	1.9982e+06	50	50	50	694784	50
Q13835				166668		133842
Q13838	1.59425e+06	333580	1.55593e+06	1.5077e+06	641688	954512
Q13884	1.84797e+06	1448627	1.56196e+06	50		50
Q13885					1.22147e+06
Q14032	209844	241200	50	772178	775320
Q14103	920547	999925	729547
Q14108	553588	359533	294024
Q14117	2.74777e+06	2.5742e+06	2.32286e+06	971420	974891	735170
Q14152	50	50	367638
Q14165	733802	757677	568252
Q14204	90331.8	91620.5	147057
Q14254		94341.6
Q14498				120064	118341	113697
Q14624		133612	246486
Q14697	2.50638e+06	50	2.70815e+06	2.10171e+06	3010313	2.64914e+06
Q14749	4.62765e+06	5.79637e+06	6850881	395396	1.18333e+06	416595
Q14847	1.86668e+06	1822130	2.0339e+06
Q14914	448404	50	721519	50	50	50
Q14974	372817	459283	497729
Q15005	365865	356130	348327
Q15019	50	50	71553.7
Q15046	65687.9	38633.9
Q15056	727606	668880
Q15063	241173	92267.3	150434
Q15067		50		625031	231595	13220.3
Q15084	50	50	50	1.0177e+06	1.25311e+06	50
Q15102				274786	226296	225714
Q15125		547261	525338	679582	719269	748385
Q15149	50	50	50	50	50	50
Q15165	50	50	50
Q15166	1.32604e+06	1114140	1143726
Q15181	397515	478898	464615
Q15233	128107	99690.8	116478	158668	119046	221363
Q15274	548765	563217	596613
Q15365	5.25934e+06	50	2.11013e+06	276796	660249
Q15366	467542	123604	146210
Q15393	78994.2		131755
Q15435			50
Q15436	100849	222161	208383	990306		607828
Q15493	721394	866624	790862	82435.6	74485.9	95875.4
Q15582	891677	829674	935435	2.4153e+06		855497
Q15717	167707	163053	284617
Q15746	127157	92702.4
Q16134	2275017	927967	642083
Q16181		95134.8
Q16186	50		50
Q16401	205844	118973	145716	50	50	50
Q16555	50	50	272250
Q16563	405849	228640	177718
Q16629	587281	503562	571506
Q16658	670570		668926		291691	300783
Q16698	4.91745e+06	4.00015e+06	4.72714e+06	433989	1048362	1.07806e+06
Q16762	7.71505e+06	8733343	8550340	1.36935e+06	1.47035e+06	1.56707e+06
Q16775	50	50	50	257004	252949	255650
Q16795		95663.4		90054.4	178456	144427
Q16822	7586061	6836893	7066180	3.85918e+06	2.85849e+06	4.02504e+06
Q16836	3.74206e+06	3051652	2.68847e+06	3.10132e+06	3.29597e+06	2.08355e+06
Q16851	9688581	7997800	8.26254e+06	2.81426e+06	50	50
Q16853	478606	398556	1.43708e+06	392935	183234	324520
Q16891		50
Q17RC7				761742	696818
Q3LXA3	1.91093e+06	50	50	1.55413e+06	560151	782197
Q3SY69	752810	946500
Q4G0N4	9626885	50	50	557848	474484	624903
Q53FZ2	50	206462	249629
Q53SF7	253803	81096
Q53TN4	223573	116343	258219
Q562R1	10332263	22522806	32100358	28303322	20902518	22464854
Q5BJF2				291867	367195	373099
Q5JTV8		295380	194885
Q5R3I4	164582	123641	88711.9	367554	280886	338727
Q5SSJ5	74416.4	35681.8
Q5T440	11674.7
Q5T749				3050919	380285	673933
Q5T750				513131	121206	117542
Q5T9A4				50
Q5TDH0	50	50	50
Q5TEC6	52443232	41716184	17828692	26706442	56513572	44754336
Q658P3	621630	421403	368787
Q68CK6	2.65031e+06	1.89137e+06	4340993	2.31173e+06	2.44129e+06	2.09382e+06
Q69552	104767	154948	168906
Q6IB77	2.15608e+06	2.13646e+06	1.79097e+06	639113	50	439114
Q6NUN0	635721	344188	290912	454373	288811	272896
Q6NVY1	294315	302886	251834	189145	179317	140136
Q6NZI2			50
Q6P1X6		71072.7
Q6P587	284618	148592	379657
Q6UX53	913793	1.25985e+06		600878	333909
Q6UXB4		67055.1
Q6XQN6	50	50	1.43198e+06	2.2269e+06	346629	2042621
Q6Y1H2	602698	528851	398820
Q6YN16	1.97172e+06	50	1.51974e+06
Q709F0	518495	386753	238440
Q7KZF4	1.22897e+06	973898	983157	170065	302729	165414
Q7Z406		50	50	350138	150021
Q7Z4W1	29767482	18421688	23264708	39587672	28467178	29702956
Q7Z5P4	3.40507e+06	3.00323e+06	3.64543e+06	1.8733e+06	1.55043e+06	1.60292e+06
Q7Z7K6-3	345265	303365
Q86TX2	3.60485e+06	50	2.79462e+06	50	50	50
Q86U42				540359	457128	519189
Q86UE4	810966	512220	112474	437604	861023	497634
Q86V81	193763	58434.3	111507
Q86VP6	234532
Q86VR2	50	50	50	50
Q86WA6		26295.1	30642.2
Q86WU2	576115	295414	282807
Q86X76	544098	367739	511025
Q86XE5	50	953686	50
Q86YB7	50	50	50	5565493	2.46665e+06	2.59276e+06
Q8IUE6	140658096	126901040	146555536	48341004	27202796	29001070
Q8IV08	161003	84992	132968
Q8IVS8	50	50	50
Q8IWW8	631388	243281	324837
Q8N0X4		50
Q8N1G4	496063	357800	314123
Q8N257		135408
Q8N4P3	34493.7	17891.5	11221.6
Q8N4Q0	55293.8	49446.3
Q8N4T8	517590	264460	492783
Q8N5K1	742407	964089	587554
Q8N5Z0	50	485422	241718
Q8NBQ5	50	50	50
Q8NBS9	531489	520417	510559	331440	619462	356855
Q8NBX0	50	50	742442	495848	406212	594568
Q8NCA9	50	50	50
Q8NE62	320068	290319	347104
Q8NFU3	1.67469e+06	341808	1.29474e+06	254145	350337	343665
Q8NHP1		440511
Q8NI60	50	50
Q8TC12	50	50	50
Q8WUY1	701881	408702		256001		483648
Q8WW59	89925.8	192549	38394.3
Q92506	793010	1.03033e+06	853913	50	50	50
Q92526	87902.4	177295	84858.8
Q92841	50	314872	336911			230603
Q92945	686407	293009	319072	50	86952.7	50
Q92947	3123094	2.76471e+06	2.27268e+06
Q93052	52663.9	39022.6	114798
Q93088	48179632	37623508	36889068	38125712	25421550	30188124
Q93099	855303	1.52811e+06	1.24712e+06	403274	1.04044e+06	823217
Q969I3	158287	120818	128438
Q969P0	357500
Q969Q0	112670	170899	95830.2
Q969V3		11791.5
Q969X5	492532	292201	290672	291477	319568	223448
Q969Z3	1.39192e+06	1.5203e+06	1.48994e+06	822908	359068	981261
Q96A33				146454	56551.1	91595.8
Q96AB3	565126	419218	623612
Q96AE4	215085	155101	108313
Q96C23	453210	312595	50
Q96CN7	267363	265847	50
Q96CW1	148106	40546.1	71188.7
Q96CX2		50	50
Q96DA0				867190	385357	361451
Q96DG6	327487	50	400911
Q96EY8	181294	144292	202781
Q96F10	399703	277882	253816
Q96G23	429212	36962.3	664403
Q96GK7	311721	291397	369815	211249	228081	381235
Q96HC4	327521	243895	285079
Q96HE7	418586	400341	330228
Q96HR9				3.28109e+06	3.74973e+06	1.68318e+06
Q96HR9-2	7.37795e+06	6928770	3847996
Q96HY7	419714	1.26541e+06	50	50
Q96I15	50	226731	50
Q96I24			34471.8
Q96I99	331686	295829	297589		34063.3	22714.6
Q96IU4	1.21005e+06	2.17018e+06	1.79313e+06	2.16736e+06	1.56718e+06	2211866
Q96JB5	58303.6	68028.2	43264.4
Q96JY6	366210	311552	277296
Q96KP4	3.81625e+06	3.73742e+06	3.42954e+06	542163	558648	556296
Q96LJ7		50
Q96N76			64778.5
Q96NU7	2.1e+06	3451941	4317937	919840	50	262718
Q96QA5				274433
Q96QK1	554464	50	715559	50	514249	50
Q96RP9		50	50
Q96RQ3	14560.3	61718.4
Q96TC7					113956	146018
Q99424	50	50	50	602345	540297	50
Q99447	50	50	50	105207	106520	201536
Q99497	3.9931e+06	3.32272e+06	3.30343e+06	768664	503866	507081
Q99536	50	50	50
Q99538		118582
Q99611				607848
Q99623	50	50	1.1781e+06	50	50	1.31254e+06
Q99714	5717652	5643834	5.61398e+06	3.3662e+06	2.46731e+06	2.65919e+06
Q99720		50
Q99735	2.12828e+06	1.99187e+06	2.28185e+06	1.04767e+06	873076	132139
Q99798	1258130	50	497738
Q99832	205456
Q9BPW8	1.4303e+06	1.7159e+06	1600701
Q9BR76	724433	616875	652915
Q9BRA2	177521		93584.4
Q9BRF8	924982	559839	645684
Q9BS26	421860	424040	281215
Q9BSE5	1.00413e+06	860575	1.12602e+06
Q9BSH5	649639	563075	307929			50
Q9BSJ8	410079	204406	360136
Q9BTZ2	853342	772246	680795
Q9BUN8	102638	89770.9	72036.2
Q9BUT1	960269	457491
Q9BVC6	2.20124e+06	1.68768e+06	1.51046e+06	2380924	994680	1.60335e+06
Q9BVK6	50	111324
Q9BVL4	59947.2	86333.9
Q9BWD1	50	428343	253513
Q9BX68	1.00256e+06	984294	923148
Q9BY49	193985		219290
Q9BYV1	50	50	608241
Q9H008				636044	368623	639779
Q9H082				597318		1.05705e+06
Q9H0E2	235959	156173	212272
Q9H0U3	121329	50	80121
Q9H0W9	844301
Q9H1E3	171621	525237	187213
Q9H2A2	6026861	3.35021e+06	3.86973e+06
Q9H2M3	50	50
Q9H2X3	50	50				267086
Q9H3N1	105153		187631
Q9H6R3	402394	148619	248820
Q9H8H3	13145663	7326921	6.38664e+06	192856	383428	377445
Q9H9B4	2.30072e+06	2319073	1.80629e+06
Q9HBL0	111074	112609	162921
Q9HC35	68649.8	83941.5	72786.5
Q9HC38	240790	164689	172184
Q9HCC0	360613	50	221186			50
Q9HDC9	1.51038e+06	50	50	2.38827e+06	986148	611534
Q9NP71	218419	85975.6	48000
Q9NP72	50	50
Q9NPJ3	296650	143498	132913
Q9NQR4	921615	1.01153e+06	991436
Q9NR12	22874.2		83797.2
Q9NR77	364148	50	456281	1.63342e+06	1.23913e+06	1.73908e+06
Q9NRV9	846723	636431	180502
Q9NSD9	271242	219301
Q9NUI1	50	300452	258254
Q9NUJ1	351914	229919
Q9NVA2	1.02632e+06	555963	769322
Q9NVD7		211267
Q9NVS9	1.19733e+06	888407	884410
Q9NX14	30566.2	41754.7
Q9NYU2	253426		109918
Q9NZL9	2.01437e+06	1.48679e+06	1.0832e+06
Q9NZN4	67888.7		50	485276	179079	213774
Q9P035					132113	50
Q9P0Z9	380854	603072	670405
Q9P2E9	50	50	2.23559e+06	1.17437e+06	617930	1.58091e+06
Q9UBM7	540462	469334	462426	170279	137905	115345
Q9UBQ7	11062008	11613626	11095373	7174382	50	50
Q9UBR1	742155	878754	877453		50
Q9UBR2	50	1.46154e+06	50
Q9UBS3	88276.2	111977
Q9UBX3	321512	357424		236455	145614	167673
Q9UBX5	328724	314576	895094		101909	382865
Q9UDR5	1600384	1.68796e+06	769229
Q9UHE5	63340.8
Q9UHG3	949360	819900	897180
Q9UHK6				116728
Q9UHQ9	50	237891
Q9UI17	50	50	50	425252	50	118901
Q9UI32		69109.1
Q9UII2	377908	279943	324977
Q9UIJ7	798568	631157	654668	5.1354e+06	3.48771e+06	4276759
Q9UJ70	503184	186059	264645
Q9UJM8	1.40695e+06	1.93828e+06	1354596		50	349965
Q9UJS0	820238	1.18407e+06	1.63509e+06	810683	756633	615422
Q9UJZ1	267371	367346	265817	537835	388332	347868
Q9UKK9	50	50	50
Q9UKS6	207781	93448.1	50
Q9UKY3	1.08479e+06	259395	1103676		353570	925687
Q9UL12	395728	444391	377623
Q9UL46	518480	604597	598473	2.67604e+06	1.4868e+06	50
Q9ULA0	617694	16115.9	581071
Q9ULC5	50	50	50
Q9ULD0					327302	199972
Q9ULV4		72505.1	33856.8
Q9UN36	252744		93408.6
Q9UNU6	50	50	50	336770	359423	523441
Q9UNZ2		154914	268672
Q9UQ80	373649	301480	299414
Q9Y281	485077	309329		637652	512503	305416
Q9Y2B0	506264	636474
Q9Y2P5	5.05563e+06	50	50	50	50	50
Q9Y2Q3	4.13574e+06	4.56498e+06	3063294
Q9Y2S2	1.44419e+06	1.72597e+06	1.93025e+06	50	50	50
Q9Y2T3		158812	75515.7
Q9Y2Z0	364492	311308	300282
Q9Y3A6	1.81863e+06	1.48637e+06	1.82042e+06
Q9Y3U8	217893	476575		263448	135031	204806
Q9Y3Z3		340471
Q9Y490	50	50	497679	680662	459452	509738
Q9Y4L1	1.10578e+06	50	867666	386175	262751	321806
Q9Y5L4	50	81441.6	86239.1
Q9Y5X3	105197	119239	153838
Q9Y617	50	1.5557e+06	50	399863	222447	296703
Q9Y646	78547.3	84435.5	71171.4			44922.2
Q9Y678		50
Q9Y6B6	614619	522989	477197
Q9Y6C2	50	191094	50	50	50	50
Q9Y6C9	661125	709650	767541	153852	265340	385003
Q9Y6N5	50	50
Q9Y6W5	220764	205232

## Sheet: Peptides
App_2_HMQ1				App_2_HMQ2				App_2_HMQ3				App_3_HMQ1				App_3_HMQ2				App_3_HMQ3
Modified Sequence	identified Sequence	Extracted.Mods		Modified Sequence	Identified Sequence	Extracted.Mods		Modified Sequence	Identified Sequence	Extracted.Mods		Modified Sequence	Identified Sequence	Extracted.Mods		Modified Sequence	Identified Sequence	Extracted.Mods		Modified Sequence	Identified Sequence	Extracted.Mods
(UniMod:1)AAAAAAAVAGVGRGGGGAEPR	AAAAAAAVAGVGRGGGGAEPR	(UniMod:1)		(UniMod:1)AAAAAAAVAGVGRGGGGAEPR	AAAAAAAVAGVGRGGGGAEPR	(UniMod:1)		(UniMod:1)AAAAAAAVAGVGRGGGGAEPR	AAAAAAAVAGVGRGGGGAEPR	(UniMod:1)		(UniMod:1)AAAAAAAAAAGAAGGR	AAAAAAAAAAGAAGGR	(UniMod:1)		(UniMod:1)AAAAAAAAAAGAAGGR	AAAAAAAAAAGAAGGR	(UniMod:1)		(UniMod:1)AAAAAAAAAAGAAGGR	AAAAAAAAAAGAAGGR	(UniMod:1)
(UniMod:1)AAAAAAGAGPEMVR	AAAAAAGAGPEMVR	(UniMod:1)		(UniMod:1)AAAAAAGAGPEMVR	AAAAAAGAGPEMVR	(UniMod:1)		(UniMod:1)AAAAAAGAGPEMVR	AAAAAAGAGPEMVR	(UniMod:1)		(UniMod:1)AAAAAAGEAR	AAAAAAGEAR	(UniMod:1)		(UniMod:1)AAAAAAGEAR	AAAAAAGEAR	(UniMod:1)		(UniMod:1)AAAAAAGEAR	AAAAAAGEAR	(UniMod:1)
(UniMod:1)AAAAAAGEAR	AAAAAAGEAR	(UniMod:1)		(UniMod:1)AAAAAAGEAR	AAAAAAGEAR	(UniMod:1)		(UniMod:1)AAAAAAGEAR	AAAAAAGEAR	(UniMod:1)		(UniMod:1)AAAAVVEFQR	AAAAVVEFQR	(UniMod:1)		(UniMod:1)AAAAVVEFQR	AAAAVVEFQR	(UniMod:1)		(UniMod:1)AAAAVVEFQR	AAAAVVEFQR	(UniMod:1)
(UniMod:1)AAAAAAGEARR	AAAAAAGEARR	(UniMod:1)		(UniMod:1)AAAAAAGEARR	AAAAAAGEARR	(UniMod:1)		(UniMod:1)AAAAAAGEARR	AAAAAAGEARR	(UniMod:1)		(UniMod:1)AAPEPLRPR	AAPEPLRPR	(UniMod:1)		(UniMod:1)AALTTLFK	AALTTLFK	(UniMod:1)		(UniMod:1)AALTTLFK	AALTTLFK	(UniMod:1)
(UniMod:1)AAAAAGTATSQR	AAAAAGTATSQR	(UniMod:1)		(UniMod:1)AAAAAGTATSQR	AAAAAGTATSQR	(UniMod:1)		(UniMod:1)AAAAAGTATSQR	AAAAAGTATSQR	(UniMod:1)		(UniMod:1)AAQALALLR	AAQALALLR	(UniMod:1)		(UniMod:1)AATLILEPAGR	AATLILEPAGR	(UniMod:1)		(UniMod:1)AAPEPLRPR	AAPEPLRPR	(UniMod:1)
(UniMod:1)AAAAKPNNLSLVVHGPGDLR	AAAAKPNNLSLVVHGPGDLR	(UniMod:1)		(UniMod:1)AAAAELSLLEK	AAAAELSLLEK	(UniMod:1)		(UniMod:1)AAAAELSLLEK	AAAAELSLLEK	(UniMod:1)		(UniMod:1)AATLILEPAGR	AATLILEPAGR	(UniMod:1)		(UniMod:1)AAVLQQVLER	AAVLQQVLER	(UniMod:1)		(UniMod:1)AATLILEPAGR	AATLILEPAGR	(UniMod:1)
(UniMod:1)AAAAVQGGR	AAAAVQGGR	(UniMod:1)		(UniMod:1)AAAAKPNNLSLVVHGPGDLR	AAAAKPNNLSLVVHGPGDLR	(UniMod:1)		(UniMod:1)AAAAKPNNLSLVVHGPGDLR	AAAAKPNNLSLVVHGPGDLR	(UniMod:1)		(UniMod:1)AAVLQQVLER	AAVLQQVLER	(UniMod:1)		(UniMod:1)ADQAPFDTDVNTLTR	ADQAPFDTDVNTLTR	(UniMod:1)		(UniMod:1)AAVLQQVLER	AAVLQQVLER	(UniMod:1)
(UniMod:1)AAAAVSSAK	AAAAVSSAK	(UniMod:1)		(UniMod:1)AAAAVQGGR	AAAAVQGGR	(UniMod:1)		(UniMod:1)AAAAVQGGR	AAAAVQGGR	(UniMod:1)		(UniMod:1)ADQAPFDTDVNTLTR	ADQAPFDTDVNTLTR	(UniMod:1)		(UniMod:1)ADQLTEEQIAEFK	ADQLTEEQIAEFK	(UniMod:1)		(UniMod:1)ADQAPFDTDVNTLTR	ADQAPFDTDVNTLTR	(UniMod:1)
(UniMod:1)AAAAVSSAKR	AAAAVSSAKR	(UniMod:1)		(UniMod:1)AAAAVSSAK	AAAAVSSAK	(UniMod:1)		(UniMod:1)AAAAVSSAK	AAAAVSSAK	(UniMod:1)		(UniMod:1)ADQLTEEQIAEFK	ADQLTEEQIAEFK	(UniMod:1)		(UniMod:1)AGALAGLAAGLQVPR	AGALAGLAAGLQVPR	(UniMod:1)		(UniMod:1)ADQLTEEQIAEFK	ADQLTEEQIAEFK	(UniMod:1)
(UniMod:1)AAAAVVEFQR	AAAAVVEFQR	(UniMod:1)		(UniMod:1)AAAAVSSAKR	AAAAVSSAKR	(UniMod:1)		(UniMod:1)AAAAVSSAKR	AAAAVSSAKR	(UniMod:1)		(UniMod:1)AEVQVLVLDGR	AEVQVLVLDGR	(UniMod:1)		(UniMod:1)AGLGHPAAFGR	AGLGHPAAFGR	(UniMod:1)		(UniMod:1)AGALAGLAAGLQVPR	AGALAGLAAGLQVPR	(UniMod:1)
(UniMod:1)AAARPSLGR	AAARPSLGR	(UniMod:1)		(UniMod:1)AAAAVVEFQR	AAAAVVEFQR	(UniMod:1)		(UniMod:1)AAAAVVEFQR	AAAAVVEFQR	(UniMod:1)		(UniMod:1)AGALAGLAAGLQVPR	AGALAGLAAGLQVPR	(UniMod:1)		(UniMod:1)AHRFPALTQEQK	AHRFPALTQEQK	(UniMod:1)		(UniMod:1)AGLGHPAAFGR	AGLGHPAAFGR	(UniMod:1)
(UniMod:1)AAEADGPLKR	AAEADGPLKR	(UniMod:1)		(UniMod:1)AAARPSLGR	AAARPSLGR	(UniMod:1)		(UniMod:1)AAARPSLGR	AAARPSLGR	(UniMod:1)		(UniMod:1)AGLGHPAAFGR	AGLGHPAAFGR	(UniMod:1)		(UniMod:1)ASGVAVSDGVIK	ASGVAVSDGVIK	(UniMod:1)		(UniMod:1)AHRFPALTQEQK	AHRFPALTQEQK	(UniMod:1)
(UniMod:1)AAGTLYTYPENWR	AAGTLYTYPENWR	(UniMod:1)		(UniMod:1)AAGTLYTYPENWR	AAGTLYTYPENWR	(UniMod:1)		(UniMod:1)AAGTLYTYPENWR	AAGTLYTYPENWR	(UniMod:1)		(UniMod:1)AHRFPALTQEQK	AHRFPALTQEQK	(UniMod:1)		(UniMod:1)AVPAALILR	AVPAALILR	(UniMod:1)		(UniMod:1)ASGVAVSDGVIK	ASGVAVSDGVIK	(UniMod:1)
(UniMod:1)AAGVEAAAEVAATEIK	AAGVEAAAEVAATEIK	(UniMod:1)		(UniMod:1)AAGVEAAAEVAATEIK	AAGVEAAAEVAATEIK	(UniMod:1)		(UniMod:1)AAGVEAAAEVAATEIK	AAGVEAAAEVAATEIK	(UniMod:1)		(UniMod:1)ASGVAVSDGVIK	ASGVAVSDGVIK	(UniMod:1)		(UniMod:1)M(UniMod:35)ELFLAGR	MELFLAGR	(UniMod:1),M(UniMod:35)		(UniMod:1)AVAAAAAAAGPAGAGGGR	AVAAAAAAAGPAGAGGGR	(UniMod:1)
(UniMod:1)AAIYGGVEGGGTR	AAIYGGVEGGGTR	(UniMod:1)		(UniMod:1)AAIYGGVEGGGTR	AAIYGGVEGGGTR	(UniMod:1)		(UniMod:1)AAIYGGVEGGGTR	AAIYGGVEGGGTR	(UniMod:1)		(UniMod:1)AVAAAAAAAGPAGAGGGR	AVAAAAAAAGPAGAGGGR	(UniMod:1)		(UniMod:1)SETAPAAPAAPAPAEK	SETAPAAPAAPAPAEK	(UniMod:1)		(UniMod:1)GSGAGELGR	GSGAGELGR	(UniMod:1)
(UniMod:1)AALAPLPPLPAQFK	AALAPLPPLPAQFK	(UniMod:1)		(UniMod:1)AALAPLPPLPAQFK	AALAPLPPLPAQFK	(UniMod:1)		(UniMod:1)AALAPLPPLPAQFK	AALAPLPPLPAQFK	(UniMod:1)		(UniMod:1)GSGAGELGR	GSGAGELGR	(UniMod:1)		(UniMod:1)SQAEFEK	SQAEFEK	(UniMod:1)		(UniMod:1)M(UniMod:35)ELFLAGR	MELFLAGR	(UniMod:1),M(UniMod:35)
(UniMod:1)AALRQPQVAELLAEAR	AALRQPQVAELLAEAR	(UniMod:1)		(UniMod:1)AALRQPQVAELLAEAR	AALRQPQVAELLAEAR	(UniMod:1)		(UniMod:1)AALRQPQVAELLAEAR	AALRQPQVAELLAEAR	(UniMod:1)		(UniMod:1)M(UniMod:35)ELFLAGR	MELFLAGR	(UniMod:1),M(UniMod:35)		(UniMod:1)SSSGTPDLPVLLTDLK	SSSGTPDLPVLLTDLK	(UniMod:1)		(UniMod:1)M(UniMod:35)QAHELFR	HMQAHELFR	(UniMod:1),M(UniMod:35)
(UniMod:1)AALTRDPQFQK	AALTRDPQFQK	(UniMod:1)		(UniMod:1)AALTRDPQFQK	AALTRDPQFQK	(UniMod:1)		(UniMod:1)AALTRDPQFQK	AALTRDPQFQK	(UniMod:1)		(UniMod:1)M(UniMod:35)QAHELFR	HMQAHELFR	(UniMod:1),M(UniMod:35)		(UniMod:1)VEADRPGK	VEADRPGK	(UniMod:1)		(UniMod:1)SETAPAAPAAPAPAEK	SETAPAAPAAPAPAEK	(UniMod:1)
(UniMod:1)AALTTLFK	AALTTLFK	(UniMod:1)		(UniMod:1)AAQALALLR	AAQALALLR	(UniMod:1)		(UniMod:1)AAQALALLR	AAQALALLR	(UniMod:1)		(UniMod:1)SETAPAAPAAPAPAEK	SETAPAAPAAPAPAEK	(UniMod:1)		(UniMod:1)VNPTVFFDIAVDGEPLGR	VNPTVFFDIAVDGEPLGR	(UniMod:1)		(UniMod:1)SQAEFEK	SQAEFEK	(UniMod:1)
(UniMod:1)AAPEPLRPR	AAPEPLRPR	(UniMod:1)		(UniMod:1)AASVEQR	AASVEQR	(UniMod:1)		(UniMod:1)AASVEQR	AASVEQR	(UniMod:1)		(UniMod:1)SSSGTPDLPVLLTDLK	SSSGTPDLPVLLTDLK	(UniMod:1)		AAAAAAALQAK	AAAAAAALQAK			(UniMod:1)SSSGTPDLPVLLTDLK	SSSGTPDLPVLLTDLK	(UniMod:1)
(UniMod:1)AAQALALLR	AAQALALLR	(UniMod:1)		(UniMod:1)AATASAGAGGIDGKPR	AATASAGAGGIDGKPR	(UniMod:1)		(UniMod:1)AATASAGAGGIDGKPR	AATASAGAGGIDGKPR	(UniMod:1)		(UniMod:1)VEADRPGK	VEADRPGK	(UniMod:1)		AADAEAEVASLNR	AADAEAEVASLNR			(UniMod:1)VEADRPGK	VEADRPGK	(UniMod:1)
(UniMod:1)AASVEQR	AASVEQR	(UniMod:1)		(UniMod:1)AATLILEPAGR	AATLILEPAGR	(UniMod:1)		(UniMod:1)AATLILEPAGR	AATLILEPAGR	(UniMod:1)		(UniMod:1)VNPTVFFDIAVDGEPLGR	VNPTVFFDIAVDGEPLGR	(UniMod:1)		AADAVEDLR	AADAVEDLR			(UniMod:1)VNPTVFFDIAVDGEPLGR	VNPTVFFDIAVDGEPLGR	(UniMod:1)
(UniMod:1)AATASAGAGGIDGKPR	AATASAGAGGIDGKPR	(UniMod:1)		(UniMod:1)AAVAATAAAK	AAVAATAAAK	(UniMod:1)		(UniMod:1)AAVAATAAAK	AAVAATAAAK	(UniMod:1)		AAAAAAALQAK	AAAAAAALQAK			AADMLSGPR	AADMLSGPR			AAAAAAALQAK	AAAAAAALQAK
(UniMod:1)AATLILEPAGR	AATLILEPAGR	(UniMod:1)		(UniMod:1)AAVLQQVLER	AAVLQQVLER	(UniMod:1)		(UniMod:1)AAVLQQVLER	AAVLQQVLER	(UniMod:1)		AADAVEDLR	AADAVEDLR			AADTIGYPVM(UniMod:35)IR	AADTIGYPVMIR	M(UniMod:35)		AADAEAEVASLNR	AADAEAEVASLNR
(UniMod:1)AAVAATAAAK	AAVAATAAAK	(UniMod:1)		(UniMod:1)ADGELNVDSLITR	ADGELNVDSLITR	(UniMod:1)		(UniMod:1)ADGELNVDSLITR	ADGELNVDSLITR	(UniMod:1)		AADMLSGPR	AADMLSGPR			AAEEIGIK	AAEEIGIK			AADAVEDLR	AADAVEDLR
(UniMod:1)AAVLQQVLER	AAVLQQVLER	(UniMod:1)		(UniMod:1)ADGQVAELLLR	ADGQVAELLLR	(UniMod:1)		(UniMod:1)ADLEEQLSDEEKVR	ADLEEQLSDEEKVR	(UniMod:1)		AADTIGYPVM(UniMod:35)IR	AADTIGYPVMIR	M(UniMod:35)		AAFQLGSPWR	AAFQLGSPWR			AADMLSGPR	AADMLSGPR
(UniMod:1)ADGELNVDSLITR	ADGELNVDSLITR	(UniMod:1)		(UniMod:1)ADLEEQLSDEEKVR	ADLEEQLSDEEKVR	(UniMod:1)		(UniMod:1)ADQAPFDTDVNTLTR	ADQAPFDTDVNTLTR	(UniMod:1)		AAEDYGVIK	AAEDYGVIK			AAGAAGAAAAAAR	AAGAAGAAAAAAR			AADTIGYPVM(UniMod:35)IR	AADTIGYPVMIR	M(UniMod:35)
(UniMod:1)ADLEEQLSDEEKVR	ADLEEQLSDEEKVR	(UniMod:1)		(UniMod:1)ADQAPFDTDVNTLTR	ADQAPFDTDVNTLTR	(UniMod:1)		(UniMod:1)ADQLTEEQIAEFK	ADQLTEEQIAEFK	(UniMod:1)		AAEEIGIK	AAEEIGIK			AAGVNVEPFWPGLFAK	AAGVNVEPFWPGLFAK			AAEEIGIK	AAEEIGIK
(UniMod:1)ADQAPFDTDVNTLTR	ADQAPFDTDVNTLTR	(UniMod:1)		(UniMod:1)ADSELQLVEQR	ADSELQLVEQR	(UniMod:1)		(UniMod:1)ADSELQLVEQR	ADSELQLVEQR	(UniMod:1)		AAFQLGSPWR	AAFQLGSPWR			AAILETAPK	AAILETAPK			AAFQLGSPWR	AAFQLGSPWR
(UniMod:1)ADQLTEEQIAEFK	ADQLTEEQIAEFK	(UniMod:1)		(UniMod:1)AEEGIAAGGVMDVNTALQEVLK	AEEGIAAGGVMDVNTALQEVLK	(UniMod:1)		(UniMod:1)AEEGIAAGGVMDVNTALQEVLK	AEEGIAAGGVMDVNTALQEVLK	(UniMod:1)		AAGAAGAAAAAAR	AAGAAGAAAAAAR			AALEEVER	AALEEVER			AAGAAGAAAAAAR	AAGAAGAAAAAAR
(UniMod:1)ADSELQLVEQR	ADSELQLVEQR	(UniMod:1)		(UniMod:1)AEELVLER	AEELVLER	(UniMod:1)		(UniMod:1)AEELVLER	AEELVLER	(UniMod:1)		AAGVNVEPFWPGLFAK	AAGVNVEPFWPGLFAK			AALLELWELR	AALLELWELR			AAGVNVEPFWPGLFAK	AAGVNVEPFWPGLFAK
(UniMod:1)AEAEGVPTTPGPASGSTFR	AEAEGVPTTPGPASGSTFR	(UniMod:1)		(UniMod:1)AELSEEALLSVLPTIR	AELSEEALLSVLPTIR	(UniMod:1)		(UniMod:1)AEEQPQVELFVK	AEEQPQVELFVK	(UniMod:1)		AALADVLR	AALADVLR			AALQELLSK	AALQELLSK			AAILETAPK	AAILETAPK
(UniMod:1)AEEGIAAGGVMDVNTALQEVLK	AEEGIAAGGVMDVNTALQEVLK	(UniMod:1)		(UniMod:1)AEQSDEAVKYYTLEEIQK	AEQSDEAVKYYTLEEIQK	(UniMod:1)		(UniMod:1)AELQEVQITEEKPLLPGQTPEAAK	AELQEVQITEEKPLLPGQTPEAAK	(UniMod:1)		AALLELWELR	AALLELWELR			AALTGLLHR	AALTGLLHR			AALADVLR	AALADVLR
(UniMod:1)AELQEVQITEEKPLLPGQTPEAAK	AELQEVQITEEKPLLPGQTPEAAK	(UniMod:1)		(UniMod:1)AETVADTRR	AETVADTRR	(UniMod:1)		(UniMod:1)AELSEEALLSVLPTIR	AELSEEALLSVLPTIR	(UniMod:1)		AALQELLSK	AALQELLSK			AAPLQGMLPGLLAPLR	AAPLQGMLPGLLAPLR			AALEEVER	AALEEVER
(UniMod:1)AEQSDEAVKYYTLEEIQK	AEQSDEAVKYYTLEEIQK	(UniMod:1)		(UniMod:1)AEVQVLVLDGR	AEVQVLVLDGR	(UniMod:1)		(UniMod:1)AEQSDEAVKYYTLEEIQK	AEQSDEAVKYYTLEEIQK	(UniMod:1)		AALTGLLHR	AALTGLLHR			AAQELQEGQR	AAQELQEGQR			AALLELWELR	AALLELWELR
(UniMod:1)AEVQVLVLDGR	AEVQVLVLDGR	(UniMod:1)		(UniMod:1)AFANLRK	AFANLRK	(UniMod:1)		(UniMod:1)AEVQVLVLDGR	AEVQVLVLDGR	(UniMod:1)		AAPLQGMLPGLLAPLR	AAPLQGMLPGLLAPLR			AAQLAIR	AAQLAIR			AALQELLSK	AALQELLSK
(UniMod:1)AFANLRK	AFANLRK	(UniMod:1)		(UniMod:1)AGALAGLAAGLQVPR	AGALAGLAAGLQVPR	(UniMod:1)		(UniMod:1)AFANLRK	AFANLRK	(UniMod:1)		AAQSANISVR	AAQSANISVR			AAQSANISVR	AAQSANISVR			AALTGLLHR	AALTGLLHR
(UniMod:1)AGALAGLAAGLQVPR	AGALAGLAAGLQVPR	(UniMod:1)		(UniMod:1)AGAPTVSLPELR	AGAPTVSLPELR	(UniMod:1)		(UniMod:1)AGAAGLTAEVSWKVLERR	AGAAGLTAEVSWKVLERR	(UniMod:1)		AATQFWR	AATQFWR			AATITPFR	AATITPFR			AAPLQGMLPGLLAPLR	AAPLQGMLPGLLAPLR
(UniMod:1)AGAPTVSLPELR	AGAPTVSLPELR	(UniMod:1)		(UniMod:1)AGGEAGVTLGQPHLSR	AGGEAGVTLGQPHLSR	(UniMod:1)		(UniMod:1)AGALAGLAAGLQVPR	AGALAGLAAGLQVPR	(UniMod:1)		AAVLWELK	AAVLWELK			AATQFWR	AATQFWR			AAQASDLEK	AAQASDLEK
(UniMod:1)AGGEAGVTLGQPHLSR	AGGEAGVTLGQPHLSR	(UniMod:1)		(UniMod:1)AGITTIEAVKR	AGITTIEAVKR	(UniMod:1)		(UniMod:1)AGAPTVSLPELR	AGAPTVSLPELR	(UniMod:1)		AAVLWEVK	AAVLWEVK			AAVLWELK	AAVLWELK			AAQELQEGQR	AAQELQEGQR
(UniMod:1)AGITTIEAVK	AGITTIEAVK	(UniMod:1)		(UniMod:1)AGLGHPAAFGR	AGLGHPAAFGR	(UniMod:1)		(UniMod:1)AGITTIEAVK	AGITTIEAVK	(UniMod:1)		AAVPSGASTGIYEALELR	AAVPSGASTGIYEALELR			AAVLWEVK	AAVLWEVK			AAQLAIR	AAQLAIR
(UniMod:1)AGITTIEAVKR	AGITTIEAVKR	(UniMod:1)		(UniMod:1)AGPAAAFR	AGPAAAFR	(UniMod:1)		(UniMod:1)AGITTIEAVKR	AGITTIEAVKR	(UniMod:1)		AAVVPLGTWR	AAVVPLGTWR			AAVPSGASTGIYEALELR	AAVPSGASTGIYEALELR			AAQSANISVR	AAQSANISVR
(UniMod:1)AGLGHPAAFGR	AGLGHPAAFGR	(UniMod:1)		(UniMod:1)AGQAFRK	AGQAFRK	(UniMod:1)		(UniMod:1)AGLGHPAAFGR	AGLGHPAAFGR	(UniMod:1)		AAWEVDSGR	AAWEVDSGR			AAVVPLGTWR	AAVVPLGTWR			AATITPFR	AATITPFR
(UniMod:1)AGPAAAFR	AGPAAAFR	(UniMod:1)		(UniMod:1)AHRFPALTQEQK	AHRFPALTQEQK	(UniMod:1)		(UniMod:1)AGQAFRK	AGQAFRK	(UniMod:1)		AAYEAELGDAR	AAYEAELGDAR			AAYEAELGDAR	AAYEAELGDAR			AATQFWR	AATQFWR
(UniMod:1)AGQAFRK	AGQAFRK	(UniMod:1)		(UniMod:1)AHRFPALTQEQKK	AHRFPALTQEQKK	(UniMod:1)		(UniMod:1)AGSSSLEAVR	AGSSSLEAVR	(UniMod:1)		AAYQVAALPK	AAYQVAALPK			AAYQVAALPK	AAYQVAALPK			AATYHVDR	AATYHVDR
(UniMod:1)AGSSSLEAVR	AGSSSLEAVR	(UniMod:1)		(UniMod:1)AKPLTDQEK	AKPLTDQEK	(UniMod:1)		(UniMod:1)AHRFPALTQEQK	AHRFPALTQEQK	(UniMod:1)		ADDILASPPR	ADDILASPPR			ADAETLR	ADAETLR			AAVGELPEK	AAVGELPEK
(UniMod:1)AHRFPALTQEQK	AHRFPALTQEQK	(UniMod:1)		(UniMod:1)AKPLTDQEKR	AKPLTDQEKR	(UniMod:1)		(UniMod:1)AHRFPALTQEQKK	AHRFPALTQEQKK	(UniMod:1)		ADEAYLIGR	ADEAYLIGR			ADDILASPPR	ADDILASPPR			AAVLWELK	AAVLWELK
(UniMod:1)AHRFPALTQEQKK	AHRFPALTQEQKK	(UniMod:1)		(UniMod:1)AQDQGEKENPMR	AQDQGEKENPMR	(UniMod:1)		(UniMod:1)AQDQGEKENPMR	AQDQGEKENPMR	(UniMod:1)		ADEGISFR	ADEGISFR			ADEGISFR	ADEGISFR			AAVLWEVK	AAVLWEVK
(UniMod:1)AKPLTDQEK	AKPLTDQEK	(UniMod:1)		(UniMod:1)ASGVAVSDGVIK	ASGVAVSDGVIK	(UniMod:1)		(UniMod:1)ASGVAVSDGVIK	ASGVAVSDGVIK	(UniMod:1)		ADFLEQPVLGFVR	ADFLEQPVLGFVR			ADFLEQPVLGFVR	ADFLEQPVLGFVR			AAVPSGASTGIYEALELR	AAVPSGASTGIYEALELR
(UniMod:1)AKPLTDQEKR	AKPLTDQEKR	(UniMod:1)		(UniMod:1)ASGVTVNDEVIK	ASGVTVNDEVIK	(UniMod:1)		(UniMod:1)ASLSLAPVNIFK	ASLSLAPVNIFK	(UniMod:1)		ADHGDELPFVFR	ADHGDELPFVFR			ADHGDELPFVFR	ADHGDELPFVFR			AAVVPLGTWR	AAVVPLGTWR
(UniMod:1)ASESGKLWGGR	ASESGKLWGGR	(UniMod:1)		(UniMod:1)ASLSLAPVNIFK	ASLSLAPVNIFK	(UniMod:1)		(UniMod:1)ASNVTNKTDPR	ASNVTNKTDPR	(UniMod:1)		ADHGEPIGR	ADHGEPIGR			ADHGEPIGR	ADHGEPIGR			AAWEAGK	AAWEAGK
(UniMod:1)ASGVAVSDGVIK	ASGVAVSDGVIK	(UniMod:1)		(UniMod:1)ASNVTNKTDPR	ASNVTNKTDPR	(UniMod:1)		(UniMod:1)ATAEVLNIGK	ATAEVLNIGK	(UniMod:1)		ADLIAYLK	ADLIAYLK			ADLIAYLK	ADLIAYLK			AAWEVDSGR	AAWEVDSGR
(UniMod:1)ASGVTVNDEVIK	ASGVTVNDEVIK	(UniMod:1)		(UniMod:1)ATAEVLNIGK	ATAEVLNIGK	(UniMod:1)		(UniMod:1)ATNFLAHEK	ATNFLAHEK	(UniMod:1)		ADLTGISPSPNLYLSK	ADLTGISPSPNLYLSK			ADLINNLGTIAK	ADLINNLGTIAK			AAYEAELGDAR	AAYEAELGDAR
(UniMod:1)ASLSLAPVNIFK	ASLSLAPVNIFK	(UniMod:1)		(UniMod:1)ATNFLAHEK	ATNFLAHEK	(UniMod:1)		(UniMod:1)AVAAAAAAAGPAGAGGGR	AVAAAAAAAGPAGAGGGR	(UniMod:1)		ADTLGELDLER	ADTLGELDLER			ADTLGELDLER	ADTLGELDLER			AAYQVAALPK	AAYQVAALPK
(UniMod:1)ATAEVLNIGK	ATAEVLNIGK	(UniMod:1)		(UniMod:1)AVAAAAAAAGPAGAGGGR	AVAAAAAAAGPAGAGGGR	(UniMod:1)		(UniMod:1)AVAVGRPSNEELR	AVAVGRPSNEELR	(UniMod:1)		ADVWETFQQR	ADVWETFQQR			ADVLTTGAGNPVGDK	ADVLTTGAGNPVGDK			ADAETLR	ADAETLR
(UniMod:1)ATNFLAHEK	ATNFLAHEK	(UniMod:1)		(UniMod:1)AVAVGRPSNEELR	AVAVGRPSNEELR	(UniMod:1)		(UniMod:1)AVPPTYADLGK	AVPPTYADLGK	(UniMod:1)		ADVWLIR	ADVWLIR			ADVWETFQQR	ADVWETFQQR			ADDILASPPR	ADDILASPPR
(UniMod:1)AVAAAAAAAGPAGAGGGR	AVAAAAAAAGPAGAGGGR	(UniMod:1)		(UniMod:1)AVPPTYADLGK	AVPPTYADLGK	(UniMod:1)		(UniMod:1)GDREQLLQR	GDREQLLQR	(UniMod:1)		AEAEAQAEELSFPR	AEAEAQAEELSFPR			ADVWLIR	ADVWLIR			ADEAYLIGR	ADEAYLIGR
(UniMod:1)AVASDFYLR	AVASDFYLR	(UniMod:1)		(UniMod:1)GDREQLLQR	GDREQLLQR	(UniMod:1)		(UniMod:1)GSEAAQLLEAADFAAR	GSEAAQLLEAADFAAR	(UniMod:1)		AEAGLGALPR	AEAGLGALPR			AEAEAQAEELSFPR	AEAEAQAEELSFPR			ADEGISFR	ADEGISFR
(UniMod:1)AVAVGRPSNEELR	AVAVGRPSNEELR	(UniMod:1)		(UniMod:1)GSEAAQLLEAADFAAR	GSEAAQLLEAADFAAR	(UniMod:1)		(UniMod:1)M(UniMod:35)QAHELFR	HMQAHELFR	(UniMod:1),M(UniMod:35)		AEELGLPILGVLR	AEELGLPILGVLR			AEAGLGALPR	AEAGLGALPR			ADFLEQPVLGFVR	ADFLEQPVLGFVR
(UniMod:1)AVPPTYADLGK	AVPPTYADLGK	(UniMod:1)		(UniMod:1)M(UniMod:35)QAHELFR	HMQAHELFR	(UniMod:1),M(UniMod:35)		(UniMod:1)MDDREDLVYQAK	MDDREDLVYQAK	(UniMod:1)		AEFAEVSK	AEFAEVSK			AEELGLPILGVLR	AEELGLPILGVLR			ADHGDELPFVFR	ADHGDELPFVFR
(UniMod:1)GDREQLLQR	GDREQLLQR	(UniMod:1)		(UniMod:1)MDDREDLVYQAK	MDDREDLVYQAK	(UniMod:1)		(UniMod:1)MDGIVPDIAVGTKR	MDGIVPDIAVGTKR	(UniMod:1)		AEGGLWLR	AEGGLWLR			AEEYEFLTPVEEAPK	AEEYEFLTPVEEAPK			ADHGEPIGR	ADHGEPIGR
(UniMod:1)GSEAAQLLEAADFAAR	GSEAAQLLEAADFAAR	(UniMod:1)		(UniMod:1)MDGIVPDIAVGTK	MDGIVPDIAVGTK	(UniMod:1)		(UniMod:1)MDLSAASHR	MDLSAASHR	(UniMod:1)		AEIDMLDIR	AEIDMLDIR			AEFAEVSK	AEFAEVSK			ADLDVSGPK	ADLDVSGPK
(UniMod:1)M(UniMod:35)QAHELFR	HMQAHELFR	(UniMod:1),M(UniMod:35)		(UniMod:1)MDGIVPDIAVGTKR	MDGIVPDIAVGTKR	(UniMod:1)		(UniMod:1)MDVNIAPLR	MDVNIAPLR	(UniMod:1)		AELIVQPELK	AELIVQPELK			AEGGLWLR	AEGGLWLR			ADLEAQR	ADLEAQR
(UniMod:1)MDDREDLVYQAK	MDDREDLVYQAK	(UniMod:1)		(UniMod:1)MDLSAASHR	MDLSAASHR	(UniMod:1)		(UniMod:1)MEATGVLPFVR	MEATGVLPFVR	(UniMod:1)		AELNEFLTR	AELNEFLTR			AEIDMLDIR	AEIDMLDIR			ADLIAYLK	ADLIAYLK
(UniMod:1)MDGIVPDIAVGTKR	MDGIVPDIAVGTKR	(UniMod:1)		(UniMod:1)MEEVVIAGMSGK	MEEVVIAGMSGK	(UniMod:1)		(UniMod:1)MEEVVIAGMSGK	MEEVVIAGMSGK	(UniMod:1)		AELQEGAR	AELQEGAR			AELNEFLTR	AELNEFLTR			ADTLGELDLER	ADTLGELDLER
(UniMod:1)MDLSAASHR	MDLSAASHR	(UniMod:1)		(UniMod:1)MEGPLSVFGDR	MEGPLSVFGDR	(UniMod:1)		(UniMod:1)MEGPLSVFGDR	MEGPLSVFGDR	(UniMod:1)		AELVGQLQR	AELVGQLQR			AELQEGAR	AELQEGAR			ADVLTTGAGNPVGDK	ADVLTTGAGNPVGDK
(UniMod:1)MELFLAGR	MELFLAGR	(UniMod:1)		(UniMod:1)MELFLAGR	MELFLAGR	(UniMod:1)		(UniMod:1)MELFLAGR	MELFLAGR	(UniMod:1)		AENFFILR	AENFFILR			AELVGQLQR	AELVGQLQR			ADVWETFQQR	ADVWETFQQR
(UniMod:1)MELFLAGRR	MELFLAGRR	(UniMod:1)		(UniMod:1)MELFLAGRR	MELFLAGRR	(UniMod:1)		(UniMod:1)MELFLAGRR	MELFLAGRR	(UniMod:1)		AETEEGPDVLR	AETEEGPDVLR			AEMTVFVR	AEMTVFVR			ADVWLIR	ADVWLIR
(UniMod:1)MELIQDTSRPPLEYVK	MELIQDTSRPPLEYVK	(UniMod:1)		(UniMod:1)MELIQDTSRPPLEYVK	MELIQDTSRPPLEYVK	(UniMod:1)		(UniMod:1)MELIQDTSRPPLEYVK	MELIQDTSRPPLEYVK	(UniMod:1)		AFAMTNQILVEK	AFAMTNQILVEK			AENFFILR	AENFFILR			AEAEAQAEELSFPR	AEAEAQAEELSFPR
(UniMod:1)MESGFTSK	MESGFTSK	(UniMod:1)		(UniMod:1)MELITILEK	MELITILEK	(UniMod:1)		(UniMod:1)MESGFTSK	MESGFTSK	(UniMod:1)		AFGFMTR	AFGFMTR			AFAMTNQILVEK	AFAMTNQILVEK			AEAGLGALPR	AEAGLGALPR
(UniMod:1)MNAGSDPVVIVSAAR	MNAGSDPVVIVSAAR	(UniMod:1)		(UniMod:1)MESGFTSK	MESGFTSK	(UniMod:1)		(UniMod:1)MLGPEGGEGFVVK	MLGPEGGEGFVVK	(UniMod:1)		AFGYYGPLR	AFGYYGPLR			AFDLIVDRPVTLVR	AFDLIVDRPVTLVR			AEELGLPILGVLR	AEELGLPILGVLR
(UniMod:1)SAAEAGGVFHR	SAAEAGGVFHR	(UniMod:1)		(UniMod:1)MFLVNSFLK	MFLVNSFLK	(UniMod:1)		(UniMod:1)SAAEAGGVFHR	SAAEAGGVFHR	(UniMod:1)		AFLIEEQK	AFLIEEQK			AFEEEQNLR	AFEEEQNLR			AEEYEFLTPVEEAPK	AEEYEFLTPVEEAPK
(UniMod:1)SADAAAGAPLPR	SADAAAGAPLPR	(UniMod:1)		(UniMod:1)HMQNDAGEFVDLYVPR	HMQNDAGEFVDLYVPR	(UniMod:1)		(UniMod:1)SADAAAGAPLPR	SADAAAGAPLPR	(UniMod:1)		AFLTLAEDILR	AFLTLAEDILR			AFGFMTR	AFGFMTR			AEFAEVSK	AEFAEVSK
(UniMod:1)SAHLQWMVVR	SAHLQWMVVR	(UniMod:1)		(UniMod:1)SAAEAGGVFHR	SAAEAGGVFHR	(UniMod:1)		(UniMod:1)SAHLQWMVVR	SAHLQWMVVR	(UniMod:1)		AFPAWADTSVLSR	AFPAWADTSVLSR			AFGYYGPLR	AFGYYGPLR			AEGGLWLR	AEGGLWLR
(UniMod:1)SASVVSVISR	SASVVSVISR	(UniMod:1)		(UniMod:1)SADAAAGAPLPR	SADAAAGAPLPR	(UniMod:1)		(UniMod:1)SASVVSVISR	SASVVSVISR	(UniMod:1)		AFPAWADTSVLSRQQVLLR	AFPAWADTSVLSRQQVLLR			AFLTLAEDILR	AFLTLAEDILR			AEIDMLDIR	AEIDMLDIR
(UniMod:1)SDAAVDTSSEITTK	SDAAVDTSSEITTK	(UniMod:1)		(UniMod:1)SASVVSVISR	SASVVSVISR	(UniMod:1)		(UniMod:1)SDAAVDTSSEITTK	SDAAVDTSSEITTK	(UniMod:1)		AFPMPGFDEH	AFPMPGFDEH			AFPAWADTSVLSR	AFPAWADTSVLSR			AELIVQPELK	AELIVQPELK
(UniMod:1)SDKLPYK	SDKLPYK	(UniMod:1)		(UniMod:1)SDAAVDTSSEITTK	SDAAVDTSSEITTK	(UniMod:1)		(UniMod:1)SDKLPYK	SDKLPYK	(UniMod:1)		AFVGEVGAR	AFVGEVGAR			AFPAWADTSVLSRQQVLLR	AFPAWADTSVLSRQQVLLR			AELNEFLTR	AELNEFLTR
(UniMod:1)SDKPDMAEIEKFDK	SDKPDMAEIEKFDK	(UniMod:1)		(UniMod:1)SDKPDMAEIEKFDK	SDKPDMAEIEKFDK	(UniMod:1)		(UniMod:1)SDKPDMAEIEKFDK	SDKPDMAEIEKFDK	(UniMod:1)		AFYVNVLNEEQR	AFYVNVLNEEQR			AFPMPGFDEH	AFPMPGFDEH			AELQEGAR	AELQEGAR
(UniMod:1)SETAPAAPAAPAPAEK	SETAPAAPAAPAPAEK	(UniMod:1)		(UniMod:1)SELEQLRQEAEQLR	SELEQLRQEAEQLR	(UniMod:1)		(UniMod:1)SELEQLRQEAEQLR	SELEQLRQEAEQLR	(UniMod:1)		AGELTEDEVER	AGELTEDEVER			AFVGEVGAR	AFVGEVGAR			AELVGQLQR	AELVGQLQR
(UniMod:1)SETAPAETATPAPVEK	SETAPAETATPAPVEK	(UniMod:1)		(UniMod:1)SETAPAAPAAAPPAEK	SETAPAAPAAAPPAEK	(UniMod:1)		(UniMod:1)SETAPAAPAAPAPAEK	SETAPAAPAAPAPAEK	(UniMod:1)		AGEYEALPK	AGEYEALPK			AFYVNVLNEEQR	AFYVNVLNEEQR			AENFFILR	AENFFILR
(UniMod:1)SFIPVAEDSDFPIHNLPYGVFSTR	SFIPVAEDSDFPIHNLPYGVFSTR	(UniMod:1)		(UniMod:1)SETAPAAPAAPAPAEK	SETAPAAPAAPAPAEK	(UniMod:1)		(UniMod:1)SETAPAETATPAPVEK	SETAPAETATPAPVEK	(UniMod:1)		AGEYIFER	AGEYIFER			AGELTEDEVER	AGELTEDEVER			AETEEGPDVLR	AETEEGPDVLR
(UniMod:1)SGALDVLQMKEEDVLK	SGALDVLQMKEEDVLK	(UniMod:1)		(UniMod:1)SFIPVAEDSDFPIHNLPYGVFSTR	SFIPVAEDSDFPIHNLPYGVFSTR	(UniMod:1)		(UniMod:1)SGALDVLQMKEEDVLK	SGALDVLQMKEEDVLK	(UniMod:1)		AGLQFPVGR	AGLQFPVGR			AGEYIFER	AGEYIFER			AFAISGPFNVQFLVK	AFAISGPFNVQFLVK
(UniMod:1)SGELPPNINIKEPR	SGELPPNINIKEPR	(UniMod:1)		(UniMod:1)SGALDVLQMKEEDVLK	SGALDVLQMKEEDVLK	(UniMod:1)		(UniMod:1)SHTILLVQPTK	SHTILLVQPTK	(UniMod:1)		AGMIFYR	AGMIFYR			AGLQFPVGR	AGLQFPVGR			AFAMTNQILVEK	AFAMTNQILVEK
(UniMod:1)SHHWGYGK	SHHWGYGK	(UniMod:1)		(UniMod:1)SGELPPNINIKEPR	SGELPPNINIKEPR	(UniMod:1)		(UniMod:1)SLVIPEKFQHILR	SLVIPEKFQHILR	(UniMod:1)		AGPWTPEAAVEHPEAVR	AGPWTPEAAVEHPEAVR			AGPIWDLR	AGPIWDLR			AFDLIVDRPVTLVR	AFDLIVDRPVTLVR
(UniMod:1)SHTILLVQPTK	SHTILLVQPTK	(UniMod:1)		(UniMod:1)SHHWGYGK	SHHWGYGK	(UniMod:1)		(UniMod:1)SNPFAHLAEPLDPVQPGKK	SNPFAHLAEPLDPVQPGKK	(UniMod:1)		AGVETTTPSK	AGVETTTPSK			AGQLISELFTNR	AGQLISELFTNR			AFEEEQNLR	AFEEEQNLR
(UniMod:1)SLVIPEKFQHILR	SLVIPEKFQHILR	(UniMod:1)		(UniMod:1)SHTILLVQPTK	SHTILLVQPTK	(UniMod:1)		(UniMod:1)SNYSVSLVGPAPWGFR	SNYSVSLVGPAPWGFR	(UniMod:1)		AHVDALR	AHVDALR			AHVDALR	AHVDALR			AFGFMTR	AFGFMTR
(UniMod:1)SNPFAHLAEPLDPVQPGKK	SNPFAHLAEPLDPVQPGKK	(UniMod:1)		(UniMod:1)SLVIPEKFQHILR	SLVIPEKFQHILR	(UniMod:1)		(UniMod:1)SQAEFEK	SQAEFEK	(UniMod:1)		AIAEELAPER	AIAEELAPER			AIAEELAPER	AIAEELAPER			AFGYYGPLR	AFGYYGPLR
(UniMod:1)SNYSVSLVGPAPWGFR	SNYSVSLVGPAPWGFR	(UniMod:1)		(UniMod:1)SNPFAHLAEPLDPVQPGKK	SNPFAHLAEPLDPVQPGKK	(UniMod:1)		(UniMod:1)SQAEFEKAAEEVR	SQAEFEKAAEEVR	(UniMod:1)		AIAELGIYPAVDPLDSTSR	AIAELGIYPAVDPLDSTSR			AIAELGIYPAVDPLDSTSR	AIAELGIYPAVDPLDSTSR			AFLTLAEDILR	AFLTLAEDILR
(UniMod:1)SQAEFEK	SQAEFEK	(UniMod:1)		(UniMod:1)SNYSVSLVGPAPWGFR	SNYSVSLVGPAPWGFR	(UniMod:1)		(UniMod:1)SSAHFNR	SSAHFNR	(UniMod:1)		AIDLFTDAIK	AIDLFTDAIK			AIDDNMSLDEIEK	AIDDNMSLDEIEK			AFPAWADTSVLSR	AFPAWADTSVLSR
(UniMod:1)SQAEFEKAAEEVR	SQAEFEKAAEEVR	(UniMod:1)		(UniMod:1)SQAEFEK	SQAEFEK	(UniMod:1)		(UniMod:1)SSGIHVALVTGGNK	SSGIHVALVTGGNK	(UniMod:1)		AIEAALAAR	AIEAALAAR			AIDLFTDAIK	AIDLFTDAIK			AFPAWADTSVLSRQQVLLR	AFPAWADTSVLSRQQVLLR
(UniMod:1)SSGIHVALVTGGNK	SSGIHVALVTGGNK	(UniMod:1)		(UniMod:1)SQAEFEKAAEEVR	SQAEFEKAAEEVR	(UniMod:1)		(UniMod:1)SSSGTPDLPVLLTDLK	SSSGTPDLPVLLTDLK	(UniMod:1)		AIGLPEELIQK	AIGLPEELIQK			AIDTTQLFSLPK	AIDTTQLFSLPK			AFPMPGFDEH	AFPMPGFDEH
(UniMod:1)SSSGTPDLPVLLTDLK	SSSGTPDLPVLLTDLK	(UniMod:1)		(UniMod:1)SSGIHVALVTGGNK	SSGIHVALVTGGNK	(UniMod:1)		(UniMod:1)SSVAVLTQESFAEHR	SSVAVLTQESFAEHR	(UniMod:1)		AILEDMVR	AILEDMVR			AIEAALAAR	AIEAALAAR			AFVGEVGAR	AFVGEVGAR
(UniMod:1)SSVAVLTQESFAEHR	SSVAVLTQESFAEHR	(UniMod:1)		(UniMod:1)SSSGTPDLPVLLTDLK	SSSGTPDLPVLLTDLK	(UniMod:1)		(UniMod:1)STAVLENPGLGR	STAVLENPGLGR	(UniMod:1)		AILNYIASK	AILNYIASK			AIGLPEELIQK	AIGLPEELIQK			AFYVNVLNEEQR	AFYVNVLNEEQR
(UniMod:1)STAVLENPGLGR	STAVLENPGLGR	(UniMod:1)		(UniMod:1)SSVAVLTQESFAEHR	SSVAVLTQESFAEHR	(UniMod:1)		(UniMod:1)STGTFVVSQPLNYR	STGTFVVSQPLNYR	(UniMod:1)		AILTTDDR	AILTTDDR			AILEDMVR	AILEDMVR			AGELTEDEVER	AGELTEDEVER
(UniMod:1)STGTFVVSQPLNYR	STGTFVVSQPLNYR	(UniMod:1)		(UniMod:1)STAVLENPGLGR	STAVLENPGLGR	(UniMod:1)		(UniMod:1)STLLINQPQYAWLK	STLLINQPQYAWLK	(UniMod:1)		AILVDLEPGTMDSVR	AILVDLEPGTMDSVR			AILNYIASK	AILNYIASK			AGEYEALPK	AGEYEALPK
(UniMod:1)STLLINQPQYAWLK	STLLINQPQYAWLK	(UniMod:1)		(UniMod:1)STGTFVVSQPLNYR	STGTFVVSQPLNYR	(UniMod:1)		(UniMod:1)TDAAVSFAK	TDAAVSFAK	(UniMod:1)		AIPQLQGYLR	AIPQLQGYLR			AILTTDDR	AILTTDDR			AGEYIFER	AGEYIFER
(UniMod:1)SYGRPPPDVEGMTSLK	SYGRPPPDVEGMTSLK	(UniMod:1)		(UniMod:1)STLLINQPQYAWLK	STLLINQPQYAWLK	(UniMod:1)		(UniMod:1)TEWETAAPAVAETPDIK	TEWETAAPAVAETPDIK	(UniMod:1)		AISESGVALTSVLVK	AISESGVALTSVLVK			AILVDLEPGTMDSVR	AILVDLEPGTMDSVR			AGLQFPVGR	AGLQFPVGR
(UniMod:1)TATLRPYLSAVR	TATLRPYLSAVR	(UniMod:1)		(UniMod:1)SYGRPPPDVEGMTSLK	SYGRPPPDVEGMTSLK	(UniMod:1)		(UniMod:1)TSKGPEEEHPSVTLFR	TSKGPEEEHPSVTLFR	(UniMod:1)		AIWNVINWENVTER	AIWNVINWENVTER			AIPQLQGYLR	AIPQLQGYLR			AGMIFYR	AGMIFYR
(UniMod:1)TDAAVSFAK	TDAAVSFAK	(UniMod:1)		(UniMod:1)TDAAVSFAK	TDAAVSFAK	(UniMod:1)		(UniMod:1)TTNAGPLHPYWPQHLR	TTNAGPLHPYWPQHLR	(UniMod:1)		AKPALEDLR	AKPALEDLR			AISESGVALTSVLVK	AISESGVALTSVLVK			AGPIWDLR	AGPIWDLR
(UniMod:1)TEWETAAPAVAETPDIK	TEWETAAPAVAETPDIK	(UniMod:1)		(UniMod:1)TENSTSAPAAKPK	TENSTSAPAAKPK	(UniMod:1)		(UniMod:1)TTQQIDLQGPGPWGFR	TTQQIDLQGPGPWGFR	(UniMod:1)		ALAAGGVGSIVR	ALAAGGVGSIVR			AITGASLADIMAK	AITGASLADIMAK			AGPWTPEAAVEHPEAVR	AGPWTPEAAVEHPEAVR
(UniMod:1)TSKGPEEEHPSVTLFR	TSKGPEEEHPSVTLFR	(UniMod:1)		(UniMod:1)TEWETAAPAVAETPDIK	TEWETAAPAVAETPDIK	(UniMod:1)		(UniMod:1)TTSGALFPSLVPGSR	TTSGALFPSLVPGSR	(UniMod:1)		ALAAQLPVLPR	ALAAQLPVLPR			AIVAIENPADVSVISSR	AIVAIENPADVSVISSR			AGQLISELFTNR	AGQLISELFTNR
(UniMod:1)TTQQIDLQGPGPWGFR	TTQQIDLQGPGPWGFR	(UniMod:1)		(UniMod:1)TSKGPEEEHPSVTLFR	TSKGPEEEHPSVTLFR	(UniMod:1)		(UniMod:1)VDREQLVQK	VDREQLVQK	(UniMod:1)		ALAQEILPQAPIAVR	ALAQEILPQAPIAVR			AIWNVINWENVTER	AIWNVINWENVTER			AGVETTTPSK	AGVETTTPSK
(UniMod:1)TTSGALFPSLVPGSR	TTSGALFPSLVPGSR	(UniMod:1)		(UniMod:1)TTNAGPLHPYWPQHLR	TTNAGPLHPYWPQHLR	(UniMod:1)		(UniMod:1)VEADRPGK	VEADRPGK	(UniMod:1)		ALAVNPR	ALAVNPR			AKEIGFSDK	AKEIGFSDK			AHVDALR	AHVDALR
(UniMod:1)VDREQLVQK	VDREQLVQK	(UniMod:1)		(UniMod:1)TTQQIDLQGPGPWGFR	TTQQIDLQGPGPWGFR	(UniMod:1)		AAAAAAALQAK	AAAAAAALQAK			ALAVSDLNR	ALAVSDLNR			AKPALEDLR	AKPALEDLR			AIAEELAPER	AIAEELAPER
(UniMod:1)VEADRPGK	VEADRPGK	(UniMod:1)		(UniMod:1)VDREQLVQK	VDREQLVQK	(UniMod:1)		AAAEVNQDYGLDPK	AAAEVNQDYGLDPK			ALDAAAGITR	ALDAAAGITR			ALAAQLPVLPR	ALAAQLPVLPR			AIAELGIYPAVDPLDSTSR	AIAELGIYPAVDPLDSTSR
AAAAAAALQAK	AAAAAAALQAK			(UniMod:1)VNPTVFFDIAVDGEPLGR	VNPTVFFDIAVDGEPLGR	(UniMod:1)		AAAITSDILEALGR	AAAITSDILEALGR			ALDVNVALR	ALDVNVALR			ALAQEILPQAPIAVR	ALAQEILPQAPIAVR			AIDDNMSLDEIEK	AIDDNMSLDEIEK
AAAEVNQDYGLDPK	AAAEVNQDYGLDPK			AAAAAAALQAK	AAAAAAALQAK			AAALAHLDR	AAALAHLDR			ALEAFETFK	ALEAFETFK			ALAVNPR	ALAVNPR			AIDLFTDAIK	AIDLFTDAIK
AAAITSDILEALGR	AAAITSDILEALGR			AAAEVNQDYGLDPK	AAAEVNQDYGLDPK			AAALEQFK	AAALEQFK			ALEALVAK	ALEALVAK			ALAVSDLNR	ALAVSDLNR			AIEAALAAR	AIEAALAAR
AAALAHLDR	AAALAHLDR			AAAITSDILEALGR	AAAITSDILEALGR			AAAVLPVLDLAQR	AAAVLPVLDLAQR			ALELDPNLYR	ALELDPNLYR			ALDAAAGITR	ALDAAAGITR			AIGLPEELIQK	AIGLPEELIQK
AAALEQFK	AAALEQFK			AAALAHLDR	AAALAHLDR			AADAEAEVASLNR	AADAEAEVASLNR			ALELEQELR	ALELEQELR			ALDFIASK	ALDFIASK			AILEDMVR	AILEDMVR
AAAVLPVLDLAQR	AAAVLPVLDLAQR			AAALEQFK	AAALEQFK			AADMLSGPR	AADMLSGPR			ALELEQER	ALELEQER			ALDVNVALR	ALDVNVALR			AILNYIASK	AILNYIASK
AADAEAEVASLNR	AADAEAEVASLNR			AAAVLPVLDLAQR	AAAVLPVLDLAQR			AADTIGYPVM(UniMod:35)IR	AADTIGYPVMIR	M(UniMod:35)		ALEQFATVVEAK	ALEQFATVVEAK			ALEAFETFK	ALEAFETFK			AILVDLEPGTMDSVR	AILVDLEPGTMDSVR
AADMLSGPR	AADMLSGPR			AADAEAEVASLNR	AADAEAEVASLNR			AAEDYGVIK	AAEDYGVIK			ALESPERPFLAILGGAK	ALESPERPFLAILGGAK			ALEEAMEQK	ALEEAMEQK			AIPQLQGYLR	AIPQLQGYLR
AADTIGYPVM(UniMod:35)IR	AADTIGYPVMIR	M(UniMod:35)		AADMLSGPR	AADMLSGPR			AAELIANSLATAGDGLIELR	AAELIANSLATAGDGLIELR			ALGHDLLPPGGAPAGLR	ALGHDLLPPGGAPAGLR			ALELDPNLYR	ALELDPNLYR			AISESGVALTSVLVK	AISESGVALTSVLVK
AAEEIGIK	AAEEIGIK			AADTIGYPVM(UniMod:35)IR	AADTIGYPVMIR	M(UniMod:35)		AAFQLGSPWR	AAFQLGSPWR			ALIAGGGAPEIELALR	ALIAGGGAPEIELALR			ALELEQELR	ALELEQELR			AITGASLADIMAK	AITGASLADIMAK
AAFQLGSPWR	AAFQLGSPWR			AAEDYGVIK	AAEDYGVIK			AAFQLGSPWRR	AAFQLGSPWRR			ALIEILATR	ALIEILATR			ALELEQER	ALELEQER			AIVAIENPADVSVISSR	AIVAIENPADVSVISSR
AAFQLGSPWRR	AAFQLGSPWRR			AAEEEDEADPKR	AAEEEDEADPKR			AAFVAYALAFPR	AAFVAYALAFPR			ALILVGLER	ALILVGLER			ALESPERPFLAILGGAK	ALESPERPFLAILGGAK			AIWNVINWENVTER	AIWNVINWENVTER
AAFVAYALAFPR	AAFVAYALAFPR			AAEEIGIK	AAEEIGIK			AAGVNVEPFWPGLFAK	AAGVNVEPFWPGLFAK			ALKEQVIR	ALKEQVIR			ALFQDIK	ALFQDIK			AKEIGFSDK	AKEIGFSDK
AAGVNVEPFWPGLFAK	AAGVNVEPFWPGLFAK			AAELIANSLATAGDGLIELR	AAELIANSLATAGDGLIELR			AAGVPSATITWR	AAGVPSATITWR			ALLELQLEPEELYQTFQR	ALLELQLEPEELYQTFQR			ALGAEIVR	ALGAEIVR			AKPALEDLR	AKPALEDLR
AAGVPSATITWR	AAGVPSATITWR			AAFQLGSPWR	AAFQLGSPWR			AAIGLLAR	AAIGLLAR			ALLFIPR	ALLFIPR			ALGHDLLPPGGAPAGLR	ALGHDLLPPGGAPAGLR			ALAAAGYDVEK	ALAAAGYDVEK
AAIGLLAR	AAIGLLAR			AAFQLGSPWRR	AAFQLGSPWRR			AAIISAEGDSK	AAIISAEGDSK			ALLFVPR	ALLFVPR			ALHDHLGLR	ALHDHLGLR			ALAAGGVGSIVR	ALAAGGVGSIVR
AAIISAEGDSK	AAIISAEGDSK			AAFVAYALAFPR	AAFVAYALAFPR			AAILETAPK	AAILETAPK			ALLQAILQTEDMLK	ALLQAILQTEDMLK			ALIAGGGAPEIELALR	ALIAGGGAPEIELALR			ALAAQLPVLPR	ALAAQLPVLPR
AAILETAPK	AAILETAPK			AAGVNVEPFWPGLFAK	AAGVNVEPFWPGLFAK			AAILWKPGAPFSIEEVEVAPPK	AAILWKPGAPFSIEEVEVAPPK			ALLTGLLDLQAR	ALLTGLLDLQAR			ALIEILATR	ALIEILATR			ALAPEYAK	ALAPEYAK
AAILWKPGAPFSIEEVEVAPPK	AAILWKPGAPFSIEEVEVAPPK			AAGVPSATITWR	AAGVPSATITWR			AALADVLR	AALADVLR			ALLTPVAIAAGR	ALLTPVAIAAGR			ALILVGLER	ALILVGLER			ALAQEILPQAPIAVR	ALAQEILPQAPIAVR
AALADVLR	AALADVLR			AAIGLLAR	AAIGLLAR			AALDGTPGMIGYGMAK	AALDGTPGMIGYGMAK			ALNLGYALDYAQR	ALNLGYALDYAQR			ALKEQVIR	ALKEQVIR			ALAVNPR	ALAVNPR
AALDGTPGMIGYGMAK	AALDGTPGMIGYGMAK			AAIISAEGDSK	AAIISAEGDSK			AALEGTATYR	AALEGTATYR			ALNSMGQDLERPLELR	ALNSMGQDLERPLELR			ALLELQLEPEELYQTFQR	ALLELQLEPEELYQTFQR			ALAVSDLNR	ALAVSDLNR
AALEGTATYR	AALEGTATYR			AAILWKPGAPFSIEEVEVAPPK	AAILWKPGAPFSIEEVEVAPPK			AALQELLSK	AALQELLSK			ALPAPIEK	ALPAPIEK			ALLFIPR	ALLFIPR			ALDAAAGITR	ALDAAAGITR
AALQELLSK	AALQELLSK			AALADVLR	AALADVLR			AALTGLLHR	AALTGLLHR			ALPESLGQHALR	ALPESLGQHALR			ALLFVPR	ALLFVPR			ALDDTAR	ALDDTAR
AALTGLLHR	AALTGLLHR			AALDGTPGMIGYGMAK	AALDGTPGMIGYGMAK			AAMEPIVISAK	AAMEPIVISAK			ALQASALAAWGGK	ALQASALAAWGGK			ALLTGLLDLQAR	ALLTGLLDLQAR			ALDFIASK	ALDFIASK
AAMEPIVISAK	AAMEPIVISAK			AALEGTATYR	AALEGTATYR			AANDAGYFNDEM(UniMod:35)APIEVK	AANDAGYFNDEMAPIEVK	M(UniMod:35)		ALQTEMAR	ALQTEMAR			ALLVEPVINSYLLAER	ALLVEPVINSYLLAER			ALDIAENEMPGLMR	ALDIAENEMPGLMR
AANDAGYFNDEM(UniMod:35)APIEVK	AANDAGYFNDEMAPIEVK	M(UniMod:35)		AALLELWELRR	AALLELWELRR			AANKEATQEAFMKR	AANKEATQEAFMKR			ALQYAFFAER	ALQYAFFAER			ALLVWTGPGAGSVTFGELDAR	ALLVWTGPGAGSVTFGELDAR			ALDVNVALR	ALDVNVALR
AANKEATQEAFMK	AANKEATQEAFMK			AALQELLSK	AALQELLSK			AANNGALPPDLSYIVR	AANNGALPPDLSYIVR			ALSEALTELGYK	ALSEALTELGYK			ALMLQGVDLLADAVAVTMGPK	ALMLQGVDLLADAVAVTMGPK			ALEAFETFK	ALEAFETFK
AANKEATQEAFMKR	AANKEATQEAFMKR			AALTGLLHR	AALTGLLHR			AAPEMVSLLK	AAPEMVSLLK			ALVEVLGPYEPLLSR	ALVEVLGPYEPLLSR			ALNAPPGTSLISFSDK	ALNAPPGTSLISFSDK			ALEALVAK	ALEALVAK
AANNGALPPDLSYIVR	AANNGALPPDLSYIVR			AAMEPIVISAK	AAMEPIVISAK			AAPFSLEYR	AAPFSLEYR			ALVILAK	ALVILAK			ALNLGYALDYAQR	ALNLGYALDYAQR			ALEEAMEQK	ALEEAMEQK
AAPEMVSLLK	AAPEMVSLLK			AANDAGYFNDEM(UniMod:35)APIEVK	AANDAGYFNDEMAPIEVK	M(UniMod:35)		AAPGAEFAPNKR	AAPGAEFAPNKR			ALVPMFVR	ALVPMFVR			ALPAPIEK	ALPAPIEK			ALELDPNLYR	ALELDPNLYR
AAPFSLEYR	AAPFSLEYR			AANKEATQEAFM(UniMod:35)K	AANKEATQEAFMK	M(UniMod:35)		AAPLLADDNKLR	AAPLLADDNKLR			ALVSAQWVAEALR	ALVSAQWVAEALR			ALPFWNEEIVPQIK	ALPFWNEEIVPQIK			ALELEQELR	ALELEQELR
AAPGAEFAPNKR	AAPGAEFAPNKR			AANKEATQEAFMKR	AANKEATQEAFMKR			AAPLQGMLPGLLAPLR	AAPLQGMLPGLLAPLR			ALYEAGER	ALYEAGER			ALPLALVLHELGAGR	ALPLALVLHELGAGR			ALELEQER	ALELEQER
AAPLLADDNKLR	AAPLLADDNKLR			AAPEMVSLLK	AAPEMVSLLK			AAQAPSSFQLLYDLK	AAQAPSSFQLLYDLK			AM(UniMod:35)GIMNSFVNDIFER	AMGIMNSFVNDIFER	M(UniMod:35)		ALQASALAAWGGK	ALQASALAAWGGK			ALEQFATVVEAK	ALEQFATVVEAK
AAPLQGMLPGLLAPLR	AAPLQGMLPGLLAPLR			AAPFSLEYR	AAPFSLEYR			AAQLAIR	AAQLAIR			AMAAEAEASR	AMAAEAEASR			ALQYAFFAER	ALQYAFFAER			ALESPERPFLAILGGAK	ALESPERPFLAILGGAK
AAQAPSSFQLLYDLK	AAQAPSSFQLLYDLK			AAPGAEFAPNKR	AAPGAEFAPNKR			AAQLDGLEAR	AAQLDGLEAR			AMADALLER	AMADALLER			ALSEALTELGYK	ALSEALTELGYK			ALFQDIK	ALFQDIK
AAQASDLEK	AAQASDLEK			AAPLLADDNKLR	AAPLLADDNKLR			AAQSANISVR	AAQSANISVR			AMAIADALGK	AMAIADALGK			ALVILAK	ALVILAK			ALGAEIVR	ALGAEIVR
AAQELQEGQR	AAQELQEGQR			AAPLQGMLPGLLAPLR	AAPLQGMLPGLLAPLR			AASGFNAMEDAQTLR	AASGFNAMEDAQTLR			AMAVLESLR	AMAVLESLR			ALVPMFVR	ALVPMFVR			ALGHDLLPPGGAPAGLR	ALGHDLLPPGGAPAGLR
AAQKADVLTTGAGNPVGDKLNVITVGPR	AAQKADVLTTGAGNPVGDKLNVITVGPR			AAQAPSSFQLLYDLK	AAQAPSSFQLLYDLK			AATITPFR	AATITPFR			AMGAAQVVVTDLSATR	AMGAAQVVVTDLSATR			ALVSAQWVAEALR	ALVSAQWVAEALR			ALHDHLGLR	ALHDHLGLR
AAQLAIR	AAQLAIR			AAQASDLEK	AAQASDLEK			AATQFWR	AATQFWR			AMGEQAVALAR	AMGEQAVALAR			ALYEAGER	ALYEAGER			ALIAGGGAPEIELALR	ALIAGGGAPEIELALR
AAQSANISVR	AAQSANISVR			AAQELQEGQR	AAQELQEGQR			AATVGSLAGQPLQER	AATVGSLAGQPLQER			AMLSTGFK	AMLSTGFK			AM(UniMod:35)GIMNSFVNDIFER	AMGIMNSFVNDIFER	M(UniMod:35)		ALIEILATR	ALIEILATR
AASDIAMTELPPTHPIR	AASDIAMTELPPTHPIR			AAQKADVLTTGAGNPVGDKLNVITVGPR	AAQKADVLTTGAGNPVGDKLNVITVGPR			AAVDAGFVPNDHMQVGQTGK	AAVDAGFVPNDHMQVGQTGK			AMVLDLR	AMVLDLR			AM(UniMod:35)SQDGASQFQEVIR	AMSQDGASQFQEVIR	M(UniMod:35)		ALILVGLER	ALILVGLER
AASGFNAMEDAQTLR	AASGFNAMEDAQTLR			AAQLAIR	AAQLAIR			AAVENLPTFLVELSR	AAVENLPTFLVELSR			ANDTTFGLAAGVFTR	ANDTTFGLAAGVFTR			AMAAEAEASR	AMAAEAEASR			ALLELQLEPEELYQTFQR	ALLELQLEPEELYQTFQR
AATITPFR	AATITPFR			AAQSANISVR	AAQSANISVR			AAVLWELK	AAVLWELK			ANTFVAELK	ANTFVAELK			AMADALLER	AMADALLER			ALLFIPR	ALLFIPR
AATQFWR	AATQFWR			AASDIAMTELPPTHPIR	AASDIAMTELPPTHPIR			AAVLWEVK	AAVLWEVK			ANVIASALAQIPQK	ANVIASALAQIPQK			AMAVLESLR	AMAVLESLR			ALLFVPR	ALLFVPR
AATVGSLAGQPLQER	AATVGSLAGQPLQER			AASGFNAMEDAQTLR	AASGFNAMEDAQTLR			AAVPSGASTGIYEALELR	AAVPSGASTGIYEALELR			APDFVFYAPR	APDFVFYAPR			AMGAAQVVVTDLSATR	AMGAAQVVVTDLSATR			ALLQAILQTEDMLK	ALLQAILQTEDMLK
AAVATFLQSVQVPEFTPK	AAVATFLQSVQVPEFTPK			AATALKDVVK	AATALKDVVK			AAVPSGASTGIYEALELRDNDKTR	AAVPSGASTGIYEALELRDNDKTR			APFDLFENR	APFDLFENR			AMGEQAVALAR	AMGEQAVALAR			ALLTGLLDLQAR	ALLTGLLDLQAR
AAVDAGFVPNDHMQVGQTGK	AAVDAGFVPNDHMQVGQTGK			AATQFWR	AATQFWR			AAYEAELGDAR	AAYEAELGDAR			APGFGDNR	APGFGDNR			AMLSTGFK	AMLSTGFK			ALLVEPVINSYLLAER	ALLVEPVINSYLLAER
AAVENLPTFLVELSR	AAVENLPTFLVELSR			AATVGSLAGQPLQER	AATVGSLAGQPLQER			AAYEAELGDARK	AAYEAELGDARK			APGIIPR	APGIIPR			AMVLDLR	AMVLDLR			ALLVWTGPGAGSVTFGELDAR	ALLVWTGPGAGSVTFGELDAR
AAVLWELK	AAVLWELK			AAVATFLQSVQVPEFTPK	AAVATFLQSVQVPEFTPK			AAYQVAALPK	AAYQVAALPK			APIIAVTR	APIIAVTR			ANTFVAELK	ANTFVAELK			ALNAPPGTSLISFSDK	ALNAPPGTSLISFSDK
AAVLWEVK	AAVLWEVK			AAVENLPTFLVELSR	AAVENLPTFLVELSR			ADDIINSSGYR	ADDIINSSGYR			APLALER	APLALER			ANVIASALAQIPQK	ANVIASALAQIPQK			ALNLGYALDYAQR	ALNLGYALDYAQR
AAVPSGASTGIYEALELR	AAVPSGASTGIYEALELR			AAVESLGFILFR	AAVESLGFILFR			ADDILASPPR	ADDILASPPR			APLVLKD	APLVLKD			ANWYFLLAR	ANWYFLLAR			ALNSIIDVYHK	ALNSIIDVYHK
AAVPSGASTGIYEALELRDNDKTR	AAVPSGASTGIYEALELRDNDKTR			AAVLWELK	AAVLWELK			ADEGISFR	ADEGISFR			APM(UniMod:35)FSWPR	APMFSWPR	M(UniMod:35)		APDFVFYAPR	APDFVFYAPR			ALPAPIEK	ALPAPIEK
AAYEAELGDAR	AAYEAELGDAR			AAVLWEVK	AAVLWEVK			ADFLEQPVLGFVR	ADFLEQPVLGFVR			APVILGSPDDVLEFLK	APVILGSPDDVLEFLK			APFDLFENR	APFDLFENR			ALPESLGQHALR	ALPESLGQHALR
AAYEAELGDARK	AAYEAELGDARK			AAVPSGASTGIYEALELR	AAVPSGASTGIYEALELR			ADGLAVIGVLMK	ADGLAVIGVLMK			AQEILSQLPIK	AQEILSQLPIK			APGFGDNR	APGFGDNR			ALPFWNEEIVPQIK	ALPFWNEEIVPQIK
AAYQVAALPK	AAYQVAALPK			AAVPSGASTGIYEALELRDNDKTR	AAVPSGASTGIYEALELRDNDKTR			ADHGDELPFVFR	ADHGDELPFVFR			AQFEGIVTDLIR	AQFEGIVTDLIR			APGIIPR	APGIIPR			ALPLALVLHELGAGR	ALPLALVLHELGAGR
ADDIINSSGYR	ADDIINSSGYR			AAYEAELGDAR	AAYEAELGDAR			ADHGEPIGR	ADHGEPIGR			AQGIAQGAIR	AQGIAQGAIR			APIIAVTR	APIIAVTR			ALQASALAAWGGK	ALQASALAAWGGK
ADDILASPPR	ADDILASPPR			AAYEAELGDARK	AAYEAELGDARK			ADIWLIR	ADIWLIR			AQTGLDIR	AQTGLDIR			APLALER	APLALER			ALQTEMAR	ALQTEMAR
ADDVILSSGYR	ADDVILSSGYR			AAYQVAALPK	AAYQVAALPK			ADLIAYLK	ADLIAYLK			AQVADVVVSR	AQVADVVVSR			APLVLKD	APLVLKD			ALQYAFFAER	ALQYAFFAER
ADEAYLIGR	ADEAYLIGR			ADDIINSSGYR	ADDIINSSGYR			ADLINNLGTIAK	ADLINNLGTIAK			ARFEELNADLFR	ARFEELNADLFR			APM(UniMod:35)FSWPR	APMFSWPR	M(UniMod:35)		ALSEALTELGYK	ALSEALTELGYK
ADEGISFR	ADEGISFR			ADDILASPPR	ADDILASPPR			ADLSGITGAR	ADLSGITGAR			ARPATVLGAMEMGR	ARPATVLGAMEMGR			APNVVVTR	APNVVVTR			ALVILAK	ALVILAK
ADFLEQPVLGFVR	ADFLEQPVLGFVR			ADEAYLIGR	ADEAYLIGR			ADLTALFLPR	ADLTALFLPR			ASSIIDELFQDR	ASSIIDELFQDR			APVILGSPDDVLEFLK	APVILGSPDDVLEFLK			ALVPMFVR	ALVPMFVR
ADGLAVIGVLMK	ADGLAVIGVLMK			ADEGISFR	ADEGISFR			ADNFEYSDPVDGSISR	ADNFEYSDPVDGSISR			ASSVVVSGTPIR	ASSVVVSGTPIR			AQFEGIVTDLIR	AQFEGIVTDLIR			ALVSAQWVAEALR	ALVSAQWVAEALR
ADHGDELPFVFR	ADHGDELPFVFR			ADFLEQPVLGFVR	ADFLEQPVLGFVR			ADVDAATLAR	ADVDAATLAR			ATAVMPDGQFK	ATAVMPDGQFK			AQLGGPEAAK	AQLGGPEAAK			ALYEAGER	ALYEAGER
ADHGEPIGR	ADHGEPIGR			ADGLAVIGVLMK	ADGLAVIGVLMK			ADVDISGPK	ADVDISGPK			ATAVVDGAFK	ATAVVDGAFK			AQTAHIVLEDGTK	AQTAHIVLEDGTK			AM(UniMod:35)GIMNSFVNDIFER	AMGIMNSFVNDIFER	M(UniMod:35)
ADIWLIR	ADIWLIR			ADGLGIPQLLEAVLK	ADGLGIPQLLEAVLK			ADVLTTGAGNPVGDK	ADVLTTGAGNPVGDK			ATDFVADR	ATDFVADR			AQTGLDIR	AQTGLDIR			AM(UniMod:35)SQDGASQFQEVIR	AMSQDGASQFQEVIR	M(UniMod:35)
ADIWLMR	ADIWLMR			ADHGDELPFVFR	ADHGDELPFVFR			ADVLTTGAGNPVGDKLNVITVGPR	ADVLTTGAGNPVGDKLNVITVGPR			ATDVMIAGK	ATDVMIAGK			AQVADVVVSR	AQVADVVVSR			AMAAEAEASR	AMAAEAEASR
ADLIAYLK	ADLIAYLK			ADHGEPIGR	ADHGEPIGR			ADVWETFQQR	ADVWETFQQR			ATEHLSTLSEK	ATEHLSTLSEK			ARFEELNADLFR	ARFEELNADLFR			AMADALLER	AMADALLER
ADLINNLGTIAK	ADLINNLGTIAK			ADIDVSGPK	ADIDVSGPK			ADVWLIR	ADVWLIR			ATGAPGAGPGVR	ATGAPGAGPGVR			ARPATVLGAMEMGR	ARPATVLGAMEMGR			AMAIADALGK	AMAIADALGK
ADLSGITGAR	ADLSGITGAR			ADIWLIR	ADIWLIR			AEAEAQAEELSFPR	AEAEAQAEELSFPR			ATGYPLAFIAAK	ATGYPLAFIAAK			ARPEDVISEGR	ARPEDVISEGR			AMAVLESLR	AMAVLESLR
ADLTALFLPR	ADLTALFLPR			ADLIAYLK	ADLIAYLK			AEAGAGSATEFQFR	AEAGAGSATEFQFR			ATITGYR	ATITGYR			ASSIIDELFQDR	ASSIIDELFQDR			AMGAAQVVVTDLSATR	AMGAAQVVVTDLSATR
ADNFEYSDPVDGSISR	ADNFEYSDPVDGSISR			ADLINNLGTIAK	ADLINNLGTIAK			AEAGLGALPR	AEAGLGALPR			ATLPDADKER	ATLPDADKER			ASSVVVSGTPIR	ASSVVVSGTPIR			AMGEQAVALAR	AMGEQAVALAR
ADSAVSQEQLR	ADSAVSQEQLR			ADLSGITGAR	ADLSGITGAR			AEAGVPAEFSIWTR	AEAGVPAEFSIWTR			ATQALVLAPTR	ATQALVLAPTR			ATAVMPDGQFK	ATAVMPDGQFK			AMLSTGFK	AMLSTGFK
ADTLGELDLER	ADTLGELDLER			ADLTALFLPR	ADLTALFLPR			AEELGLPILGVLR	AEELGLPILGVLR			ATSFLLALEPELEAR	ATSFLLALEPELEAR			ATAVVDGAFK	ATAVVDGAFK			AMVLDLR	AMVLDLR
ADVDISGPK	ADVDISGPK			ADMVIEAVFEDLSLK	ADMVIEAVFEDLSLK			AEEYEFLTPVEEAPK	AEEYEFLTPVEEAPK			ATVVYQGER	ATVVYQGER			ATDFVADR	ATDFVADR			ANTFVAELK	ANTFVAELK
ADVLTTGAGNPVGDK	ADVLTTGAGNPVGDK			ADNFEYSDPVDGSISR	ADNFEYSDPVDGSISR			AEFAEVSK	AEFAEVSK			AVAQALEVIPR	AVAQALEVIPR			ATDVMIAGK	ATDVMIAGK			APDFVFYAPR	APDFVFYAPR
ADVLTTGAGNPVGDKLNVITVGPR	ADVLTTGAGNPVGDKLNVITVGPR			ADSAVSQEQLR	ADSAVSQEQLR			AEFTVETR	AEFTVETR			AVAQLMAR	AVAQLMAR			ATEHLSTLSEK	ATEHLSTLSEK			APFDLFENR	APFDLFENR
ADVVVSGPK	ADVVVSGPK			ADTLGELDLER	ADTLGELDLER			AEGGLWLR	AEGGLWLR			AVDIGER	AVDIGER			ATGAPGAGPGVR	ATGAPGAGPGVR			APGFGDNR	APGFGDNR
ADVWETFQQR	ADVWETFQQR			ADVDVSGPK	ADVDVSGPK			AEGLGDGYR	AEGLGDGYR			AVDIGERIGAR	AVDIGERIGAR			ATGYPLAFIAAK	ATGYPLAFIAAK			APGIIPR	APGIIPR
ADVWLIR	ADVWLIR			ADVDVSGPKVDVEGPDVNIEGPEGK	ADVDVSGPKVDVEGPDVNIEGPEGK			AEIDMLDIR	AEIDMLDIR			AVDSLVPIGR	AVDSLVPIGR			ATSFLLALEPELEAR	ATSFLLALEPELEAR			APIIAVTR	APIIAVTR
AEADVASLNR	AEADVASLNR			ADVLTTGAGNPVGDK	ADVLTTGAGNPVGDK			AELIVQPELK	AELIVQPELK			AVFDETYPDPVR	AVFDETYPDPVR			ATTITSVLPKPALVASR	ATTITSVLPKPALVASR			APLALER	APLALER
AEAEAQAEELSFPR	AEAEAQAEELSFPR			ADVLTTGAGNPVGDKLNVITVGPR	ADVLTTGAGNPVGDKLNVITVGPR			AELNEFLTR	AELNEFLTR			AVGLAGTFR	AVGLAGTFR			ATVVYQGER	ATVVYQGER			APLVLKD	APLVLKD
AEAGAGSATEFQFR	AEAGAGSATEFQFR			ADVVVSGPK	ADVVVSGPK			AELVGQLQR	AELVGQLQR			AVGWNELEGR	AVGWNELEGR			AVAQALEVIPR	AVAQALEVIPR			APMFSWPR	APMFSWPR
AEAGDNLGALVR	AEAGDNLGALVR			ADVWETFQQR	ADVWETFQQR			AEMWLIR	AEMWLIR			AVIDHTIK	AVIDHTIK			AVAQLMAR	AVAQLMAR			APNVVVTR	APNVVVTR
AEAGLGALPR	AEAGLGALPR			ADVWLIR	ADVWLIR			AENFFILR	AENFFILR			AVIQVSQIVAR	AVIQVSQIVAR			AVAVSGLDPAR	AVAVSGLDPAR			APVILGSPDDVLEFLK	APVILGSPDDVLEFLK
AEAGVPAEFSIWTR	AEAGVPAEFSIWTR			AEADVASLNR	AEADVASLNR			AENQVLAMR	AENQVLAMR			AVLAESYER	AVLAESYER			AVDFAER	AVDFAER			AQEILSQLPIK	AQEILSQLPIK
AEELGLPILGVLR	AEELGLPILGVLR			AEAEAQAEELSFPR	AEAEAQAEELSFPR			AENYDIPSADR	AENYDIPSADR			AVLHVHGGGGPR	AVLHVHGGGGPR			AVDIGER	AVDIGER			AQFEGIVTDLIR	AQFEGIVTDLIR
AEEYEFLTPVEEAPK	AEEYEFLTPVEEAPK			AEAGAGSATEFQFR	AEAGAGSATEFQFR			AEPAKIEAFR	AEPAKIEAFR			AVLLGPPGAGK	AVLLGPPGAGK			AVDIGERIGAR	AVDIGERIGAR			AQIHGGILR	AQIHGGILR
AEFAEVSK	AEFAEVSK			AEAGDNLGALVR	AEAGDNLGALVR			AEPEDHYFLLTEPPLNTPENR	AEPEDHYFLLTEPPLNTPENR			AVLTIDEK	AVLTIDEK			AVDSLVPIGR	AVDSLVPIGR			AQLGGPEAAK	AQLGGPEAAK
AEFTVETR	AEFTVETR			AEELGLPILGVLR	AEELGLPILGVLR			AEVVMAAAAAGAAVGK	AEVVMAAAAAGAAVGK			AVLVDLEPGTMDSVR	AVLVDLEPGTMDSVR			AVGWNELEGR	AVGWNELEGR			AQTAHIVLEDGTK	AQTAHIVLEDGTK
AEGGLWLR	AEGGLWLR			AEEYEFLTPVEEAPK	AEEYEFLTPVEEAPK			AFAAGADIK	AFAAGADIK			AVMDDFAAFVEK	AVMDDFAAFVEK			AVIQVSQIVAR	AVIQVSQIVAR			AQTGLDIR	AQTGLDIR
AEGLGDGYR	AEGLGDGYR			AEFAEVSK	AEFAEVSK			AFAISGPFNVQFLVK	AFAISGPFNVQFLVK			AVPEGFVIPR	AVPEGFVIPR			AVLAESYER	AVLAESYER			ARFEELNADLFR	ARFEELNADLFR
AEIDMLDIR	AEIDMLDIR			AEFTVETR	AEFTVETR			AFAM(UniMod:35)TNQILVEK	AFAMTNQILVEK	M(UniMod:35)		AVPVAADQR	AVPVAADQR			AVLLGPPGAGK	AVLLGPPGAGK			ARPATVLGAMEMGR	ARPATVLGAMEMGR
AELIVQPELK	AELIVQPELK			AEGGLWLR	AEGGLWLR			AFEDEMSGR	AFEDEMSGR			AVVGVVAGGGR	AVVGVVAGGGR			AVLTIDEK	AVLTIDEK			ARPEDVISEGR	ARPEDVISEGR
AELNEFLTR	AELNEFLTR			AEGLGDGYR	AEGLGDGYR			AFEEEQNLR	AFEEEQNLR			AVVISGAGK	AVVISGAGK			AVLVDLEPGTMDSVR	AVLVDLEPGTMDSVR			ASSIIDELFQDR	ASSIIDELFQDR
AELVGQLQR	AELVGQLQR			AEIDMLDIR	AEIDMLDIR			AFEPATGR	AFEPATGR			AVVIVDDR	AVVIVDDR			AVMDDFAAFVEK	AVMDDFAAFVEK			ASSVVVSGTPIR	ASSVVVSGTPIR
AEMWLIR	AEMWLIR			AELNEFLTR	AELNEFLTR			AFFSEVER	AFFSEVER			AWALDVAELHR	AWALDVAELHR			AVNTLNEALEFAK	AVNTLNEALEFAK			ATAVMPDGQFK	ATAVMPDGQFK
AENFFILR	AENFFILR			AELVGQLQR	AELVGQLQR			AFGFMTR	AFGFMTR			AWLLGLLR	AWLLGLLR			AVPEGFVIPR	AVPEGFVIPR			ATAVVDGAFK	ATAVVDGAFK
AENQVLAMR	AENQVLAMR			AEMDQILHGLDK	AEMDQILHGLDK			AFGGQSLK	AFGGQSLK			AWLPAYATPHFIR	AWLPAYATPHFIR			AVVGVVAGGGR	AVVGVVAGGGR			ATDFVADR	ATDFVADR
AENYDIPSADR	AENYDIPSADR			AEMWLIR	AEMWLIR			AFGPGLQGGSAGSPAR	AFGPGLQGGSAGSPAR			AYALAFAER	AYALAFAER			AVVISGAGK	AVVISGAGK			ATDVMIAGK	ATDVMIAGK
AEPAKIEAFR	AEPAKIEAFR			AENFFILR	AENFFILR			AFGYYGPLR	AFGYYGPLR			AYEFAER	AYEFAER			AVVIVDDR	AVVIVDDR			ATGAPGAGPGVR	ATGAPGAGPGVR
AEVDLVVQDLK	AEVDLVVQDLK			AENQVLAMR	AENQVLAMR			AFHPFIAGPYNR	AFHPFIAGPYNR			DAATDVASR	DAATDVASR			AWALDVAELHR	AWALDVAELHR			ATGYPLAFIAAK	ATGYPLAFIAAK
AEVVMAAAAAGAAVGK	AEVVMAAAAAGAAVGK			AENYDIPSADR	AENYDIPSADR			AFLTLAEDILR	AFLTLAEDILR			DAFVAIVQSVK	DAFVAIVQSVK			AWLLGLLR	AWLLGLLR			ATITGYR	ATITGYR
AFAAGADIK	AFAAGADIK			AEPAKIEAFR	AEPAKIEAFR			AFPAWADTSVLSR	AFPAWADTSVLSR			DAGHMQLQGYR	DAGHMQLQGYR			AWLPAYATPHFIR	AWLPAYATPHFIR			ATQALVLAPTR	ATQALVLAPTR
AFAEQLGR	AFAEQLGR			AEVVMAAAAAGAAVGK	AEVVMAAAAAGAAVGK			AFPMPGFDEH	AFPMPGFDEH			DAGTIAGLNVMR	DAGTIAGLNVMR			AYALAFAER	AYALAFAER			ATSFLLALEPELEAR	ATSFLLALEPELEAR
AFAISGPFNVQFLVK	AFAISGPFNVQFLVK			AFAEQLGR	AFAEQLGR			AFQGLLDTYSVWR	AFQGLLDTYSVWR			DAGVIAGLNVLR	DAGVIAGLNVLR			AYEFAER	AYEFAER			ATTITSVLPKPALVASR	ATTITSVLPKPALVASR
AFAM(UniMod:35)TNQILVEK	AFAMTNQILVEK	M(UniMod:35)		AFAISGPFNVQFLVK	AFAISGPFNVQFLVK			AFREEFGAEPELAVSAPGR	AFREEFGAEPELAVSAPGR			DAPQDFHPDR	DAPQDFHPDR			DAATDVASR	DAATDVASR			ATVVYQGER	ATVVYQGER
AFDLIVDRPVTLVR	AFDLIVDRPVTLVR			AFAM(UniMod:35)TNQILVEK	AFAMTNQILVEK	M(UniMod:35)		AFSYYGPLR	AFSYYGPLR			DATLTALDR	DATLTALDR			DAFVAIVQSVK	DAFVAIVQSVK			AVAQALEVIPR	AVAQALEVIPR
AFEDEMSGR	AFEDEMSGR			AFDLIVDRPVTLVR	AFDLIVDRPVTLVR			AFTGFIVEADTPGIQIGR	AFTGFIVEADTPGIQIGR			DAVEDLESVGK	DAVEDLESVGK			DAGHMQLQGYR	DAGHMQLQGYR			AVAVSGLDPAR	AVAVSGLDPAR
AFEEEQNLR	AFEEEQNLR			AFEDEMSGR	AFEDEMSGR			AFVGEVGAR	AFVGEVGAR			DAVTYTEHAK	DAVTYTEHAK			DAGTIAGLNVMR	DAGTIAGLNVMR			AVDFAER	AVDFAER
AFEPATGR	AFEPATGR			AFEEEQNLR	AFEEEQNLR			AFVVLASQFLSHDPEQLTK	AFVVLASQFLSHDPEQLTK			DAVTYTEHAKR	DAVTYTEHAKR			DAGVIAGLNVLR	DAGVIAGLNVLR			AVDIGER	AVDIGER
AFFSEVER	AFFSEVER			AFEPATGR	AFEPATGR			AFYGDTLVTGFAR	AFYGDTLVTGFAR			DAVVYPILVEFTR	DAVVYPILVEFTR			DAHQSLLATR	DAHQSLLATR			AVDSLVPIGR	AVDSLVPIGR
AFGFMTR	AFGFMTR			AFGFMTR	AFGFMTR			AFYVNVLNEEQR	AFYVNVLNEEQR			DDGSWEVIEGYR	DDGSWEVIEGYR			DAIILIFANK	DAIILIFANK			AVFDETYPDPVR	AVFDETYPDPVR
AFGGQSLK	AFGGQSLK			AFGGQSLK	AFGGQSLK			AGAGSATLSM(UniMod:35)AYAGAR	AGAGSATLSMAYAGAR	M(UniMod:35)		DDLLGFALR	DDLLGFALR			DAPQDFHPDR	DAPQDFHPDR			AVGWNELEGR	AVGWNELEGR
AFGPGLQGGSAGSPAR	AFGPGLQGGSAGSPAR			AFGPGLQGGSAGSPAR	AFGPGLQGGSAGSPAR			AGDEFVEK	AGDEFVEK			DDNPNLPR	DDNPNLPR			DATLTALDR	DATLTALDR			AVIDHTIK	AVIDHTIK
AFGYYGPLR	AFGYYGPLR			AFGYYGPLR	AFGYYGPLR			AGDFLEANYMNLQR	AGDFLEANYMNLQR			DEAAYGELR	DEAAYGELR			DAVEDLESVGK	DAVEDLESVGK			AVIQVSQIVAR	AVIQVSQIVAR
AFHPFIAGPYNR	AFHPFIAGPYNR			AFLTLAEDILR	AFLTLAEDILR			AGELTEDEVER	AGELTEDEVER			DEFEGLFK	DEFEGLFK			DAVTYTEHAK	DAVTYTEHAK			AVLAESYER	AVLAESYER
AFPAWADTSVLSR	AFPAWADTSVLSR			AFLTQLDELLTEHR	AFLTQLDELLTEHR			AGEMTEVLPNQR	AGEMTEVLPNQR			DFDFVPPVVR	DFDFVPPVVR			DAVTYTEHAKR	DAVTYTEHAKR			AVLHVHGGGGPR	AVLHVHGGGGPR
AFPDSPGLNR	AFPDSPGLNR			AFPAWADTSVLSR	AFPAWADTSVLSR			AGEVINQPMMMAAR	AGEVINQPMMMAAR			DFDPAVTEYIQR	DFDPAVTEYIQR			DAVVYPILVEFTR	DAVVYPILVEFTR			AVLLGPPGAGK	AVLLGPPGAGK
AFPMPGFDEH	AFPMPGFDEH			AFPDSPGLNR	AFPDSPGLNR			AGEVQEPELR	AGEVQEPELR			DFIDSFLIR	DFIDSFLIR			DDDLNLR	DDDLNLR			AVLTIDEK	AVLTIDEK
AFQGLLDTYSVWR	AFQGLLDTYSVWR			AFPMPGFDEH	AFPMPGFDEH			AGEYEALPK	AGEYEALPK			DFLGGLAFR	DFLGGLAFR			DDGSWEVIEGYR	DDGSWEVIEGYR			AVLVDLEPGTMDSVR	AVLVDLEPGTMDSVR
AFREEFGAEPELAVSAPGR	AFREEFGAEPELAVSAPGR			AFQGLLDTYSVWR	AFQGLLDTYSVWR			AGEYIFER	AGEYIFER			DFMIQGGDFTR	DFMIQGGDFTR			DDLLGFALR	DDLLGFALR			AVMDDFAAFVEK	AVMDDFAAFVEK
AFSYYGPLR	AFSYYGPLR			AFREEFGAEPELAVSAPGR	AFREEFGAEPELAVSAPGR			AGFMNDGR	AGFMNDGR			DFTATDLSEFAAK	DFTATDLSEFAAK			DDNPNLPR	DDNPNLPR			AVNTLNEALEFAK	AVNTLNEALEFAK
AFTGFIVEADTPGIQIGR	AFTGFIVEADTPGIQIGR			AFSGYLGTDQSK	AFSGYLGTDQSK			AGFPLAVHSGAAR	AGFPLAVHSGAAR			DFTPAELRR	DFTPAELRR			DEAAYGELR	DEAAYGELR			AVPEGFVIPR	AVPEGFVIPR
AFVGEVGAR	AFVGEVGAR			AFSYYGPLR	AFSYYGPLR			AGGLLVIDHR	AGGLLVIDHR			DFVEHSAR	DFVEHSAR			DEFEGLFK	DEFEGLFK			AVPGAPELLER	AVPGAPELLER
AFVVLASQFLSHDPEQLTK	AFVVLASQFLSHDPEQLTK			AFTGFIVEADTPGIQIGR	AFTGFIVEADTPGIQIGR			AGGPGLERGEAGVPAEFSIWTR	AGGPGLERGEAGVPAEFSIWTR			DGLIPLEIR	DGLIPLEIR			DFDFVPPVVR	DFDFVPPVVR			AVPTDEAR	AVPTDEAR
AFYGDTLVTGFAR	AFYGDTLVTGFAR			AFVGEVGAR	AFVGEVGAR			AGGPTTPLSPTR	AGGPTTPLSPTR			DIDIHEVR	DIDIHEVR			DFDPAVTEYIQR	DFDPAVTEYIQR			AVPVAADQR	AVPVAADQR
AFYPEEISSMVLTK	AFYPEEISSMVLTK			AFYGDTLVTGFAR	AFYGDTLVTGFAR			AGGVFTPGAAFSK	AGGVFTPGAAFSK			DIEVQGFR	DIEVQGFR			DFIDSFLIR	DFIDSFLIR			AVVGVVAGGGR	AVVGVVAGGGR
AFYVNVLNEEQR	AFYVNVLNEEQR			AFYPEEISSMVLTK	AFYPEEISSMVLTK			AGIAHLYGIAGSTNVTGDQVK	AGIAHLYGIAGSTNVTGDQVK			DIIALNPLYR	DIIALNPLYR			DFLGGLAFR	DFLGGLAFR			AVVISGAGK	AVVISGAGK
AGAGSATLSM(UniMod:35)AYAGAR	AGAGSATLSMAYAGAR	M(UniMod:35)		AFYVNVLNEEQR	AFYVNVLNEEQR			AGIIASAR	AGIIASAR			DIIHDPGR	DIIHDPGR			DFLIPIAWYEDR	DFLIPIAWYEDR			AVVIVDDR	AVVIVDDR
AGDEFVEK	AGDEFVEK			AGAEGFVR	AGAEGFVR			AGILYINPADLGWNPPVSSWIEK	AGILYINPADLGWNPPVSSWIEK			DILADVVQK	DILADVVQK			DFNVGDYIQAVLDR	DFNVGDYIQAVLDR			AWALDVAELHR	AWALDVAELHR
AGDFGAAFVER	AGDFGAAFVER			AGAGSATLSM(UniMod:35)AYAGAR	AGAGSATLSMAYAGAR	M(UniMod:35)		AGIPKEEVK	AGIPKEEVK			DILIDPIR	DILIDPIR			DFSPSGIFGAFQR	DFSPSGIFGAFQR			AWLLGLLR	AWLLGLLR
AGELTEDEVER	AGELTEDEVER			AGDEFVEK	AGDEFVEK			AGIPVYAWK	AGIPVYAWK			DILNMEK	DILNMEK			DFSPVLR	DFSPVLR			AWLPAYATPHFIR	AWLPAYATPHFIR
AGEMTEVLPNQR	AGEMTEVLPNQR			AGELTEDEVER	AGELTEDEVER			AGLGSGLSLSGLVHPELSR	AGLGSGLSLSGLVHPELSR			DIPGLTDTTVPR	DIPGLTDTTVPR			DFTATDLSEFAAK	DFTATDLSEFAAK			AYALAFAER	AYALAFAER
AGEVINQPMMMAAR	AGEVINQPMMMAAR			AGEMTEVLPNQR	AGEMTEVLPNQR			AGLQFPVGR	AGLQFPVGR			DIVQFVPFR	DIVQFVPFR			DFVEHSAR	DFVEHSAR			AYEFAER	AYEFAER
AGEVQEPELR	AGEVQEPELR			AGEVINQPMMMAAR	AGEVINQPMMMAAR			AGLSLKDMDLVEVNEAFAPQYLAVER	AGLSLKDMDLVEVNEAFAPQYLAVER			DIVYIGLR	DIVYIGLR			DGLIPLEIR	DGLIPLEIR			DAAEFELFFR	DAAEFELFFR
AGEYEALPK	AGEYEALPK			AGEYEALPK	AGEYEALPK			AGLVDDFEK	AGLVDDFEK			DLADELALVDVIEDK	DLADELALVDVIEDK			DIDIHEVR	DIDIHEVR			DAATDVASR	DAATDVASR
AGEYIFER	AGEYIFER			AGEYIFER	AGEYIFER			AGLYGLPR	AGLYGLPR			DLAPIGIR	DLAPIGIR			DIEVQGFR	DIEVQGFR			DAEDAVYGR	DAEDAVYGR
AGFALDEGIANPTDAFTVFYSER	AGFALDEGIANPTDAFTVFYSER			AGFALDEGIANPTDAFTVFYSER	AGFALDEGIANPTDAFTVFYSER			AGMTHIVR	AGMTHIVR			DLASVQALLR	DLASVQALLR			DIIALNPLYR	DIIALNPLYR			DAFVAIVQSVK	DAFVAIVQSVK
AGFMNDGR	AGFMNDGR			AGFMNDGR	AGFMNDGR			AGNLGGGVVTIER	AGNLGGGVVTIER			DLATVYVDVLK	DLATVYVDVLK			DIIHDPGR	DIIHDPGR			DAGHMQLQGYR	DAGHMQLQGYR
AGFPLAVHSGAAR	AGFPLAVHSGAAR			AGGLLVIDHR	AGGLLVIDHR			AGPIWDLR	AGPIWDLR			DLDIFDR	DLDIFDR			DILADVVQK	DILADVVQK			DAGTIAGLNVMR	DAGTIAGLNVMR
AGGLLVIDHR	AGGLLVIDHR			AGGVFTPGAAFSK	AGGVFTPGAAFSK			AGPWTPEAAVEHPEAVR	AGPWTPEAAVEHPEAVR			DLEALMFDR	DLEALMFDR			DILIQYDR	DILIQYDR			DAGVIAGLNVLR	DAGVIAGLNVLR
AGGPTTPLSPTR	AGGPTTPLSPTR			AGIAHLYGIAGSTNVTGDQVK	AGIAHLYGIAGSTNVTGDQVK			AGQLISELFTNRK	AGQLISELFTNRK			DLFNAIATGK	DLFNAIATGK			DILNMEK	DILNMEK			DAIILIFANK	DAIILIFANK
AGGVFTPGAAFSK	AGGVFTPGAAFSK			AGIIASAR	AGIIASAR			AGQLLSELFTNR	AGQLLSELFTNR			DLGEENFK	DLGEENFK			DIPGLTDTTVPR	DIPGLTDTTVPR			DAPQDFHPDR	DAPQDFHPDR
AGIAHLYGIAGSTNVTGDQVK	AGIAHLYGIAGSTNVTGDQVK			AGILYINPADLGWNPPVSSWIEK	AGILYINPADLGWNPPVSSWIEK			AGQLLSELFTNRK	AGQLLSELFTNRK			DLHKPIQEVIIELTK	DLHKPIQEVIIELTK			DITYFIQQLLR	DITYFIQQLLR			DATLTALDR	DATLTALDR
AGIIASAR	AGIIASAR			AGIPKEEVK	AGIPKEEVK			AGQPLQLLDASWYLPK	AGQPLQLLDASWYLPK			DLLNALK	DLLNALK			DIVQFVPFR	DIVQFVPFR			DAVEDLESVGK	DAVEDLESVGK
AGILYINPADLGWNPPVSSWIEK	AGILYINPADLGWNPPVSSWIEK			AGIPKEEVKEAYMGNVLQGGEGQAPTR	AGIPKEEVKEAYMGNVLQGGEGQAPTR			AGQQGLSVAFDLATHR	AGQQGLSVAFDLATHR			DLLPSRDR	DLLPSRDR			DIVYIGLR	DIVYIGLR			DAVTYTEHAK	DAVTYTEHAK
AGIPKEEVK	AGIPKEEVK			AGIPVYAWK	AGIPVYAWK			AGQSAAGAAPGGGVDTR	AGQSAAGAAPGGGVDTR			DLPLLLFR	DLPLLLFR			DLADELALVDVIEDK	DLADELALVDVIEDK			DAVTYTEHAKR	DAVTYTEHAKR
AGIPKEEVKEAYMGNVLQGGEGQAPTR	AGIPKEEVKEAYMGNVLQGGEGQAPTR			AGLAPLEVR	AGLAPLEVR			AGQVVTIWAAGAGATHSPPTDLVWK	AGQVVTIWAAGAGATHSPPTDLVWK			DLQFVEVTDVK	DLQFVEVTDVK			DLAPIGIR	DLAPIGIR			DAVVYPILVEFTR	DAVVYPILVEFTR
AGIPVYAWK	AGIPVYAWK			AGLGSGLSLSGLVHPELSR	AGLGSGLSLSGLVHPELSR			AGSNVHMQTFTFYASEDKLENR	AGSNVHMQTFTFYASEDKLENR			DLTDYLMK	DLTDYLMK			DLASVQALLR	DLASVQALLR			DDDLNLR	DDDLNLR
AGLAPLEVR	AGLAPLEVR			AGLQFPVGR	AGLQFPVGR			AGTGVDNVDLEAATR	AGTGVDNVDLEAATR			DLYLENPEIK	DLYLENPEIK			DLATVYVDVLK	DLATVYVDVLK			DDGSWEVIEGYR	DDGSWEVIEGYR
AGLGSGLSLSGLVHPELSR	AGLGSGLSLSGLVHPELSR			AGLSLKDMDLVEVNEAFAPQYLAVER	AGLSLKDMDLVEVNEAFAPQYLAVER			AGVETTTPSK	AGVETTTPSK			DMDLYSYR	DMDLYSYR			DLDIFDR	DLDIFDR			DDLLGFALR	DDLLGFALR
AGLQFPVGR	AGLQFPVGR			AGLSNYGNPR	AGLSNYGNPR			AGVIFPVGR	AGVIFPVGR			DMYQIMDEIK	DMYQIMDEIK			DLEALMFDR	DLEALMFDR			DDNPNLPR	DDNPNLPR
AGLSLKDMDLVEVNEAFAPQYLAVER	AGLSLKDMDLVEVNEAFAPQYLAVER			AGLVDDFEK	AGLVDDFEK			AGVLAGHDNR	AGVLAGHDNR			DNIQGITK	DNIQGITK			DLEGSYYLR	DLEGSYYLR			DEAAYGELR	DEAAYGELR
AGLVDDFEK	AGLVDDFEK			AGLYGLPR	AGLYGLPR			AGVPPGVVNIVFGTGPR	AGVPPGVVNIVFGTGPR			DNIQGITKPAIR	DNIQGITKPAIR			DLFNAIATGK	DLFNAIATGK			DEFEGLFK	DEFEGLFK
AGLWTPEAVIEHPDAVR	AGLWTPEAVIEHPDAVR			AGMSAEQAQGLLEK	AGMSAEQAQGLLEK			AGYIIPLQGPGLTTTESR	AGYIIPLQGPGLTTTESR			DNLAEDIMR	DNLAEDIMR			DLHKPIQEVIIELTK	DLHKPIQEVIIELTK			DFADIPNLR	DFADIPNLR
AGLYGLPR	AGLYGLPR			AGMTHIVR	AGMTHIVR			AGYQSTLTR	AGYQSTLTR			DQLLPNLR	DQLLPNLR			DLLGETLAQLIR	DLLGETLAQLIR			DFDFVPPVVR	DFDFVPPVVR
AGMIFYR	AGMIFYR			AGNLGGGVVTIER	AGNLGGGVVTIER			AHGGYSVFAGVGER	AHGGYSVFAGVGER			DRIEEIR	DRIEEIR			DLLNALK	DLLNALK			DFDPAVTEYIQR	DFDPAVTEYIQR
AGMSAEQAQGLLEK	AGMSAEQAQGLLEK			AGPGTLSVTIEGPSK	AGPGTLSVTIEGPSK			AHGLEVEPSALEQGFR	AHGLEVEPSALEQGFR			DTLYEAVR	DTLYEAVR			DLLPSRDR	DLLPSRDR			DFGSFDK	DFGSFDK
AGMTHIVR	AGMTHIVR			AGPIWDLR	AGPIWDLR			AHMVTLDYTVQVPGAGQDGSPGLSK	AHMVTLDYTVQVPGAGQDGSPGLSK			DTVPLPPGGAR	DTVPLPPGGAR			DLMLWMEDVIR	DLMLWMEDVIR			DFIDSFLIR	DFIDSFLIR
AGNLGGGVVTIER	AGNLGGGVVTIER			AGPWTPEAAVEHPEAVR	AGPWTPEAAVEHPEAVR			AHQDFGYFYGSSYVAAPDSSR	AHQDFGYFYGSSYVAAPDSSR			DVELLYPVK	DVELLYPVK			DLPLLLFR	DLPLLLFR			DFLGGLAFR	DFLGGLAFR
AGPGTLSVTIEGPSK	AGPGTLSVTIEGPSK			AGQLISELFTNRK	AGQLISELFTNRK			AHSSMVGVNLPQK	AHSSMVGVNLPQK			DVLFPGYTHLQR	DVLFPGYTHLQR			DLTDYLMK	DLTDYLMK			DFMIQGGDFTR	DFMIQGGDFTR
AGPIWDLR	AGPIWDLR			AGQLLSELFTNR	AGQLLSELFTNR			AIAEELAPER	AIAEELAPER			DVLGISDTLIR	DVLGISDTLIR			DLVGELGTALR	DLVGELGTALR			DFNVGDYIQAVLDR	DFNVGDYIQAVLDR
AGPWTPEAAVEHPEAVR	AGPWTPEAAVEHPEAVR			AGQPLQLLDASWYLPK	AGQPLQLLDASWYLPK			AIAELGIYPAVDPLDSTSR	AIAELGIYPAVDPLDSTSR			DVVIRQGEIFLLPAR	DVVIRQGEIFLLPAR			DLYANTVLSGGSTM(UniMod:35)YPGIADR	DLYANTVLSGGSTMYPGIADR	M(UniMod:35)		DFSPSGIFGAFQR	DFSPSGIFGAFQR
AGQLISELFTNRK	AGQLISELFTNRK			AGQQGLSVAFDLATHR	AGQQGLSVAFDLATHR			AIAYATHR	AIAYATHR			DVVQAYPEVR	DVVQAYPEVR			DLYLENPEIK	DLYLENPEIK			DFSPVLR	DFSPVLR
AGQLLSELFTNR	AGQLLSELFTNR			AGQSAAGAAPGGGVDTR	AGQSAAGAAPGGGVDTR			AIDDNMSLDEIEK	AIDDNMSLDEIEK			DVWGIEGPIDAAFTR	DVWGIEGPIDAAFTR			DMDLYSYR	DMDLYSYR			DFTATDLSEFAAK	DFTATDLSEFAAK
AGQLLSELFTNRK	AGQLLSELFTNRK			AGQVVTIWAAGAGATHSPPTDLVWK	AGQVVTIWAAGAGATHSPPTDLVWK			AIDLFTDAIK	AIDLFTDAIK			DVYTGDALR	DVYTGDALR			DMDVVSGR	DMDVVSGR			DFVEHSAR	DFVEHSAR
AGQPLQLLDASWYLPK	AGQPLQLLDASWYLPK			AGSNVHMQTFTFYASEDKLENR	AGSNVHMQTFTFYASEDKLENR			AIDPSISWEDIK	AIDPSISWEDIK			DYGVLLEGSGLALR	DYGVLLEGSGLALR			DNIQGITK	DNIQGITK			DGLIPLEIR	DGLIPLEIR
AGQQGLSVAFDLATHR	AGQQGLSVAFDLATHR			AGTGVDNVDLEAATR	AGTGVDNVDLEAATR			AIDTTQLFSLPK	AIDTTQLFSLPK			DYLHLPPEIVPATLR	DYLHLPPEIVPATLR			DNIQGITKPAIR	DNIQGITKPAIR			DIDIHEVR	DIDIHEVR
AGSNVHMQTFTFYASEDKLENR	AGSNVHMQTFTFYASEDKLENR			AGVETTTPSK	AGVETTTPSK			AIEAALAAR	AIEAALAAR			DYVSQFEGSALGK	DYVSQFEGSALGK			DNLAEDIMR	DNLAEDIMR			DIIALNPLYR	DIIALNPLYR
AGTGVDNVDLEAATR	AGTGVDNVDLEAATR			AGVIGLTQTAAR	AGVIGLTQTAAR			AIEMLGGELGSK	AIEMLGGELGSK			EAAAYLHGR	EAAAYLHGR			DPLELFR	DPLELFR			DIIHDPGR	DIIHDPGR
AGVETTTPSK	AGVETTTPSK			AGVLAGHDNR	AGVLAGHDNR			AIENELLAR	AIENELLAR			EADDIVNWLK	EADDIVNWLK			DQLLPNLR	DQLLPNLR			DILADVVQK	DILADVVQK
AGVIFPVGR	AGVIFPVGR			AGVNTVTTLVENK	AGVNTVTTLVENK			AIFLADGNVFTTGFSR	AIFLADGNVFTTGFSR			EAESSPFVER	EAESSPFVER			DRIEEIR	DRIEEIR			DILIDPIR	DILIDPIR
AGVLAGHDNR	AGVLAGHDNR			AGVPPGVVNIVFGTGPR	AGVPPGVVNIVFGTGPR			AIFVTVDTPYLGNR	AIFVTVDTPYLGNR			EAFDRSFEVNLR	EAFDRSFEVNLR			DTLYEAVR	DTLYEAVR			DILIQYDR	DILIQYDR
AGVNTVTTLVENK	AGVNTVTTLVENK			AGYIIPLQGPGLTTTESR	AGYIIPLQGPGLTTTESR			AIGLPEELIQK	AIGLPEELIQK			EAIQLIAR	EAIQLIAR			DTVPLPPGGAR	DTVPLPPGGAR			DILNMEK	DILNMEK
AGVPPGVVNIVFGTGPR	AGVPPGVVNIVFGTGPR			AGYQSTLTR	AGYQSTLTR			AIGPADVIQR	AIGPADVIQR			EALAIVFFGR	EALAIVFFGR			DVELLYPVK	DVELLYPVK			DIPGLTDTTVPR	DIPGLTDTTVPR
AGYIIPLQGPGLTTTESR	AGYIIPLQGPGLTTTESR			AHGGYSVFAGVGER	AHGGYSVFAGVGER			AIIIFVPVPQLK	AIIIFVPVPQLK			EALIDLGEEFSGR	EALIDLGEEFSGR			DVLDGHLR	DVLDGHLR			DIVQFVPFR	DIVQFVPFR
AGYQSTLTR	AGYQSTLTR			AHGLEVEPSALEQGFR	AHGLEVEPSALEQGFR			AILEDMVR	AILEDMVR			EALPGSGQAR	EALPGSGQAR			DVLFPGYTHLQR	DVLFPGYTHLQR			DIVYIGLR	DIVYIGLR
AHGGYSVFAGVGER	AHGGYSVFAGVGER			AHMVTLDYTVQVPGAGQDGSPGLSK	AHMVTLDYTVQVPGAGQDGSPGLSK			AILNYIASK	AILNYIASK			EAPVDVLTQIGR	EAPVDVLTQIGR			DVLGISDTLIR	DVLGISDTLIR			DLADELALVDVIEDK	DLADELALVDVIEDK
AHGLEVEPSALEQGFR	AHGLEVEPSALEQGFR			AHQDFGYFYGSSYVAAPDSSR	AHQDFGYFYGSSYVAAPDSSR			AILTTDDR	AILTTDDR			EAVEAAVK	EAVEAAVK			DVVIRQGEIFLLPAR	DVVIRQGEIFLLPAR			DLAPIGIR	DLAPIGIR
AHMVTLDYTVQVPGAGQDGSPGLSK	AHMVTLDYTVQVPGAGQDGSPGLSK			AHSNNIDIISFR	AHSNNIDIISFR			AIPLFGNSLKPDSLR	AIPLFGNSLKPDSLR			EAVLDVIPTDIHQR	EAVLDVIPTDIHQR			DVVQAYPEVR	DVVQAYPEVR			DLASVQALLR	DLASVQALLR
AHQDFGYFYGSSYVAAPDSSR	AHQDFGYFYGSSYVAAPDSSR			AIADYLR	AIADYLR			AIPQLQGYLR	AIPQLQGYLR			EAYNLGVR	EAYNLGVR			DVWGIEGPIDAAFTR	DVWGIEGPIDAAFTR			DLATVYVDVLK	DLATVYVDVLK
AHSNNIDIISFR	AHSNNIDIISFR			AIAEELAPER	AIAEELAPER			AISESGVALTSVLVK	AISESGVALTSVLVK			EAYPGDVFYLHSR	EAYPGDVFYLHSR			DVYTGDALR	DVYTGDALR			DLDIFDR	DLDIFDR
AHSSMVGVNLPQK	AHSSMVGVNLPQK			AIAELGIYPAVDPLDSTSR	AIAELGIYPAVDPLDSTSR			AISFVGSNK	AISFVGSNK			EDFEEAR	EDFEEAR			DYGVLLEGSGLALR	DYGVLLEGSGLALR			DLEALMFDR	DLEALMFDR
AIADYLR	AIADYLR			AIAYATHR	AIAYATHR			AITGASLADIMAK	AITGASLADIMAK			EDLLNNAAHAGK	EDLLNNAAHAGK			DYLHLPPEIVPATLR	DYLHLPPEIVPATLR			DLFNAIATGK	DLFNAIATGK
AIAEELAPER	AIAEELAPER			AIDDNM(UniMod:35)SLDEIEK	AIDDNMSLDEIEK	M(UniMod:35)		AITGIQAFTASK	AITGIQAFTASK			EDQTEYLEER	EDQTEYLEER			EAAAYLHGR	EAAAYLHGR			DLGEENFK	DLGEENFK
AIAELGIYPAVDPLDSTSR	AIAELGIYPAVDPLDSTSR			AIDLFTDAIK	AIDLFTDAIK			AIVAIENPADVSVISSR	AIVAIENPADVSVISSR			EEATQVLGEAR	EEATQVLGEAR			EADDIVNWLK	EADDIVNWLK			DLHKPIQEVIIELTK	DLHKPIQEVIIELTK
AIDDNM(UniMod:35)SLDEIEK	AIDDNMSLDEIEK	M(UniMod:35)		AIDPSISWEDIK	AIDPSISWEDIK			AIWNVINWENVTER	AIWNVINWENVTER			EEGGENLDQAR	EEGGENLDQAR			EAESSPFVER	EAESSPFVER			DLLGETLAQLIR	DLLGETLAQLIR
AIDLFTDAIK	AIDLFTDAIK			AIDTTQLFSLPK	AIDTTQLFSLPK			AKEIGFSDK	AKEIGFSDK			EEGVLTLWR	EEGVLTLWR			EAETGKPVTLK	EAETGKPVTLK			DLLNALK	DLLNALK
AIDPSISWEDIK	AIDPSISWEDIK			AIDTTQLFSLPKDFWEQEVR	AIDTTQLFSLPKDFWEQEVR			AKFEELNMDLFR	AKFEELNMDLFR			EEIFGPVHMQILK	EEIFGPVHMQILK			EAFDRSFEVNLR	EAFDRSFEVNLR			DLPLLLFR	DLPLLLFR
AIDTTQLFSLPK	AIDTTQLFSLPK			AIEAALAAR	AIEAALAAR			AKPALEDLR	AKPALEDLR			EELSNVLAAMR	EELSNVLAAMR			EAHFLLEALR	EAHFLLEALR			DLQFVEVTDVK	DLQFVEVTDVK
AIEAALAAR	AIEAALAAR			AIEINPDSAQPYK	AIEINPDSAQPYK			ALAAAGYDVEK	ALAAAGYDVEK			EELTAVMR	EELTAVMR			EALAIVFFGR	EALAIVFFGR			DLTDYLMK	DLTDYLMK
AIEINPDSAQPYK	AIEINPDSAQPYK			AIEMLGGELGSK	AIEMLGGELGSK			ALAAAGYDVEKNNSR	ALAAAGYDVEKNNSR			EESFGPVMIISR	EESFGPVMIISR			EALIDLGEEFSGR	EALIDLGEEFSGR			DLVGELGTALR	DLVGELGTALR
AIEIYTDMGR	AIEIYTDMGR			AIENELLAR	AIENELLAR			ALAAFLK	ALAAFLK			EFPTVPLVK	EFPTVPLVK			EALPGSGQAR	EALPGSGQAR			DLYANTVLSGGSTM(UniMod:35)YPGIADR	DLYANTVLSGGSTMYPGIADR	M(UniMod:35)
AIEMLGGELGSK	AIEMLGGELGSK			AIFLADGNVFTTGFSR	AIFLADGNVFTTGFSR			ALAAGGVGSIVR	ALAAGGVGSIVR			EFTPPVQAAYQK	EFTPPVQAAYQK			EAPVDVLTQIGR	EAPVDVLTQIGR			DLYLENPEIK	DLYLENPEIK
AIGLPEELIQK	AIGLPEELIQK			AIGLPEELIQK	AIGLPEELIQK			ALAAQLPVLPR	ALAAQLPVLPR			EFVTAFK	EFVTAFK			EASMVITESPAALQLR	EASMVITESPAALQLR			DMDLYSYR	DMDLYSYR
AIGPADVIQR	AIGPADVIQR			AIGPADVIQR	AIGPADVIQR			ALAEGVLLR	ALAEGVLLR			EGALDLSGLR	EGALDLSGLR			EATQEAFMK	EATQEAFMK			DMDVVSGR	DMDVVSGR
AIGVLTSGGDAQGMNAAVR	AIGVLTSGGDAQGMNAAVR			AIGYLNTGYQR	AIGYLNTGYQR			ALAGPDQGITEILMNRPSAR	ALAGPDQGITEILMNRPSAR			EGASEEEIR	EGASEEEIR			EAVEAAVK	EAVEAAVK			DMYQIMDEIK	DMYQIMDEIK
AIGYLNTGYQR	AIGYLNTGYQR			AIHKIDIPSFDWPIAPFPR	AIHKIDIPSFDWPIAPFPR			ALAPEYAK	ALAPEYAK			EGDLIAAQAR	EGDLIAAQAR			EAVLDVIPTDIHQR	EAVLDVIPTDIHQR			DNIQGITK	DNIQGITK
AILEDMVR	AILEDMVR			AIIIFVPVPQLK	AIIIFVPVPQLK			ALAQEILPQAPIAVR	ALAQEILPQAPIAVR			EGDVLTLLESER	EGDVLTLLESER			EAYMGNVLQGGEGQAPTR	EAYMGNVLQGGEGQAPTR			DNIQGITKPAIR	DNIQGITKPAIR
AILEVLQS	AILEVLQS			AILEDMVR	AILEDMVR			ALAQLSLSR	ALAQLSLSR			EGFLYFR	EGFLYFR			EAYNLGVR	EAYNLGVR			DNLAEDIMR	DNLAEDIMR
AILNYIASK	AILNYIASK			AILEVLQS	AILEVLQS			ALASLMTYK	ALASLMTYK			EGIPPDQQR	EGIPPDQQR			EAYPGDVFYLHSR	EAYPGDVFYLHSR			DPLELFR	DPLELFR
AILTTDDR	AILTTDDR			AILNYIASK	AILNYIASK			ALAVSDLNR	ALAVSDLNR			EGIQYVFQTR	EGIQYVFQTR			EDFEEAR	EDFEEAR			DQEGQDVLLFIDNIFR	DQEGQDVLLFIDNIFR
AINQEMFK	AINQEMFK			AILTTDDR	AILTTDDR			ALDAAAGITR	ALDAAAGITR			EGLLAIFK	EGLLAIFK			EEATQVLGEAR	EEATQVLGEAR			DQLLPNLR	DQLLPNLR
AIPLFGNSLKPDSLR	AIPLFGNSLKPDSLR			AIMTYVSSFYHAFSGAQK	AIMTYVSSFYHAFSGAQK			ALDFIASK	ALDFIASK			EGLYITEEIYK	EGLYITEEIYK			EEFRPNAPYR	EEFRPNAPYR			DRIEEIR	DRIEEIR
AIPQLQGYLR	AIPQLQGYLR			AIPDLTAPVAAVQAAVSNLVR	AIPDLTAPVAAVQAAVSNLVR			ALDIAENEMPGLMR	ALDIAENEMPGLMR			EGMNIVEAMER	EGMNIVEAMER			EEGGENLDQAR	EEGGENLDQAR			DTLYEAVR	DTLYEAVR
AISESGVALTSVLVK	AISESGVALTSVLVK			AIPLFGNSLKPDSLR	AIPLFGNSLKPDSLR			ALDVNVALR	ALDVNVALR			EGPEGFAR	EGPEGFAR			EEGVLTLWR	EEGVLTLWR			DTVPLPPGGAR	DTVPLPPGGAR
AISFVGSNK	AISFVGSNK			AIPQLQGYLR	AIPQLQGYLR			ALEAFETFK	ALEAFETFK			EHLLLAR	EHLLLAR			EEIFGPVHMQILK	EEIFGPVHMQILK			DVELLYPVK	DVELLYPVK
AITGASLADIM(UniMod:35)AK	AITGASLADIMAK	M(UniMod:35)		AISESGVALTSVLVK	AISESGVALTSVLVK			ALEALVAK	ALEALVAK			EIAQDFK	EIAQDFK			EEIFGPVQQIMK	EEIFGPVQQIMK			DVLDGHLR	DVLDGHLR
AITGIQAFTASK	AITGIQAFTASK			AISFVGSNK	AISFVGSNK			ALEFVAR	ALEFVAR			EIAQDFKTDLR	EIAQDFKTDLR			EELSNVLAAMR	EELSNVLAAMR			DVLFPGYTHLQR	DVLFPGYTHLQR
AIVAIENPADVSVISSR	AIVAIENPADVSVISSR			AITGASLADIMAK	AITGASLADIMAK			ALEILQEEDLIDEDDIPVR	ALEILQEEDLIDEDDIPVR			EIAQEFKTDLR	EIAQEFKTDLR			EELTAVMR	EELTAVMR			DVLGISDTLIR	DVLGISDTLIR
AIWNVINWENVTER	AIWNVINWENVTER			AITGIQAFTASK	AITGIQAFTASK			ALELDPNLYR	ALELDPNLYR			EIDGGLETLR	EIDGGLETLR			EESFGPVMIISR	EESFGPVMIISR			DVLLQVDDER	DVLLQVDDER
AKEIGFSDK	AKEIGFSDK			AIVAIENPADVSVISSR	AIVAIENPADVSVISSR			ALELDQER	ALELDQER			EIEVGGGR	EIEVGGGR			EFPTVPLVK	EFPTVPLVK			DVVIRQGEIFLLPAR	DVVIRQGEIFLLPAR
AKFEELNMDLFR	AKFEELNMDLFR			AIVDNMK	AIVDNMK			ALELDSNLYR	ALELDSNLYR			EIEYEVVR	EIEYEVVR			EFTPPVQAAYQK	EFTPPVQAAYQK			DVVQAYPEVR	DVVQAYPEVR
ALAAAGYDVEK	ALAAAGYDVEK			AIWNVINWENVTER	AIWNVINWENVTER			ALELEQELR	ALELEQELR			EIGFSDK	EIGFSDK			EFVEEFIWPAIQSSALYEDR	EFVEEFIWPAIQSSALYEDR			DVWGIEGPIDAAFTR	DVWGIEGPIDAAFTR
ALAAAGYDVEKNNSR	ALAAAGYDVEKNNSR			AKEIGFSDK	AKEIGFSDK			ALELEQER	ALELEQER			EILETLIK	EILETLIK			EFVTAFK	EFVTAFK			DVYTGDALR	DVYTGDALR
ALAAGGVGSIVR	ALAAGGVGSIVR			AKFEELNMDLFR	AKFEELNMDLFR			ALELNMLSLK	ALELNMLSLK			EIPIVHR	EIPIVHR			EGALDLSGLR	EGALDLSGLR			DYDSLAQPGFFDR	DYDSLAQPGFFDR
ALAAQLPVLPR	ALAAQLPVLPR			AKPAEAPAAAAPK	AKPAEAPAAAAPK			ALELQGVMAAEAGDLSTALER	ALELQGVMAAEAGDLSTALER			EIQTAVR	EIQTAVR			EGASEEEIR	EGASEEEIR			DYGVLLEGSGLALR	DYGVLLEGSGLALR
ALAEGVLLR	ALAEGVLLR			ALAAAGYDVEK	ALAAAGYDVEK			ALESPERPFLAILGGAK	ALESPERPFLAILGGAK			EITTLVSR	EITTLVSR			EGDLIAAQAR	EGDLIAAQAR			DYLHLPPEIVPATLR	DYLHLPPEIVPATLR
ALAGPDQGITEILMNRPSAR	ALAGPDQGITEILMNRPSAR			ALAAAGYDVEKNNSR	ALAAAGYDVEKNNSR			ALFQDIK	ALFQDIK			ELAEDGYSGVEVR	ELAEDGYSGVEVR			EGDVLTLLESER	EGDVLTLLESER			DYVSQFEGSALGK	DYVSQFEGSALGK
ALAPEYAK	ALAPEYAK			ALAAGGVGSIVR	ALAAGGVGSIVR			ALGAEIVR	ALGAEIVR			ELAFLEAAR	ELAFLEAAR			EGFLYFR	EGFLYFR			EAAAYLHGR	EAAAYLHGR
ALAQEILPQAPIAVR	ALAQEILPQAPIAVR			ALAAQLPVLPR	ALAAQLPVLPR			ALGDLISATK	ALGDLISATK			ELALGQDR	ELALGQDR			EGIQYVFQTR	EGIQYVFQTR			EADDIVNWLK	EADDIVNWLK
ALAQLSLSR	ALAQLSLSR			ALAEGGSILSR	ALAEGGSILSR			ALGHDLLPPGGAPAGLR	ALGHDLLPPGGAPAGLR			ELDESLQVAER	ELDESLQVAER			EGLYITEEIYK	EGLYITEEIYK			EAEAAVYHR	EAEAAVYHR
ALASLMTYK	ALASLMTYK			ALAGPDQGITEILMNRPSAR	ALAGPDQGITEILMNRPSAR			ALGQNPTNAEVLK	ALGQNPTNAEVLK			ELEAELEDER	ELEAELEDER			EGPEGFAR	EGPEGFAR			EAESSPFVER	EAESSPFVER
ALAVSDLNR	ALAVSDLNR			ALAMGYKPK	ALAMGYKPK			ALGTEVIQLFPEK	ALGTEVIQLFPEK			ELFSNLQEFAGPSGK	ELFSNLQEFAGPSGK			EHLLLAR	EHLLLAR			EAETGKPVTLK	EAETGKPVTLK
ALDAAAGITR	ALDAAAGITR			ALAPEYAK	ALAPEYAK			ALHDHLGLR	ALHDHLGLR			ELFVMAR	ELFVMAR			EIAEAYLGK	EIAEAYLGK			EAFDRSFEVNLR	EAFDRSFEVNLR
ALDIAENEMPGLMR	ALDIAENEMPGLMR			ALAQEILPQAPIAVR	ALAQEILPQAPIAVR			ALIAGGGAPEIELALR	ALIAGGGAPEIELALR			ELGIETYK	ELGIETYK			EIAQDFK	EIAQDFK			EAIQLIAR	EAIQLIAR
ALDVNVALR	ALDVNVALR			ALAQLSLSR	ALAQLSLSR			ALIEILATR	ALIEILATR			ELGVGIALR	ELGVGIALR			EIAQDFKTDLR	EIAQDFKTDLR			EALAIVFFGR	EALAIVFFGR
ALDVSASDDEIAR	ALDVSASDDEIAR			ALAQYLLFLR	ALAQYLLFLR			ALILVGLER	ALILVGLER			ELIGATAGK	ELIGATAGK			EIAQEFKTDLR	EIAQEFKTDLR			EALIDLGEEFSGR	EALIDLGEEFSGR
ALEAFETFK	ALEAFETFK			ALASLMTYK	ALASLMTYK			ALKEQVIR	ALKEQVIR			ELIIGDR	ELIIGDR			EIDGGLETLR	EIDGGLETLR			EALPGSGQAR	EALPGSGQAR
ALEALVAK	ALEALVAK			ALAVSDLNR	ALAVSDLNR			ALLANALTSALR	ALLANALTSALR			ELIPEATEK	ELIPEATEK			EIEDPEDR	EIEDPEDR			EAPVDVLTQIGR	EAPVDVLTQIGR
ALEEAMEQKAELER	ALEEAMEQKAELER			ALDAAAGITR	ALDAAAGITR			ALLEVLGR	ALLEVLGR			ELIPNIPFQMLLR	ELIPNIPFQMLLR			EIEEQLR	EIEEQLR			EATQEAFMK	EATQEAFMK
ALEILQEEDLIDEDDIPVR	ALEILQEEDLIDEDDIPVR			ALDFIASK	ALDFIASK			ALLFIPR	ALLFIPR			ELISNASDALDK	ELISNASDALDK			EIEYEVVR	EIEYEVVR			EATTEQQLK	EATTEQQLK
ALELDPNLYR	ALELDPNLYR			ALDIAENEMPGLMR	ALDIAENEMPGLMR			ALLFVPR	ALLFVPR			ELLDVVHK	ELLDVVHK			EIGFSDK	EIGFSDK			EAVEAAVK	EAVEAAVK
ALELDQER	ALELDQER			ALDLFSDNAPPPELLEIINEDIAK	ALDLFSDNAPPPELLEIINEDIAK			ALLKPLSIPNQLLLGPGPSNLPPR	ALLKPLSIPNQLLLGPGPSNLPPR			ELLELASR	ELLELASR			EITTLVSR	EITTLVSR			EAVLDVIPTDIHQR	EAVLDVIPTDIHQR
ALELDSNLYR	ALELDSNLYR			ALDLFSDNAPPPELLEIINEDIAKR	ALDLFSDNAPPPELLEIINEDIAKR			ALLLVTEDILK	ALLLVTEDILK			ELLSGPNR	ELLSGPNR			ELAEAVAGGR	ELAEAVAGGR			EAYMGNVLQGGEGQAPTR	EAYMGNVLQGGEGQAPTR
ALELEQELR	ALELEQELR			ALDVNVALR	ALDVNVALR			ALLNVVDNAR	ALLNVVDNAR			ELLTTMGDR	ELLTTMGDR			ELAEDGYSGVEVR	ELAEDGYSGVEVR			EAYNLGVR	EAYNLGVR
ALELEQER	ALELEQER			ALDVSASDDEIAR	ALDVSASDDEIAR			ALLPSMMER	ALLPSMMER			ELPNIEER	ELPNIEER			ELAFLEAAR	ELAFLEAAR			EAYPGDVFYLHSR	EAYPGDVFYLHSR
ALELNMLSLK	ALELNMLSLK			ALEAFETFK	ALEAFETFK			ALLQSSASR	ALLQSSASR			ELQAAQAR	ELQAAQAR			ELALGQDR	ELALGQDR			EDFEEAR	EDFEEAR
ALEQFATVVEAK	ALEQFATVVEAK			ALEALVAK	ALEALVAK			ALLTGLLDLQAR	ALLTGLLDLQAR			ELSDFISYLQR	ELSDFISYLQR			ELDESLQVAER	ELDESLQVAER			EDGHMVTAR	EDGHMVTAR
ALESPERPFLAILGGAK	ALESPERPFLAILGGAK			ALEEAMEQKAELER	ALEEAMEQKAELER			ALLVEPVINSYLLAER	ALLVEPVINSYLLAER			ELSEPSSTR	ELSEPSSTR			ELFSNLQEFAGPSGK	ELFSNLQEFAGPSGK			EDLLNNAAHAGK	EDLLNNAAHAGK
ALFQDIK	ALFQDIK			ALEFVAR	ALEFVAR			ALLVWTGPGAGSVTFGELDAR	ALLVWTGPGAGSVTFGELDAR			ELSYFGVK	ELSYFGVK			ELFVMAR	ELFVMAR			EDQTEYLEER	EDQTEYLEER
ALGAEIVR	ALGAEIVR			ALEILQEEDLIDEDDIPVR	ALEILQEEDLIDEDDIPVR			ALMDEVVK	ALMDEVVK			ELTAVVQK	ELTAVVQK			ELGEYGLQAYTEVK	ELGEYGLQAYTEVK			EEATQVLGEAR	EEATQVLGEAR
ALGDLISATK	ALGDLISATK			ALELDPNLYR	ALELDPNLYR			ALMGSPQLVAAVVR	ALMGSPQLVAAVVR			ELTPQVVSAAR	ELTPQVVSAAR			ELGIETYK	ELGIETYK			EEFRPNAPYR	EEFRPNAPYR
ALGHDLLPPGGAPAGLR	ALGHDLLPPGGAPAGLR			ALELDSNLYR	ALELDSNLYR			ALMLQGVDLLADAVAVTM(UniMod:35)GPK	ALMLQGVDLLADAVAVTMGPK	M(UniMod:35)		ELYPVEFR	ELYPVEFR			ELIGATAGK	ELIGATAGK			EEGGENLDQAR	EEGGENLDQAR
ALGQNPTNAEVLK	ALGQNPTNAEVLK			ALELEQELR	ALELEQELR			ALNAPPGTSLISFSDK	ALNAPPGTSLISFSDK			EMEAELEDER	EMEAELEDER			ELIIGDR	ELIIGDR			EEGVLTLWR	EEGVLTLWR
ALGTEVIQLFPEK	ALGTEVIQLFPEK			ALELEQER	ALELEQER			ALNEVFIGESLSSR	ALNEVFIGESLSSR			EMGTPDVR	EMGTPDVR			ELIPEATEK	ELIPEATEK			EEIFGPVHMQILK	EEIFGPVHMQILK
ALHDHLGLR	ALHDHLGLR			ALELNMLSLK	ALELNMLSLK			ALNLGYALDYAQR	ALNLGYALDYAQR			EHMQDLGGGER	EHMQDLGGGER			ELIPNIPFQMLLR	ELIPNIPFQMLLR			EEIFGPVQQIMK	EEIFGPVQQIMK
ALIAAQYSGAQVR	ALIAAQYSGAQVR			ALELQGVMAAEAGDLSTALER	ALELQGVMAAEAGDLSTALER			ALNSIIDVYHK	ALNSIIDVYHK			EMTDGGVDFSFEVIGR	EMTDGGVDFSFEVIGR			ELISNASDALDK	ELISNASDALDK			EELSNVLAAMR	EELSNVLAAMR
ALIAGGGAPEIELALR	ALIAGGGAPEIELALR			ALEQFATVVEAK	ALEQFATVVEAK			ALPAPIEK	ALPAPIEK			EMVELPLR	EMVELPLR			ELLDVVHK	ELLDVVHK			EELTAVMR	EELTAVMR
ALIEILATR	ALIEILATR			ALESPERPFLAILGGAK	ALESPERPFLAILGGAK			ALPAVQQNNLDEDLIR	ALPAVQQNNLDEDLIR			EMVPIIAQYGDVLVR	EMVPIIAQYGDVLVR			ELPNIEER	ELPNIEER			EESFGPVMIISR	EESFGPVMIISR
ALILVGLER	ALILVGLER			ALFQDIK	ALFQDIK			ALPESLGQHALR	ALPESLGQHALR			ENAGEDPGLAR	ENAGEDPGLAR			ELPSLEQK	ELPSLEQK			EFPTVPLVK	EFPTVPLVK
ALKEQVIR	ALKEQVIR			ALFVSEEEK	ALFVSEEEK			ALPFWNEEIVPQIK	ALPFWNEEIVPQIK			ENIWSASEELLLR	ENIWSASEELLLR			ELQAAQAR	ELQAAQAR			EFTPPVQAAYQK	EFTPPVQAAYQK
ALLEVLGR	ALLEVLGR			ALGAEIVR	ALGAEIVR			ALPLALVLHELGAGR	ALPLALVLHELGAGR			ENLLDFIK	ENLLDFIK			ELSDFISYLQR	ELSDFISYLQR			EFVEEFIWPAIQSSALYEDR	EFVEEFIWPAIQSSALYEDR
ALLFIPR	ALLFIPR			ALGDLISATK	ALGDLISATK			ALQASALAAWGGK	ALQASALAAWGGK			EPQVYTLPPSR	EPQVYTLPPSR			ELSEPSSTR	ELSEPSSTR			EFVTAFK	EFVTAFK
ALLFVPR	ALLFVPR			ALGHDLLPPGGAPAGLR	ALGHDLLPPGGAPAGLR			ALQASALNAWR	ALQASALNAWR			EQEITAVQAR	EQEITAVQAR			ELSTPVTFPDGR	ELSTPVTFPDGR			EGALDLSGLR	EGALDLSGLR
ALLKPLSIPNQLLLGPGPSNLPPR	ALLKPLSIPNQLLLGPGPSNLPPR			ALGNNFYEYYVDDPPR	ALGNNFYEYYVDDPPR			ALQTEMAR	ALQTEMAR			EQFLDGDGWTSR	EQFLDGDGWTSR			ELSYFGVK	ELSYFGVK			EGASEEEIR	EGASEEEIR
ALLLDALR	ALLLDALR			ALGQNPTNAEVLK	ALGQNPTNAEVLK			ALQYAFFAER	ALQYAFFAER			EQGVLSFWR	EQGVLSFWR			ELTAVVQK	ELTAVVQK			EGASILLDGR	EGASILLDGR
ALLLVTEDILK	ALLLVTEDILK			ALGTEVIQLFPEK	ALGTEVIQLFPEK			ALRDFLR	ALRDFLR			EQILGDEAR	EQILGDEAR			ELTPQVVSAAR	ELTPQVVSAAR			EGDLIAAQAR	EGDLIAAQAR
ALLNVVDNAR	ALLNVVDNAR			ALIAAQYSGAQVR	ALIAAQYSGAQVR			ALSEALTELGYK	ALSEALTELGYK			EQLAIAEFAR	EQLAIAEFAR			ELVEPVSR	ELVEPVSR			EGDVLTLLESER	EGDVLTLLESER
ALLPSMMER	ALLPSMMER			ALIAGGGAPEIELALR	ALIAGGGAPEIELALR			ALSLDPGGR	ALSLDPGGR			EQVDPER	EQVDPER			ELYPVEFR	ELYPVEFR			EGFLYFR	EGFLYFR
ALLQAQQA	ALLQAQQA			ALIEILATR	ALIEILATR			ALSQHPTLNDDLPNR	ALSQHPTLNDDLPNR			EQVIAALR	EQVIAALR			EMGTPDVR	EMGTPDVR			EGGLGPLNIPLLADVTR	EGGLGPLNIPLLADVTR
ALLQSSASR	ALLQSSASR			ALILVGLER	ALILVGLER			ALSTDPAAPNLK	ALSTDPAAPNLK			EQVPGFTPR	EQVPGFTPR			EMTDGGVDFSFEVIGR	EMTDGGVDFSFEVIGR			EGIPPDQQR	EGIPPDQQR
ALLTGLLDLQAR	ALLTGLLDLQAR			ALKEQVIR	ALKEQVIR			ALTDMPQMR	ALTDMPQMR			EQWDTIEELIR	EQWDTIEELIR			EMVELPLR	EMVELPLR			EGIQYVFQTR	EGIQYVFQTR
ALLTPVAIAAGR	ALLTPVAIAAGR			ALLANALTSALR	ALLANALTSALR			ALTLGALTLPLAR	ALTLGALTLPLAR			EQYGQYALAVR	EQYGQYALAVR			EMVPIIAQYGDVLVR	EMVPIIAQYGDVLVR			EGLLAIFK	EGLLAIFK
ALLVEPVINSYLLAER	ALLVEPVINSYLLAER			ALLELQLEPEELYQTFQR	ALLELQLEPEELYQTFQR			ALTQTGGPHVK	ALTQTGGPHVK			ESLALIAEQGLENSWR	ESLALIAEQGLENSWR			ENAGEDPGLAR	ENAGEDPGLAR			EGLYITEEIYK	EGLYITEEIYK
ALMDEVVK	ALMDEVVK			ALLEVLGR	ALLEVLGR			ALTSEIALLQSR	ALTSEIALLQSR			ESLEEILPK	ESLEEILPK			ENIWSASEELLLR	ENIWSASEELLLR			EGMNIVEAMER	EGMNIVEAMER
ALMGSPQLVAAVVR	ALMGSPQLVAAVVR			ALLFIPR	ALLFIPR			ALTSELANAR	ALTSELANAR			ESLQQMAEVTR	ESLQQMAEVTR			ENLFILEEEQR	ENLFILEEEQR			EGPEGFAR	EGPEGFAR
ALMLQGVDLLADAVAVTM(UniMod:35)GPK	ALMLQGVDLLADAVAVTMGPK	M(UniMod:35)		ALLFVPR	ALLFVPR			ALTSELANARDESK	ALTSELANARDESK			ESPQEIAR	ESPQEIAR			ENLLDFIK	ENLLDFIK			EHLLLAR	EHLLLAR
ALNAPPGTSLISFSDK	ALNAPPGTSLISFSDK			ALLKPLSIPNQLLLGPGPSNLPPR	ALLKPLSIPNQLLLGPGPSNLPPR			ALTSFER	ALTSFER			ESQPLLGTVIDGMLLLK	ESQPLLGTVIDGMLLLK			EPESILQVLSQMEK	EPESILQVLSQMEK			EIAEAYLGK	EIAEAYLGK
ALNEGGFQSIPK	ALNEGGFQSIPK			ALLLVTEDILK	ALLLVTEDILK			ALTTMGFR	ALTTMGFR			ESSNVVVTER	ESSNVVVTER			EPLFGISTGNLITGLAAGAK	EPLFGISTGNLITGLAAGAK			EIAQDFK	EIAQDFK
ALNEVFIGESLSSR	ALNEVFIGESLSSR			ALLNVVDNAR	ALLNVVDNAR			ALTVPELTQQMFDAK	ALTVPELTQQMFDAK			ESTLHLVLR	ESTLHLVLR			EPHMQTGIK	EPHMQTGIK			EIAQDFKTDLR	EIAQDFKTDLR
ALNLGYALDYAQR	ALNLGYALDYAQR			ALLPSMMER	ALLPSMMER			ALVADSHPESER	ALVADSHPESER			ESVFTVEGGHR	ESVFTVEGGHR			EPPFPLSTR	EPPFPLSTR			EIDGGLETLR	EIDGGLETLR
ALPAPIEK	ALPAPIEK			ALLQAILQTEDMLK	ALLQAILQTEDMLK			ALVEVLGPYEPLLSR	ALVEVLGPYEPLLSR			ETGVPIAGR	ETGVPIAGR			EPQVYTLPPSR	EPQVYTLPPSR			EIEDPEDR	EIEDPEDR
ALPAVQQNNLDEDLIR	ALPAVQQNNLDEDLIR			ALLQAQQA	ALLQAQQA			ALVHERDEAAYGELR	ALVHERDEAAYGELR			ETLLQDFR	ETLLQDFR			EQEITAVQAR	EQEITAVQAR			EIEEQLR	EIEEQLR
ALPESLGQHALR	ALPESLGQHALR			ALLQSSASR	ALLQSSASR			ALVILAK	ALVILAK			ETLMDLSTK	ETLMDLSTK			EQFLDGDGWTSR	EQFLDGDGWTSR			EIEVGGGR	EIEVGGGR
ALQAAYGASAPSMTSATLR	ALQAAYGASAPSMTSATLR			ALLTGLLDLQAR	ALLTGLLDLQAR			ALVPM(UniMod:35)FVR	ALVPMFVR	M(UniMod:35)		ETPALTINR	ETPALTINR			EQGVLSFWR	EQGVLSFWR			EIEYEVVR	EIEYEVVR
ALQAAYGASAPSVTSAALR	ALQAAYGASAPSVTSAALR			ALLVEPVINSYLLAER	ALLVEPVINSYLLAER			ALVSAQWVAEALR	ALVSAQWVAEALR			ETPIGLVPK	ETPIGLVPK			EQILGDEAR	EQILGDEAR			EIGFSDK	EIGFSDK
ALQASALAAWGGK	ALQASALAAWGGK			ALLVWTGPGAGSVTFGELDAR	ALLVWTGPGAGSVTFGELDAR			ALYEAGER	ALYEAGER			ETQSQLETER	ETQSQLETER			EQLAQAVAR	EQLAQAVAR			EIPIVHR	EIPIVHR
ALQASALNAWR	ALQASALNAWR			ALMDEVVK	ALMDEVVK			ALYLQYTDETFR	ALYLQYTDETFR			ETVMIITGTLVR	ETVMIITGTLVR			EQVDPER	EQVDPER			EIQTAVR	EIQTAVR
ALQTEMAR	ALQTEMAR			ALMLQGVDLLADAVAVTM(UniMod:35)GPK	ALMLQGVDLLADAVAVTMGPK	M(UniMod:35)		AM(UniMod:35)GIMNSFVNDIFER	AMGIMNSFVNDIFER	M(UniMod:35)		EVAGFVLNR	EVAGFVLNR			EQVPGFTPR	EQVPGFTPR			EITTLVSR	EITTLVSR
ALQYAFFAER	ALQYAFFAER			ALNAPPGTSLISFSDK	ALNAPPGTSLISFSDK			AMAAEAEASR	AMAAEAEASR			EVDIGIPDATGR	EVDIGIPDATGR			EQWDTIEELIR	EQWDTIEELIR			ELAEAVAGGR	ELAEAVAGGR
ALRDFLR	ALRDFLR			ALNEGGFQSIPK	ALNEGGFQSIPK			AMADALLER	AMADALLER			EVEMDAVGK	EVEMDAVGK			ESLALIAEQGLENSWR	ESLALIAEQGLENSWR			ELAEDGYSGVEVR	ELAEDGYSGVEVR
ALSAIADLLTNEHER	ALSAIADLLTNEHER			ALNEVFIGESLSSR	ALNEVFIGESLSSR			AMAIADALGK	AMAIADALGK			EVEMDAVGKDGR	EVEMDAVGKDGR			ESLQQMAEVTR	ESLQQMAEVTR			ELAFLEAAR	ELAFLEAAR
ALSEALTELGYK	ALSEALTELGYK			ALNSIIDVYHK	ALNSIIDVYHK			AMDSDWFAENYMGR	AMDSDWFAENYMGR			EVFEMATR	EVFEMATR			ESPQEIAR	ESPQEIAR			ELALGQDR	ELALGQDR
ALSLDPGGR	ALSLDPGGR			ALPAPIEK	ALPAPIEK			AMEAVAAQGK	AMEAVAAQGK			EVLAELEALER	EVLAELEALER			ESQPLLGTVIDGMLLLK	ESQPLLGTVIDGMLLLK			ELDESLQVAER	ELDESLQVAER
ALSQHPTLNDDLPNR	ALSQHPTLNDDLPNR			ALPAVQQNNLDEDLIR	ALPAVQQNNLDEDLIR			AMEDLGR	AMEDLGR			EVMLVGIGDK	EVMLVGIGDK			ESTLHLVLR	ESTLHLVLR			ELEAELEDER	ELEAELEDER
ALSTDPAAPNLK	ALSTDPAAPNLK			ALPESLGQHALR	ALPESLGQHALR			AMGAAQVVVTDLSATR	AMGAAQVVVTDLSATR			EVQLEELEAAR	EVQLEELEAAR			ESVFTVEGGHR	ESVFTVEGGHR			ELFESDLDR	ELFESDLDR
ALTDMPQMR	ALTDMPQMR			ALPFWNEEIVPQIK	ALPFWNEEIVPQIK			AMLPPNSFQGK	AMLPPNSFQGK			EVTNFLR	EVTNFLR			ETGVPIAGR	ETGVPIAGR			ELFSNLQEFAGPSGK	ELFSNLQEFAGPSGK
ALTLGALTLPLAR	ALTLGALTLPLAR			ALPLALVLHELGAGR	ALPLALVLHELGAGR			AMLSTGFK	AMLSTGFK			EVVIVSATR	EVVIVSATR			ETLLQDFR	ETLLQDFR			ELFVMAR	ELFVMAR
ALTLIAGSPLK	ALTLIAGSPLK			ALQAAYGASAPSMTSATLR	ALQAAYGASAPSMTSATLR			AMLSTGFKIPQK	AMLSTGFKIPQK			EWPSNLDLR	EWPSNLDLR			ETLMDLSTK	ETLMDLSTK			ELGIETYK	ELGIETYK
ALTSEIALLQSR	ALTSEIALLQSR			ALQASALAAWGGK	ALQASALAAWGGK			AMSQDGASQFQEVIR	AMSQDGASQFQEVIR			EYDEETVR	EYDEETVR			ETPALTINR	ETPALTINR			ELGVGIALR	ELGVGIALR
ALTSELANAR	ALTSELANAR			ALQASALNAWR	ALQASALNAWR			AMVLDLR	AMVLDLR			EYQDLLNVK	EYQDLLNVK			ETPIGLVPK	ETPIGLVPK			ELIGATAGK	ELIGATAGK
ALTSFER	ALTSFER			ALQTEMAR	ALQTEMAR			ANATEFGLASGVFTR	ANATEFGLASGVFTR			EYVESQLQR	EYVESQLQR			ETQSQLETER	ETQSQLETER			ELIIGDR	ELIIGDR
ALTVPELTQQMFDAK	ALTVPELTQQMFDAK			ALQYAFFAER	ALQYAFFAER			ANDDIIVNWVNR	ANDDIIVNWVNR			FAAATGATPIAGR	FAAATGATPIAGR			ETTIQGLDGLSER	ETTIQGLDGLSER			ELIPEATEK	ELIPEATEK
ALVADSHPESER	ALVADSHPESER			ALRDFLR	ALRDFLR			ANDTTFGLAAGVFTR	ANDTTFGLAAGVFTR			FADGDLDAVLSR	FADGDLDAVLSR			ETVDAEGR	ETVDAEGR			ELIPNIPFQMLLR	ELIPNIPFQMLLR
ALVEVLGPYEPLLSR	ALVEVLGPYEPLLSR			ALSEALTELGYK	ALSEALTELGYK			ANIGDAQAMGQRPITFLR	ANIGDAQAMGQRPITFLR			FAFQAEVNR	FAFQAEVNR			ETVMIITGTLVR	ETVMIITGTLVR			ELISNASDALDK	ELISNASDALDK
ALVILAK	ALVILAK			ALSLDPGGR	ALSLDPGGR			ANLQIDQINTDLNLER	ANLQIDQINTDLNLER			FAIYETVR	FAIYETVR			ETYLAILMDR	ETYLAILMDR			ELLDVVHK	ELLDVVHK
ALVLIGNVEK	ALVLIGNVEK			ALSQHPTLNDDLPNR	ALSQHPTLNDDLPNR			ANNSTYGLAAAVFTK	ANNSTYGLAAAVFTK			FALDMAR	FALDMAR			EVAGFVLNR	EVAGFVLNR			ELLELASR	ELLELASR
ALVPM(UniMod:35)FVR	ALVPMFVR	M(UniMod:35)		ALSTDPAAPNLK	ALSTDPAAPNLK			ANNTFYGLSAGVFTK	ANNTFYGLSAGVFTK			FALMNMK	FALMNMK			EVDIGIPDATGR	EVDIGIPDATGR			ELLTTMGDR	ELLTTMGDR
ALVSAQWVAEALR	ALVSAQWVAEALR			ALTDMPQMR	ALTDMPQMR			ANPFGGASHAK	ANPFGGASHAK			FAMEPEEFDSDTLR	FAMEPEEFDSDTLR			EVEMDAVGK	EVEMDAVGK			ELPNIEER	ELPNIEER
ALYEAGER	ALYEAGER			ALTLGALTLPLAR	ALTLGALTLPLAR			ANRPFLVFIR	ANRPFLVFIR			FANTVGLVVER	FANTVGLVVER			EVEMDAVGKDGR	EVEMDAVGKDGR			ELPSLEQK	ELPSLEQK
ALYLQYTDETFR	ALYLQYTDETFR			ALTSEIALLQSR	ALTSEIALLQSR			ANTFVAELK	ANTFVAELK			FAPPEPPESWSGVR	FAPPEPPESWSGVR			EVFEMATR	EVFEMATR			ELQAAQAR	ELQAAQAR
AM(UniMod:35)GIMNSFVNDIFER	AMGIMNSFVNDIFER	M(UniMod:35)		ALTSELANAR	ALTSELANAR			ANVIASALAK	ANVIASALAK			FDAGELITQR	FDAGELITQR			EVLAELEALER	EVLAELEALER			ELQAEQEDR	ELQAEQEDR
AMAAEAEASR	AMAAEAEASR			ALTSFER	ALTSFER			ANVIASALAQIPQK	ANVIASALAQIPQK			FDGILGMAYPR	FDGILGMAYPR			EVLASDLVVK	EVLASDLVVK			ELSDFISYLQR	ELSDFISYLQR
AMADALLER	AMADALLER			ALTTMGFR	ALTTMGFR			ANVIATALAK	ANVIATALAK			FDGVQDPR	FDGVQDPR			EVQLEELEAAR	EVQLEELEAAR			ELSEPSSTR	ELSEPSSTR
AMAIADALGK	AMAIADALGK			ALTVPELTQQMFDAK	ALTVPELTQQMFDAK			ANWYFLLAR	ANWYFLLAR			FDILPSR	FDILPSR			EVVIVSATR	EVVIVSATR			ELSTPVTFPDGR	ELSTPVTFPDGR
AMDSDWFAENYMGR	AMDSDWFAENYMGR			ALVADSHPESER	ALVADSHPESER			APAMFNIR	APAMFNIR			FDPLVILK	FDPLVILK			EWPSNLDLR	EWPSNLDLR			ELSYFGVK	ELSYFGVK
AMEAVAAQGK	AMEAVAAQGK			ALVEVLGPYEPLLSR	ALVEVLGPYEPLLSR			APASVLPAATPR	APASVLPAATPR			FDVSGYPTIK	FDVSGYPTIK			EYDEETVR	EYDEETVR			ELTAVVQK	ELTAVVQK
AMEDLGR	AMEDLGR			ALVHERDEAAYGELR	ALVHERDEAAYGELR			APDFVFYAPR	APDFVFYAPR			FEELNADLFR	FEELNADLFR			EYQDLLNVK	EYQDLLNVK			ELTPQVVSAAR	ELTPQVVSAAR
AMGAAQVVVTDLSATR	AMGAAQVVVTDLSATR			ALVILAK	ALVILAK			APFDLFENR	APFDLFENR			FEELNMDLFR	FEELNMDLFR			EYVESQLQR	EYVESQLQR			ELVEPVSR	ELVEPVSR
AMLPPNSFQGK	AMLPPNSFQGK			ALVLIGNVEK	ALVLIGNVEK			APGAIGPYSQAVLVDR	APGAIGPYSQAVLVDR			FELLPDPTR	FELLPDPTR			FADGDLDAVLSR	FADGDLDAVLSR			ELYPVEFR	ELYPVEFR
AMLSTGFK	AMLSTGFK			ALVPM(UniMod:35)FVR	ALVPMFVR	M(UniMod:35)		APGFGDNR	APGFGDNR			FELLPDPTRIPIPIAR	FELLPDPTRIPIPIAR			FAFQAEVNR	FAFQAEVNR			EMEAELEDER	EMEAELEDER
AMLSTGFKIPQK	AMLSTGFKIPQK			ALVSAQWVAEALR	ALVSAQWVAEALR			APHLAYLR	APHLAYLR			FFESFGDLSTPDAVMGNPK	FFESFGDLSTPDAVMGNPK			FAIYETVR	FAIYETVR			EMGTPDVR	EMGTPDVR
AMSQDGASQFQEVIR	AMSQDGASQFQEVIR			ALYEAGER	ALYEAGER			APILIATDVASR	APILIATDVASR			FFPASADR	FFPASADR			FALDGFFSSIR	FALDGFFSSIR			EHMQDLGGGER	EHMQDLGGGER
AMVLDLR	AMVLDLR			ALYLQYTDETFR	ALYLQYTDETFR			APIRPDIVNFVHTNLR	APIRPDIVNFVHTNLR			FFPLESWQIGK	FFPLESWQIGK			FALMNMK	FALMNMK			EMTDGGVDFSFEVIGR	EMTDGGVDFSFEVIGR
ANATEFGLASGVFTR	ANATEFGLASGVFTR			AM(UniMod:35)GIMNSFVNDIFER	AMGIMNSFVNDIFER	M(UniMod:35)		APLALER	APLALER			FHQLDIDDLQSIR	FHQLDIDDLQSIR			FAMEPEEFDSDTLR	FAMEPEEFDSDTLR			EMVELPLR	EMVELPLR
ANDDIIVNWVNR	ANDDIIVNWVNR			AMAAEAEASR	AMAAEAEASR			APLVLKD	APLVLKD			FIEIAAR	FIEIAAR			FANTVGLVVER	FANTVGLVVER			EMVPIIAQYGDVLVR	EMVPIIAQYGDVLVR
ANDTTFGLAAGVFTR	ANDTTFGLAAGVFTR			AMAAVPQDVVR	AMAAVPQDVVR			APM(UniMod:35)FSWPR	APMFSWPR	M(UniMod:35)		FIGPSPEVVR	FIGPSPEVVR			FAPPEPPESWSGVR	FAPPEPPESWSGVR			ENAGEDPGLAR	ENAGEDPGLAR
ANIGDAQAMGQRPITFLR	ANIGDAQAMGQRPITFLR			AMADALLER	AMADALLER			APNDFNLR	APNDFNLR			FILNLPTFSVR	FILNLPTFSVR			FDAGELITQR	FDAGELITQR			ENIWSASEELLLR	ENIWSASEELLLR
ANLQIDQINTDLNLER	ANLQIDQINTDLNLER			AMAIADALGK	AMAIADALGK			APNTPDILEIEFK	APNTPDILEIEFK			FKDLGEENFK	FKDLGEENFK			FDGILGMAYPR	FDGILGMAYPR			ENLFILEEEQR	ENLFILEEEQR
ANLSLLR	ANLSLLR			AMDSDWFAENYMGR	AMDSDWFAENYMGR			APNTPDILEIEFKK	APNTPDILEIEFKK			FLASVSTVLTSK	FLASVSTVLTSK			FDGILTEGEGPR	FDGILTEGEGPR			ENLLDFIK	ENLLDFIK
ANNSTYGLAAAVFTK	ANNSTYGLAAAVFTK			AMEAVAAQGK	AMEAVAAQGK			APNVVVTR	APNVVVTR			FLEEATR	FLEEATR			FDGVQDPR	FDGVQDPR			EPESILQVLSQMEK	EPESILQVLSQMEK
ANNTFYGLSAGVFTK	ANNTFYGLSAGVFTK			AMEDLGR	AMEDLGR			APPSVFAEVPQAQPVLVFK	APPSVFAEVPQAQPVLVFK			FLEEHPGGEEVLR	FLEEHPGGEEVLR			FDLLFPR	FDLLFPR			EPLFGISTGNLITGLAAGAK	EPLFGISTGNLITGLAAGAK
ANPFGGASHAK	ANPFGGASHAK			AMGAAQVVVTDLSATR	AMGAAQVVVTDLSATR			APTAQVESFR	APTAQVESFR			FLENEDR	FLENEDR			FDPLVILK	FDPLVILK			EPHMQTGIK	EPHMQTGIK
ANRPFLVFIR	ANRPFLVFIR			AMLPPNSFQGK	AMLPPNSFQGK			APVILGSPDDVLEFLK	APVILGSPDDVLEFLK			FLEQQNK	FLEQQNK			FEELNADLFR	FEELNADLFR			EPQVYTLPPSR	EPQVYTLPPSR
ANTFVAELK	ANTFVAELK			AMLSTGFK	AMLSTGFK			APVPASELLASGVLSR	APVPASELLASGVLSR			FLFPEGIK	FLFPEGIK			FEELNMDLFR	FEELNMDLFR			EQFLDGDGWTSR	EQFLDGDGWTSR
ANVIASALAK	ANVIASALAK			AMSQDGASQFQEVIR	AMSQDGASQFQEVIR			APVPGTPDSLSSGSSR	APVPGTPDSLSSGSSR			FLGLTER	FLGLTER			FELLPDPTR	FELLPDPTR			EQGVLSFWR	EQGVLSFWR
ANVIASALAQIPQK	ANVIASALAQIPQK			AMVASGSELGK	AMVASGSELGK			APVPTGEVYFADSFDR	APVPTGEVYFADSFDR			FLGVAEQLHNEGFK	FLGVAEQLHNEGFK			FELLPDPTRIPIPIAR	FELLPDPTRIPIPIAR			EQILGDEAR	EQILGDEAR
ANVIATALAK	ANVIATALAK			AMVLDLR	AMVLDLR			APYKGEVATLK	APYKGEVATLK			FLPLFDR	FLPLFDR			FEVGDIMLIR	FEVGDIMLIR			EQLAIAEFAR	EQLAIAEFAR
ANWYFLLAR	ANWYFLLAR			ANATEFGLASGVFTR	ANATEFGLASGVFTR			AQAAAPASVPAQAPK	AQAAAPASVPAQAPK			FLQPGSPR	FLQPGSPR			FFESFGDLSTPDAVMGNPK	FFESFGDLSTPDAVMGNPK			EQLAQAVAR	EQLAQAVAR
APAMFNIR	APAMFNIR			ANDTTFGLAAGVFTR	ANDTTFGLAAGVFTR			AQAELVGTADEATR	AQAELVGTADEATR			FLSLDLQGDPR	FLSLDLQGDPR			FFPASADR	FFPASADR			EQLTEEAR	EQLTEEAR
APAPASAPPGPSEELLR	APAPASAPPGPSEELLR			ANIGDAQAMGQRPITFLR	ANIGDAQAMGQRPITFLR			AQEAEQLLR	AQEAEQLLR			FLSVLER	FLSVLER			FFPLESWQIGK	FFPLESWQIGK			EQVANSAFVER	EQVANSAFVER
APASVLPAATPR	APASVLPAATPR			ANLQIDQINTDLNLER	ANLQIDQINTDLNLER			AQEILSQLPIK	AQEILSQLPIK			FLSVLERQ	FLSVLERQ			FGQGGAGPVGGQGPR	FGQGGAGPVGGQGPR			EQVDPER	EQVDPER
APDFVFYAPR	APDFVFYAPR			ANLSLLR	ANLSLLR			AQFEGIVTDLIR	AQFEGIVTDLIR			FMAPDIEAAHR	FMAPDIEAAHR			FHPEPYGLEDDQR	FHPEPYGLEDDQR			EQVIAALR	EQVIAALR
APFDLFENR	APFDLFENR			ANNSTYGLAAAVFTK	ANNSTYGLAAAVFTK			AQFEGIVTDLIRR	AQFEGIVTDLIRR			FNALQYLR	FNALQYLR			FHQLDIDDLQSIR	FHQLDIDDLQSIR			EQVPGFTPR	EQVPGFTPR
APGAIGPYSQAVLVDR	APGAIGPYSQAVLVDR			ANNTFYGLSAGVFTK	ANNTFYGLSAGVFTK			AQIHDLVLVGGSTR	AQIHDLVLVGGSTR			FNTANDDNVTQVR	FNTANDDNVTQVR			FHVEEEGK	FHVEEEGK			EQWDTIEELIR	EQWDTIEELIR
APGFGDNR	APGFGDNR			ANPFGGASHAK	ANPFGGASHAK			AQIHGGILR	AQIHGGILR			FNVIQPGPIK	FNVIQPGPIK			FIEIAAR	FIEIAAR			ESLALIAEQGLENSWR	ESLALIAEQGLENSWR
APILIATDVASR	APILIATDVASR			ANRPFLVFIR	ANRPFLVFIR			AQLDPAFIK	AQLDPAFIK			FPALTQEQK	FPALTQEQK			FIGPSPEVVR	FIGPSPEVVR			ESLEEILPK	ESLEEILPK
APIRPDIVNFVHTNLR	APIRPDIVNFVHTNLR			ANTFVAELK	ANTFVAELK			AQLGGPEAAK	AQLGGPEAAK			FPALTQEQKK	FPALTQEQKK			FIIPNVVK	FIIPNVVK			ESLQQMAEVTR	ESLQQMAEVTR
APLALER	APLALER			ANVIASALAK	ANVIASALAK			AQLGGPEAAKSDETAAK	AQLGGPEAAKSDETAAK			FPGQLNADLR	FPGQLNADLR			FILNLPTFSVR	FILNLPTFSVR			ESPQEIAR	ESPQEIAR
APLQELSPAEEEALR	APLQELSPAEEEALR			ANVIASALAQIPQK	ANVIASALAQIPQK			AQLLGLIQR	AQLLGLIQR			FPLFGGWK	FPLFGGWK			FKDLGEENFK	FKDLGEENFK			ESQPLLGTVIDGMLLLK	ESQPLLGTVIDGMLLLK
APLVLKD	APLVLKD			ANVIATALAK	ANVIATALAK			AQLLQPTLEINPR	AQLLQPTLEINPR			FQATSSGPILR	FQATSSGPILR			FLASVSTVLTSK	FLASVSTVLTSK			ESSNVVVTER	ESSNVVVTER
APM(UniMod:35)FSWPR	APMFSWPR	M(UniMod:35)		ANWYFLLAR	ANWYFLLAR			AQQATPGGAAPTIFSR	AQQATPGGAAPTIFSR			FQENPEEGR	FQENPEEGR			FLDLLEPLGR	FLDLLEPLGR			ESTLHLVLR	ESTLHLVLR
APNDFNLR	APNDFNLR			ANYLASPPLVIAYAIAGTIR	ANYLASPPLVIAYAIAGTIR			AQQVSQGLDVLTAK	AQQVSQGLDVLTAK			FQLVDSR	FQLVDSR			FLEEATR	FLEEATR			ETGVPIAGR	ETGVPIAGR
APNTPDILEIEFK	APNTPDILEIEFK			APALGGSFAGLEPMGLLWALEPEKPLVR	APALGGSFAGLEPMGLLWALEPEKPLVR			AQTAHIVLEDGTK	AQTAHIVLEDGTK			FQNALLVR	FQNALLVR			FLENEDR	FLENEDR			ETLLQDFR	ETLLQDFR
APNTPDILEIEFKK	APNTPDILEIEFKK			APAMFNIR	APAMFNIR			AQTGLDIR	AQTGLDIR			FQQAIDSR	FQQAIDSR			FLEQQNK	FLEQQNK			ETLMDLSTK	ETLMDLSTK
APNVVVTR	APNVVVTR			APAPASAPPGPSEELLR	APAPASAPPGPSEELLR			AQVARPGGDTIFGK	AQVARPGGDTIFGK			FRGTEPEPR	FRGTEPEPR			FLFPEGIK	FLFPEGIK			ETPALTINR	ETPALTINR
APPSVFAEVPQAQPVLVFK	APPSVFAEVPQAQPVLVFK			APASVLPAATPR	APASVLPAATPR			AQVIYTR	AQVIYTR			FSDIQIR	FSDIQIR			FLGLTER	FLGLTER			ETPIGLVPK	ETPIGLVPK
APVILGSPDDVLEFLK	APVILGSPDDVLEFLK			APDFVFYAPR	APDFVFYAPR			AQVSLLIR	AQVSLLIR			FSIATLR	FSIATLR			FLGVAEQLHNEGFK	FLGVAEQLHNEGFK			ETQSQLETER	ETQSQLETER
APVPASELLASGVLSR	APVPASELLASGVLSR			APFDLFENR	APFDLFENR			AQYPIADLVK	AQYPIADLVK			FSIDVFEETR	FSIDVFEETR			FLPLFDR	FLPLFDR			ETTIQGLDGLSER	ETTIQGLDGLSER
APVPGTPDSLSSGSSR	APVPGTPDSLSSGSSR			APGAIGPYSQAVLVDR	APGAIGPYSQAVLVDR			AREQAEAEVASLNR	AREQAEAEVASLNR			FSLMTLR	FSLMTLR			FLQPGSPR	FLQPGSPR			ETYLAILMDR	ETYLAILMDR
APVPTGEVYFADSFDR	APVPTGEVYFADSFDR			APGFGDNR	APGFGDNR			ARFEELNADLFR	ARFEELNADLFR			FSLTTLR	FSLTTLR			FLSLDLQGDPR	FLSLDLQGDPR			EVAAFAQFGSDLDAATQQLLSR	EVAAFAQFGSDLDAATQQLLSR
APYKGEVATLK	APYKGEVATLK			APILIATDVASR	APILIATDVASR			ARPATVLGAMEMGR	ARPATVLGAMEMGR			FSTVAGESGSADTVR	FSTVAGESGSADTVR			FLSVLER	FLSVLER			EVAGFVLNR	EVAGFVLNR
AQAAAPASVPAQAPK	AQAAAPASVPAQAPK			APIRPDIVNFVHTNLR	APIRPDIVNFVHTNLR			ARPEDVISEGR	ARPEDVISEGR			FSTWTNTEFR	FSTWTNTEFR			FLSVLERQ	FLSVLERQ			EVDIGIPDATGR	EVDIGIPDATGR
AQAELVGTADEATR	AQAELVGTADEATR			APLALER	APLALER			ASAELALGENSEVLK	ASAELALGENSEVLK			FSVSPVVR	FSVSPVVR			FMEQVIFK	FMEQVIFK			EVDVGLAADVGTLQR	EVDVGLAADVGTLQR
AQDEGLLSDVVPFK	AQDEGLLSDVVPFK			APLQELSPAEEEALR	APLQELSPAEEEALR			ASAGSYISALR	ASAGSYISALR			FTEEEEQLSR	FTEEEEQLSR			FNALQYLR	FNALQYLR			EVEMDAVGK	EVEMDAVGK
AQEILSQLPIK	AQEILSQLPIK			APLVLKD	APLVLKD			ASAHAITGPPTELITSEVTAR	ASAHAITGPPTELITSEVTAR			FTITAGSK	FTITAGSK			FNTANDDNVTQVR	FNTANDDNVTQVR			EVEMDAVGKDGR	EVEMDAVGKDGR
AQFEGIVTDLIR	AQFEGIVTDLIR			APM(UniMod:35)FSWPR	APMFSWPR	M(UniMod:35)		ASAILNR	ASAILNR			FTMELAK	FTMELAK			FNVIQPGPIK	FNVIQPGPIK			EVFEMATR	EVFEMATR
AQFEGIVTDLIRR	AQFEGIVTDLIRR			APNDFNLR	APNDFNLR			ASANMDLMR	ASANMDLMR			FTQAGSEVSALLGR	FTQAGSEVSALLGR			FPALTQEQK	FPALTQEQK			EVLAELEALER	EVLAELEALER
AQIHDLVLVGGSTR	AQIHDLVLVGGSTR			APNTPDILEIEFK	APNTPDILEIEFK			ASEDLEKLR	ASEDLEKLR			FVDLYGAQK	FVDLYGAQK			FPALTQEQKK	FPALTQEQKK			EVLASDLVVK	EVLASDLVVK
AQIHGGILR	AQIHGGILR			APNTPDILEIEFKK	APNTPDILEIEFKK			ASENLRQEGVR	ASENLRQEGVR			FVEFFGPGVAQLSIADR	FVEFFGPGVAQLSIADR			FPGQLNADLR	FPGQLNADLR			EVQLEELEAAR	EVQLEELEAAR
AQITGYR	AQITGYR			APNVVVTR	APNVVVTR			ASGDSARPVLLQVAESAYR	ASGDSARPVLLQVAESAYR			FVEQVAR	FVEQVAR			FPLFGGWK	FPLFGGWK			EVQQLQGK	EVQQLQGK
AQLDPAFIK	AQLDPAFIK			APPSVFAEVPQAQPVLVFK	APPSVFAEVPQAQPVLVFK			ASGELMTVAR	ASGELMTVAR			FVGGSGQVSER	FVGGSGQVSER			FPVGLGSR	FPVGLGSR			EVTNFLR	EVTNFLR
AQLGGPEAAK	AQLGGPEAAK			APPTYDTVLQM(UniMod:35)EYLDMVVNETLR	APPTYDTVLQMEYLDMVVNETLR	M(UniMod:35)		ASGNYATVISHNPETK	ASGNYATVISHNPETK			FVHDNYVIR	FVHDNYVIR			FQENPEEGR	FQENPEEGR			EVVIVSATR	EVVIVSATR
AQLGGPEAAKSDETAAK	AQLGGPEAAKSDETAAK			APTAQVESFR	APTAQVESFR			ASGPPVSELITK	ASGPPVSELITK			FVIGGPQGDAGVTGR	FVIGGPQGDAGVTGR			FQLVDSR	FQLVDSR			EWPSNLDLR	EWPSNLDLR
AQLLQPTLEINPR	AQLLQPTLEINPR			APVILGSPDDVLEFLK	APVILGSPDDVLEFLK			ASGTNDKPGGPHYILR	ASGTNDKPGGPHYILR			FVMEEGR	FVMEEGR			FQNALLVR	FQNALLVR			EYDEETVR	EYDEETVR
AQQATPGGAAPTIFSR	AQQATPGGAAPTIFSR			APVPASELLASGVLSR	APVPASELLASGVLSR			ASHLGLAR	ASHLGLAR			FVHMQEEFSR	FVHMQEEFSR			FSDIQIR	FSDIQIR			EYQDLLNVK	EYQDLLNVK
AQQVSQGLDVLTAK	AQQVSQGLDVLTAK			APVPTGEVYFADSFDR	APVPTGEVYFADSFDR			ASIPFSVVGSNQLIEAK	ASIPFSVVGSNQLIEAK			FVQDLSK	FVQDLSK			FSIATLR	FSIATLR			EYVESQLQR	EYVESQLQR
AQSLEPYGTGLR	AQSLEPYGTGLR			APYKGEVATLK	APYKGEVATLK			ASLHALVGSPIIWGGEPR	ASLHALVGSPIIWGGEPR			FVTVQTISGTGALR	FVTVQTISGTGALR			FSIDVFEETR	FSIDVFEETR			FAAATGATPIAGR	FAAATGATPIAGR
AQTAHIVLEDGTK	AQTAHIVLEDGTK			AQAAAPASVPAQAPK	AQAAAPASVPAQAPK			ASLLASR	ASLLASR			FVVAPGEDMR	FVVAPGEDMR			FSLDALITHVLPFEK	FSLDALITHVLPFEK			FADGDLDAVLSR	FADGDLDAVLSR
AQTGLDIR	AQTGLDIR			AQAELVGTADEATR	AQAELVGTADEATR			ASLYNAVTIEDVQK	ASLYNAVTIEDVQK			FWANFAR	FWANFAR			FSLMTLR	FSLMTLR			FAELTLK	FAELTLK
AQTLPTSVVTITSESSPGKR	AQTLPTSVVTITSESSPGKR			AQEILSQLPIK	AQEILSQLPIK			ASNTAEVFFDGVR	ASNTAEVFFDGVR			FYGPEGPYGVFAGR	FYGPEGPYGVFAGR			FSLTTLR	FSLTTLR			FAFQAEVNR	FAFQAEVNR
AQVARPGGDTIFGK	AQVARPGGDTIFGK			AQFEGIVTDLIR	AQFEGIVTDLIR			ASPSPTDPVVPAVPIGPPPAGFR	ASPSPTDPVVPAVPIGPPPAGFR			GAAGGAEQPGPGGR	GAAGGAEQPGPGGR			FSSLPLGR	FSSLPLGR			FAIYETVR	FAIYETVR
AQVIYTR	AQVIYTR			AQFEGIVTDLIRR	AQFEGIVTDLIRR			ASPSPTDPVVPAVPIGPPPAGFRDILLR	ASPSPTDPVVPAVPIGPPPAGFRDILLR			GAASSVLELTEAELVTAEAVR	GAASSVLELTEAELVTAEAVR			FSTVAGESGSADTVR	FSTVAGESGSADTVR			FALDGFFSSIR	FALDGFFSSIR
AQVSLLIR	AQVSLLIR			AQIHDLVLVGGSTR	AQIHDLVLVGGSTR			ASQDMFDKK	ASQDMFDKK			GAEEMETVIPVDVMR	GAEEMETVIPVDVMR			FSTWTNTEFR	FSTWTNTEFR			FALDMAR	FALDMAR
AQYPIADLVK	AQYPIADLVK			AQIHGGILR	AQIHGGILR			ASREEILAQAK	ASREEILAQAK			GAILGGFK	GAILGGFK			FSVSPVVR	FSVSPVVR			FALMNMK	FALMNMK
AREQAEAEVASLNR	AREQAEAEVASLNR			AQIIGSQR	AQIIGSQR			ASSIIDELFQDR	ASSIIDELFQDR			GALALAQAVQR	GALALAQAVQR			FTDEEVDELYR	FTDEEVDELYR			FAMEPEEFDSDTLR	FAMEPEEFDSDTLR
ARFEELNADLFR	ARFEELNADLFR			AQITGYR	AQITGYR			ASSTSPVEISEWLDQK	ASSTSPVEISEWLDQK			GALQNIIPASTGAAK	GALQNIIPASTGAAK			FTEEEEQLSR	FTEEEEQLSR			FANTVGLVVER	FANTVGLVVER
ARPATVLGAMEMGR	ARPATVLGAMEMGR			AQLDPAFIK	AQLDPAFIK			ASSVVVSGTPIR	ASSVVVSGTPIR			GALVVVNDLGGDFK	GALVVVNDLGGDFK			FTITAGSK	FTITAGSK			FAPPEPPESWSGVR	FAPPEPPESWSGVR
ARPEDVISEGR	ARPEDVISEGR			AQLGGPEAAK	AQLGGPEAAK			ASYAQQPAESR	ASYAQQPAESR			GANPVEIR	GANPVEIR			FTMELAK	FTMELAK			FDAGELITQR	FDAGELITQR
ASAELALGENSEVLK	ASAELALGENSEVLK			AQLGGPEAAKSDETAAK	AQLGGPEAAKSDETAAK			ASYISSAR	ASYISSAR			GASIVEDK	GASIVEDK			FTQAGSEVSALLGR	FTQAGSEVSALLGR			FDGILGMAYPR	FDGILGMAYPR
ASAGSYISALR	ASAGSYISALR			AQLLQPTLEINPR	AQLLQPTLEINPR			ATAEQISSQTGNK	ATAEQISSQTGNK			GAVYGGFK	GAVYGGFK			FVAVTSTNAAK	FVAVTSTNAAK			FDGILTEGEGPR	FDGILTEGEGPR
ASAILNR	ASAILNR			AQQATPGGAAPTIFSR	AQQATPGGAAPTIFSR			ATAVMPDGQFK	ATAVMPDGQFK			GAWILNR	GAWILNR			FVDLYGAQK	FVDLYGAQK			FDGVQDPR	FDGVQDPR
ASEDLEKLR	ASEDLEKLR			AQSLEPYGTGLR	AQSLEPYGTGLR			ATAVVDGAFK	ATAVVDGAFK			GAWSNVLR	GAWSNVLR			FVEFFGPGVAQLSIADR	FVEFFGPGVAQLSIADR			FDILPSR	FDILPSR
ASENLRQEGVR	ASENLRQEGVR			AQTAHIVLEDGTK	AQTAHIVLEDGTK			ATDAEADVASLNR	ATDAEADVASLNR			GDFWLLGDR	GDFWLLGDR			FVELLMWR	FVELLMWR			FDLLFPR	FDLLFPR
ASGDSARPVLLQVAESAYR	ASGDSARPVLLQVAESAYR			AQTGLDIR	AQTGLDIR			ATDFVADR	ATDFVADR			GDLGIEIPAEK	GDLGIEIPAEK			FVEQVAR	FVEQVAR			FDPLVILK	FDPLVILK
ASGNYATVISHNPETK	ASGNYATVISHNPETK			AQVADVVVSR	AQVADVVVSR			ATDFVVPGPGK	ATDFVVPGPGK			GDLLFLTNR	GDLLFLTNR			FVGAVDPIMEK	FVGAVDPIMEK			FDSDAASPR	FDSDAASPR
ASGTNDKPGGPHYILR	ASGTNDKPGGPHYILR			AQVARPGGDTIFGK	AQVARPGGDTIFGK			ATDFVVPGPGKVEITYTPSDGTQK	ATDFVVPGPGKVEITYTPSDGTQK			GDLPFVVPR	GDLPFVVPR			FVGGSGQVSER	FVGGSGQVSER			FDVSGYPTIK	FDVSGYPTIK
ASHLGLAR	ASHLGLAR			AQVIYTR	AQVIYTR			ATEHLSTLSEK	ATEHLSTLSEK			GDLTPLDSLIDFK	GDLTPLDSLIDFK			FVHDNYVIR	FVHDNYVIR			FEELNADLFR	FEELNADLFR
ASIPFSVVGSNQLIEAK	ASIPFSVVGSNQLIEAK			AQVSLLIR	AQVSLLIR			ATENDIANFFSPLNPIR	ATENDIANFFSPLNPIR			GEAGAAGPAGPAGPR	GEAGAAGPAGPAGPR			FVIGGPQGDAGLTGR	FVIGGPQGDAGLTGR			FEELNMDLFR	FEELNMDLFR
ASLHALVGSPIIWGGEPR	ASLHALVGSPIIWGGEPR			ARFEELNADLFR	ARFEELNADLFR			ATENDIYNFFSPLNPVR	ATENDIYNFFSPLNPVR			GEAGPQGPR	GEAGPQGPR			FVIGGPQGDAGVTGR	FVIGGPQGDAGVTGR			FELLPDPTR	FELLPDPTR
ASLYNAVTIEDVQK	ASLYNAVTIEDVQK			ARPATVLGAMEMGR	ARPATVLGAMEMGR			ATGAPGAGPGVR	ATGAPGAGPGVR			GEAGPQGPRGSEGPQGVR	GEAGPQGPRGSEGPQGVR			FVMEEGR	FVMEEGR			FELLPDPTRIPIPIAR	FELLPDPTRIPIPIAR
ASNTAEVFFDGVR	ASNTAEVFFDGVR			ARPEDVISEGR	ARPEDVISEGR			ATGYPLAFIAAK	ATGYPLAFIAAK			GEDMLITGGR	GEDMLITGGR			FVHMQEEFSR	FVHMQEEFSR			FEVGDIMLIR	FEVGDIMLIR
ASPSPTDPVVPAVPIGPPPAGFR	ASPSPTDPVVPAVPIGPPPAGFR			ASAELALGENSEVLK	ASAELALGENSEVLK			ATHIKLPR	ATHIKLPR			GEFVTTVQQR	GEFVTTVQQR			FVQDLSK	FVQDLSK			FFESFGDLSTPDAVMGNPK	FFESFGDLSTPDAVMGNPK
ASPSPTDPVVPAVPIGPPPAGFRDILLR	ASPSPTDPVVPAVPIGPPPAGFRDILLR			ASAILNR	ASAILNR			ATLPDADKER	ATLPDADKER			GEGQLGPAER	GEGQLGPAER			FVTVQTISGTGALR	FVTVQTISGTGALR			FFPASADR	FFPASADR
ASQDMFDKK	ASQDMFDKK			ASANMDLMR	ASANMDLMR			ATMEAYSR	ATMEAYSR			GELLEAIK	GELLEAIK			FVVAPGEDMR	FVVAPGEDMR			FFPLESWQIGK	FFPLESWQIGK
ASREEILAQAK	ASREEILAQAK			ASEDLEKLR	ASEDLEKLR			ATNMTVSAIR	ATNMTVSAIR			GELLEAIKR	GELLEAIKR			FWANFAR	FWANFAR			FGIHPVAGR	FGIHPVAGR
ASSIIDELFQDR	ASSIIDELFQDR			ASENLRQEGVR	ASENLRQEGVR			ATSFLLALEPELEAR	ATSFLLALEPELEAR			GELSGDFEK	GELSGDFEK			FYAFNPLAGGLLTGK	FYAFNPLAGGLLTGK			FGQGGAGPVGGQGPR	FGQGGAGPVGGQGPR
ASSTSPVEISEWLDQK	ASSTSPVEISEWLDQK			ASGELMTVAR	ASGELMTVAR			ATTITSVLPK	ATTITSVLPK			GESGPSGPAGPTGAR	GESGPSGPAGPTGAR			FYGPEGPYGVFAGR	FYGPEGPYGVFAGR			FHQLDIDDLQSIR	FHQLDIDDLQSIR
ASSVVVSGTPIR	ASSVVVSGTPIR			ASGNYATVISHNPETK	ASGNYATVISHNPETK			ATTITSVLPKPALVASR	ATTITSVLPKPALVASR			GETGPAGPAGPVGPVGAR	GETGPAGPAGPVGPVGAR			GAASSVLELTEAELVTAEAVR	GAASSVLELTEAELVTAEAVR			FHVEEEGK	FHVEEEGK
ASYAQQPAESR	ASYAQQPAESR			ASGPPVSELITK	ASGPPVSELITK			ATTPVIMVGPGTGVAPFIGFIQER	ATTPVIMVGPGTGVAPFIGFIQER			GETGPAGPAGPVGPVGARGPAGPQGPR	GETGPAGPAGPVGPVGARGPAGPQGPR			GAEEMETVIPVDVMR	GAEEMETVIPVDVMR			FIEIAAR	FIEIAAR
ASYISSAR	ASYISSAR			ASGTNDKPGGPHYILR	ASGTNDKPGGPHYILR			ATVLESEGTR	ATVLESEGTR			GETGPSGPVGPAGAVGPR	GETGPSGPVGPAGAVGPR			GAEVHLVPWNHDFTK	GAEVHLVPWNHDFTK			FIGPSPEVVR	FIGPSPEVVR
ATAEQISSQTGNK	ATAEQISSQTGNK			ASILNTWISLK	ASILNTWISLK			ATVTPSPVK	ATVTPSPVK			GFFHGVR	GFFHGVR			GAIFGGFK	GAIFGGFK			FIIPNVVK	FIIPNVVK
ATAVMPDGQFK	ATAVMPDGQFK			ASITPGTILIILTGR	ASITPGTILIILTGR			ATWSGAVLAGR	ATWSGAVLAGR			GFIGPGIDVPAPDMSTGER	GFIGPGIDVPAPDMSTGER			GAILGGFK	GAILGGFK			FILNLPTFSVR	FILNLPTFSVR
ATAVVDGAFK	ATAVVDGAFK			ASLHALVGSPIIWGGEPR	ASLHALVGSPIIWGGEPR			ATYLPQLTTEK	ATYLPQLTTEK			GFLPPASEK	GFLPPASEK			GALALAQAVQR	GALALAQAVQR			FKDLGEENFK	FKDLGEENFK
ATAVVDGAFKEVK	ATAVVDGAFKEVK			ASNTAEVFFDGVR	ASNTAEVFFDGVR			AVAEAVETGEEDVIMEALR	AVAEAVETGEEDVIMEALR			GFSAEQIAR	GFSAEQIAR			GALQNIIPASTGAAK	GALQNIIPASTGAAK			FLASVSTVLTSK	FLASVSTVLTSK
ATDFVADR	ATDFVADR			ASPSPTDPVVPAVPIGPPPAGFR	ASPSPTDPVVPAVPIGPPPAGFR			AVAGNISDPGLQK	AVAGNISDPGLQK			GFSGLDGAK	GFSGLDGAK			GALVVVNDLGGDFK	GALVVVNDLGGDFK			FLDLLEPLGR	FLDLLEPLGR
ATDFVVPGPGK	ATDFVVPGPGK			ASPSPTDPVVPAVPIGPPPAGFRDILLR	ASPSPTDPVVPAVPIGPPPAGFRDILLR			AVAIDLPGLGHSK	AVAIDLPGLGHSK			GFSLEELR	GFSLEELR			GANPVEIR	GANPVEIR			FLEEATR	FLEEATR
ATDFVVPGPGKVEITYTPSDGTQK	ATDFVVPGPGKVEITYTPSDGTQK			ASQDMFDKK	ASQDMFDKK			AVAQALEVIPR	AVAQALEVIPR			GFTIPEAFR	GFTIPEAFR			GASIVEDK	GASIVEDK			FLENEDR	FLENEDR
ATEHLSTLSEK	ATEHLSTLSEK			ASREEILAQAK	ASREEILAQAK			AVAQLMAR	AVAQLMAR			GGGQIIPTAR	GGGQIIPTAR			GAVYGGFK	GAVYGGFK			FLEQQNK	FLEQQNK
ATENDIYNFFSPLNPVR	ATENDIYNFFSPLNPVR			ASSIIDELFQDR	ASSIIDELFQDR			AVASLNTPFIPANPNMSPLESIK	AVASLNTPFIPANPNMSPLESIK			GGHFAAFEEPELLAQDIR	GGHFAAFEEPELLAQDIR			GAWILNR	GAWILNR			FLFPEGIK	FLFPEGIK
ATFDAISK	ATFDAISK			ASSTSPVEISEWLDQK	ASSTSPVEISEWLDQK			AVAVSGLDPAR	AVAVSGLDPAR			GGIVDEGALLR	GGIVDEGALLR			GAWSNVLR	GAWSNVLR			FLGLTER	FLGLTER
ATGAPGAGPGVR	ATGAPGAGPGVR			ASSVVVSGTPIR	ASSVVVSGTPIR			AVDIGER	AVDIGER			GGSTSYGTGSETESPR	GGSTSYGTGSETESPR			GDEELDSLIK	GDEELDSLIK			FLGVAEQLHNEGFK	FLGVAEQLHNEGFK
ATGYPLAFIAAK	ATGYPLAFIAAK			ASYAQQPAESR	ASYAQQPAESR			AVDNQVYVATASPAR	AVDNQVYVATASPAR			GGVADALLYR	GGVADALLYR			GDFWLLGDR	GDFWLLGDR			FLPLFDR	FLPLFDR
ATIGADFLTK	ATIGADFLTK			ASYISSAR	ASYISSAR			AVDSLVPIGR	AVDSLVPIGR			GGVEEGPTVLR	GGVEEGPTVLR			GDGVVLVAPPLR	GDGVVLVAPPLR			FLQPGSPR	FLQPGSPR
ATLPDADKER	ATLPDADKER			ATAEQISSQTGNK	ATAEQISSQTGNK			AVEILAQEMMTDLPSSFEEK	AVEILAQEMMTDLPSSFEEK			GGVEEGPTVLRK	GGVEEGPTVLRK			GDLGIEIPAEK	GDLGIEIPAEK			FLSLDLQGDPR	FLSLDLQGDPR
ATMEAYSR	ATMEAYSR			ATAVMPDGQFK	ATAVMPDGQFK			AVENSSTAIGIR	AVENSSTAIGIR			GHLENNPALEK	GHLENNPALEK			GDLLFLTNR	GDLLFLTNR			FLSVLER	FLSVLER
ATSFLLALEPELEAR	ATSFLLALEPELEAR			ATAVVDGAFK	ATAVVDGAFK			AVFGELPSGGGTVEK	AVFGELPSGGGTVEK			GIFEPFGR	GIFEPFGR			GDLPFVVPR	GDLPFVVPR			FLSVLERQ	FLSVLERQ
ATSTATSGFAGAIGQK	ATSTATSGFAGAIGQK			ATDFVADR	ATDFVADR			AVFMAETK	AVFMAETK			GIFPLAER	GIFPLAER			GDVVNQDDLYQALASGK	GDVVNQDDLYQALASGK			FMFDLFQQFR	FMFDLFQQFR
ATTITSVLPK	ATTITSVLPK			ATDFVVPGPGK	ATDFVVPGPGK			AVFVPDIYSR	AVFVPDIYSR			GIGLAIVR	GIGLAIVR			GEAGAAGPAGPAGPR	GEAGAAGPAGPAGPR			FMLQDVLDLR	FMLQDVLDLR
ATTITSVLPKPALVASR	ATTITSVLPKPALVASR			ATDFVVPGPGKVEITYTPSDGTQK	ATDFVVPGPGKVEITYTPSDGTQK			AVGLAGTFR	AVGLAGTFR			GIHVEVPPAEAER	GIHVEVPPAEAER			GEDMLITGGR	GEDMLITGGR			FNALQYLR	FNALQYLR
ATTPVIMVGPGTGVAPFIGFIQER	ATTPVIMVGPGTGVAPFIGFIQER			ATEHLSTLSEK	ATEHLSTLSEK			AVGVPALGFSPMNR	AVGVPALGFSPMNR			GILAADESVGTM(UniMod:35)GNR	GILAADESVGTMGNR	M(UniMod:35)		GEFVTTVQQR	GEFVTTVQQR			FNLDALVTHTLPFDK	FNLDALVTHTLPFDK
ATVLESEGTR	ATVLESEGTR			ATENDIANFFSPLNPIR	ATENDIANFFSPLNPIR			AVGWNELEGR	AVGWNELEGR			GILIGIQQSFRPR	GILIGIQQSFRPR			GEGQLGPAER	GEGQLGPAER			FNTANDDNVTQVR	FNTANDDNVTQVR
ATVNLLGEEK	ATVNLLGEEK			ATENDIYNFFSPLNPVR	ATENDIYNFFSPLNPVR			AVIDLNNR	AVIDLNNR			GILLITGR	GILLITGR			GELLEAIK	GELLEAIK			FNVIQPGPIK	FNVIQPGPIK
ATVTPSPVK	ATVTPSPVK			ATFDAISK	ATFDAISK			AVILGPPGSGK	AVILGPPGSGK			GITSFLVDR	GITSFLVDR			GELLEAIKR	GELLEAIKR			FPALTQEQK	FPALTQEQK
ATVVYQGER	ATVVYQGER			ATGAPGAGPGVR	ATGAPGAGPGVR			AVIMGAPGSGK	AVIMGAPGSGK			GIVVGIK	GIVVGIK			GELSGDFEK	GELSGDFEK			FPALTQEQKK	FPALTQEQKK
ATWSGAVLAGR	ATWSGAVLAGR			ATGYPLAFIAAK	ATGYPLAFIAAK			AVIQVSQIVAR	AVIQVSQIVAR			GIVVYTGDR	GIVVYTGDR			GESGPSGPAGPTGAR	GESGPSGPAGPTGAR			FPGQLNADLR	FPGQLNADLR
ATYLPQLTTEK	ATYLPQLTTEK			ATIGADFLTK	ATIGADFLTK			AVLAESYER	AVLAESYER			GIYTGLSAGLLR	GIYTGLSAGLLR			GETGPAGPAGPVGPVGAR	GETGPAGPAGPVGPVGAR			FPLFGGWK	FPLFGGWK
AVAENQPFLIEAMTYR	AVAENQPFLIEAMTYR			ATLPDADKER	ATLPDADKER			AVLENNLGAAVLR	AVLENNLGAAVLR			GLAGAVSELLR	GLAGAVSELLR			GETGPAGPAGPVGPVGARGPAGPQGPR	GETGPAGPAGPVGPVGARGPAGPQGPR			FPVGLGSR	FPVGLGSR
AVAIDLPGLGHSK	AVAIDLPGLGHSK			ATMEAYSR	ATMEAYSR			AVLHVALR	AVLHVALR			GLAHAIR	GLAHAIR			GETGPSGPVGPAGAVGPR	GETGPSGPVGPAGAVGPR			FQATSSGPILR	FQATSSGPILR
AVAQALEVIPR	AVAQALEVIPR			ATNMTVSAIR	ATNMTVSAIR			AVLHVHGGGGPR	AVLHVHGGGGPR			GLAPEQPVTLR	GLAPEQPVTLR			GFFHGVR	GFFHGVR			FQENPEEGR	FQENPEEGR
AVAQLMAR	AVAQLMAR			ATSFLLALEPELEAR	ATSFLLALEPELEAR			AVLIDKDQSPK	AVLIDKDQSPK			GLEAFGGLK	GLEAFGGLK			GFGFVLFK	GFGFVLFK			FQLVDSR	FQLVDSR
AVAVSGLDPAR	AVAVSGLDPAR			ATTITSVLPK	ATTITSVLPK			AVLLGPPGAGK	AVLLGPPGAGK			GLEVTAYSPLGSSDR	GLEVTAYSPLGSSDR			GFIGPGIDVPAPDMSTGER	GFIGPGIDVPAPDMSTGER			FQNALLVR	FQNALLVR
AVDFAER	AVDFAER			ATTITSVLPKPALVASR	ATTITSVLPKPALVASR			AVLVDLEPGTMDSVR	AVLVDLEPGTMDSVR			GLFIIDDK	GLFIIDDK			GFIQVYVDQVDEDIVAVTR	GFIQVYVDQVDEDIVAVTR			FRGTEPEPR	FRGTEPEPR
AVDIGER	AVDIGER			ATTPVIMVGPGTGVAPFIGFIQER	ATTPVIMVGPGTGVAPFIGFIQER			AVMDDFAAFVEK	AVMDDFAAFVEK			GLFIIDGK	GLFIIDGK			GFLPPASEK	GFLPPASEK			FRPTLVFR	FRPTLVFR
AVDIPGLEAATPYR	AVDIPGLEAATPYR			ATVLESEGTR	ATVLESEGTR			AVNTLNEALEFAK	AVNTLNEALEFAK			GLFTGLTPR	GLFTGLTPR			GFNAVMIR	GFNAVMIR			FSDIQIR	FSDIQIR
AVDIPHMDIEALK	AVDIPHMDIEALK			ATVNLLGEEK	ATVNLLGEEK			AVPEGFVIPR	AVPEGFVIPR			GLGTDEDTLIEILASR	GLGTDEDTLIEILASR			GFSAEQIAR	GFSAEQIAR			FSIATLR	FSIATLR
AVDNQVYVATASPAR	AVDNQVYVATASPAR			ATVTPSPVK	ATVTPSPVK			AVPLALALISVSNPR	AVPLALALISVSNPR			GLIENPALLR	GLIENPALLR			GFSGLDGAK	GFSGLDGAK			FSIDVFEETR	FSIDVFEETR
AVDSLVPIGR	AVDSLVPIGR			ATVVYQGER	ATVVYQGER			AVQQPDGLAVLGIFLK	AVQQPDGLAVLGIFLK			GLLEFEHQR	GLLEFEHQR			GFSLEELR	GFSLEELR			FSLDALITHVLPFEK	FSLDALITHVLPFEK
AVEKPPQTEHIEL	AVEKPPQTEHIEL			ATWSGAVLAGR	ATWSGAVLAGR			AVREEATQVLGEAR	AVREEATQVLGEAR			GLLPQLLGVAPEK	GLLPQLLGVAPEK			GFTIPEAFR	GFTIPEAFR			FSLMTLR	FSLMTLR
AVELAANTK	AVELAANTK			ATYLPQLTTEK	ATYLPQLTTEK			AVTEQGHELSNEER	AVTEQGHELSNEER			GLQATQLAR	GLQATQLAR			GGGQIIPTAR	GGGQIIPTAR			FSLTTLR	FSLTTLR
AVENSSTAIGIR	AVENSSTAIGIR			AVAEAVETGEEDVIMEALR	AVAEAVETGEEDVIMEALR			AVTQALNR	AVTQALNR			GLTIFPEELIIGR	GLTIFPEELIIGR			GGHFAAFEEPELLAQDIR	GGHFAAFEEPELLAQDIR			FSSLPLGR	FSSLPLGR
AVFMAETK	AVFMAETK			AVAENQPFLIEAMTYR	AVAENQPFLIEAMTYR			AVTVYTNYPFPGETFNR	AVTVYTNYPFPGETFNR			GLVAEGHR	GLVAEGHR			GGIVDEGALLR	GGIVDEGALLR			FSTWTNTEFR	FSTWTNTEFR
AVFQFYQR	AVFQFYQR			AVAEQIPLLVQGVR	AVAEQIPLLVQGVR			AVVFLEPQWYR	AVVFLEPQWYR			GLVGIEFK	GLVGIEFK			GGVADALLYR	GGVADALLYR			FTDEEVDELYR	FTDEEVDELYR
AVFVPDIYSR	AVFVPDIYSR			AVAIDLPGLGHSK	AVAIDLPGLGHSK			AVVGVVAGGGR	AVVGVVAGGGR			GLVLDHGAR	GLVLDHGAR			GGVEEGPTVLR	GGVEEGPTVLR			FTEEEEQLSR	FTEEEEQLSR
AVGLAGTFR	AVGLAGTFR			AVAQALEVIPR	AVAQALEVIPR			AVVISGAGK	AVVISGAGK			GLVVPVIR	GLVVPVIR			GHLENNPALEK	GHLENNPALEK			FTITAGSK	FTITAGSK
AVGVPALGFSPMNR	AVGVPALGFSPMNR			AVAQLMAR	AVAQLMAR			AVVIVDDR	AVVIVDDR			GMPQEER	GMPQEER			GHYTEGAELVDSVLDVVR	GHYTEGAELVDSVLDVVR			FTMELAK	FTMELAK
AVGWNELEGR	AVGWNELEGR			AVASLNTPFIPANPNMSPLESIK	AVASLNTPFIPANPNMSPLESIK			AVVIVDDRGR	AVVIVDDRGR			GNDISSGTVLSDYVGSGPPK	GNDISSGTVLSDYVGSGPPK			GIFEPFGR	GIFEPFGR			FTPPQPAEPWSFVK	FTPPQPAEPWSFVK
AVIDHTIK	AVIDHTIK			AVAVSGLDPAR	AVAVSGLDPAR			AVVLAANHFGR	AVVLAANHFGR			GNFHAVYR	GNFHAVYR			GIFPLAER	GIFPLAER			FTQAGSEVSALLGR	FTQAGSEVSALLGR
AVILGPPGSGK	AVILGPPGSGK			AVDFAER	AVDFAER			AVVPPISLSTTFK	AVVPPISLSTTFK			GNLANVIR	GNLANVIR			GIGLAIVR	GIGLAIVR			FVAVTSTNAAK	FVAVTSTNAAK
AVIMGAPGSGK	AVIMGAPGSGK			AVDIGER	AVDIGER			AWALDVAELHR	AWALDVAELHR			GNWGHLDQVAALR	GNWGHLDQVAALR			GIHVEVPPAEAER	GIHVEVPPAEAER			FVDLYGAQK	FVDLYGAQK
AVIQVSQIVAR	AVIQVSQIVAR			AVDIPGLEAATPYR	AVDIPGLEAATPYR			AWDDFFPGSDR	AWDDFFPGSDR			GPAGPQGPR	GPAGPQGPR			GILAADESVGTM(UniMod:35)GNR	GILAADESVGTMGNR	M(UniMod:35)		FVEFFGPGVAQLSIADR	FVEFFGPGVAQLSIADR
AVLAESYER	AVLAESYER			AVDNQVYVATASPAR	AVDNQVYVATASPAR			AWGPGLEGGVVGK	AWGPGLEGGVVGK			GPAGPSGPAGKDGR	GPAGPSGPAGKDGR			GILIGIQQSFRPR	GILIGIQQSFRPR			FVEGLPINDFSR	FVEGLPINDFSR
AVLENNLGAAVLR	AVLENNLGAAVLR			AVDSLEQISNLISR	AVDSLEQISNLISR			AWLLGLLR	AWLLGLLR			GPFLLGIK	GPFLLGIK			GILLITGR	GILLITGR			FVELLMWR	FVELLMWR
AVLHVALR	AVLHVALR			AVDSLVPIGR	AVDSLVPIGR			AWLPAYATPHFIR	AWLPAYATPHFIR			GPLLVQDVVFTDEMAHFDR	GPLLVQDVVFTDEMAHFDR			GITSFLVDR	GITSFLVDR			FVEQVAR	FVEQVAR
AVLHVHGGGGPR	AVLHVHGGGGPR			AVEILAQEMMTDLPSSFEEK	AVEILAQEMMTDLPSSFEEK			AWRDPDEPVLLEEPVVLALAEK	AWRDPDEPVLLEEPVVLALAEK			GPRGDQGPVGR	GPRGDQGPVGR			GIVDLIEER	GIVDLIEER			FVGAVDPIMEK	FVGAVDPIMEK
AVLIDKDQSPK	AVLIDKDQSPK			AVEKPPQTEHIEL	AVEKPPQTEHIEL			AWSFNINR	AWSFNINR			GPSGPQGIR	GPSGPQGIR			GIVVGIK	GIVVGIK			FVGGSGQVSER	FVGGSGQVSER
AVLLGPPGAGK	AVLLGPPGAGK			AVELAANTK	AVELAANTK			AYALAFAER	AYALAFAER			GPSVDWGK	GPSVDWGK			GIVVYTGDR	GIVVYTGDR			FVHDNYVIR	FVHDNYVIR
AVLQEFGR	AVLQEFGR			AVENSSTAIGIR	AVENSSTAIGIR			AYEFAER	AYEFAER			GPSVFPLAPSSK	GPSVFPLAPSSK			GIYTGLSAGLLR	GIYTGLSAGLLR			FVIGGPQGDAGLTGR	FVIGGPQGDAGLTGR
AVLVDLEPGTM(UniMod:35)DSVR	AVLVDLEPGTMDSVR	M(UniMod:35)		AVFMAETK	AVFMAETK			AYGDRIER	AYGDRIER			GPSWDPFR	GPSWDPFR			GLAGAVSELLR	GLAGAVSELLR			FVIGGPQGDAGVTGR	FVIGGPQGDAGVTGR
AVMDDFAAFVEK	AVMDDFAAFVEK			AVFVPDIYSR	AVFVPDIYSR			AYIQENLELVEK	AYIQENLELVEK			GQAAVQQLQAEGLSPR	GQAAVQQLQAEGLSPR			GLAGEIVGEVR	GLAGEIVGEVR			FVMEEGR	FVMEEGR
AVNTLNEALEFAK	AVNTLNEALEFAK			AVGLAGTFR	AVGLAGTFR			AYLQQLR	AYLQQLR			GQALPDVVAK	GQALPDVVAK			GLAHAIR	GLAHAIR			FVHMQEEFSR	FVHMQEEFSR
AVPEGFVIPR	AVPEGFVIPR			AVGVPALGFSPMNR	AVGVPALGFSPMNR			AYPHVFTK	AYPHVFTK			GQLGNWMSPADFQR	GQLGNWMSPADFQR			GLAPEQPVTLR	GLAPEQPVTLR			FVSISDLLVPK	FVSISDLLVPK
AVPPTPAYELR	AVPPTPAYELR			AVGWNELEGR	AVGWNELEGR			AYSLFSYNTQGR	AYSLFSYNTQGR			GQNQPVLNITNK	GQNQPVLNITNK			GLEAFGGLK	GLEAFGGLK			FVTVQTISGTGALR	FVTVQTISGTGALR
AVPREELFVTSK	AVPREELFVTSK			AVIDHTIK	AVIDHTIK			AYTNFDAER	AYTNFDAER			GQVVSLIR	GQVVSLIR			GLEVTAYSPLGSSDR	GLEVTAYSPLGSSDR			FWANFAR	FWANFAR
AVREEATQVLGEAR	AVREEATQVLGEAR			AVIDLNNR	AVIDLNNR			AYVEANQMLGDLIK	AYVEANQMLGDLIK			GQVYILGR	GQVYILGR			GLFIIDDK	GLFIIDDK			FYAFNPLAGGLLTGK	FYAFNPLAGGLLTGK
AVTEQGAELSNEER	AVTEQGAELSNEER			AVILGPPGSGK	AVILGPPGSGK			DADLTDTAQTR	DADLTDTAQTR			GRILGGR	GRILGGR			GLFIIDDKGILR	GLFIIDDKGILR			FYGPEGPYGVFAGR	FYGPEGPYGVFAGR
AVTEQGHELSNEER	AVTEQGHELSNEER			AVIMGAPGSGK	AVIMGAPGSGK			DADPILISLR	DADPILISLR			GRMESIR	GRMESIR			GLFIIDGK	GLFIIDGK			GAAGGAEQPGPGGR	GAAGGAEQPGPGGR
AVTQALNR	AVTQALNR			AVIQVSQIVAR	AVIQVSQIVAR			DADVQNFVSFISK	DADVQNFVSFISK			GSAPPGPVPEGSIR	GSAPPGPVPEGSIR			GLFTGLTPR	GLFTGLTPR			GAASSVLELTEAELVTAEAVR	GAASSVLELTEAELVTAEAVR
AVTVYTNYPFPGETFNR	AVTVYTNYPFPGETFNR			AVLENNLGAAVLR	AVLENNLGAAVLR			DAFVAIVQSVK	DAFVAIVQSVK			GSEGPQGVR	GSEGPQGVR			GLGTDEDTIIDIITHR	GLGTDEDTIIDIITHR			GAEEMETVIPVDVMR	GAEEMETVIPVDVMR
AVVFLEPQWYR	AVVFLEPQWYR			AVLHVALR	AVLHVALR			DAGHPLYPFNDPY	DAGHPLYPFNDPY			GSTAPVGGGAFPTIVER	GSTAPVGGGAFPTIVER			GLGTDEDTLIEILASR	GLGTDEDTLIEILASR			GAEVHLVPWNHDFTK	GAEVHLVPWNHDFTK
AVVGVVAGGGR	AVVGVVAGGGR			AVLHVHGGGGPR	AVLHVHGGGGPR			DAGM(UniMod:35)QLQGYR	DAGHMQLQGYR	M(UniMod:35)		GTGGANIDPTFFLSR	GTGGANIDPTFFLSR			GLIENPALLR	GLIENPALLR			GAIFGGFK	GAIFGGFK
AVVISGAGK	AVVISGAGK			AVLIDKDQSPK	AVLIDKDQSPK			DAGQISGLNVLR	DAGQISGLNVLR			GTIEINPR	GTIEINPR			GLLEFEHQR	GLLEFEHQR			GAILGGFK	GAILGGFK
AVVIVDDR	AVVIVDDR			AVLLGPPGAGK	AVLLGPPGAGK			DAGTIAGLNVLR	DAGTIAGLNVLR			GTLDPVEK	GTLDPVEK			GLLPGAGGTQR	GLLPGAGGTQR			GALALAQAVQR	GALALAQAVQR
AVVIVDDRGR	AVVIVDDRGR			AVLQEFGR	AVLQEFGR			DAGTIAGLNVMR	DAGTIAGLNVMR			GTPLDTEVPMER	GTPLDTEVPMER			GLLPQLLGVAPEK	GLLPQLLGVAPEK			GALQNIIPASTGAAK	GALQNIIPASTGAAK
AVVLAANHFGR	AVVLAANHFGR			AVLVDLEPGTMDSVR	AVLVDLEPGTMDSVR			DAGVIAGLNVLR	DAGVIAGLNVLR			GTVQALHATGAR	GTVQALHATGAR			GLPDNISSVLNK	GLPDNISSVLNK			GALVVVNDLGGDFK	GALVVVNDLGGDFK
AVVPPISLSTTFK	AVVPPISLSTTFK			AVLYNYR	AVLYNYR			DAHQSLLATR	DAHQSLLATR			GTVTDFPGFDER	GTVTDFPGFDER			GLQATQLAR	GLQATQLAR			GANPVEIR	GANPVEIR
AWALDVAELHR	AWALDVAELHR			AVMDDFAAFVEK	AVMDDFAAFVEK			DALNQATSQVESK	DALNQATSQVESK			GTVVTGTLER	GTVVTGTLER			GLTIFPEELIIGR	GLTIFPEELIIGR			GASGPAGVR	GASGPAGVR
AWDDFFPGSDR	AWDDFFPGSDR			AVNTLNEALEFAK	AVNTLNEALEFAK			DAQDVQASQAEADQQQTR	DAQDVQASQAEADQQQTR			GVAPLWMR	GVAPLWMR			GLVLDHGAR	GLVLDHGAR			GASIVEDK	GASIVEDK
AWLLGLLR	AWLLGLLR			AVPEGFVIPR	AVPEGFVIPR			DAQELYAAGENR	DAQELYAAGENR			GVDEATIIDILTK	GVDEATIIDILTK			GLVVPVIR	GLVVPVIR			GATQQILDEAER	GATQQILDEAER
AWLPAYATPHFIR	AWLPAYATPHFIR			AVPREELFVTSK	AVPREELFVTSK			DASGVTFTWTPSSGK	DASGVTFTWTPSSGK			GVDIYTR	GVDIYTR			GMPQEER	GMPQEER			GAVYGGFK	GAVYGGFK
AWSFNINR	AWSFNINR			AVPVAADQR	AVPVAADQR			DATLTALDR	DATLTALDR			GVFHPVIISPDR	GVFHPVIISPDR			GNDISSGTVLSDYVGSGPPK	GNDISSGTVLSDYVGSGPPK			GAWILNR	GAWILNR
AYALAFAER	AYALAFAER			AVQQPDGLAVLGIFLK	AVQQPDGLAVLGIFLK			DAVTYTEHAK	DAVTYTEHAK			GVFHQTVSR	GVFHQTVSR			GNLANVIR	GNLANVIR			GAWSNVLR	GAWSNVLR
AYEFAER	AYEFAER			AVREEATQVLGEAR	AVREEATQVLGEAR			DAVTYTEHAKR	DAVTYTEHAKR			GVFPLLYR	GVFPLLYR			GNPGNITSR	GNPGNITSR			GDEELDSLIK	GDEELDSLIK
AYGDRIER	AYGDRIER			AVTEQGAELSNEER	AVTEQGAELSNEER			DAVVYPILVEFTR	DAVVYPILVEFTR			GVFPPLLEK	GVFPPLLEK			GNVLPPGTEGDIGIR	GNVLPPGTEGDIGIR			GDFWLLGDR	GDFWLLGDR
AYIQENLELVEK	AYIQENLELVEK			AVTEQGHELSNEER	AVTEQGHELSNEER			DDEVQVVR	DDEVQVVR			GVFVVAAK	GVFVVAAK			GNWGHLDQVAALR	GNWGHLDQVAALR			GDLGIEIPAEK	GDLGIEIPAEK
AYLQQLR	AYLQQLR			AVTQALNR	AVTQALNR			DDGSWEVIEGYR	DDGSWEVIEGYR			GVFVVAAKR	GVFVVAAKR			GNYLVDVDGNR	GNYLVDVDGNR			GDLLFLTNR	GDLLFLTNR
AYPHVFTK	AYPHVFTK			AVTVYTNYPFPGETFNR	AVTVYTNYPFPGETFNR			DDNPNLPR	DDNPNLPR			GVGASGSFR	GVGASGSFR			GPAGPQGPR	GPAGPQGPR			GDLPFVVPR	GDLPFVVPR
AYSLFSYNTQGR	AYSLFSYNTQGR			AVVFLEPQWYR	AVVFLEPQWYR			DEAGHFLWPGFGENAR	DEAGHFLWPGFGENAR			GVIFYLR	GVIFYLR			GPFLLGIK	GPFLLGIK			GDQGPVGR	GDQGPVGR
AYVEANQMLGDLIK	AYVEANQMLGDLIK			AVVGVVAGGGR	AVVGVVAGGGR			DEILPTTPISEQK	DEILPTTPISEQK			GVLFASGQNLAR	GVLFASGQNLAR			GPFLVALGK	GPFLVALGK			GDVGPAGPR	GDVGPAGPR
DADPILISLR	DADPILISLR			AVVISGAGK	AVVISGAGK			DFDPAVTEYIQR	DFDPAVTEYIQR			GVPTGFILPIR	GVPTGFILPIR			GPLLVQDVVFTDEMAHFDR	GPLLVQDVVFTDEMAHFDR			GDVVNQDDLYQALASGK	GDVVNQDDLYQALASGK
DADVQNFVSFISK	DADVQNFVSFISK			AVVIVDDR	AVVIVDDR			DFFLANASR	DFFLANASR			GVTLGFR	GVTLGFR			GPLLVQDVVFTDEMAHFDRER	GPLLVQDVVFTDEMAHFDRER			GEAGAAGPAGPAGPR	GEAGAAGPAGPAGPR
DAFVAIVQSVK	DAFVAIVQSVK			AVVIVDDRGR	AVVIVDDRGR			DFIDSFLIR	DFIDSFLIR			GVVDSDDLPLNVSR	GVVDSDDLPLNVSR			GPSGPQGIR	GPSGPQGIR			GEAGPQGPR	GEAGPQGPR
DAGHPLYPFNDPY	DAGHPLYPFNDPY			AVVLAANHFGR	AVVLAANHFGR			DFLGGLAFR	DFLGGLAFR			GVVDSEDLPLNISR	GVVDSEDLPLNISR			GPSVDWGK	GPSVDWGK			GEAGPQGPRGSEGPQGVR	GEAGPQGPRGSEGPQGVR
DAGM(UniMod:35)QLQGYR	DAGHMQLQGYR	M(UniMod:35)		AVVPPISLSTTFK	AVVPPISLSTTFK			DFLIPIAWYEDR	DFLIPIAWYEDR			GVVGPQGAR	GVVGPQGAR			GPSVFPLAPSSK	GPSVFPLAPSSK			GEDMLITGGR	GEDMLITGGR
DAGQISGLNVLR	DAGQISGLNVLR			AWALDVAELHR	AWALDVAELHR			DFLSVMLEK	DFLSVMLEK			GVVNVLPGSGSLVGQR	GVVNVLPGSGSLVGQR			GPSWDPFR	GPSWDPFR			GEFVTTVQQR	GEFVTTVQQR
DAGTIAGLNVLR	DAGTIAGLNVLR			AWDDFFPGSDR	AWDDFFPGSDR			DFMIQGGDFTR	DFMIQGGDFTR			GVVVLAK	GVVVLAK			GQAAVQQLQAEGLSPR	GQAAVQQLQAEGLSPR			GEGQLGPAER	GEGQLGPAER
DAGTIAGLNVMR	DAGTIAGLNVMR			AWLLGLLR	AWLLGLLR			DFMYVSQDPKDQLLLGPTYATPK	DFMYVSQDPKDQLLLGPTYATPK			GYDFPAVLR	GYDFPAVLR			GQALPDVVAK	GQALPDVVAK			GELFWDDGESLEVLER	GELFWDDGESLEVLER
DAGVIAGLNVLR	DAGVIAGLNVLR			AWLPAYATPHFIR	AWLPAYATPHFIR			DFSLEQLR	DFSLEQLR			GYPGDEGGPGER	GYPGDEGGPGER			GQIEVAFR	GQIEVAFR			GELLEAIK	GELLEAIK
DAHQSLLATR	DAHQSLLATR			AWRDPDEPVLLEEPVVLALAEK	AWRDPDEPVLLEEPVVLALAEK			DFSPSGIFGAFQR	DFSPSGIFGAFQR			GYPTLLLFR	GYPTLLLFR			GQILTMANPIIGNGGAPDTTALDELGLSK	GQILTMANPIIGNGGAPDTTALDELGLSK			GELLEAIKR	GELLEAIKR
DALNQATSQVESK	DALNQATSQVESK			AWSFNINR	AWSFNINR			DFSPVLR	DFSPVLR			HAYGDQYR	HAYGDQYR			GQLGNWMSPADFQR	GQLGNWMSPADFQR			GELSGDFEK	GELSGDFEK
DALYFLDDTAK	DALYFLDDTAK			AYADFYR	AYADFYR			DFTATDLSEFAAK	DFTATDLSEFAAK			HGLIPNLLGEGIYAR	HGLIPNLLGEGIYAR			GQNQPVLNITNK	GQNQPVLNITNK			GESGPSGPAGPTGAR	GESGPSGPAGPTGAR
DAQDVQASQAEADQQQTR	DAQDVQASQAEADQQQTR			AYALAFAER	AYALAFAER			DFTATFGPLDSLNTR	DFTATFGPLDSLNTR			HIYLLPSGR	HIYLLPSGR			GQVYILGR	GQVYILGR			GETGPAGPAGPVGPVGAR	GETGPAGPAGPVGPVGAR
DAQELYAAGENR	DAQELYAAGENR			AYEFAER	AYEFAER			DFVEHSAR	DFVEHSAR			HLAPDYR	HLAPDYR			GRILGGR	GRILGGR			GETGPAGPAGPVGPVGARGPAGPQGPR	GETGPAGPAGPVGPVGARGPAGPQGPR
DASGVTFTWTPSSGK	DASGVTFTWTPSSGK			AYINKVEELK	AYINKVEELK			DFWEQEVR	DFWEQEVR			HLGTLAGSQIR	HLGTLAGSQIR			GRMESIR	GRMESIR			GETGPSGPVGPAGAVGPR	GETGPSGPVGPAGAVGPR
DATLTALDR	DATLTALDR			AYIQENLELVEK	AYIQENLELVEK			DGAFYTLK	DGAFYTLK			HLLQGLQR	HLLQGLQR			GSAPPGPVPEGSIR	GSAPPGPVPEGSIR			GFFHGVR	GFFHGVR
DAVTYTEHAK	DAVTYTEHAK			AYLQQLR	AYLQQLR			DGALTQLNVAFSR	DGALTQLNVAFSR			HLPTLDHPIIPADYVAIK	HLPTLDHPIIPADYVAIK			GSEGPQGVR	GSEGPQGVR			GFGFVLFK	GFGFVLFK
DAVTYTEHAKR	DAVTYTEHAKR			AYPDVAALSDGYWVVSNR	AYPDVAALSDGYWVVSNR			DGEEAGAYDGPR	DGEEAGAYDGPR			HLQLAIR	HLQLAIR			GSFSEQGINEFLR	GSFSEQGINEFLR			GFIGPGIDVPAPDMSTGER	GFIGPGIDVPAPDMSTGER
DAVVYPILVEFTR	DAVVYPILVEFTR			AYPHVFTK	AYPHVFTK			DGLAFNALIHR	DGLAFNALIHR			HLSVNDLPVGR	HLSVNDLPVGR			GSTAPVGGGAFPTIVER	GSTAPVGGGAFPTIVER			GFLPPASEK	GFLPPASEK
DDEVQVVR	DDEVQVVR			AYSLFSYNTQGR	AYSLFSYNTQGR			DGLGGLPDIVR	DGLGGLPDIVR			HLVPGAPFLLQALVR	HLVPGAPFLLQALVR			GSTPYGGVK	GSTPYGGVK			GFSAEQIAR	GFSAEQIAR
DDGSWEVIEGYR	DDGSWEVIEGYR			AYTNFDAER	AYTNFDAER			DGLILTSR	DGLILTSR			HPDYSVVLLLR	HPDYSVVLLLR			GTAELHMQQK	GTAELHMQQK			GFSGLDGAK	GFSGLDGAK
DDNPNLPR	DDNPNLPR			AYVEANQMLGDLIK	AYVEANQMLGDLIK			DGLIPLEIR	DGLIPLEIR			HPEAEMAQNSVR	HPEAEMAQNSVR			GTGGANIDPTFFLSR	GTGGANIDPTFFLSR			GFSLEELR	GFSLEELR
DEAGHFLWPGFGENAR	DEAGHFLWPGFGENAR			DADLTDTAQTR	DADLTDTAQTR			DGMDPEGLLR	DGMDPEGLLR			HQGVMVGMGQK	HQGVMVGMGQK			GTIEINPR	GTIEINPR			GFTIPEAFR	GFTIPEAFR
DEGNYLDDALVR	DEGNYLDDALVR			DADPILISLR	DADPILISLR			DGQVINETSQHHDDLE	DGQVINETSQHHDDLE			HVAAGTQQPYTDGVR	HVAAGTQQPYTDGVR			GTLDPVEK	GTLDPVEK			GGGQIIPTAR	GGGQIIPTAR
DEILPTTPISEQK	DEILPTTPISEQK			DADVQNFVSFISK	DADVQNFVSFISK			DGSAVEIVGLSK	DGSAVEIVGLSK			HVAEDLGK	HVAEDLGK			GTLQDGTR	GTLQDGTR			GGHFAAFEEPELLAQDIR	GGHFAAFEEPELLAQDIR
DFDPAVTEYIQR	DFDPAVTEYIQR			DAFVAIVQSVK	DAFVAIVQSVK			DGSIDLVINLPNNNTK	DGSIDLVINLPNNNTK			HVEPGNAAIR	HVEPGNAAIR			GTVIIIANHGDR	GTVIIIANHGDR			GGIVDEGALLR	GGIVDEGALLR
DFFLANASR	DFFLANASR			DAGAIAGLK	DAGAIAGLK			DGSTTAGNSSQVSDGAAAILLAR	DGSTTAGNSSQVSDGAAAILLAR			HVFGESDELIGQK	HVFGESDELIGQK			GTVQALHATGAR	GTVQALHATGAR			GGNIGDGGGAADR	GGNIGDGGGAADR
DFGSFDKFKEK	DFGSFDKFKEK			DAGHPLYPFNDPY	DAGHPLYPFNDPY			DGTGVVEFVR	DGTGVVEFVR			HVGMAVAGLLADAR	HVGMAVAGLLADAR			GTVTDFPGFDER	GTVTDFPGFDER			GGSTSYGTGSETESPR	GGSTSYGTGSETESPR
DFIDSFLIR	DFIDSFLIR			DAGM(UniMod:35)QLQGYR	DAGHMQLQGYR	M(UniMod:35)		DGTVTAGNASGVADGAGAVIIASEDAVK	DGTVTAGNASGVADGAGAVIIASEDAVK			HVLGVPLDDR	HVLGVPLDDR			GTVVTGTLER	GTVVTGTLER			GGVADALLYR	GGVADALLYR
DFLGGLAFR	DFLGGLAFR			DAGQISGLNVLR	DAGQISGLNVLR			DGTVTAGNASGVADGAGAVIIASEDAVKK	DGTVTAGNASGVADGAGAVIIASEDAVKK			HVLVTLGEK	HVLVTLGEK			GVAPLWMR	GVAPLWMR			GGVEEGPTVLR	GGVEEGPTVLR
DFLIPIAWYEDR	DFLIPIAWYEDR			DAGTIAGLNVLR	DAGTIAGLNVLR			DGVDFGKWR	DGVDFGKWR			HVTQDIVLPDGR	HVTQDIVLPDGR			GVDIYTR	GVDIYTR			GHLENNPALEK	GHLENNPALEK
DFMYVSQDPKDQLLLGPTYATPK	DFMYVSQDPKDQLLLGPTYATPK			DAGTIAGLNVMR	DAGTIAGLNVMR			DGYLFQLLR	DGYLFQLLR			HVVFIAQR	HVVFIAQR			GVFHQTVSR	GVFHQTVSR			GHYTEGAELVDSVLDVVR	GHYTEGAELVDSVLDVVR
DFSLEQLR	DFSLEQLR			DAGVIAGLNVLR	DAGVIAGLNVLR			DIAPTLTLYVGK	DIAPTLTLYVGK			HVVGEIR	HVVGEIR			GVFPLLYR	GVFPLLYR			GIFEPFGR	GIFEPFGR
DFSPSGIFGAFQR	DFSPSGIFGAFQR			DAHQSLLATR	DAHQSLLATR			DIASTPHELYR	DIASTPHELYR			HYLFDVQR	HYLFDVQR			GVFPPLLEK	GVFPPLLEK			GIFPLAER	GIFPLAER
DFSPVLR	DFSPVLR			DALNQATSQVESK	DALNQATSQVESK			DIDIHEVR	DIDIHEVR			HYVHLER	HYVHLER			GVFVVAAK	GVFVVAAK			GIGLAIVR	GIGLAIVR
DFTATDLSEFAAK	DFTATDLSEFAAK			DALSSVQESQVAQQAR	DALSSVQESQVAQQAR			DIEVQGFR	DIEVQGFR			IAAAILNTPDLR	IAAAILNTPDLR			GVGASGSFR	GVGASGSFR			GIHVEVPPAEAER	GIHVEVPPAEAER
DFTATFGPLDSLNTR	DFTATFGPLDSLNTR			DAQDVQASQAEADQQQTR	DAQDVQASQAEADQQQTR			DIGFIKLD	DIGFIKLD			IAEVDASVVR	IAEVDASVVR			GVIFYLR	GVIFYLR			GIIDPTK	GIIDPTK
DFTPAELRR	DFTPAELRR			DAQELYAAGENR	DAQELYAAGENR			DIIHDPGR	DIIHDPGR			IAFAITAIK	IAFAITAIK			GVLFASGQNLAR	GVLFASGQNLAR			GILAADESVGTM(UniMod:35)GNR	GILAADESVGTMGNR	M(UniMod:35)
DFVEHSAR	DFVEHSAR			DASGVTFTWTPSSGK	DASGVTFTWTPSSGK			DILNMEK	DILNMEK			IAFGGETDEATR	IAFGGETDEATR			GVPLVYEAFNWR	GVPLVYEAFNWR			GILIGIQQSFRPR	GILIGIQQSFRPR
DFWEQEVR	DFWEQEVR			DATLTALDR	DATLTALDR			DINLDVNR	DINLDVNR			IAGDYVSEEVWYR	IAGDYVSEEVWYR			GVPTGFILPIR	GVPTGFILPIR			GILLITGR	GILLITGR
DGALTQLNVAFSR	DGALTQLNVAFSR			DAVTYTEHAK	DAVTYTEHAK			DIQKWEYVPLGPFLGK	DIQKWEYVPLGPFLGK			IAGPGLGSGVR	IAGPGLGSGVR			GVQDVLEILKEEFR	GVQDVLEILKEEFR			GITSFLVDR	GITSFLVDR
DGDFENPVPYTGAVK	DGDFENPVPYTGAVK			DAVTYTEHAKR	DAVTYTEHAKR			DISTNYYASQK	DISTNYYASQK			IAHAEAQVGLPEVTLGLLPGAR	IAHAEAQVGLPEVTLGLLPGAR			GVVDSDDLPLNVSR	GVVDSDDLPLNVSR			GIVDLIEER	GIVDLIEER
DGEEAGAYDGPR	DGEEAGAYDGPR			DAVVYPILVEFTR	DAVVYPILVEFTR			DITGALFK	DITGALFK			IAIYELLFK	IAIYELLFK			GVVDSEDLPLNISR	GVVDSEDLPLNISR			GIVVGIK	GIVVGIK
DGFFGNPR	DGFFGNPR			DDEVQVVR	DDEVQVVR			DITSDTSGDFR	DITSDTSGDFR			IALGIPLPEIK	IALGIPLPEIK			GVVGPQGAR	GVVGPQGAR			GIVVYTGDR	GIVVYTGDR
DGLAFNALIHR	DGLAFNALIHR			DDGSWEVIEGYR	DDGSWEVIEGYR			DIVQFVPFR	DIVQFVPFR			IALTDNALIAR	IALTDNALIAR			GVVNVLPGSGSLVGQR	GVVNVLPGSGSLVGQR			GIYTGLSAGLLR	GIYTGLSAGLLR
DGLGGLPDIVR	DGLGGLPDIVR			DDGVFVQEVTQNSPAAR	DDGVFVQEVTQNSPAAR			DIVYIGLR	DIVYIGLR			IALVITDGR	IALVITDGR			GVVVLAK	GVVVLAK			GLAGAVSELLR	GLAGAVSELLR
DGLILTSR	DGLILTSR			DDNPNLPR	DDNPNLPR			DKEETLPLEDGWWGPGTR	DKEETLPLEDGWWGPGTR			IALYETPTGWK	IALYETPTGWK			GYDFPAVLR	GYDFPAVLR			GLAGEIVGEVR	GLAGEIVGEVR
DGLIPLEIR	DGLIPLEIR			DDSIPVNR	DDSIPVNR			DLAALGDKVNSLGETAER	DLAALGDKVNSLGETAER			IAHMQTLDMGR	IAHMQTLDMGR			GYEEWLLNEIR	GYEEWLLNEIR			GLAHAIR	GLAHAIR
DGLLFGPYESQEK	DGLLFGPYESQEK			DEAGHFLWPGFGENAR	DEAGHFLWPGFGENAR			DLADLAAYTALK	DLADLAAYTALK			IAPLEEGTLPFNLAEAQR	IAPLEEGTLPFNLAEAQR			GYPTLLLFR	GYPTLLLFR			GLAPEQPVTLR	GLAPEQPVTLR
DGMDPEGLLR	DGMDPEGLLR			DEGWLAEHMLILGITSPAGK	DEGWLAEHMLILGITSPAGK			DLAEITTLDR	DLAEITTLDR			IAPSFAVESIEDALK	IAPSFAVESIEDALK			HAYGDQYR	HAYGDQYR			GLDGYQGPDGPR	GLDGYQGPDGPR
DGQVINETSQHHDDLE	DGQVINETSQHHDDLE			DFDPAVTEYIQR	DFDPAVTEYIQR			DLAGSIIGK	DLAGSIIGK			IAPVFFR	IAPVFFR			HFDETVNR	HFDETVNR			GLEAFGGLK	GLEAFGGLK
DGSAVEIVGLSK	DGSAVEIVGLSK			DFFLANASR	DFFLANASR			DLAPIGIR	DLAPIGIR			IAVQPGTVGPQGR	IAVQPGTVGPQGR			HGLIPNLLGEGIYAR	HGLIPNLLGEGIYAR			GLEVTAYSPLGSSDR	GLEVTAYSPLGSSDR
DGSIDLVINLPNNNTK	DGSIDLVINLPNNNTK			DFGSFDKFKEK	DFGSFDKFKEK			DLASVQALLR	DLASVQALLR			IAVVGEGR	IAVVGEGR			HLAPDYR	HLAPDYR			GLFIIDDK	GLFIIDDK
DGSTTAGNSSQVSDGAAAILLAR	DGSTTAGNSSQVSDGAAAILLAR			DFIDSFLIR	DFIDSFLIR			DLATVYVDVLK	DLATVYVDVLK			IDAASPLEK	IDAASPLEK			HLGFQSAEEALR	HLGFQSAEEALR			GLFIIDGK	GLFIIDGK
DGTGVVEFVR	DGTGVVEFVR			DFLGGLAFR	DFLGGLAFR			DLDDFQSWLSR	DLDDFQSWLSR			IDAVAPLEK	IDAVAPLEK			HLGTLAGSQIR	HLGTLAGSQIR			GLFTGLTPR	GLFTGLTPR
DGTVTAGNASGVADGAGAVIIASEDAVK	DGTVTAGNASGVADGAGAVIIASEDAVK			DFLIPIAWYEDR	DFLIPIAWYEDR			DLDIFDR	DLDIFDR			IDDDANLER	IDDDANLER			HLLQGLQR	HLLQGLQR			GLGSKSLR	GLGSKSLR
DGVDFGK	DGVDFGK			DFLSVMLEK	DFLSVMLEK			DLDVAILVGSMPR	DLDVAILVGSMPR			IDDIFER	IDDIFER			HLPTLDHPIIPADYVAIK	HLPTLDHPIIPADYVAIK			GLGTDEDTIIDIITHR	GLGTDEDTIIDIITHR
DGVDFGKWR	DGVDFGKWR			DFMIQGGDFTR	DFMIQGGDFTR			DLEALMFDR	DLEALMFDR			IDELEPR	IDELEPR			HLQLAIR	HLQLAIR			GLGTDEDTLIEILASR	GLGTDEDTLIEILASR
DGYAQILR	DGYAQILR			DFMYVSQDPKDQLLLGPTYATPK	DFMYVSQDPKDQLLLGPTYATPK			DLEANISR	DLEANISR			IDEPLEGSEDR	IDEPLEGSEDR			HLQLAVR	HLQLAVR			GLIENPALLR	GLIENPALLR
DIAPTLTLYVGK	DIAPTLTLYVGK			DFNVGDYIQAVLDR	DFNVGDYIQAVLDR			DLEDSLAR	DLEDSLAR			IDIPPGAVLENK	IDIPPGAVLENK			HLSVNDLPVGR	HLSVNDLPVGR			GLLEFEHQR	GLLEFEHQR
DIASTPHELYR	DIASTPHELYR			DFSALESQLQDTQELLQEENR	DFSALESQLQDTQELLQEENR			DLEGSYYLR	DLEGSYYLR			IDIPSFDWPIAPFPR	IDIPSFDWPIAPFPR			HLVPGAPFLLQALVR	HLVPGAPFLLQALVR			GLLPGAGGTQR	GLLPGAGGTQR
DIDEVSSLLR	DIDEVSSLLR			DFSLEQLR	DFSLEQLR			DLEKPFLLPVEAVYSVPGR	DLEKPFLLPVEAVYSVPGR			IDIVENRFIGMK	IDIVENRFIGMK			HNFTPLAR	HNFTPLAR			GLLPQLLGVAPEK	GLLPQLLGVAPEK
DIDIHEVR	DIDIHEVR			DFSPSGIFGAFQR	DFSPSGIFGAFQR			DLELLIQTATR	DLELLIQTATR			IDVPTLGPK	IDVPTLGPK			HPDYSVVLLLR	HPDYSVVLLLR			GLPDNISSVLNK	GLPDNISSVLNK
DIDNLVQR	DIDNLVQR			DFSPVLR	DFSPVLR			DLFNAIATGK	DLFNAIATGK			IDVVVNNAGILR	IDVVVNNAGILR			HPYFYAPELLFFAK	HPYFYAPELLFFAK			GLQATQLAR	GLQATQLAR
DIEVQGFR	DIEVQGFR			DFTATDLSEFAAK	DFTATDLSEFAAK			DLGEAALNEYLR	DLGEAALNEYLR			IEDFLER	IEDFLER			HQGVMVGMGQK	HQGVMVGMGQK			GLTIFPEELIIGR	GLTIFPEELIIGR
DIFGNEIR	DIFGNEIR			DFTATFGPLDSLNTR	DFTATFGPLDSLNTR			DLGLAQDSATSTK	DLGLAQDSATSTK			IEDVTPIPSDSTR	IEDVTPIPSDSTR			HVAEDLGK	HVAEDLGK			GLVGIEFK	GLVGIEFK
DIGFIKLD	DIGFIKLD			DFTPAELRR	DFTPAELRR			DLGTESQIFISR	DLGTESQIFISR			IEEELGSK	IEEELGSK			HVEPGNAAIR	HVEPGNAAIR			GLVLDHGAR	GLVLDHGAR
DIIHDPGR	DIIHDPGR			DFVEHSAR	DFVEHSAR			DLHKPIQEVIIELTK	DLHKPIQEVIIELTK			IEVLEEELR	IEVLEEELR			HVGMAVAGLLADAR	HVGMAVAGLLADAR			GLVVPVIR	GLVVPVIR
DILADVVQK	DILADVVQK			DFWEQEVR	DFWEQEVR			DLLNALK	DLLNALK			IFEGTNDILR	IFEGTNDILR			HVLGVPLDDR	HVLGVPLDDR			GMPQEER	GMPQEER
DILNMEK	DILNMEK			DGALTQLNVAFSR	DGALTQLNVAFSR			DLNFEVR	DLNFEVR			IFGGEIK	IFGGEIK			HVLVTLGEK	HVLVTLGEK			GNDISSGTVLSDYVGSGPPK	GNDISSGTVLSDYVGSGPPK
DINLDVNR	DINLDVNR			DGDFENPVPYTGAVK	DGDFENPVPYTGAVK			DLPEHAVLK	DLPEHAVLK			IFGVTTLDIVR	IFGVTTLDIVR			HVQGILR	HVQGILR			GNPGNITSR	GNPGNITSR
DISPVLKDPASFR	DISPVLKDPASFR			DGEAGAQGPPGPAGPAGER	DGEAGAQGPPGPAGPAGER			DLPLAQGIK	DLPLAQGIK			IFLQDIK	IFLQDIK			HVTQDIVLPDGR	HVTQDIVLPDGR			GNVLPPGTEGDIGIR	GNVLPPGTEGDIGIR
DISTNYYASQK	DISTNYYASQK			DGEEAGAYDGPR	DGEEAGAYDGPR			DLPLLLFR	DLPLLLFR			IFNLYPR	IFNLYPR			HVVFIAQR	HVVFIAQR			GNWGHLDQVAALR	GNWGHLDQVAALR
DITGALFK	DITGALFK			DGFFGNPR	DGFFGNPR			DLQFVEVTDVK	DLQFVEVTDVK			IFTSIGEDYDER	IFTSIGEDYDER			HYLFDVQR	HYLFDVQR			GNYLVDVDGNR	GNYLVDVDGNR
DIVHSGLAYTMER	DIVHSGLAYTMER			DGIEPGHIPGTVNIPFTDFLSQEGLEK	DGIEPGHIPGTVNIPFTDFLSQEGLEK			DLQLVLPDYFPER	DLQLVLPDYFPER			IFVEESIYDEFVR	IFVEESIYDEFVR			HYVHLER	HYVHLER			GPAGPQGPR	GPAGPQGPR
DIVQFVPFR	DIVQFVPFR			DGLAFNALIHR	DGLAFNALIHR			DLQMVNISLR	DLQMVNISLR			IGADFLAR	IGADFLAR			IAAAILNTPDLR	IAAAILNTPDLR			GPAGPSGPAGKDGR	GPAGPSGPAGKDGR
DIVYIGLR	DIVYIGLR			DGLGGLPDIVR	DGLGGLPDIVR			DLQNVNITLR	DLQNVNITLR			IGAEVYHNLK	IGAEVYHNLK			IADGYEQAAR	IADGYEQAAR			GPFLLGIK	GPFLLGIK
DKEETLPLEDGWWGPGTR	DKEETLPLEDGWWGPGTR			DGLILTSR	DGLILTSR			DLTDYLM(UniMod:35)K	DLTDYLMK	M(UniMod:35)		IGASFLQR	IGASFLQR			IAEVDASVVR	IAEVDASVVR			GPFLVALGK	GPFLVALGK
DKLTELQLR	DKLTELQLR			DGLIPLEIR	DGLIPLEIR			DLTPEQAAER	DLTPEQAAER			IGDEDVGR	IGDEDVGR			IAFAITAIK	IAFAITAIK			GPLLVQDVVFTDEMAHFDR	GPLLVQDVVFTDEMAHFDR
DLAALGDKVNSLGETAER	DLAALGDKVNSLGETAER			DGLTDVYNK	DGLTDVYNK			DLVGELGTALR	DLVGELGTALR			IGDPLLEDTR	IGDPLLEDTR			IAFGGETDEATR	IAFGGETDEATR			GPLLVQDVVFTDEMAHFDRER	GPLLVQDVVFTDEMAHFDRER
DLAEITTLDR	DLAEITTLDR			DGMDPEGLLR	DGMDPEGLLR			DLYANNVLSGGTTMYPGIADR	DLYANNVLSGGTTMYPGIADR			IGFFQGDIR	IGFFQGDIR			IAGDYVSEEVWYR	IAGDYVSEEVWYR			GPRGDQGPVGR	GPRGDQGPVGR
DLAGSIIGK	DLAGSIIGK			DGQVINETSQHHDDLE	DGQVINETSQHHDDLE			DLYLENPEIK	DLYLENPEIK			IGFPWSEIR	IGFPWSEIR			IAGPGLGSGVR	IAGPGLGSGVR			GPSGPQGIR	GPSGPQGIR
DLASVQALLR	DLASVQALLR			DGSAVEIVGLSK	DGSAVEIVGLSK			DMDLVEVNEAFAPQYLAVER	DMDLVEVNEAFAPQYLAVER			IGGGIDVPVPR	IGGGIDVPVPR			IAHAEAQVGLPEVTLGLLPGAR	IAHAEAQVGLPEVTLGLLPGAR			GPSVDWGK	GPSVDWGK
DLATVYVDVLK	DLATVYVDVLK			DGSIDLVINLPNNNTK	DGSIDLVINLPNNNTK			DMDLYSYR	DMDLYSYR			IGLFGGAGVGK	IGLFGGAGVGK			IAIYELLFK	IAIYELLFK			GPSVFPLAPSSK	GPSVFPLAPSSK
DLDIFDR	DLDIFDR			DGSTTAGNSSQVSDGAAAILLAR	DGSTTAGNSSQVSDGAAAILLAR			DMDVVSGR	DMDVVSGR			IGPITPLEFYR	IGPITPLEFYR			IALGIPLPEIK	IALGIPLPEIK			GPSWDPFR	GPSWDPFR
DLDVAILVGSMPR	DLDVAILVGSMPR			DGTTHQTSLELFMYLNEVAGK	DGTTHQTSLELFMYLNEVAGK			DNFHGLAIFLDTYPNDETTER	DNFHGLAIFLDTYPNDETTER			IGVTVLSR	IGVTVLSR			IALTDNALIAR	IALTDNALIAR			GPVYIGELPQDFLR	GPVYIGELPQDFLR
DLEALMFDR	DLEALMFDR			DGTVTAGNASGVADGAGAVIIASEDAVK	DGTVTAGNASGVADGAGAVIIASEDAVK			DNHLLGTFDLTGIPPAPR	DNHLLGTFDLTGIPPAPR			IHFNPPLPMMR	IHFNPPLPMMR			IALVITDGR	IALVITDGR			GQAAVQQLQAEGLSPR	GQAAVQQLQAEGLSPR
DLEANISR	DLEANISR			DGTVTAGNASGVADGAGAVIIASEDAVKK	DGTVTAGNASGVADGAGAVIIASEDAVKK			DNIDPYIYTPFGSGPR	DNIDPYIYTPFGSGPR			IHGVGFK	IHGVGFK			IALYETPTGWK	IALYETPTGWK			GQALPDVVAK	GQALPDVVAK
DLEDSLAR	DLEDSLAR			DGVDFGK	DGVDFGK			DNIQGITK	DNIQGITK			IIAPPER	IIAPPER			IAHMQTLDMGR	IAHMQTLDMGR			GQETSTNPIASIFAWTR	GQETSTNPIASIFAWTR
DLEGSYYLR	DLEGSYYLR			DGVPGGPGETGK	DGVPGGPGETGK			DNIQGITKPAIR	DNIQGITKPAIR			IIAVDINK	IIAVDINK			IAPLEEGTLPFNLAEAQR	IAPLEEGTLPFNLAEAQR			GQIEVAFR	GQIEVAFR
DLEKPFLLPVEAVYSVPGR	DLEKPFLLPVEAVYSVPGR			DGYAQILR	DGYAQILR			DNIQGITKPAIRR	DNIQGITKPAIRR			IIAVDINKDK	IIAVDINKDK			IAPSFAVESIEDALK	IAPSFAVESIEDALK			GQILTMANPIIGNGGAPDTTALDELGLSK	GQILTMANPIIGNGGAPDTTALDELGLSK
DLELLIQTATR	DLELLIQTATR			DGYLFQLLR	DGYLFQLLR			DNLAEDIMR	DNLAEDIMR			IIEYLVPER	IIEYLVPER			IAPVFFR	IAPVFFR			GQLGNWMSPADFQR	GQLGNWMSPADFQR
DLFNAIATGK	DLFNAIATGK			DIAPTLTLYVGK	DIAPTLTLYVGK			DNNLLGR	DNNLLGR			IIEYLVPERGPER	IIEYLVPERGPER			IASLEVENQSLR	IASLEVENQSLR			GQNQPVLNITNK	GQNQPVLNITNK
DLGLAQDSATSTK	DLGLAQDSATSTK			DIASTPHELYR	DIASTPHELYR			DNVLNLEVVLPDGR	DNVLNLEVVLPDGR			IIFDDFR	IIFDDFR			IAVQPGTVGPQGR	IAVQPGTVGPQGR			GQVYILGR	GQVYILGR
DLGTESQIFISR	DLGTESQIFISR			DIDEVSSLLR	DIDEVSSLLR			DQLLLGPTYATPK	DQLLLGPTYATPK			IIFEDDR	IIFEDDR			IAVVGEGR	IAVVGEGR			GRILGGR	GRILGGR
DLHKPIQEVIIELTK	DLHKPIQEVIIELTK			DIDIHEVR	DIDIHEVR			DQLLPNLR	DQLLPNLR			IIGIDINSEK	IIGIDINSEK			IDAASPLEK	IDAASPLEK			GSAPPGPVPEGSIR	GSAPPGPVPEGSIR
DLLFQALGR	DLLFQALGR			DIDNLVQR	DIDNLVQR			DQLLPPSPNNR	DQLLPPSPNNR			IILDLISESPIK	IILDLISESPIK			IDATSASVLASR	IDATSASVLASR			GSEGPQGVR	GSEGPQGVR
DLLNALK	DLLNALK			DIEVQGFR	DIEVQGFR			DQNVFVAQK	DQNVFVAQK			IILLAEGR	IILLAEGR			IDAVAPLEK	IDAVAPLEK			GSFSEQGINEFLR	GSFSEQGINEFLR
DLLPSRDR	DLLPSRDR			DIFGNEIR	DIFGNEIR			DQVANSAFVER	DQVANSAFVER			IINDLLQSLR	IINDLLQSLR			IDDDANLER	IDDDANLER			GSTAPVGGGAFPTIVER	GSTAPVGGGAFPTIVER
DLNFEVR	DLNFEVR			DIGFIKLD	DIGFIKLD			DRIEEIR	DRIEEIR			IINEPTAAAIAYGLDR	IINEPTAAAIAYGLDR			IDDIFER	IDDIFER			GSTPYGGVK	GSTPYGGVK
DLPEHAVLK	DLPEHAVLK			DIIHDPGR	DIIHDPGR			DSFQEVLR	DSFQEVLR			IIPAIWFR	IIPAIWFR			IDELEPR	IDELEPR			GTGGANIDPTFFLSR	GTGGANIDPTFFLSR
DLPLAQGIK	DLPLAQGIK			DILADVVQK	DILADVVQK			DSGFQMNQLR	DSGFQMNQLR			IIPPGSGIIHQVNLEYLAR	IIPPGSGIIHQVNLEYLAR			IDEPLEGSEDR	IDEPLEGSEDR			GTIEINPR	GTIEINPR
DLPLLLFR	DLPLLLFR			DILNMEK	DILNMEK			DSILGEPGMGFK	DSILGEPGMGFK			IISGLVK	IISGLVK			IDIPPGAVLENK	IDIPPGAVLENK			GTLDPVEK	GTLDPVEK
DLQFVEVTDVK	DLQFVEVTDVK			DINLDVNR	DINLDVNR			DSLIFLVDASK	DSLIFLVDASK			IITEGFEAAK	IITEGFEAAK			IDRPEAISEER	IDRPEAISEER			GTLQDGTR	GTLQDGTR
DLQMVNISLR	DLQMVNISLR			DIQKWEYVPLGPFLGK	DIQKWEYVPLGPFLGK			DSLLQDGEFSMDLR	DSLLQDGEFSMDLR			IITLTGPTNAIFK	IITLTGPTNAIFK			IDTIEIITDR	IDTIEIITDR			GTPLDTEVPMER	GTPLDTEVPMER
DLQNVNITLR	DLQNVNITLR			DISPVLKDPASFR	DISPVLKDPASFR			DSSTWLTAFVLK	DSSTWLTAFVLK			IIVLGLLPR	IIVLGLLPR			IDVVVNNAGILR	IDVVVNNAGILR			GTVIIIANHGDR	GTVIIIANHGDR
DLTDYLM(UniMod:35)K	DLTDYLMK	M(UniMod:35)		DISTNYYASQK	DISTNYYASQK			DSTLIHMQLLR	DSTLIHMQLLR			IIWELIK	IIWELIK			IEDFLER	IEDFLER			GTVQALHATGAR	GTVQALHATGAR
DLTPEQAAER	DLTPEQAAER			DITGALFK	DITGALFK			DTLASVFR	DTLASVFR			IIWQFIK	IIWQFIK			IEDVTPIPSDSTR	IEDVTPIPSDSTR			GTVTDFPGFDER	GTVTDFPGFDER
DLVGELGTALR	DLVGELGTALR			DIVHSGLAYTMER	DIVHSGLAYTMER			DTLYEAVR	DTLYEAVR			IKVENTEENRR	IKVENTEENRR			IEEELGSK	IEEELGSK			GTVVTGTLER	GTVVTGTLER
DLYLENPEIK	DLYLENPEIK			DIVQFVPFR	DIVQFVPFR			DTMDLPEELPGVKPFTR	DTMDLPEELPGVKPFTR			ILDAAGANLK	ILDAAGANLK			IEFEGQPVDFVDPNK	IEFEGQPVDFVDPNK			GVAPLWMR	GVAPLWMR
DMDLVEVNEAFAPQYLAVER	DMDLVEVNEAFAPQYLAVER			DIVYIGLR	DIVYIGLR			DTVPLPPGGAR	DTVPLPPGGAR			ILDDLSPR	ILDDLSPR			IEVIEIMTDR	IEVIEIMTDR			GVDEATIIDILTK	GVDEATIIDILTK
DMDLYSYR	DMDLYSYR			DKEETLPLEDGWWGPGTR	DKEETLPLEDGWWGPGTR			DTYLSHFNPR	DTYLSHFNPR			ILEFFGLK	ILEFFGLK			IEVLEEELR	IEVLEEELR			GVDIYTR	GVDIYTR
DMDVVSGR	DMDVVSGR			DKLTELQLR	DKLTELQLR			DVASLSSQLQDTQELLQEETR	DVASLSSQLQDTQELLQEETR			ILEFVGR	ILEFVGR			IFEGTNDILR	IFEGTNDILR			GVFHPVIISPDR	GVFHPVIISPDR
DNHLLGTFDLTGIPPAPR	DNHLLGTFDLTGIPPAPR			DLAALGDKVNSLGETAER	DLAALGDKVNSLGETAER			DVDLEFLAK	DVDLEFLAK			ILEPGLNILIPVLDR	ILEPGLNILIPVLDR			IFGGEIK	IFGGEIK			GVFHQTVSR	GVFHQTVSR
DNIDPYIYTPFGSGPR	DNIDPYIYTPFGSGPR			DLAEITTLDR	DLAEITTLDR			DVELLYPVKEK	DVELLYPVKEK			ILFDGIPLEK	ILFDGIPLEK			IFGVTTLDIVR	IFGVTTLDIVR			GVFPLLYR	GVFPLLYR
DNIQGITK	DNIQGITK			DLAGSIIGK	DLAGSIIGK			DVFLGM(UniMod:35)FLYEYAR	DVFLGMFLYEYAR	M(UniMod:35)		ILFQEFR	ILFQEFR			IFHELTQTDK	IFHELTQTDK			GVFPPLLEK	GVFPPLLEK
DNIQGITKPAIR	DNIQGITKPAIR			DLAPIGIR	DLAPIGIR			DVIEEYFK	DVIEEYFK			ILFRPVASQLPR	ILFRPVASQLPR			IFHVNWFR	IFHVNWFR			GVFVVAAK	GVFVVAAK
DNIQGITKPAIRR	DNIQGITKPAIRR			DLASVQALLR	DLASVQALLR			DVLGISDTLIR	DVLGISDTLIR			ILGADTSVDLEETGR	ILGADTSVDLEETGR			IFLQDIK	IFLQDIK			GVGASGSFR	GVGASGSFR
DNLAEDIMR	DNLAEDIMR			DLATVYVDVLK	DLATVYVDVLK			DVLSVAFSSDNR	DVLSVAFSSDNR			ILGDPEALR	ILGDPEALR			IFNLYPR	IFNLYPR			GVIFYLR	GVIFYLR
DNNLLGR	DNNLLGR			DLDDFQSWLSR	DLDDFQSWLSR			DVNQQEFVR	DVNQQEFVR			ILGLLDAYLK	ILGLLDAYLK			IFNTWLGDPSK	IFNTWLGDPSK			GVLFASGQNLAR	GVLFASGQNLAR
DNVLNLEVVLPDGR	DNVLNLEVVLPDGR			DLDIFDR	DLDIFDR			DVNVENVNQQR	DVNVENVNQQR			ILGTAGTEEGQK	ILGTAGTEEGQK			IFTSIGEDYDER	IFTSIGEDYDER			GVPLVYEAFNWR	GVPLVYEAFNWR
DPDAQPGGELM(UniMod:35)LGGTDSK	DPDAQPGGELMLGGTDSK	M(UniMod:35)		DLDVAILVGSMPR	DLDVAILVGSMPR			DVPAVEITHTFWER	DVPAVEITHTFWER			ILISLATGHR	ILISLATGHR			IFVEESIYDEFVR	IFVEESIYDEFVR			GVPTGFILPIR	GVPTGFILPIR
DPGFDLR	DPGFDLR			DLEALMFDR	DLEALMFDR			DVQEIFR	DVQEIFR			ILLAELEQLK	ILLAELEQLK			IFVEESIYDEFVRR	IFVEESIYDEFVRR			GVVDSDDLPLNVSR	GVVDSDDLPLNVSR
DPILFPSFIHSQK	DPILFPSFIHSQK			DLEDSLAR	DLEDSLAR			DVSELTGFPEMLGGR	DVSELTGFPEMLGGR			ILLEAAR	ILLEAAR			IGADFLAR	IGADFLAR			GVVDSEDLPLNISR	GVVDSEDLPLNISR
DQGTYEDYVEGLR	DQGTYEDYVEGLR			DLEGSYYLR	DLEGSYYLR			DVTTSVLIVNNK	DVTTSVLIVNNK			ILMVGLDAAGK	ILMVGLDAAGK			IGAEVYHNLK	IGAEVYHNLK			GVVGPQGAR	GVVGPQGAR
DQLLLGPTYATPK	DQLLLGPTYATPK			DLEKPFLLPVEAVYSVPGR	DLEKPFLLPVEAVYSVPGR			DVVFLIDGSQSAGPEFQYVR	DVVFLIDGSQSAGPEFQYVR			ILQEGVDPK	ILQEGVDPK			IGASFLQR	IGASFLQR			GVVNVLPGSGSLVGQR	GVVNVLPGSGSLVGQR
DQLLPNLR	DQLLPNLR			DLELLIQTATR	DLELLIQTATR			DVVFLLDGSEGVR	DVVFLLDGSEGVR			ILSGVVTK	ILSGVVTK			IGDEDVGR	IGDEDVGR			GVVVLAK	GVVVLAK
DQLLPPSPNNR	DQLLPPSPNNR			DLFNAIATGK	DLFNAIATGK			DVWGIEGPIDAAFTR	DVWGIEGPIDAAFTR			ILVATNLFGR	ILVATNLFGR			IGDPLLEDTR	IGDPLLEDTR			GYAVLGGER	GYAVLGGER
DQNVFVAQK	DQNVFVAQK			DLGEAALNEYLR	DLGEAALNEYLR			DWHGVPGQVDAAMAGR	DWHGVPGQVDAAMAGR			ILVDYDEK	ILVDYDEK			IGFFQGDIR	IGFFQGDIR			GYDFPAVLR	GYDFPAVLR
DQVANSAFVER	DQVANSAFVER			DLGLAQDSATSTK	DLGLAQDSATSTK			DYAAYNVLDDPELR	DYAAYNVLDDPELR			ILVGTNLVR	ILVGTNLVR			IGFPWSEIR	IGFPWSEIR			GYEEWLLNEIR	GYEEWLLNEIR
DSFQEVLR	DSFQEVLR			DLGTESQIFISR	DLGTESQIFISR			DYGVLLEGSGLALR	DYGVLLEGSGLALR			ILVTLLHTLER	ILVTLLHTLER			IGLFGGAGVGK	IGLFGGAGVGK			GYPGDEGGPGER	GYPGDEGGPGER
DSGFQMNQLR	DSGFQMNQLR			DLHKPIQEVIIELTK	DLHKPIQEVIIELTK			DYGVYLEDSGHTLR	DYGVYLEDSGHTLR			ILYESQR	ILYESQR			IHFNPPLPMMR	IHFNPPLPMMR			GYPTLLLFR	GYPTLLLFR
DSGRDYVSQFEGSALGK	DSGRDYVSQFEGSALGK			DLLFQALGR	DLLFQALGR			DYLHLPPEIVPATLR	DYLHLPPEIVPATLR			ILYMAAETAK	ILYMAAETAK			IHGVGFK	IHGVGFK			HAYGDQYR	HAYGDQYR
DSILGEPGMGFK	DSILGEPGMGFK			DLLGETLAQLIR	DLLGETLAQLIR			DYVSQFEGSALGK	DYVSQFEGSALGK			IM(UniMod:35)DLLGDR	IMDLLGDR	M(UniMod:35)		IIAPPER	IIAPPER			HGLIPNLLGEGIYAR	HGLIPNLLGEGIYAR
DSLIFLVDASK	DSLIFLVDASK			DLLNALK	DLLNALK			EAAAYLHGR	EAAAYLHGR			IM(UniMod:35)NVIGEPIDER	IMNVIGEPIDER	M(UniMod:35)		IIAVDINK	IIAVDINK			HGVFVGSAMR	HGVFVGSAMR
DSLLQDGEFSMDLR	DSLLQDGEFSMDLR			DLPEHAVLK	DLPEHAVLK			EAAENSLVAYK	EAAENSLVAYK			IMDLLGDQVK	IMDLLGDQVK			IIAVDINKDK	IIAVDINKDK			HIYLLPSGR	HIYLLPSGR
DSTLIHMQLLR	DSTLIHMQLLR			DLPLAQGIK	DLPLAQGIK			EAALGAGFSDK	EAALGAGFSDK			IMGTSPLQIDR	IMGTSPLQIDR			IIEYLVPER	IIEYLVPER			HLAPDYR	HLAPDYR
DTIFDVPVER	DTIFDVPVER			DLPLLLFR	DLPLLLFR			EAALSTALSEK	EAALSTALSEK			IMGTSPLQIDRAEDR	IMGTSPLQIDRAEDR			IIEYLVPERGPER	IIEYLVPERGPER			HLGFQSAEEALR	HLGFQSAEEALR
DTLYEAVR	DTLYEAVR			DLQEPEFSAK	DLQEPEFSAK			EAALSTALSEKR	EAALSTALSEKR			IMNDLSGR	IMNDLSGR			IIFDDFR	IIFDDFR			HLGTLAGSQIR	HLGTLAGSQIR
DTMDLPEELPGVKPFTR	DTMDLPEELPGVKPFTR			DLQFVEVTDVK	DLQFVEVTDVK			EAAMGQGFDR	EAAMGQGFDR			IMVANIEEVLQR	IMVANIEEVLQR			IIFEDDR	IIFEDDR			HLPTLDHPIIPADYVAIK	HLPTLDHPIIPADYVAIK
DTVPLPPGGAR	DTVPLPPGGAR			DLQLVLPDYFPER	DLQLVLPDYFPER			EADDIVNWLK	EADDIVNWLK			INEGFDLLHSGK	INEGFDLLHSGK			IIGIDINSEK	IIGIDINSEK			HLQLAIR	HLQLAIR
DTYLSHFNPR	DTYLSHFNPR			DLQMVNISLR	DLQMVNISLR			EAESSPFVER	EAESSPFVER			INEGFDLLR	INEGFDLLR			IILDLISESPIK	IILDLISESPIK			HLQLAVR	HLQLAVR
DVDLEFLAK	DVDLEFLAK			DLQNVNITLR	DLQNVNITLR			EAETGKPVTLK	EAETGKPVTLK			INVLPLGSGAIAGNPLGVDR	INVLPLGSGAIAGNPLGVDR			IILLAEGR	IILLAEGR			HLVPGAPFLLQALVR	HLVPGAPFLLQALVR
DVELLYPVK	DVELLYPVK			DLSLLSHGGR	DLSLLSHGGR			EAFDRSFEVNLR	EAFDRSFEVNLR			IPAMTIAK	IPAMTIAK			IINDLLQSLR	IINDLLQSLR			HNFTPLAR	HNFTPLAR
DVFLGM(UniMod:35)FLYEYAR	DVFLGMFLYEYAR	M(UniMod:35)		DLTDYLM(UniMod:35)K	DLTDYLMK	M(UniMod:35)		EAFPSWSSR	EAFPSWSSR			IPDWFLNR	IPDWFLNR			IINEPTAAAIAYGLDKR	IINEPTAAAIAYGLDKR			HPDYSVVLLLR	HPDYSVVLLLR
DVIEEYFK	DVIEEYFK			DLTPEQAAER	DLTPEQAAER			EAFQLFDR	EAFQLFDR			IPFASLASR	IPFASLASR			IINEPTAAAIAYGLDR	IINEPTAAAIAYGLDR			HPEAEMAQNSVR	HPEAEMAQNSVR
DVLFPGYTHLQR	DVLFPGYTHLQR			DLVGELGTALR	DLVGELGTALR			EAGAGGLAIAVEGPSK	EAGAGGLAIAVEGPSK			IPLNDLFR	IPLNDLFR			IIPAIWFR	IIPAIWFR			HPYFYAPELLFFAK	HPYFYAPELLFFAK
DVLGISDTLIR	DVLGISDTLIR			DLYLENPEIK	DLYLENPEIK			EAGVPLAPLPLTDSFLLR	EAGVPLAPLPLTDSFLLR			IPQTVLWR	IPQTVLWR			IISGLVK	IISGLVK			HQGVMVGMGQK	HQGVMVGMGQK
DVLSVAFSSDNR	DVLSVAFSSDNR			DMDLVEVNEAFAPQYLAVER	DMDLVEVNEAFAPQYLAVER			EAHFLLEALR	EAHFLLEALR			IPVGPETLGR	IPVGPETLGR			IITEGFEAAK	IITEGFEAAK			HQTHGSLLR	HQTHGSLLR
DVNQQEFVR	DVNQQEFVR			DMDLYSYR	DMDLYSYR			EAILAIHK	EAILAIHK			IQAIELEDLLR	IQAIELEDLLR			IITLTGPTNAIFK	IITLTGPTNAIFK			HVAEDLGK	HVAEDLGK
DVNVENVNQQR	DVNVENVNQQR			DMDVVSGR	DMDVVSGR			EAILDIITSR	EAILDIITSR			IQDKEGIPPDQQR	IQDKEGIPPDQQR			IIVLGLLPR	IIVLGLLPR			HVEPGNAAIR	HVEPGNAAIR
DVQEIFR	DVQEIFR			DMYQIMDEIK	DMYQIMDEIK			EAILEDLQK	EAILEDLQK			IQEAGTEVVK	IQEAGTEVVK			IIWELIK	IIWELIK			HVFGESDELIGQK	HVFGESDELIGQK
DVRPYIVGAVVR	DVRPYIVGAVVR			DNFHGLAIFLDTYPNDETTER	DNFHGLAIFLDTYPNDETTER			EAINVEQAFQTIAR	EAINVEQAFQTIAR			IQEEAGFLIDALR	IQEEAGFLIDALR			IIWQFIK	IIWQFIK			HVGMAVAGLLADAR	HVGMAVAGLLADAR
DVSELTGFPEMLGGR	DVSELTGFPEMLGGR			DNHLLGTFDLTGIPPAPR	DNHLLGTFDLTGIPPAPR			EALAEAALESPRPALVR	EALAEAALESPRPALVR			IQELEEPEER	IQELEEPEER			IKVENTEENR	IKVENTEENR			HVLGVPLDDR	HVLGVPLDDR
DVTGAEALLER	DVTGAEALLER			DNIDPYIYTPFGSGPR	DNIDPYIYTPFGSGPR			EALAIVFFGR	EALAIVFFGR			IQHDQPVKPLDR	IQHDQPVKPLDR			IKVENTEENRR	IKVENTEENRR			HVLGVPLDDRK	HVLGVPLDDRK
DVTTSVLIVNNK	DVTTSVLIVNNK			DNIQGITK	DNIQGITK			EALIDLGEEFSGR	EALIDLGEEFSGR			IQLPWDSVGR	IQLPWDSVGR			ILADNPR	ILADNPR			HVLVTLGEK	HVLVTLGEK
DVVFLIDGSQSAGPEFQYVR	DVVFLIDGSQSAGPEFQYVR			DNIQGITKPAIR	DNIQGITKPAIR			EALPGSGQAR	EALPGSGQAR			IQLVEEELDR	IQLVEEELDR			ILDAAGANLK	ILDAAGANLK			HVQGILR	HVQGILR
DVVFLLDGSEGVR	DVVFLLDGSEGVR			DNIQGITKPAIRR	DNIQGITKPAIRR			EALVDQAEEFSGR	EALVDQAEEFSGR			IQLVEEELDRAQER	IQLVEEELDRAQER			ILDLIESGK	ILDLIESGK			HVVFIAQR	HVVFIAQR
DVWGIEGPIDAAFTR	DVWGIEGPIDAAFTR			DNLAEDIMR	DNLAEDIMR			EAPVDVLTQIGR	EAPVDVLTQIGR			IQLWDTAGQER	IQLWDTAGQER			ILEFFGLK	ILEFFGLK			HVVGEIR	HVVGEIR
DWHGVPGQVDAAMAGR	DWHGVPGQVDAAMAGR			DNNLLGR	DNNLLGR			EASMVITESPAALQLR	EASMVITESPAALQLR			IQSQFTDAQK	IQSQFTDAQK			ILEFVGR	ILEFVGR			HYIFNPR	HYIFNPR
DYGVLLEGSGLALR	DYGVLLEGSGLALR			DNVDDPTGNFR	DNVDDPTGNFR			EATNPPVIQEEKPK	EATNPPVIQEEKPK			IREEYPDR	IREEYPDR			ILEPGLNILIPVLDR	ILEPGLNILIPVLDR			HYLFDVQR	HYLFDVQR
DYGVYLEDSGHTLR	DYGVYLEDSGHTLR			DNVLNLEVVLPDGR	DNVLNLEVVLPDGR			EATQEAFMK	EATQEAFMK			ISDEDWDIIHR	ISDEDWDIIHR			ILFDGIPLEK	ILFDGIPLEK			HYVHLER	HYVHLER
DYLHLPPEIVPATLR	DYLHLPPEIVPATLR			DPDAQPGGELM(UniMod:35)LGGTDSK	DPDAQPGGELMLGGTDSK	M(UniMod:35)		EATQEAFMKR	EATQEAFMKR			ISEAFDLMNQGK	ISEAFDLMNQGK			ILFQEFR	ILFQEFR			IAAAILNTPDLR	IAAAILNTPDLR
DYPDLAEEAGK	DYPDLAEEAGK			DQALTEEHAR	DQALTEEHAR			EATTEFSVDAR	EATTEFSVDAR			ISEDKNPDYR	ISEDKNPDYR			ILFRPVASQLPR	ILFRPVASQLPR			IADGYEQAAR	IADGYEQAAR
DYVSQFEGSALGK	DYVSQFEGSALGK			DQGTYEDYVEGLR	DQGTYEDYVEGLR			EATTEQQLKELFEK	EATTEQQLKELFEK			ISEIEDAAFLAR	ISEIEDAAFLAR			ILGADTSVDLEETGR	ILGADTSVDLEETGR			IAEVDASVVR	IAEVDASVVR
DYYFALAHTVR	DYYFALAHTVR			DQITAGNAAR	DQITAGNAAR			EAVEAAVK	EAVEAAVK			ISEQFTAMFR	ISEQFTAMFR			ILGLLDAYLK	ILGLLDAYLK			IAFAITAIK	IAFAITAIK
EAAAYLHGR	EAAAYLHGR			DQLLLGPTYATPK	DQLLLGPTYATPK			EAVLDVIPTDIHQR	EAVLDVIPTDIHQR			ISFDEFIK	ISFDEFIK			ILGTAGTEEGQK	ILGTAGTEEGQK			IAFGGETDEATR	IAFGGETDEATR
EAAENSLVAYK	EAAENSLVAYK			DQLLPPSPNNR	DQLLPPSPNNR			EAVLIDPVLETAPR	EAVLIDPVLETAPR			ISGLIYEETR	ISGLIYEETR			ILIWSGR	ILIWSGR			IAHAEAQVGLPEVTLGLLPGAR	IAHAEAQVGLPEVTLGLLPGAR
EAALGAGFSDK	EAALGAGFSDK			DQVANSAFVER	DQVANSAFVER			EAVTFLR	EAVTFLR			ISGLIYEETRGVLK	ISGLIYEETRGVLK			ILLAELEQLK	ILLAELEQLK			IAIYELLFK	IAIYELLFK
EAALSTALSEKR	EAALSTALSEKR			DRIEEIR	DRIEEIR			EAYNLGVR	EAYNLGVR			ISGQLFFSGR	ISGQLFFSGR			ILLEAAR	ILLEAAR			IALGIPLPEIK	IALGIPLPEIK
EADDIVNWLK	EADDIVNWLK			DSFQEVLR	DSFQEVLR			EAYPGDVFYLHSR	EAYPGDVFYLHSR			ISLPLPNFSSLNLR	ISLPLPNFSSLNLR			ILMVGLDAAGK	ILMVGLDAAGK			IALLEEAR	IALLEEAR
EADYVAQATR	EADYVAQATR			DSGFQMNQLR	DSGFQMNQLR			EDDSIRPFKVETSDEEIHDLHQR	EDDSIRPFKVETSDEEIHDLHQR			ISLVLGGDHSLAIGSISGHAR	ISLVLGGDHSLAIGSISGHAR			ILQEGVDPK	ILQEGVDPK			IALTDNALIAR	IALTDNALIAR
EAESSPFVER	EAESSPFVER			DSGRDYVSQFEGSALGK	DSGRDYVSQFEGSALGK			EDFEEAR	EDFEEAR			ISNLPTVK	ISNLPTVK			ILSGRPPLGFLNPR	ILSGRPPLGFLNPR			IALVITDGR	IALVITDGR
EAETGKPVTLK	EAETGKPVTLK			DSHSLTTNIMEILR	DSHSLTTNIMEILR			EEATQVLGEAR	EEATQVLGEAR			ISQLEMAR	ISQLEMAR			ILSGVVTK	ILSGVVTK			IALYETPTGWK	IALYETPTGWK
EAFDRSFEVNLR	EAFDRSFEVNLR			DSILGEPGMGFK	DSILGEPGMGFK			EEFRPNAPYR	EEFRPNAPYR			ITAFVVER	ITAFVVER			ILSLLEGQK	ILSLLEGQK			IAHMQTLDMGR	IAHMQTLDMGR
EAFNMIDQNR	EAFNMIDQNR			DSLIFLVDASK	DSLIFLVDASK			EEIFGPVHMQILK	EEIFGPVHMQILK			ITAHLVHELR	ITAHLVHELR			ILVATNLFGR	ILVATNLFGR			IAPLEEGTLPFNLAEAQR	IAPLEEGTLPFNLAEAQR
EAFPSWSSR	EAFPSWSSR			DSLLQDGEFSMDLR	DSLLQDGEFSMDLR			EEIIPVAAEYDKTGEYPVPLIR	EEIIPVAAEYDKTGEYPVPLIR			ITDLYTDLR	ITDLYTDLR			ILVDYDEK	ILVDYDEK			IAPSFAVESIEDALK	IAPSFAVESIEDALK
EAFQLFDR	EAFQLFDR			DSPVLIDFFEDTER	DSPVLIDFFEDTER			EELTAVMR	EELTAVMR			ITEIYEGTSEIQR	ITEIYEGTSEIQR			ILVTLLHTLER	ILVTLLHTLER			IAPVFFR	IAPVFFR
EAGAGGLAIAVEGPSK	EAGAGGLAIAVEGPSK			DSTLIHMQLLR	DSTLIHMQLLR			EESFGPVMIISR	EESFGPVMIISR			ITESEEVVSR	ITESEEVVSR			ILYESQR	ILYESQR			IASLEVENQSLR	IASLEVENQSLR
EAGSVSLR	EAGSVSLR			DTGNIGQER	DTGNIGQER			EFFVGLSK	EFFVGLSK			ITIGQAPTEK	ITIGQAPTEK			IM(UniMod:35)DLLGDR	IMDLLGDR	M(UniMod:35)		IASNSATAFR	IASNSATAFR
EAGVPLAPLPLTDSFLLR	EAGVPLAPLPLTDSFLLR			DTIFDVPVER	DTIFDVPVER			EFNSYGSR	EFNSYGSR			ITLLSALVETR	ITLLSALVETR			IM(UniMod:35)GIPEEEQMGLLR	IMGIPEEEQMGLLR	M(UniMod:35)		IAVQPGTVGPQGR	IAVQPGTVGPQGR
EAHFLLEALR	EAHFLLEALR			DTLYEAVR	DTLYEAVR			EFPTVPLVK	EFPTVPLVK			ITLPDFR	ITLPDFR			IM(UniMod:35)NVIGEPIDER	IMNVIGEPIDER	M(UniMod:35)		IAVVGEGR	IAVVGEGR
EAIENATTNAEVLR	EAIENATTNAEVLR			DTMDLPEELPGVKPFTR	DTMDLPEELPGVKPFTR			EFRELPNIEER	EFRELPNIEER			ITPSYVAFTPEGER	ITPSYVAFTPEGER			IMDLLGDQVK	IMDLLGDQVK			IDAASPLEK	IDAASPLEK
EAILAIHK	EAILAIHK			DTVPLPPGGAR	DTVPLPPGGAR			EFTESQLQEGK	EFTESQLQEGK			ITVLEALR	ITVLEALR			IMGTSPLQIDR	IMGTSPLQIDR			IDATSASVLASR	IDATSASVLASR
EAILDIITSR	EAILDIITSR			DTYLSHFNPR	DTYLSHFNPR			EFTPPVQAAYQK	EFTPPVQAAYQK			ITWLYDNTTGK	ITWLYDNTTGK			IMGTSPLQIDRAEDR	IMGTSPLQIDRAEDR			IDAVAPLEK	IDAVAPLEK
EAILEDLQK	EAILEDLQK			DVDEIEAWISEK	DVDEIEAWISEK			EGALDLSGLR	EGALDLSGLR			ITWSNPPAQGAR	ITWSNPPAQGAR			IMNDLSGR	IMNDLSGR			IDDDANLER	IDDDANLER
EAINVEQAFQTIAR	EAINVEQAFQTIAR			DVDLEFLAK	DVDLEFLAK			EGASEEEIR	EGASEEEIR			IVAFADAAVEPIDFPIAPVYAASMVLK	IVAFADAAVEPIDFPIAPVYAASMVLK			IMVANIEEVLQR	IMVANIEEVLQR			IDDIFER	IDDIFER
EAIQLIAR	EAIQLIAR			DVFLGM(UniMod:35)FLYEYAR	DVFLGMFLYEYAR	M(UniMod:35)		EGASEEEIRLSK	EGASEEEIRLSK			IVAFENAFER	IVAFENAFER			INEGFDLLHSGK	INEGFDLLHSGK			IDELEPR	IDELEPR
EALAEAALESPRPALVR	EALAEAALESPRPALVR			DVGILALEVYFPAQYVDQTDLEK	DVGILALEVYFPAQYVDQTDLEK			EGASILLDGR	EGASILLDGR			IVEVGPR	IVEVGPR			INEGFDLLR	INEGFDLLR			IDEPLEGSEDR	IDEPLEGSEDR
EALAIVFFGR	EALAIVFFGR			DVHNIYGLYVHMATADGLR	DVHNIYGLYVHMATADGLR			EGASILLDGRK	EGASILLDGRK			IVFQEFR	IVFQEFR			INVLPLGSGAIAGNPLGVDR	INVLPLGSGAIAGNPLGVDR			IDIPPGAVLENK	IDIPPGAVLENK
EALIDLGEEFSGR	EALIDLGEEFSGR			DVIEEYFK	DVIEEYFK			EGDLIAAQAR	EGDLIAAQAR			IVGHLTHALK	IVGHLTHALK			INVSGLTTK	INVSGLTTK			IDIPSFDWPIAPFPR	IDIPSFDWPIAPFPR
EALIDNGEEFSGR	EALIDNGEEFSGR			DVLFPGYTHLQR	DVLFPGYTHLQR			EGDVLTLLESER	EGDVLTLLESER			IVNAAGFWAR	IVNAAGFWAR			IPAMTIAK	IPAMTIAK			IDIVENRFIGMK	IDIVENRFIGMK
EALPGSGQAR	EALPGSGQAR			DVLGISDTLIR	DVLGISDTLIR			EGDVLTLLESEREAR	EGDVLTLLESEREAR			IVNVSSILGR	IVNVSSILGR			IPDWFLNR	IPDWFLNR			IDTIEIITDR	IDTIEIITDR
EALVDQAEEFSGR	EALVDQAEEFSGR			DVLSVAFSSDNR	DVLSVAFSSDNR			EGEAVVLPEVEPGLTAR	EGEAVVLPEVEPGLTAR			IVQLKPR	IVQLKPR			IPFASLASR	IPFASLASR			IDVVVNNAGILR	IDVVVNNAGILR
EAPVDVLTQIGR	EAPVDVLTQIGR			DVNFEFPEFQL	DVNFEFPEFQL			EGFGHLSPTGTTEFWLGNEK	EGFGHLSPTGTTEFWLGNEK			IWADIPAPK	IWADIPAPK			IPFVYSLR	IPFVYSLR			IEDFLER	IEDFLER
EASMVITESPAALQLR	EASMVITESPAALQLR			DVNQQEFVR	DVNQQEFVR			EGFLYFR	EGFLYFR			IYISGMAPR	IYISGMAPR			IPLNDLFR	IPLNDLFR			IEDVTPIPSDSTR	IEDVTPIPSDSTR
EATLTIAQYR	EATLTIAQYR			DVNVENVNQQR	DVNVENVNQQR			EGGLGPLNIPLLADVTR	EGGLGPLNIPLLADVTR			IYVVDVGSEPR	IYVVDVGSEPR			IPQTVLWR	IPQTVLWR			IEEELGSK	IEEELGSK
EATNPPVIQEEKPK	EATNPPVIQEEKPK			DVPAVEITHTFWER	DVPAVEITHTFWER			EGGLLTLAGAK	EGGLLTLAGAK			IYYGTEAQIGER	IYYGTEAQIGER			IPVGPETLGR	IPVGPETLGR			IEFEGQPVDFVDPNK	IEFEGQPVDFVDPNK
EATQEAFMK	EATQEAFMK			DVQEIFR	DVQEIFR			EGGSIPVTLTFQEATGK	EGGSIPVTLTFQEATGK			KEEELQAALAR	KEEELQAALAR			IQAIELEDLLR	IQAIELEDLLR			IEIEAVAIQGPLTTASL	IEIEAVAIQGPLTTASL
EATQEAFMKR	EATQEAFMKR			DVSGVLFQYPDTEGKVEDFTELVER	DVSGVLFQYPDTEGKVEDFTELVER			EGGTVVYGGK	EGGTVVYGGK			KEGGLGPLNIPLLADVTR	KEGGLGPLNIPLLADVTR			IQDAGLVLADTLR	IQDAGLVLADTLR			IEVIEIMTDR	IEVIEIMTDR
EATTEFSVDAR	EATTEFSVDAR			DVTGAEALLER	DVTGAEALLER			EGHPVTSEPSRPEPAVFK	EGHPVTSEPSRPEPAVFK			KELSEPSSTR	KELSEPSSTR			IQDKEGIPPDQQR	IQDKEGIPPDQQR			IEVLEEELR	IEVLEEELR
EATTEQQLK	EATTEQQLK			DVTTSVLIVNNK	DVTTSVLIVNNK			EGIQYVFQTR	EGIQYVFQTR			KFVGGSGQVSER	KFVGGSGQVSER			IQEAGTEVVK	IQEAGTEVVK			IFEGTNDILR	IFEGTNDILR
EATTEQQLKELFEK	EATTEQQLKELFEK			DVVFLIDGSQSAGPEFQYVR	DVVFLIDGSQSAGPEFQYVR			EGLYITEEIYK	EGLYITEEIYK			KILESDRK	KILESDRK			IQEEAGFLIDALR	IQEEAGFLIDALR			IFGGEIK	IFGGEIK
EAVEAAVK	EAVEAAVK			DVWGIEGPIDAAFTR	DVWGIEGPIDAAFTR			EGMNIVEAMER	EGMNIVEAMER			KITIGQAPTEK	KITIGQAPTEK			IQELEEPEER	IQELEEPEER			IFGVTTLDIVR	IFGVTTLDIVR
EAVLDVIPTDIHQR	EAVLDVIPTDIHQR			DWHGVPGQVDAAMAGR	DWHGVPGQVDAAMAGR			EGMTAFVEKR	EGMTAFVEKR			KLLEGEEER	KLLEGEEER			IQHDQPVKPLDR	IQHDQPVKPLDR			IFHELTQTDK	IFHELTQTDK
EAVLIDPVLETAPR	EAVLIDPVLETAPR			DYGVLLEGSGLALR	DYGVLLEGSGLALR			EGNDLYHEMIESGVINLK	EGNDLYHEMIESGVINLK			KLLEGEESR	KLLEGEESR			IQLPWDSVGR	IQLPWDSVGR			IFHVNWFR	IFHVNWFR
EAVTFLR	EAVTFLR			DYGVYLEDSGHTLR	DYGVYLEDSGHTLR			EGPEGFAR	EGPEGFAR			KPEEVDDEVFYSPR	KPEEVDDEVFYSPR			IQLVEEELDR	IQLVEEELDR			IFLQDIK	IFLQDIK
EAYMGNVLQGGEGQAPTR	EAYMGNVLQGGEGQAPTR			DYLHLPPEIVPATLR	DYLHLPPEIVPATLR			EGPPPASPAQLLSK	EGPPPASPAQLLSK			KPFSIEDVEVAPPK	KPFSIEDVEVAPPK			IQLVEEELDRAQER	IQLVEEELDRAQER			IFNLYPR	IFNLYPR
EAYNLGVR	EAYNLGVR			DYNVTANSK	DYNVTANSK			EGPYSISVLYGDEEVPR	EGPYSISVLYGDEEVPR			KPFTEVIR	KPFTEVIR			IQTLTSSVR	IQTLTSSVR			IFNTWLGDPSK	IFNTWLGDPSK
EAYPGDVFYLHSR	EAYPGDVFYLHSR			DYTGEDVTPQNFLAVLR	DYTGEDVTPQNFLAVLR			EGSRTDDEVVQREEEAIQLDGLNASQIR	EGSRTDDEVVQREEEAIQLDGLNASQIR			KPIQEVLK	KPIQEVLK			IQTQPGYANTLR	IQTQPGYANTLR			IFTSIGEDYDER	IFTSIGEDYDER
EDDSIRPFK	EDDSIRPFK			DYVSQFEGSALGK	DYVSQFEGSALGK			EGSVTSVNLTK	EGSVTSVNLTK			KQVEIAQR	KQVEIAQR			IREEYPDR	IREEYPDR			IFVEESIYDEFVR	IFVEESIYDEFVR
EDDSIRPFKVETSDEEIHDLHQR	EDDSIRPFKVETSDEEIHDLHQR			DYYFALAHTVR	DYYFALAHTVR			EGTIQVQGQALFFR	EGTIQVQGQALFFR			KVESLQEEIAFLK	KVESLQEEIAFLK			ISASAEELR	ISASAEELR			IGADFLAR	IGADFLAR
EDFEEAR	EDFEEAR			EAAAYLHGR	EAAAYLHGR			EGTYHFR	EGTYHFR			KVFIEDVSR	KVFIEDVSR			ISDEDWDIIHR	ISDEDWDIIHR			IGAEVYHNLK	IGAEVYHNLK
EDGLAQQQTQLNLR	EDGLAQQQTQLNLR			EAAENSLVAYK	EAAENSLVAYK			EGVYTVFAPTNEAFR	EGVYTVFAPTNEAFR			KVGLIAAR	KVGLIAAR			ISEAFDLMNQGK	ISEAFDLMNQGK			IGASFLQR	IGASFLQR
EDLYLKPIQR	EDLYLKPIQR			EAALGAGFSDK	EAALGAGFSDK			EGWPSSAYGVTK	EGWPSSAYGVTK			KVPQVSTPTLVEVSR	KVPQVSTPTLVEVSR			ISEIEDAAFLAR	ISEIEDAAFLAR			IGDEDVGR	IGDEDVGR
EDQTEYLEER	EDQTEYLEER			EAALSTALSEKR	EAALSTALSEKR			EGYLQIGANTQAAQK	EGYLQIGANTQAAQK			KYEEVAR	KYEEVAR			ISEQFTAMFR	ISEQFTAMFR			IGDPLLEDTR	IGDPLLEDTR
EEAALAPR	EEAALAPR			EADDIVNWLK	EADDIVNWLK			EGYYGYTGAFR	EGYYGYTGAFR			LAAAFAVSR	LAAAFAVSR			ISFDEFIK	ISFDEFIK			IGFFQGDIR	IGFFQGDIR
EEAENTLQSFR	EEAENTLQSFR			EADGSETPEPFAAEAK	EADGSETPEPFAAEAK			EHAALEPR	EHAALEPR			LAAEQELIR	LAAEQELIR			ISGLIYEETR	ISGLIYEETR			IGFPWSEIR	IGFPWSEIR
EEATQVLGEAR	EEATQVLGEAR			EADYVAQATR	EADYVAQATR			EHGAFDAVK	EHGAFDAVK			LAAIAESGVER	LAAIAESGVER			ISGLIYEETRGVLK	ISGLIYEETRGVLK			IGGGIDVPVPR	IGGGIDVPVPR
EEDATLSSPAVVMPTMGR	EEDATLSSPAVVMPTMGR			EAEAAVYHR	EAEAAVYHR			EHLLLAR	EHLLLAR			LAALTAGDR	LAALTAGDR			ISGQLFFSGR	ISGQLFFSGR			IGLFGGAGVGK	IGLFGGAGVGK
EEEAIQLDGLNASQIR	EEEAIQLDGLNASQIR			EAEGAPQVEAGK	EAEGAPQVEAGK			EIAQDFK	EIAQDFK			LADALQELR	LADALQELR			ISLPLPNFSSLNLR	ISLPLPNFSSLNLR			IGPITPLEFYR	IGPITPLEFYR
EEFRPNAPYR	EEFRPNAPYR			EAESSPFVER	EAESSPFVER			EIAQDFKTDLR	EIAQDFKTDLR			LADLIER	LADLIER			ISLVLGGDHSLAIGSISGHAR	ISLVLGGDHSLAIGSISGHAR			IGVTVLSR	IGVTVLSR
EEIFGPVHMQILK	EEIFGPVHMQILK			EAFNMIDQNR	EAFNMIDQNR			EIAQEFKTDLR	EIAQEFKTDLR			LADLIERDR	LADLIERDR			ISNLPTVK	ISNLPTVK			IHFNPPLPMMR	IHFNPPLPMMR
EEIIPVAAEYDKTGEYPVPLIR	EEIIPVAAEYDKTGEYPVPLIR			EAFPSWSSR	EAFPSWSSR			EIDGGLETLR	EIDGGLETLR			LADMALALESAR	LADMALALESAR			ISQLEMAR	ISQLEMAR			IHGVGFK	IHGVGFK
EELFVTSK	EELFVTSK			EAFQLFDR	EAFQLFDR			EIEVGGGR	EIEVGGGR			LAEELDVPVYLYGEAAR	LAEELDVPVYLYGEAAR			ISQTYQQQYGR	ISQTYQQQYGR			IIAPPER	IIAPPER
EELSNVLAAMR	EELSNVLAAMR			EAGAGGLAIAVEGPSK	EAGAGGLAIAVEGPSK			EIEYEVVR	EIEYEVVR			LAEPSQLLK	LAEPSQLLK			ITAFVVER	ITAFVVER			IIAVDINK	IIAVDINK
EESFGPVMIISR	EESFGPVMIISR			EAGVPLAPLPLTDSFLLR	EAGVPLAPLPLTDSFLLR			EIFAQEALAPFR	EIFAQEALAPFR			LAFEYQR	LAFEYQR			ITAHLVHELR	ITAHLVHELR			IIDELNVKPEGTR	IIDELNVKPEGTR
EFFVGLSK	EFFVGLSK			EAHFLLEALR	EAHFLLEALR			EIFDKAR	EIFDKAR			LAGGEVPQDR	LAGGEVPQDR			ITAHLVHELRR	ITAHLVHELRR			IIEYLVPER	IIEYLVPER
EFNSYGSR	EFNSYGSR			EAIDSYIK	EAIDSYIK			EIFEQPESVVNTMR	EIFEQPESVVNTMR			LAGLSAALLR	LAGLSAALLR			ITDLYTDLR	ITDLYTDLR			IIEYLVPERGPER	IIEYLVPERGPER
EFPTVPLVK	EFPTVPLVK			EAILAIHK	EAILAIHK			EIFQNEKR	EIFQNEKR			LAGTQPLEVLEAVQR	LAGTQPLEVLEAVQR			ITEGVPQLLIVLTADR	ITEGVPQLLIVLTADR			IIFDDFR	IIFDDFR
EFRELPNIEER	EFRELPNIEER			EAILDIITSR	EAILDIITSR			EIGFSDK	EIGFSDK			LAIEAGFR	LAIEAGFR			ITEIYEGTSEIQR	ITEIYEGTSEIQR			IIFEDDR	IIFEDDR
EFTPPVQAAYQK	EFTPPVQAAYQK			EAINVEQAFQTIAR	EAINVEQAFQTIAR			EIGLLSEEVELYGETK	EIGLLSEEVELYGETK			LAILQVGNR	LAILQVGNR			ITESEEVVSR	ITESEEVVSR			IIGIDINSEK	IIGIDINSEK
EFVTAFK	EFVTAFK			EAIQLIAR	EAIQLIAR			EIGQSVDEVEK	EIGQSVDEVEK			LALGDDSPALK	LALGDDSPALK			ITIGQAPTEK	ITIGQAPTEK			IIIEDLLEATR	IIIEDLLEATR
EGALDLSGLR	EGALDLSGLR			EALAIVFFGR	EALAIVFFGR			EIGYPVMIK	EIGYPVMIK			LALIQEK	LALIQEK			ITITNDQNR	ITITNDQNR			IILDLISESPIK	IILDLISESPIK
EGASEEEIR	EGASEEEIR			EALIDLGEEFSGR	EALIDLGEEFSGR			EIISEMGELGVLGPTIK	EIISEMGELGVLGPTIK			LALQALTEK	LALQALTEK			ITLLSALVETR	ITLLSALVETR			IILLAEGR	IILLAEGR
EGASEEEIRLSK	EGASEEEIRLSK			EALIDNGEEFSGR	EALIDNGEEFSGR			EIISFGSGYGGNSLLGK	EIISFGSGYGGNSLLGK			LAHMQEFMILPVGAANFR	LAHMQEFMILPVGAANFR			ITLPDFR	ITLPDFR			IINEPTAAAIAYGLDKR	IINEPTAAAIAYGLDKR
EGASILLDGR	EGASILLDGR			EALPGSGQAR	EALPGSGQAR			EILKEQENR	EILKEQENR			LAPEYEAAATR	LAPEYEAAATR			ITPSYVAFTPEGER	ITPSYVAFTPEGER			IINEPTAAAIAYGLDR	IINEPTAAAIAYGLDR
EGASILLDGRK	EGASILLDGRK			EALVDQAEEFSGR	EALVDQAEEFSGR			EIMENYNIALR	EIMENYNIALR			LAPGGHVGR	LAPGGHVGR			ITVLEALR	ITVLEALR			IIPAIWFR	IIPAIWFR
EGDLIAAQAR	EGDLIAAQAR			EAMSAYNSHEEGR	EAMSAYNSHEEGR			EIQTTTGNQQVLVR	EIQTTTGNQQVLVR			LAQGEYIAPEK	LAQGEYIAPEK			ITWSNPPAQGAR	ITWSNPPAQGAR			IIPPGSGIIHQVNLEYLAR	IIPPGSGIIHQVNLEYLAR
EGDVLTLLESER	EGDVLTLLESER			EANLAASFGK	EANLAASFGK			EITTLVSR	EITTLVSR			LATALQK	LATALQK			IVAFADAAVEPIDFPIAPVYAASMVLK	IVAFADAAVEPIDFPIAPVYAASMVLK			IISGLVK	IISGLVK
EGDVLTLLESEREAR	EGDVLTLLESEREAR			EAPVDVLTQIGR	EAPVDVLTQIGR			EIVLADVIDNDSWR	EIVLADVIDNDSWR			LAVNMVPFPR	LAVNMVPFPR			IVAFENAFER	IVAFENAFER			IITEGFEAAK	IITEGFEAAK
EGEAVVLPEVEPGLTAR	EGEAVVLPEVEPGLTAR			EAQAALAEAQEDLESER	EAQAALAEAQEDLESER			EIYGPILER	EIYGPILER			LAVYIDR	LAVYIDR			IVEVGPR	IVEVGPR			IIVLGLLPR	IIVLGLLPR
EGFLYFR	EGFLYFR			EASMVITESPAALQLR	EASMVITESPAALQLR			EKGIVVGIK	EKGIVVGIK			LAVYQAGAR	LAVYQAGAR			IVFQEFR	IVFQEFR			IIWELIK	IIWELIK
EGGLGPLNIPLLADVTR	EGGLGPLNIPLLADVTR			EATLTIAQYR	EATLTIAQYR			EKLEATINELV	EKLEATINELV			LDAEVPTR	LDAEVPTR			IVGHLTHALK	IVGHLTHALK			IIWQFIK	IIWQFIK
EGGLLTLAGAK	EGGLLTLAGAK			EATNPPVIQEEKPK	EATNPPVIQEEKPK			EKPPITVVGDVGGR	EKPPITVVGDVGGR			LDELRDEGK	LDELRDEGK			IVHVGLVQNR	IVHVGLVQNR			IKVENTEENR	IKVENTEENR
EGGSIPVTLTFQEATGK	EGGSIPVTLTFQEATGK			EATQEAFMK	EATQEAFMK			EKQDTFALASQQK	EKQDTFALASQQK			LDIDPETITWQR	LDIDPETITWQR			IVLDKLER	IVLDKLER			IKVENTEENRR	IKVENTEENRR
EGGTVVYGGK	EGGTVVYGGK			EATQEAFMKR	EATQEAFMKR			ELAEAVAGGR	ELAEAVAGGR			LDLAGRDLTDYLMK	LDLAGRDLTDYLMK			IVNVSSILGR	IVNVSSILGR			ILADNPR	ILADNPR
EGHPVTSEPSRPEPAVFK	EGHPVTSEPSRPEPAVFK			EATTEFSVDAR	EATTEFSVDAR			ELAEDDSILK	ELAEDDSILK			LDPHLVLDQLR	LDPHLVLDQLR			IVSQLLTLMDGLK	IVSQLLTLMDGLK			ILAEGGGAK	ILAEGGGAK
EGIPPDQQR	EGIPPDQQR			EATTEQQLK	EATTEQQLK			ELAEDGYSGVEVR	ELAEDGYSGVEVR			LDPTGTFEK	LDPTGTFEK			IWADIPAPK	IWADIPAPK			ILDAAGANLK	ILDAAGANLK
EGIQYVFQTR	EGIQYVFQTR			EATTEQQLKELFEK	EATTEQQLKELFEK			ELAEEKREGYER	ELAEEKREGYER			LDQGGAPLAGTNK	LDQGGAPLAGTNK			IYELAAGGTAVGTGLNTR	IYELAAGGTAVGTGLNTR			ILDDLSPR	ILDDLSPR
EGLELLK	EGLELLK			EATTNAPFR	EATTNAPFR			ELAFLEAAR	ELAFLEAAR			LDQLIYIPLPDEK	LDQLIYIPLPDEK			IYISGMAPR	IYISGMAPR			ILDLIESGK	ILDLIESGK
EGLYITEEIYK	EGLYITEEIYK			EAVEAAVK	EAVEAAVK			ELAILLGMLDPAEKDEK	ELAILLGMLDPAEKDEK			LDQPMTEIVSR	LDQPMTEIVSR			IYVVDVGSEPR	IYVVDVGSEPR			ILEFFGLK	ILEFFGLK
EGMNIVEAMER	EGMNIVEAMER			EAVEKEFEPLLNWMK	EAVEKEFEPLLNWMK			ELALGQDR	ELALGQDR			LDSGDLLQQAQEIR	LDSGDLLQQAQEIR			KAILTTDDR	KAILTTDDR			ILEFVGR	ILEFVGR
EGMTAFVEKR	EGMTAFVEKR			EAVLDVIPTDIHQR	EAVLDVIPTDIHQR			ELDDATEANEGLSR	ELDDATEANEGLSR			LDYILGLK	LDYILGLK			KEAESSPFVER	KEAESSPFVER			ILEPGLNILIPVLDR	ILEPGLNILIPVLDR
EGPEGFAR	EGPEGFAR			EAVLIDPVLETAPR	EAVLIDPVLETAPR			ELDEATESNEAMGR	ELDEATESNEAMGR			LEAAYLDLQR	LEAAYLDLQR			KEEELQAALAR	KEEELQAALAR			ILFDGIPLEK	ILFDGIPLEK
EGPPPASPAQLLSK	EGPPPASPAQLLSK			EAVTFLR	EAVTFLR			ELDESLQVAER	ELDESLQVAER			LEAPLEELR	LEAPLEELR			KEGGLGPLNIPLLADVTR	KEGGLGPLNIPLLADVTR			ILFRPVASQLPR	ILFRPVASQLPR
EGSRTDDEVVQREEEAIQLDGLNASQIR	EGSRTDDEVVQREEEAIQLDGLNASQIR			EAYMGNVLQGGEGQAPTR	EAYMGNVLQGGEGQAPTR			ELDSLNSDR	ELDSLNSDR			LEEQAQQIR	LEEQAQQIR			KELSEPSSTR	KELSEPSSTR			ILGADTSVDLEETGR	ILGADTSVDLEETGR
EGSVTSVNLTK	EGSVTSVNLTK			EAYNLGVR	EAYNLGVR			ELDTVIGR	ELDTVIGR			LEGEDSAR	LEGEDSAR			KFSLDALITHVLPFEK	KFSLDALITHVLPFEK			ILGDPEALR	ILGDPEALR
EGTIQVQGQALFFR	EGTIQVQGQALFFR			EAYPGDVFYLHSR	EAYPGDVFYLHSR			ELEDATETADAMNR	ELEDATETADAMNR			LEGMAAFR	LEGMAAFR			KFVGGSGQVSER	KFVGGSGQVSER			ILGLLDAYLK	ILGLLDAYLK
EGTYHFR	EGTYHFR			EDDSIRPFK	EDDSIRPFK			ELEEIVQPIISK	ELEEIVQPIISK			LELAQYR	LELAQYR			KITIGQAPTEK	KITIGQAPTEK			ILGTAGTEEGQK	ILGTAGTEEGQK
EGVYTVFAPTNEAFR	EGVYTVFAPTNEAFR			EDDSIRPFKVETSDEEIHDLHQR	EDDSIRPFKVETSDEEIHDLHQR			ELEGHISDLQEDLDSER	ELEGHISDLQEDLDSER			LELQGPR	LELQGPR			KLLEGEEER	KLLEGEEER			ILIEAGK	ILIEAGK
EGWPSSAYGVTK	EGWPSSAYGVTK			EDFEEAR	EDFEEAR			ELELKVPLVVR	ELELKVPLVVR			LENYPIPEPGPNEVLLR	LENYPIPEPGPNEVLLR			KLLEGEESR	KLLEGEESR			ILISLATGHR	ILISLATGHR
EGYLQIGANTQAAQK	EGYLQIGANTQAAQK			EDGLAQQQTQLNLR	EDGLAQQQTQLNLR			ELFSNLQEFAGPSGK	ELFSNLQEFAGPSGK			LEQDEYALR	LEQDEYALR			KPEEVDDEVFYSPR	KPEEVDDEVFYSPR			ILISLATGHREEGGENLDQAR	ILISLATGHREEGGENLDQAR
EGYYGYTGAFR	EGYYGYTGAFR			EDIFYTSK	EDIFYTSK			ELGDHVTNLR	ELGDHVTNLR			LEQGYELQFR	LEQGYELQFR			KPFSIEDVEVAPPK	KPFSIEDVEVAPPK			ILIWSGR	ILIWSGR
EHAALEPR	EHAALEPR			EDLQELNDR	EDLQELNDR			ELGELIPLR	ELGELIPLR			LEQLGAQR	LEQLGAQR			KPFTEVIR	KPFTEVIR			ILLAELEQLK	ILLAELEQLK
EHGAFDAVK	EHGAFDAVK			EDLYLKPIQR	EDLYLKPIQR			ELGEYGLQAYTEVK	ELGEYGLQAYTEVK			LEQPDPGAVAAAAILR	LEQPDPGAVAAAAILR			KPIQEVLK	KPIQEVLK			ILLEAAR	ILLEAAR
EHLLLAR	EHLLLAR			EDQTEYLEER	EDQTEYLEER			ELGTVMR	ELGTVMR			LEVAPISDIIAIK	LEVAPISDIIAIK			KQVEIAQR	KQVEIAQR			ILLLNEMEK	ILLLNEMEK
EIAEAYETLSDANR	EIAEAYETLSDANR			EEAENTLQSFR	EEAENTLQSFR			ELHLDNNK	ELHLDNNK			LEVGTETIIDK	LEVGTETIIDK			KVESLQEEIAFLK	KVESLQEEIAFLK			ILMVGLDAAGK	ILMVGLDAAGK
EIAEEYGGVMVSFPR	EIAEEYGGVMVSFPR			EEATQVLGEAR	EEATQVLGEAR			ELIGATAGK	ELIGATAGK			LFAEAVQK	LFAEAVQK			KVFIEDVSR	KVFIEDVSR			ILQEGVDPK	ILQEGVDPK
EIAQDFK	EIAQDFK			EEDATLSSPAVVMPTMGR	EEDATLSSPAVVMPTMGR			ELIIGDRQTGK	ELIIGDRQTGK			LFAYPDTHR	LFAYPDTHR			KVGLIAAR	KVGLIAAR			ILSGRPPLGFLNPR	ILSGRPPLGFLNPR
EIAQDFKTDLR	EIAQDFKTDLR			EEEAIQLDGLNASQIR	EEEAIQLDGLNASQIR			ELIPEATEK	ELIPEATEK			LFDQAFGLPR	LFDQAFGLPR			KWEFVSAFR	KWEFVSAFR			ILSGVVTK	ILSGVVTK
EIAQEFKTDLR	EIAQEFKTDLR			EEFRPNAPYR	EEFRPNAPYR			ELIPNIPFQMLLR	ELIPNIPFQMLLR			LFEGNALLR	LFEGNALLR			KYEEVAR	KYEEVAR			ILSLLEGQK	ILSLLEGQK
EIDGGLETLR	EIDGGLETLR			EEIFGPVHMQILK	EEIFGPVHMQILK			ELISNASDALDKIR	ELISNASDALDKIR			LFFLQVK	LFFLQVK			LAAAFAVSR	LAAAFAVSR			ILVATNLFGR	ILVATNLFGR
EIEVGGGR	EIEVGGGR			EEIIPVAAEYDKTGEYPVPLIR	EEIIPVAAEYDKTGEYPVPLIR			ELISNSSDALDK	ELISNSSDALDK			LFGAAEVQR	LFGAAEVQR			LAADVGK	LAADVGK			ILVDYDEK	ILVDYDEK
EIEYEVVR	EIEYEVVR			EELSNVLAAMR	EELSNVLAAMR			ELLDVVHK	ELLDVVHK			LFLQGPK	LFLQGPK			LAAIAESGVER	LAAIAESGVER			ILVGTNLVR	ILVGTNLVR
EIFAQEALAPFR	EIFAQEALAPFR			EESFGPVMIISR	EESFGPVMIISR			ELLELASR	ELLELASR			LFSGDVVLTAR	LFSGDVVLTAR			LAALTAGDR	LAALTAGDR			ILVTLLHTLER	ILVTLLHTLER
EIFEQPESVVNTMR	EIFEQPESVVNTMR			EFFVGLSK	EFFVGLSK			ELLGQGLLLR	ELLGQGLLLR			LFTLTALR	LFTLTALR			LADALQELR	LADALQELR			ILYESQR	ILYESQR
EIFQNEKR	EIFQNEKR			EFNSYGSR	EFNSYGSR			ELLLQPVTISR	ELLLQPVTISR			LGDLYEEEMR	LGDLYEEEMR			LADLIER	LADLIER			ILYMAAETAK	ILYMAAETAK
EIGFSDK	EIGFSDK			EFPTVPLVK	EFPTVPLVK			ELLLTGPGLEER	ELLLTGPGLEER			LGEPIPISK	LGEPIPISK			LADLIERDR	LADLIERDR			IM(UniMod:35)NVIGEPIDER	IMNVIGEPIDER	M(UniMod:35)
EIGLLSEEVELYGETK	EIGLLSEEVELYGETK			EFRELPNIEER	EFRELPNIEER			ELLPVLISAMK	ELLPVLISAMK			LGGPEAGLGEYLFER	LGGPEAGLGEYLFER			LADMALALESAR	LADMALALESAR			IMDLLGDQVK	IMDLLGDQVK
EIGQSVDEVEK	EIGQSVDEVEK			EFTESQLQEGK	EFTESQLQEGK			ELLQESALIR	ELLQESALIR			LGLDYEER	LGLDYEER			LAEELDVPVYLYGEAAR	LAEELDVPVYLYGEAAR			IMDLLGDR	IMDLLGDR
EIGYPVMIK	EIGYPVMIK			EFTPPVQAAYQK	EFTPPVQAAYQK			ELLREETGAALKPR	ELLREETGAALKPR			LGLPARPWPR	LGLPARPWPR			LAGGEVPQDR	LAGGEVPQDR			IMDPNIVGSEHYDVAR	IMDPNIVGSEHYDVAR
EIISEMGELGVLGPTIK	EIISEMGELGVLGPTIK			EFVEEFIWPAIQSSALYEDR	EFVEEFIWPAIQSSALYEDR			ELLTTMGDRFTDEEVDELYR	ELLTTMGDRFTDEEVDELYR			LGPALATGNVVVMK	LGPALATGNVVVMK			LAGLSAALLR	LAGLSAALLR			IMGIPEEEQMGLLR	IMGIPEEEQMGLLR
EIISFGSGYGGNSLLGK	EIISFGSGYGGNSLLGK			EFVTAFK	EFVTAFK			ELHMQTPNFR	ELHMQTPNFR			LGPLQVAR	LGPLQVAR			LAGTQPLEVLEAVQR	LAGTQPLEVLEAVQR			IMGTSPLQIDR	IMGTSPLQIDR
EILETLIK	EILETLIK			EGALDLSGLR	EGALDLSGLR			ELMWNFR	ELMWNFR			LGPLVEQGR	LGPLVEQGR			LAHLGVQVK	LAHLGVQVK			IMGTSPLQIDRAEDR	IMGTSPLQIDRAEDR
EILHAMGK	EILHAMGK			EGASEEEIRLSK	EGASEEEIRLSK			ELNITAAK	ELNITAAK			LGTPALTSR	LGTPALTSR			LAIEAGFR	LAIEAGFR			IMNDLSGR	IMNDLSGR
EILKEQENR	EILKEQENR			EGASILLDGR	EGASILLDGR			ELNLPFGGMK	ELNLPFGGMK			LGVIEDHSNR	LGVIEDHSNR			LAILQVGNR	LAILQVGNR			IMVANIEEVLQR	IMVANIEEVLQR
EIMENYNIALR	EIMENYNIALR			EGASILLDGRK	EGASILLDGRK			ELNMGQR	ELNMGQR			LHEAVFLR	LHEAVFLR			LALGDDSPALK	LALGDDSPALK			INAVVETGR	INAVVETGR
EIPIVHR	EIPIVHR			EGDLIAAQAR	EGDLIAAQAR			ELPNIEER	ELPNIEER			LHELQEK	LHELQEK			LALIQEK	LALIQEK			INEGFDLLHSGK	INEGFDLLHSGK
EIQTTTGNQQVLVR	EIQTTTGNQQVLVR			EGDVLTLLESER	EGDVLTLLESER			ELPSFLGK	ELPSFLGK			LHFFMPGFAPLTSR	LHFFMPGFAPLTSR			LALQALTEK	LALQALTEK			INEGFDLLR	INEGFDLLR
EISYENTQISR	EISYENTQISR			EGDVLTLLESEREAR	EGDVLTLLESEREAR			ELPSLEQK	ELPSLEQK			LHIMAGR	LHIMAGR			LAHMQEFMILPVGAANFR	LAHMQEFMILPVGAANFR			INSWVESQTNEK	INSWVESQTNEK
EITTLVSR	EITTLVSR			EGEAVVLPEVEPGLTAR	EGEAVVLPEVEPGLTAR			ELPTAFDYVEFTR	ELPTAFDYVEFTR			LHPPVPVISR	LHPPVPVISR			LAPEYEAAATR	LAPEYEAAATR			INVLPLGSGAIAGNPLGVDR	INVLPLGSGAIAGNPLGVDR
EIYGPILER	EIYGPILER			EGEYFSAFK	EGEYFSAFK			ELQAAQAR	ELQAAQAR			LHVDPENFR	LHVDPENFR			LAPGGHVGR	LAPGGHVGR			INVSGLTTK	INVSGLTTK
EKAEGDVAALNR	EKAEGDVAALNR			EGFGHLSPTGTTEFWLGNEK	EGFGHLSPTGTTEFWLGNEK			ELSDFISYLQR	ELSDFISYLQR			LHYSNIR	LHYSNIR			LAQAGYR	LAQAGYR			IPAMTIAK	IPAMTIAK
EKPPITVVGDVGGR	EKPPITVVGDVGGR			EGFLYFR	EGFLYFR			ELSEIAQSIVANGK	ELSEIAQSIVANGK			LIALLEVLSQK	LIALLEVLSQK			LAQGEYIAPEK	LAQGEYIAPEK			IPDWFLNR	IPDWFLNR
EKQDTFALASQQK	EKQDTFALASQQK			EGFNVGIVVDPLFVLDNR	EGFNVGIVVDPLFVLDNR			ELSEPSSTR	ELSEPSSTR			LIDDMVAQVLK	LIDDMVAQVLK			LASDLLEWIR	LASDLLEWIR			IPFASLASR	IPFASLASR
ELAASAPAR	ELAASAPAR			EGFVDLPEYPFGLESR	EGFVDLPEYPFGLESR			ELSLAGNELGDEGAR	ELSLAGNELGDEGAR			LIEILSEK	LIEILSEK			LATALQK	LATALQK			IPLNDLFR	IPLNDLFR
ELAEAVAGGR	ELAEAVAGGR			EGGLGPLNIPLLADVTR	EGGLGPLNIPLLADVTR			ELSTPVTFPDGR	ELSTPVTFPDGR			LIEVDDER	LIEVDDER			LATQSNEITIPVTFESR	LATQSNEITIPVTFESR			IPNPDFFEDLEPFR	IPNPDFFEDLEPFR
ELAEDDSILK	ELAEDDSILK			EGGLLTLAGAK	EGGLLTLAGAK			ELSYFGVK	ELSYFGVK			LIFTDGSR	LIFTDGSR			LAVNMVPFPR	LAVNMVPFPR			IPPGVFSK	IPPGVFSK
ELAEDGYSGVEVR	ELAEDGYSGVEVR			EGGSIPVTLTFQEATGK	EGGSIPVTLTFQEATGK			ELTPFLLK	ELTPFLLK			LIGDAAK	LIGDAAK			LAVYIDR	LAVYIDR			IPQTVLWR	IPQTVLWR
ELAEEKREGYER	ELAEEKREGYER			EGGTVVYGGK	EGGTVVYGGK			ELTPQVVSAAR	ELTPQVVSAAR			LIIAGTSAYAR	LIIAGTSAYAR			LAVYQAGAR	LAVYQAGAR			IPVGPETLGR	IPVGPETLGR
ELAFLEAAR	ELAFLEAAR			EGIPALDNFLDKL	EGIPALDNFLDKL			ELVEPVSR	ELVEPVSR			LILIESR	LILIESR			LDELRDEGK	LDELRDEGK			IQAIELEDLLR	IQAIELEDLLR
ELALGQDR	ELALGQDR			EGIPPDQQR	EGIPPDQQR			ELWFSDDPNVTK	ELWFSDDPNVTK			LISEVIGER	LISEVIGER			LDGAWWFLR	LDGAWWFLR			IQDKEGIPPDQQR	IQDKEGIPPDQQR
ELANILK	ELANILK			EGIQYVFQTR	EGIQYVFQTR			ELYPVEFR	ELYPVEFR			LITLEEEMTK	LITLEEEMTK			LDGNQDLIR	LDGNQDLIR			IQEAGTEVVK	IQEAGTEVVK
ELDDATEANEGLSR	ELDDATEANEGLSR			EGLLAIFK	EGLLAIFK			EMEAELEDER	EMEAELEDER			LIVDVLSR	LIVDVLSR			LDIDPETITWQR	LDIDPETITWQR			IQEEAGFLIDALR	IQEEAGFLIDALR
ELDESLQVAER	ELDESLQVAER			EGLYITEEIYK	EGLYITEEIYK			EMEAELEDERKQR	EMEAELEDERKQR			LKAEGSEIR	LKAEGSEIR			LDLAGRDLTDYLMK	LDLAGRDLTDYLMK			IQHDQPVKPLDR	IQHDQPVKPLDR
ELDLNSVLLK	ELDLNSVLLK			EGMNIVEAMER	EGMNIVEAMER			EMEENFAVEAANYQDTIGR	EMEENFAVEAANYQDTIGR			LKEEIER	LKEEIER			LDPHLVLDQLR	LDPHLVLDQLR			IQLPWDSVGR	IQLPWDSVGR
ELDSLNSDR	ELDSLNSDR			EGMTAFVEK	EGMTAFVEK			EMGTPDVR	EMGTPDVR			LKLPAVVTADLR	LKLPAVVTADLR			LDPTGTFEK	LDPTGTFEK			IQLVEEELDR	IQLVEEELDR
ELDTVIGR	ELDTVIGR			EGMTAFVEKR	EGMTAFVEKR			EMNDAAMFYTNR	EMNDAAMFYTNR			LKPFGVQR	LKPFGVQR			LDQGGAPLAGTNK	LDQGGAPLAGTNK			IQLVEEELDRAQER	IQLVEEELDRAQER
ELEDATETADAMNR	ELEDATETADAMNR			EGNDLYHEMIESGVINLK	EGNDLYHEMIESGVINLK			EMNLSETAFIR	EMNLSETAFIR			LLADPTGAFGK	LLADPTGAFGK			LDQLIYIPLPDEK	LDQLIYIPLPDEK			IQLWDTAGQER	IQLWDTAGQER
ELEEIVQPIISK	ELEEIVQPIISK			EGPEGFAR	EGPEGFAR			EMSGSPASGIPVK	EMSGSPASGIPVK			LLADQAEAR	LLADQAEAR			LDSGDLLQQAQEIR	LDSGDLLQQAQEIR			IQSQFTDAQK	IQSQFTDAQK
ELEFYLR	ELEFYLR			EGPYSISVLYGDEEVPR	EGPYSISVLYGDEEVPR			EMTDGGVDFSFEVIGR	EMTDGGVDFSFEVIGR			LLAQTTLR	LLAQTTLR			LDYILGLK	LDYILGLK			IQTLTSSVR	IQTLTSSVR
ELELKVPLVVR	ELELKVPLVVR			EGSRTDDEVVQREEEAIQLDGLNASQIR	EGSRTDDEVVQREEEAIQLDGLNASQIR			EMVELPLR	EMVELPLR			LLASVEER	LLASVEER			LEAALGEAK	LEAALGEAK			IQTQPGYANTLR	IQTQPGYANTLR
ELFSNLQEFAGPSGK	ELFSNLQEFAGPSGK			EGTIQVQGQALFFR	EGTIQVQGQALFFR			EMVLEIIR	EMVLEIIR			LLDAVDTYIPVPAR	LLDAVDTYIPVPAR			LEDVLPLAFTR	LEDVLPLAFTR			IREEYPDR	IREEYPDR
ELFVMAR	ELFVMAR			EGTYHFR	EGTYHFR			EMVPIIAQYGDVLVR	EMVPIIAQYGDVLVR			LLDNWDSVTSTFSK	LLDNWDSVTSTFSK			LEEQAQQIR	LEEQAQQIR			ISASAEELR	ISASAEELR
ELGDHVTNLR	ELGDHVTNLR			EGVKFDESEKTK	EGVKFDESEKTK			ENIWSASEELLLR	ENIWSASEELLLR			LLDVDNRVVLPIEAPIR	LLDVDNRVVLPIEAPIR			LEGEDSAR	LEGEDSAR			ISDEDWDIIHR	ISDEDWDIIHR
ELGEYGLQAYTEVK	ELGEYGLQAYTEVK			EGVYTVFAPTNEAFR	EGVYTVFAPTNEAFR			ENLLDFIK	ENLLDFIK			LLEEHSR	LLEEHSR			LEGMAAFR	LEGMAAFR			ISEAFDLMNQGK	ISEAFDLMNQGK
ELGIETYK	ELGIETYK			EGWPSSAYGVTK	EGWPSSAYGVTK			ENTLNQLVGAAFGAAGQR	ENTLNQLVGAAFGAAGQR			LLEGEEER	LLEGEEER			LELAQYR	LELAQYR			ISEDKNPDYR	ISEDKNPDYR
ELGLETYKVNEVER	ELGLETYKVNEVER			EGYLQIGANTQAAQK	EGYLQIGANTQAAQK			ENVDRVTEALR	ENVDRVTEALR			LLEGEESR	LLEGEESR			LELQGPR	LELQGPR			ISELDAFLK	ISELDAFLK
ELGTVMR	ELGTVMR			EGYYGYTGAFR	EGYYGYTGAFR			ENVLIGDGAGFK	ENVLIGDGAGFK			LLEPFEVR	LLEPFEVR			LENYPIPEPGPNEVLLR	LENYPIPEPGPNEVLLR			ISEQFTAMFR	ISEQFTAMFR
ELHLDNNK	ELHLDNNK			EHAALEPR	EHAALEPR			ENVLITGGGR	ENVLITGGGR			LLEPVLLLGK	LLEPVLLLGK			LEQDEYALR	LEQDEYALR			ISFDEFIK	ISFDEFIK
ELIGATAGK	ELIGATAGK			EHGAFDAVK	EHGAFDAVK			EPLFGISTGNLITGLAAGAK	EPLFGISTGNLITGLAAGAK			LLEVLSGER	LLEVLSGER			LEQGYELQFR	LEQGYELQFR			ISGLIYEETR	ISGLIYEETR
ELIIGDRQTGK	ELIIGDRQTGK			EHLLLAR	EHLLLAR			EPHMQTGIK	EPHMQTGIK			LLEYDTVTR	LLEYDTVTR			LEQLGAQR	LEQLGAQR			ISGLIYEETRGVLK	ISGLIYEETRGVLK
ELIPEATEK	ELIPEATEK			EIAEAYETLSDANR	EIAEAYETLSDANR			EPPFPLSTR	EPPFPLSTR			LLGGLAVR	LLGGLAVR			LEQPDPGAVAAAAILR	LEQPDPGAVAAAAILR			ISGQLFFSGR	ISGQLFFSGR
ELIPNIPFQMLLR	ELIPNIPFQMLLR			EIAQDFK	EIAQDFK			EPPLLLGVLHPNTK	EPPLLLGVLHPNTK			LLIYGASTR	LLIYGASTR			LEVAPISDIIAIK	LEVAPISDIIAIK			ISIMAER	ISIMAER
ELISNASDALDK	ELISNASDALDK			EIAQDFKTDLR	EIAQDFKTDLR			EPQVYTLPPSR	EPQVYTLPPSR			LLLEGVENK	LLLEGVENK			LEVGTETIIDK	LEVGTETIIDK			ISLPLPNFSSLNLR	ISLPLPNFSSLNLR
ELISNASDALDKIR	ELISNASDALDKIR			EIAQEFKTDLR	EIAQEFKTDLR			EPQVYTLPPSREEMTK	EPQVYTLPPSREEMTK			LLLGAGAVAYGVR	LLLGAGAVAYGVR			LFAEAVQK	LFAEAVQK			ISLVLGGDHSLAIGSISGHAR	ISLVLGGDHSLAIGSISGHAR
ELLAVPDNYK	ELLAVPDNYK			EIATVVK	EIATVVK			EQADFAIEALAK	EQADFAIEALAK			LLLIGDSGVGK	LLLIGDSGVGK			LFAYPDTHR	LFAYPDTHR			ISNLPTVK	ISNLPTVK
ELLDVVHK	ELLDVVHK			EIDGGLETLR	EIDGGLETLR			EQAEAEVASLNRR	EQAEAEVASLNRR			LLLPGELAK	LLLPGELAK			LFDFQGLQHQVAHVATQLEAAR	LFDFQGLQHQVAHVATQLEAAR			ISQLEMAR	ISQLEMAR
ELLELASR	ELLELASR			EIEVGGGR	EIEVGGGR			EQAEEERYFR	EQAEEERYFR			LLLPWLEAR	LLLPWLEAR			LFDQAFGLPR	LFDQAFGLPR			ITAFVVER	ITAFVVER
ELLGQGLLLR	ELLGQGLLLR			EIEYEVVR	EIEYEVVR			EQAGGDATENFEDVGHSTDAR	EQAGGDATENFEDVGHSTDAR			LLMDDLK	LLMDDLK			LFEGNALLR	LFEGNALLR			ITAHLVHELR	ITAHLVHELR
ELLLQPVTISR	ELLLQPVTISR			EIFAQEALAPFR	EIFAQEALAPFR			EQEITAVQAR	EQEITAVQAR			LLNDEDPVVVTK	LLNDEDPVVVTK			LFGAAEVQR	LFGAAEVQR			ITEGVPQLLIVLTADR	ITEGVPQLLIVLTADR
ELLLTGPGLEER	ELLLTGPGLEER			EIFDKAR	EIFDKAR			EQEVTVLKK	EQEVTVLKK			LLPLEEHYR	LLPLEEHYR			LFLQGPK	LFLQGPK			ITEIYEGTSEIQR	ITEIYEGTSEIQR
ELLQESALIR	ELLQESALIR			EIFQNEKR	EIFQNEKR			EQFLDGDGWTSR	EQFLDGDGWTSR			LLQLQEQMR	LLQLQEQMR			LFSGDVVLTAR	LFSGDVVLTAR			ITESEEVVSR	ITESEEVVSR
ELLREETGAALKPR	ELLREETGAALKPR			EIGFSDK	EIGFSDK			EQGFLSFWR	EQGFLSFWR			LLTYNAAR	LLTYNAAR			LFSWIVNR	LFSWIVNR			ITIGQAPTEK	ITIGQAPTEK
ELMWNFR	ELMWNFR			EIGLLSEEVELYGETK	EIGLLSEEVELYGETK			EQGVLSFWR	EQGVLSFWR			LLVAGEGHTR	LLVAGEGHTR			LFTLTALR	LFTLTALR			ITITNDQNR	ITITNDQNR
ELNITAAK	ELNITAAK			EIGQSVDEVEK	EIGQSVDEVEK			EQLAALKK	EQLAALKK			LLVPYLMEAIR	LLVPYLMEAIR			LGDLYEEEMR	LGDLYEEEMR			ITLLSALVETR	ITLLSALVETR
ELNLPFGGMK	ELNLPFGGMK			EIGYPVMIK	EIGYPVMIK			EQLAIAEFAR	EQLAIAEFAR			LLVQEDLTR	LLVQEDLTR			LGEPIPISK	LGEPIPISK			ITLPDFR	ITLPDFR
ELPAAVAPAGPASLAR	ELPAAVAPAGPASLAR			EIIADGLK	EIIADGLK			EQTADGVAVIPVLQR	EQTADGVAVIPVLQR			LLVTPPK	LLVTPPK			LGGPEAGLGEYLFER	LGGPEAGLGEYLFER			ITPSYVAFTPEGER	ITPSYVAFTPEGER
ELPNIEER	ELPNIEER			EIIDLVLDR	EIIDLVLDR			EQVANSAFVER	EQVANSAFVER			LLVVDPETDEQLQK	LLVVDPETDEQLQK			LGLDYEER	LGLDYEER			ITVLEALR	ITVLEALR
ELPSFLGK	ELPSFLGK			EIISEMGELGVLGPTIK	EIISEMGELGVLGPTIK			EQVIAALR	EQVIAALR			LLVVTDPR	LLVVTDPR			LGPALATGNVVVMK	LGPALATGNVVVMK			ITWSNPPAQGAR	ITWSNPPAQGAR
ELPSLEQK	ELPSLEQK			EIISFGSGYGGNSLLGK	EIISFGSGYGGNSLLGK			EQVPGFTPR	EQVPGFTPR			LLVVYPWTQR	LLVVYPWTQR			LGPLQVAR	LGPLQVAR			IVAFADAAVEPIDFPIAPVYAASMVLK	IVAFADAAVEPIDFPIAPVYAASMVLK
ELPTAFDYVEFTR	ELPTAFDYVEFTR			EILHAMGK	EILHAMGK			EQWDTIEELIR	EQWDTIEELIR			LLWDVVR	LLWDVVR			LGVIEDHSNR	LGVIEDHSNR			IVAFENAFER	IVAFENAFER
ELSDFISYLQR	ELSDFISYLQR			EILKEQENR	EILKEQENR			ESADPLGAWLQDAR	ESADPLGAWLQDAR			LMDLLADSR	LMDLLADSR			LHDFGYR	LHDFGYR			IVEVGPR	IVEVGPR
ELSEIAQSIVANGK	ELSEIAQSIVANGK			EIMENYNIALR	EIMENYNIALR			ESAYLYAR	ESAYLYAR			LMDVGLIAIR	LMDVGLIAIR			LHEAVFLR	LHEAVFLR			IVFQEFR	IVFQEFR
ELSEPSSTR	ELSEPSSTR			EIQTTTGNQQVLVR	EIQTTTGNQQVLVR			ESGVELFAIGVK	ESGVELFAIGVK			LMVTGAAPVSATVLTFLR	LMVTGAAPVSATVLTFLR			LHELQEK	LHELQEK			IVGHLTHALK	IVGHLTHALK
ELSLAGNELGDEGAR	ELSLAGNELGDEGAR			EITTLVSR	EITTLVSR			ESGYNMIHFTPLQTLGLSR	ESGYNMIHFTPLQTLGLSR			LNDFASTVR	LNDFASTVR			LHFFMPGFAPLTSR	LHFFMPGFAPLTSR			IVLDKLER	IVLDKLER
ELSTPVTFPDGR	ELSTPVTFPDGR			EIVLADVIDNDSWR	EIVLADVIDNDSWR			ESLALIAEQGLENSWR	ESLALIAEQGLENSWR			LNDSILQATEQR	LNDSILQATEQR			LHPPVPVISR	LHPPVPVISR			IVNAAGFWAR	IVNAAGFWAR
ELSYFGVK	ELSYFGVK			EIYGPILER	EIYGPILER			ESLQQMAEVTR	ESLQQMAEVTR			LNFAVASR	LNFAVASR			LHSFLGDDVFLR	LHSFLGDDVFLR			IVNVSSILGR	IVNVSSILGR
ELTPFLLK	ELTPFLLK			EKAEGDVAALNR	EKAEGDVAALNR			ESQPLLGTVIDGMLLLK	ESQPLLGTVIDGMLLLK			LNIPVSQVNPR	LNIPVSQVNPR			LHVDPENFR	LHVDPENFR			IVQAEGEAEAAK	IVQAEGEAEAAK
ELTPQVVSAAR	ELTPQVVSAAR			EKLDSVIEFSIPDSLLIR	EKLDSVIEFSIPDSLLIR			ESSSHHPGIAEFPSR	ESSSHHPGIAEFPSR			LNLDSIIGR	LNLDSIIGR			LHYFNAR	LHYFNAR			IVQLKPR	IVQLKPR
ELVEPVSR	ELVEPVSR			EKQDTFALASQQK	EKQDTFALASQQK			ESTLHLVLR	ESTLHLVLR			LNVDEAFEQLVR	LNVDEAFEQLVR			LHYSNIR	LHYSNIR			IVSQLLTLMDGLK	IVSQLLTLMDGLK
ELYAMDVNR	ELYAMDVNR			ELAEAVAGGR	ELAEAVAGGR			ESVFTVEGGHR	ESVFTVEGGHR			LNVITVGPR	LNVITVGPR			LIAGPEK	LIAGPEK			IWADIPAPK	IWADIPAPK
ELYPVEFR	ELYPVEFR			ELAEDDSILK	ELAEDDSILK			ESYSIYVYK	ESYSIYVYK			LNVTPLAR	LNVTPLAR			LIALLEVLSQK	LIALLEVLSQK			IYELAAGGTAVGTGLNTR	IYELAAGGTAVGTGLNTR
EMEAELEDER	EMEAELEDER			ELAEDGYSGVEVR	ELAEDGYSGVEVR			ESYSVYVYK	ESYSVYVYK			LNYGIPAIVK	LNYGIPAIVK			LIDDMVAQVLK	LIDDMVAQVLK			IYISGMAPR	IYISGMAPR
EMEAELEDERKQR	EMEAELEDERKQR			ELAEEKREGYER	ELAEEKREGYER			ETADTDTADQVMASFK	ETADTDTADQVMASFK			LPAVVTADLR	LPAVVTADLR			LIEILSEK	LIEILSEK			IYVVDVGSEPR	IYVVDVGSEPR
EMEENFAVEAANYQDTIGR	EMEENFAVEAANYQDTIGR			ELAFLEAAR	ELAFLEAAR			ETAEADVASLNR	ETAEADVASLNR			LPDGSEIPLPPILLGR	LPDGSEIPLPPILLGR			LIEVDDER	LIEVDDER			KAILTTDDR	KAILTTDDR
EMEGPPGLR	EMEGPPGLR			ELAILLGMLDPAEKDEK	ELAILLGMLDPAEKDEK			ETASELLMR	ETASELLMR			LPFPIIDDR	LPFPIIDDR			LIFTDGSR	LIFTDGSR			KEAESSPFVER	KEAESSPFVER
EMGTPDVR	EMGTPDVR			ELALGQDR	ELALGQDR			ETAVFINISR	ETAVFINISR			LPTVTTVAVPAGYDWR	LPTVTTVAVPAGYDWR			LIIAGTSAYAR	LIIAGTSAYAR			KEEELQAALAR	KEEELQAALAR
EMNDAAMFYTNR	EMNDAAMFYTNR			ELANILK	ELANILK			ETGVPIAGR	ETGVPIAGR			LPVEEAYK	LPVEEAYK			LILIESR	LILIESR			KEGGLGPLNIPLLADVTR	KEGGLGPLNIPLLADVTR
EMNLSETAFIR	EMNLSETAFIR			ELDDATEANEGLSR	ELDDATEANEGLSR			ETLLQDFR	ETLLQDFR			LPVQLQR	LPVQLQR			LILPHVDIQLK	LILPHVDIQLK			KELSEPSSTR	KELSEPSSTR
EMTDGGVDFSFEVIGR	EMTDGGVDFSFEVIGR			ELDEATESNEAMGR	ELDEATESNEAMGR			ETLMDLSTK	ETLMDLSTK			LPWAVAGR	LPWAVAGR			LISWYDNEFGYSNR	LISWYDNEFGYSNR			KFVGGSGQVSER	KFVGGSGQVSER
EMVELPLR	EMVELPLR			ELDESLQVAER	ELDESLQVAER			ETNLDSLPLVDTHSK	ETNLDSLPLVDTHSK			LQAEAFQAR	LQAEAFQAR			LISYSYMVR	LISYSYMVR			KILESDRK	KILESDRK
EMVPIIAQYGDVLVR	EMVPIIAQYGDVLVR			ELDSLNSDR	ELDSLNSDR			ETNLDSLPLVDTHSKR	ETNLDSLPLVDTHSKR			LQALGLQLFVK	LQALGLQLFVK			LITLEEEMTK	LITLEEEMTK			KLLEGEEER	KLLEGEEER
ENAGEDPGLAR	ENAGEDPGLAR			ELDTVIGR	ELDTVIGR			ETPALTINR	ETPALTINR			LQAVTDDHIR	LQAVTDDHIR			LKEEIER	LKEEIER			KLLEGEESR	KLLEGEESR
ENGTVTAANASTLNDGAAALVLMTADAAKR	ENGTVTAANASTLNDGAAALVLMTADAAKR			ELEDATETADAMNR	ELEDATETADAMNR			ETPIGLVPK	ETPIGLVPK			LQDAEIAR	LQDAEIAR			LKLPAVVTADLR	LKLPAVVTADLR			KPEEVDDEVFYSPR	KPEEVDDEVFYSPR
ENIDALEELK	ENIDALEELK			ELEEIVQPIISK	ELEEIVQPIISK			ETTDTDTADQVIASFK	ETTDTDTADQVIASFK			LQDLYSIVR	LQDLYSIVR			LKPFGVQR	LKPFGVQR			KPFSIEDVEVAPPK	KPFSIEDVEVAPPK
ENLLDFIK	ENLLDFIK			ELEIEER	ELEIEER			ETTIQGLDGLSER	ETTIQGLDGLSER			LQEAAELEAVELPVPIR	LQEAAELEAVELPVPIR			LKQEYFVVAATLQDIIR	LKQEYFVVAATLQDIIR			KPFTEVIR	KPFTEVIR
ENVDRVTEALR	ENVDRVTEALR			ELELKVPLVVR	ELELKVPLVVR			ETVVEVPQVTWEDIGGLEDVKR	ETVVEVPQVTWEDIGGLEDVKR			LQEEMLQR	LQEEMLQR			LLADPTGAFGK	LLADPTGAFGK			KPIQEVLK	KPIQEVLK
ENVLIGDGAGFK	ENVLIGDGAGFK			ELFSNLQEFAGPSGK	ELFSNLQEFAGPSGK			ETWLSENQR	ETWLSENQR			LQEKEDLQELNDR	LQEKEDLQELNDR			LLADQAEAR	LLADQAEAR			KVESLQEEIAFLK	KVESLQEEIAFLK
ENVLITGGGR	ENVLITGGGR			ELFVMAR	ELFVMAR			ETYLAILMDR	ETYLAILMDR			LQFPLPTAQR	LQFPLPTAQR			LLDAVDTYIPVPAR	LLDAVDTYIPVPAR			KVFIEDVSR	KVFIEDVSR
EPLFGISTGNLITGLAAGAK	EPLFGISTGNLITGLAAGAK			ELGDHVTNLR	ELGDHVTNLR			EVAGFVLNR	EVAGFVLNR			LQGDVAGALEDLER	LQGDVAGALEDLER			LLDFEFSSGR	LLDFEFSSGR			KVGLIAAR	KVGLIAAR
EPHMQTGIK	EPHMQTGIK			ELGEYGLQAYTEVK	ELGEYGLQAYTEVK			EVDVGLAADVGTLQR	EVDVGLAADVGTLQR			LQLELSK	LQLELSK			LLEEHSR	LLEEHSR			KVPQVSTPTLVEVSR	KVPQVSTPTLVEVSR
EPPFPLSTR	EPPFPLSTR			ELGLETYKVNEVER	ELGLETYKVNEVER			EVEMDAVGKDGR	EVEMDAVGKDGR			LQLGPEILQR	LQLGPEILQR			LLEGEEER	LLEGEEER			KYEEVAR	KYEEVAR
EPQVYTLPPSR	EPQVYTLPPSR			ELGLNPEK	ELGLNPEK			EVITAVRK	EVITAVRK			LQQELDDLLVDLDHQR	LQQELDDLLVDLDHQR			LLEGEESR	LLEGEESR			LAAAFAVSR	LAAAFAVSR
EPQVYTLPPSREEMTK	EPQVYTLPPSREEMTK			ELGTVMR	ELGTVMR			EVLAELEALER	EVLAELEALER			LQSLTENLTK	LQSLTENLTK			LLEPVLLLGK	LLEPVLLLGK			LAADVGK	LAADVGK
EQADFAIEALAK	EQADFAIEALAK			ELHLDNNK	ELHLDNNK			EVLAELEALERR	EVLAELEALERR			LQVAGEITTGPR	LQVAGEITTGPR			LLEVLSGER	LLEVLSGER			LAAEQELIR	LAAEQELIR
EQAEAEVASLNRR	EQAEAEVASLNRR			ELHSEFSEVMNEIWASDQIR	ELHSEFSEVMNEIWASDQIR			EVLASDLVVK	EVLASDLVVK			LQVFQALR	LQVFQALR			LLEYDTVTR	LLEYDTVTR			LAAIAESGVER	LAAIAESGVER
EQAEEERYFR	EQAEEERYFR			ELIGATAGK	ELIGATAGK			EVPLNTIIFMGR	EVPLNTIIFMGR			LQVIQFK	LQVIQFK			LLGSDGSPLMDMLQLAEEPVPQAGQELR	LLGSDGSPLMDMLQLAEEPVPQAGQELR			LAALTAGDR	LAALTAGDR
EQAGGDATENFEDVGHSTDAR	EQAGGDATENFEDVGHSTDAR			ELIPEATEK	ELIPEATEK			EVQLEELEAAR	EVQLEELEAAR			LQVVDQPLPVR	LQVVDQPLPVR			LLIYGASTR	LLIYGASTR			LADALQELR	LADALQELR
EQEITAVQAR	EQEITAVQAR			ELIPNIPFQMLLR	ELIPNIPFQMLLR			EVQVEHIK	EVQVEHIK			LRDADPILR	LRDADPILR			LLLEGGADVK	LLLEGGADVK			LADLIER	LADLIER
EQFLDGDGWTSR	EQFLDGDGWTSR			ELISNASDALDK	ELISNASDALDK			EVSQPDWTPPPEVTLVLTK	EVSQPDWTPPPEVTLVLTK			LRDLEDSLAR	LRDLEDSLAR			LLLGAGAVAYGVR	LLLGAGAVAYGVR			LADLIERDR	LADLIERDR
EQGVLSFWR	EQGVLSFWR			ELISNASDALDKIR	ELISNASDALDKIR			EVVIVSATR	EVVIVSATR			LRVDPVNFK	LRVDPVNFK			LLLPGELAK	LLLPGELAK			LADMALALESAR	LADMALALESAR
EQISDIDDAVR	EQISDIDDAVR			ELISNSSDALDKIR	ELISNSSDALDKIR			EWPSNLDLR	EWPSNLDLR			LSAEERDQLLPNLR	LSAEERDQLLPNLR			LLLPWLEAR	LLLPWLEAR			LAEELDVPVYLYGEAAR	LAEELDVPVYLYGEAAR
EQIVVDLSHPGVSEDDQVSR	EQIVVDLSHPGVSEDDQVSR			ELLAVPDNYK	ELLAVPDNYK			EWPSNLDLRK	EWPSNLDLRK			LSDAGITPLFLTR	LSDAGITPLFLTR			LLMDDLK	LLMDDLK			LAGGEVPQDR	LAGGEVPQDR
EQLAALKK	EQLAALKK			ELLDVVHK	ELLDVVHK			EYDEETVR	EYDEETVR			LSDGVAVLK	LSDGVAVLK			LLNRLADLIER	LLNRLADLIER			LAGTQPLEVLEAVQR	LAGTQPLEVLEAVQR
EQLAIAEFAR	EQLAIAEFAR			ELLELASR	ELLELASR			EYQDLLNVK	EYQDLLNVK			LSDHPDVR	LSDHPDVR			LLPLDFGR	LLPLDFGR			LAHLGVQVK	LAHLGVQVK
EQTADGVAVIPVLQR	EQTADGVAVIPVLQR			ELLLQPVTISR	ELLLQPVTISR			EYVESQLQR	EYVESQLQR			LSDLLDWR	LSDLLDWR			LLTYNAAR	LLTYNAAR			LAIEAGFR	LAIEAGFR
EQVANSAFVER	EQVANSAFVER			ELLLTGPGLEER	ELLLTGPGLEER			EYYEALPELK	EYYEALPELK			LSDVYNR	LSDVYNR			LLVAGEGHTR	LLVAGEGHTR			LAILQVGNR	LAILQVGNR
EQVIAALR	EQVIAALR			ELLQESALIR	ELLQESALIR			FAAATGATPIAGR	FAAATGATPIAGR			LSEDYGVLK	LSEDYGVLK			LLVPYLMEAIR	LLVPYLMEAIR			LALGDDSPALK	LALGDDSPALK
EQVPGFTPR	EQVPGFTPR			ELLREETGAALKPR	ELLREETGAALKPR			FAADAVKLER	FAADAVKLER			LSEELSGGR	LSEELSGGR			LLVQEDLTR	LLVQEDLTR			LALIQEK	LALIQEK
EQWDTIEELIR	EQWDTIEELIR			ELLTTMGDR	ELLTTMGDR			FAAVGFHR	FAAVGFHR			LSGTGSAGATIR	LSGTGSAGATIR			LLVTPPK	LLVTPPK			LALLVDTVGPR	LALLVDTVGPR
ESLALIAEQGLENSWR	ESLALIAEQGLENSWR			ELLTTMGDRFTDEEVDELYR	ELLTTMGDRFTDEEVDELYR			FADGDLDAVLSR	FADGDLDAVLSR			LSHEALR	LSHEALR			LLVVDPETDEQLQK	LLVVDPETDEQLQK			LALQALTEK	LALQALTEK
ESLQQMAEVTR	ESLQQMAEVTR			ELHMQTPNFR	ELHMQTPNFR			FADLSEAANR	FADLSEAANR			LSILYPATTGR	LSILYPATTGR			LLVVTDPR	LLVVTDPR			LAHMQEFMILPVGAANFR	LAHMQEFMILPVGAANFR
ESLREVQLEELEAAR	ESLREVQLEELEAAR			ELMWNFR	ELMWNFR			FADLSEAANRNNDALR	FADLSEAANRNNDALR			LSIVPVR	LSIVPVR			LLVVYPWTQR	LLVVYPWTQR			LAPEYEAAATR	LAPEYEAAATR
ESPQEIAR	ESPQEIAR			ELNITAAK	ELNITAAK			FAELTLK	FAELTLK			LSLNIDPDAK	LSLNIDPDAK			LLWDVVR	LLWDVVR			LAPGGHVGR	LAPGGHVGR
ESSSHHPGIAEFPSR	ESSSHHPGIAEFPSR			ELNLPFGGMK	ELNLPFGGMK			FAFQAEVNR	FAFQAEVNR			LSNIFVIGK	LSNIFVIGK			LMDVGLIAIR	LMDVGLIAIR			LAQAGYR	LAQAGYR
ESTLHLVLR	ESTLHLVLR			ELNMGQR	ELNMGQR			FAHTVVTSR	FAHTVVTSR			LSPEELLLR	LSPEELLLR			LMHLEFGR	LMHLEFGR			LAQGEYIAPEK	LAQGEYIAPEK
ESVFTVEGGHR	ESVFTVEGGHR			ELPAAVAPAGPASLAR	ELPAAVAPAGPASLAR			FAIQDISVEETSAK	FAIQDISVEETSAK			LSPLGEEMR	LSPLGEEMR			LMLLLEVISGER	LMLLLEVISGER			LASDLLEWIR	LASDLLEWIR
ESVLQMHMQAGQR	ESVLQMHMQAGQR			ELPNIEER	ELPNIEER			FALDGFFSSIR	FALDGFFSSIR			LSPSPTSQR	LSPSPTSQR			LMVTGAAPVSATVLTFLR	LMVTGAAPVSATVLTFLR			LATALQK	LATALQK
ESYSIYVYK	ESYSIYVYK			ELPSFLGK	ELPSFLGK			FANTVGLVVER	FANTVGLVVER			LSQEDPDYGIR	LSQEDPDYGIR			LNDFASTVR	LNDFASTVR			LATQSNEITIPVTFESR	LATQSNEITIPVTFESR
ESYSVYVYK	ESYSVYVYK			ELPSLEQK	ELPSLEQK			FANYIDKVR	FANYIDKVR			LSQLEGVNVER	LSQLEGVNVER			LNDSILQATEQR	LNDSILQATEQR			LAVNMVPFPR	LAVNMVPFPR
ETADTDTADQVMASFK	ETADTDTADQVMASFK			ELPTAFDYVEFTR	ELPTAFDYVEFTR			FAPPEPPESWSGVR	FAPPEPPESWSGVR			LSQRFPK	LSQRFPK			LNFAVASR	LNFAVASR			LAVYIDR	LAVYIDR
ETAEADVASLNR	ETAEADVASLNR			ELQAAQAR	ELQAAQAR			FAQEQIAPLVSTMDENSK	FAQEQIAPLVSTMDENSK			LSRSSALASK	LSRSSALASK			LNIPVSQVNPR	LNIPVSQVNPR			LAVYQAGAR	LAVYQAGAR
ETASELLMR	ETASELLMR			ELSDFISYLQR	ELSDFISYLQR			FAQPGSFEYEYAMR	FAQPGSFEYEYAMR			LSVAAQEAAR	LSVAAQEAAR			LNLDSIIGR	LNLDSIIGR			LDAEVPTR	LDAEVPTR
ETAVFINISR	ETAVFINISR			ELSEIAQSIVANGK	ELSEIAQSIVANGK			FAQVLPDGTYVK	FAQVLPDGTYVK			LSVISVEDPPQR	LSVISVEDPPQR			LNVITVGPR	LNVITVGPR			LDELRDEGK	LDELRDEGK
ETGVPIAGR	ETGVPIAGR			ELSEPSSTR	ELSEPSSTR			FASEIAGVDDLGTTGR	FASEIAGVDDLGTTGR			LSVLLLEK	LSVLLLEK			LNVTPLAR	LNVTPLAR			LDGNQDLIR	LDGNQDLIR
ETIPLQETSLYTQDR	ETIPLQETSLYTQDR			ELSTPVTFPDGR	ELSTPVTFPDGR			FASQQGMTAYGTR	FASQQGMTAYGTR			LTAEDLFEAR	LTAEDLFEAR			LPASFDAR	LPASFDAR			LDIDPETITWQR	LDIDPETITWQR
ETLLQDFR	ETLLQDFR			ELSYFGVK	ELSYFGVK			FAVFGLGNK	FAVFGLGNK			LTGMAFR	LTGMAFR			LPAVVTADLR	LPAVVTADLR			LDLAGRDLTDYLMK	LDLAGRDLTDYLMK
ETLMDLSTK	ETLMDLSTK			ELTPFLLK	ELTPFLLK			FAVLQTYGDTTHTLVEK	FAVLQTYGDTTHTLVEK			LTGVPAALDLITSGR	LTGVPAALDLITSGR			LPDGSEIPLPPILLGR	LPDGSEIPLPPILLGR			LDPHLVLDQLR	LDPHLVLDQLR
ETLNISGPPLK	ETLNISGPPLK			ELTPQVVSAAR	ELTPQVVSAAR			FDAGELITQR	FDAGELITQR			LTTLELLEVR	LTTLELLEVR			LPFPIIDDR	LPFPIIDDR			LDPTGTFEK	LDPTGTFEK
ETNLDSLPLVDTHSK	ETNLDSLPLVDTHSK			ELTVSNNDINEAGVR	ELTVSNNDINEAGVR			FDGILGMAYPR	FDGILGMAYPR			LTVEDPVTVEYITR	LTVEDPVTVEYITR			LPSEGPR	LPSEGPR			LDQGGAPLAGTNK	LDQGGAPLAGTNK
ETNLDSLPLVDTHSKR	ETNLDSLPLVDTHSKR			ELVEPVSR	ELVEPVSR			FDGNKPDTLGLNTR	FDGNKPDTLGLNTR			LTVGLTR	LTVGLTR			LPTVTTVAVPAGYDWR	LPTVTTVAVPAGYDWR			LDQLIYIPLPDEK	LDQLIYIPLPDEK
ETPALTINR	ETPALTINR			ELWFSDDPNVTK	ELWFSDDPNVTK			FDMIVPILEK	FDMIVPILEK			LTYEIEDEKRR	LTYEIEDEKRR			LPVQLQR	LPVQLQR			LDSGDLLQQAQEIR	LDSGDLLQQAQEIR
ETPIGLVPK	ETPIGLVPK			ELYPVEFR	ELYPVEFR			FDPLVILK	FDPLVILK			LVAASQAALGL	LVAASQAALGL			LPWAVAGR	LPWAVAGR			LDTSEVVFNSK	LDTSEVVFNSK
ETTDTDTADQVIASFK	ETTDTDTADQVIASFK			EMEAELEDER	EMEAELEDER			FDVSGYPTIK	FDVSGYPTIK			LVADFM(UniMod:35)AK	LVADFMAK	M(UniMod:35)		LQAEAFQAR	LQAEAFQAR			LDYILGLK	LDYILGLK
ETTIQGLDGLSER	ETTIQGLDGLSER			EMEAELEDERKQR	EMEAELEDERKQR			FEAPLFNAR	FEAPLFNAR			LVAGEMGQNEPDQGGQR	LVAGEMGQNEPDQGGQR			LQALGLQLFVK	LQALGLQLFVK			LEAALGEAK	LEAALGEAK
ETVVEVPQVTWEDIGGLEDVKR	ETVVEVPQVTWEDIGGLEDVKR			EMEENFAVEAANYQDTIGR	EMEENFAVEAANYQDTIGR			FEELNADLFR	FEELNADLFR			LVAIVDVIDQNR	LVAIVDVIDQNR			LQAVTDDHIR	LQAVTDDHIR			LEDVLPLAFTR	LEDVLPLAFTR
ETWLSENQR	ETWLSENQR			EMEGPPGLR	EMEGPPGLR			FEELNMDLFR	FEELNMDLFR			LVDYLDVGFDTTR	LVDYLDVGFDTTR			LQDAEIAR	LQDAEIAR			LEEQAQQIR	LEEQAQQIR
ETYLAILMDR	ETYLAILMDR			EMGTPDVR	EMGTPDVR			FELLPDPTR	FELLPDPTR			LVEIAQVPK	LVEIAQVPK			LQDSVGYR	LQDSVGYR			LEGEDSAR	LEGEDSAR
EVAGFVLNR	EVAGFVLNR			EMNLSETAFIR	EMNLSETAFIR			FELLPDPTRIPIPIAR	FELLPDPTRIPIPIAR			LVFDEYLK	LVFDEYLK			LQEEMLQR	LQEEMLQR			LEGILGGLGLR	LEGILGGLGLR
EVDEQMLNVQNK	EVDEQMLNVQNK			EMSGSPASGIPVK	EMSGSPASGIPVK			FFDEESYSLLR	FFDEESYSLLR			LVGEIHMQETGTR	LVGEIHMQETGTR			LQEIYQELTR	LQEIYQELTR			LEGMAAFR	LEGMAAFR
EVDIGIPDATGR	EVDIGIPDATGR			EMTDGGVDFSFEVIGR	EMTDGGVDFSFEVIGR			FFESFGDLSTPDAVM(UniMod:35)GNPK	FFESFGDLSTPDAVMGNPK	M(UniMod:35)		LVGPGQWPGAR	LVGPGQWPGAR			LQELENR	LQELENR			LELAQYR	LELAQYR
EVDVGLAADVGTLQR	EVDVGLAADVGTLQR			EMVAHNYDR	EMVAHNYDR			FFESFGDLSTPDAVMGNPKVK	FFESFGDLSTPDAVMGNPKVK			LVHVEEPHTETVR	LVHVEEPHTETVR			LQFPLPTAQR	LQFPLPTAQR			LELQGPR	LELQGPR
EVEMDAVGK	EVEMDAVGK			EMVELPLR	EMVELPLR			FFGNLMDASK	FFGNLMDASK			LVIAGHLLR	LVIAGHLLR			LQGDVAGALEDLER	LQGDVAGALEDLER			LENYPIPEPGPNEVLLR	LENYPIPEPGPNEVLLR
EVEMDAVGKDGR	EVEMDAVGKDGR			EMVPIIAQYGDVLVR	EMVPIIAQYGDVLVR			FFGNTWAEMYR	FFGNTWAEMYR			LVIITAGAR	LVIITAGAR			LQIWDTAGQER	LQIWDTAGQER			LEQDEYALR	LEQDEYALR
EVFEDAAEIR	EVFEDAAEIR			ENGTVTAANASTLNDGAAALVLMTADAAKR	ENGTVTAANASTLNDGAAALVLMTADAAKR			FFPLESWQIGK	FFPLESWQIGK			LVILEGELER	LVILEGELER			LQLELSK	LQLELSK			LEQGYELQFR	LEQGYELQFR
EVIEYAR	EVIEYAR			ENIWSASEELLLR	ENIWSASEELLLR			FFTNFESR	FFTNFESR			LVINGNPITIFQER	LVINGNPITIFQER			LQPVLQPLPSPGVGGK	LQPVLQPLPSPGVGGK			LEQLGAQR	LEQLGAQR
EVITAVRK	EVITAVRK			ENLLDFIK	ENLLDFIK			FFVADTANEALEAAK	FFVADTANEALEAAK			LVLEVAQHLGESTVR	LVLEVAQHLGESTVR			LQQELDDLLVDLDHQR	LQQELDDLLVDLDHQR			LEQPDPGAVAAAAILR	LEQPDPGAVAAAAILR
EVLAELEALER	EVLAELEALER			ENPVYEK	ENPVYEK			FFVGGNWK	FFVGGNWK			LVMAAANR	LVMAAANR			LQVAGEITTGPR	LQVAGEITTGPR			LEVAPISDIIAIK	LEVAPISDIIAIK
EVLAELEALERR	EVLAELEALERR			ENTLNQLVGAAFGAAGQR	ENTLNQLVGAAFGAAGQR			FFVSSSQGR	FFVSSSQGR			LVNEVTEFAK	LVNEVTEFAK			LQVFQALR	LQVFQALR			LEVGTETIIDK	LEVGTETIIDK
EVLASDLVVK	EVLASDLVVK			ENVDRVTEALR	ENVDRVTEALR			FGDIVPLGVTHMTSR	FGDIVPLGVTHMTSR			LVPVLSAK	LVPVLSAK			LQVIQFK	LQVIQFK			LFAEAVQK	LFAEAVQK
EVPAVPETLK	EVPAVPETLK			ENVLIGDGAGFK	ENVLIGDGAGFK			FGDVIPM(UniMod:35)SLAR	FGDVIPMSLAR	M(UniMod:35)		LVQLLVK	LVQLLVK			LQYAIISEAWR	LQYAIISEAWR			LFALEFAR	LFALEFAR
EVPLNTIIFMGR	EVPLNTIIFMGR			ENVLITGGGR	ENVLITGGGR			FGGEHVPNSPFQVTALAGDQPSVQPPLR	FGGEHVPNSPFQVTALAGDQPSVQPPLR			LVQLLVR	LVQLLVR			LRDADPILR	LRDADPILR			LFAYPDTHR	LFAYPDTHR
EVPMVVVPPVGAK	EVPMVVVPPVGAK			EPLFGISTGNLITGLAAGAK	EPLFGISTGNLITGLAAGAK			FGGGNPELLTQMVSK	FGGGNPELLTQMVSK			LVSGWVKPIIIGR	LVSGWVKPIIIGR			LRDLEDSLAR	LRDLEDSLAR			LFDFQGLQHQVAHVATQLEAAR	LFDFQGLQHQVAHVATQLEAAR
EVQGNESEAFR	EVQGNESEAFR			EPHMQTGIK	EPHMQTGIK			FGIHPVAGR	FGIHPVAGR			LVTDLTK	LVTDLTK			LRVDPVNFK	LRVDPVNFK			LFDQAFGLPR	LFDQAFGLPR
EVQLEELEAAR	EVQLEELEAAR			EPPFPLSTR	EPPFPLSTR			FGMAAALAGTMR	FGMAAALAGTMR			LVTTGVLK	LVTTGVLK			LSAEERDQLLPNLR	LSAEERDQLLPNLR			LFEASIETGDR	LFEASIETGDR
EVQVEHIK	EVQVEHIK			EPPLLLGVLHPNTK	EPPLLLGVLHPNTK			FGNEVIPVTVTVK	FGNEVIPVTVTVK			LVVGSQAR	LVVGSQAR			LSDAGITPLFLTR	LSDAGITPLFLTR			LFEFAGYDVLR	LFEFAGYDVLR
EVSQPDWTPPPEVTLVLTK	EVSQPDWTPPPEVTLVLTK			EPQVYTLPPSR	EPQVYTLPPSR			FGQAATMEGIGAIGGTPPAFNR	FGQAATMEGIGAIGGTPPAFNR			LWPVLETDEVVR	LWPVLETDEVVR			LSDGVAVLK	LSDGVAVLK			LFEGNALLR	LFEGNALLR
EVVIVSATR	EVVIVSATR			EPQVYTLPPSREEMTK	EPQVYTLPPSREEMTK			FGQGGAGPVGGQGPR	FGQGGAGPVGGQGPR			LYDIEQQQIR	LYDIEQQQIR			LSDHPDVR	LSDHPDVR			LFELEEQDLFR	LFELEEQDLFR
EWPSNLDLR	EWPSNLDLR			EQADFAIEALAK	EQADFAIEALAK			FGSGMNMGR	FGSGMNMGR			LYEQLSGK	LYEQLSGK			LSDLLDWR	LSDLLDWR			LFFLQVK	LFFLQVK
EWPSNLDLRK	EWPSNLDLRK			EQAGGDATENFEDVGHSTDAR	EQAGGDATENFEDVGHSTDAR			FGVPLGYGGPHAAFFAVR	FGVPLGYGGPHAAFFAVR			LYFEELSLER	LYFEELSLER			LSDVYNR	LSDVYNR			LFGAAEVQR	LFGAAEVQR
EYDEETVR	EYDEETVR			EQEITAVQAR	EQEITAVQAR			FHHTIGGSR	FHHTIGGSR			LYPPVPGIGR	LYPPVPGIGR			LSEELSGGR	LSEELSGGR			LFSGDVVLTAR	LFSGDVVLTAR
EYQDLLNVK	EYQDLLNVK			EQFLDGDGWTSR	EQFLDGDGWTSR			FHQLDIDDLQSIR	FHQLDIDDLQSIR			LYTLVLTDPDAPSR	LYTLVLTDPDAPSR			LSFAVPFR	LSFAVPFR			LFSWIVNR	LFSWIVNR
EYSLQVLK	EYSLQVLK			EQGFLSFWR	EQGFLSFWR			FHVEEEGK	FHVEEEGK			M(UniMod:35)ALDIEIATYR	MALDIEIATYR	M(UniMod:35)		LSGQDVER	LSGQDVER			LFTLTALR	LFTLTALR
EYVESQLQR	EYVESQLQR			EQGVLSFWR	EQGVLSFWR			FHVEEEGKGK	FHVEEEGKGK			M(UniMod:35)FLSFPTTK	MFLSFPTTK	M(UniMod:35)		LSGTGSAGATIR	LSGTGSAGATIR			LFVEDSIHDEFVR	LFVEDSIHDEFVR
FAAATGATPIAGR	FAAATGATPIAGR			EQIVVDLSHPGVSEDDQVSR	EQIVVDLSHPGVSEDDQVSR			FIAVGYVDDTQFVR	FIAVGYVDDTQFVR			M(UniMod:35)PELVDFR	MPELVDFR	M(UniMod:35)		LSHEALR	LSHEALR			LGDLYEEEMR	LGDLYEEEMR
FAADAVKLER	FAADAVKLER			EQLAALKK	EQLAALKK			FIEEHATK	FIEEHATK			MADALDNYVIR	MADALDNYVIR			LSILYPATTGR	LSILYPATTGR			LGELPSWILMR	LGELPSWILMR
FAAVGFHR	FAAVGFHR			EQLAIAEFAR	EQLAIAEFAR			FIGPSPEVVR	FIGPSPEVVR			MAEAELVQEGK	MAEAELVQEGK			LSIVPVR	LSIVPVR			LGEPIPISK	LGEPIPISK
FADGDLDAVLSR	FADGDLDAVLSR			EQTADGVAVIPVLQR	EQTADGVAVIPVLQR			FIIPNVVK	FIIPNVVK			MAGTLPEYR	MAGTLPEYR			LSLNIDPDAK	LSLNIDPDAK			LGGPEAGLGEYLFER	LGGPEAGLGEYLFER
FADLSEAANR	FADLSEAANR			EQVANSAFVER	EQVANSAFVER			FILNLPTFSVR	FILNLPTFSVR			MALVLER	MALVLER			LSNIFVIGK	LSNIFVIGK			LGLDYEER	LGLDYEER
FAEAFEAIPR	FAEAFEAIPR			EQVIAALR	EQVIAALR			FIPEFIR	FIPEFIR			MEAFVVYR	MEAFVVYR			LSPEELLLR	LSPEELLLR			LGLPARPWPR	LGLPARPWPR
FAEIIEK	FAEIIEK			EQVPGFTPR	EQVPGFTPR			FITIFGTR	FITIFGTR			MELERPGGNEITR	MELERPGGNEITR			LSPSPTSQR	LSPSPTSQR			LGPALATGNVVVMK	LGPALATGNVVVMK
FAELTLK	FAELTLK			EQWDTIEELIR	EQWDTIEELIR			FITLVPSNLPHEATR	FITLVPSNLPHEATR			MEYDGILIAGGPGNPALAEPLIQNVR	MEYDGILIAGGPGNPALAEPLIQNVR			LSQEDPDYGIR	LSQEDPDYGIR			LGPLQVAR	LGPLQVAR
FAFQAEVNR	FAFQAEVNR			ESADPLGAWLQDAR	ESADPLGAWLQDAR			FKDLGEENFK	FKDLGEENFK			MIEDAER	MIEDAER			LSQLEGVNVER	LSQLEGVNVER			LGPLVEQGR	LGPLVEQGR
FAIQDISVEETSAK	FAIQDISVEETSAK			ESAYLYAR	ESAYLYAR			FLASVSTVLTSK	FLASVSTVLTSK			MIGGPILPSER	MIGGPILPSER			LSQRFPK	LSQRFPK			LGTPALTSR	LGTPALTSR
FALDGFFSSIR	FALDGFFSSIR			ESGPTTYK	ESGPTTYK			FLATTPNSLLVSWQPPR	FLATTPNSLLVSWQPPR			MIPGVVDGVFLPR	MIPGVVDGVFLPR			LSRSSALASK	LSRSSALASK			LGVIEDHSNR	LGVIEDHSNR
FALDMAR	FALDMAR			ESGVELFAIGVK	ESGVELFAIGVK			FLAVGLVDNTVR	FLAVGLVDNTVR			MIQVVSR	MIQVVSR			LSVAAQEAAR	LSVAAQEAAR			LGWLEDGR	LGWLEDGR
FANTVGLVVER	FANTVGLVVER			ESGYNMIHFTPLQTLGLSR	ESGYNMIHFTPLQTLGLSR			FLDGIYVSEK	FLDGIYVSEK			MLAEDELR	MLAEDELR			LSVISVEDPPQR	LSVISVEDPPQR			LHDFGYR	LHDFGYR
FANYIDKVR	FANYIDKVR			ESLALIAEQGLENSWR	ESLALIAEQGLENSWR			FLEEATR	FLEEATR			MLEIDPQK	MLEIDPQK			LSVLLLEK	LSVLLLEK			LHEAVFLR	LHEAVFLR
FAPPEPPESWSGVR	FAPPEPPESWSGVR			ESLQQMAEVTR	ESLQQMAEVTR			FLEEYLSSTPQR	FLEEYLSSTPQR			MLLYTEVTR	MLLYTEVTR			LTDADAMK	LTDADAMK			LHEEIDR	LHEEIDR
FAQEQIAPLVSTMDENSK	FAQEQIAPLVSTMDENSK			ESPQEIAR	ESPQEIAR			FLEQQNAALAAEVNR	FLEQQNAALAAEVNR			MLVDLAK	MLVDLAK			LTGMAFR	LTGMAFR			LHELQEK	LHELQEK
FAQPGSFEYEYAMR	FAQPGSFEYEYAMR			ESQPLLGTVIDGMLLLK	ESQPLLGTVIDGMLLLK			FLFPEGIK	FLFPEGIK			MMLVLPR	MMLVLPR			LTGVFAPR	LTGVFAPR			LHFFMPGFAPLTSR	LHFFMPGFAPLTSR
FAQVLPDGTYVK	FAQVLPDGTYVK			ESTLHLVLR	ESTLHLVLR			FLGLTER	FLGLTER			MMWFSPVTLK	MMWFSPVTLK			LTGVPAALDLITSGR	LTGVPAALDLITSGR			LHIMAGR	LHIMAGR
FASEIAGVDDLGTTGR	FASEIAGVDDLGTTGR			ESVFTVEGGHR	ESVFTVEGGHR			FLGSGPR	FLGSGPR			MPEFYNR	MPEFYNR			LTTLELLEVR	LTTLELLEVR			LHPPVPVISR	LHPPVPVISR
FAVFGLGNK	FAVFGLGNK			ESVLQMHMQAGQR	ESVLQMHMQAGQR			FLGTEPEPDAVGLDSGHIR	FLGTEPEPDAVGLDSGHIR			MPLFEHYTR	MPLFEHYTR			LTTLVDADAEAFTAYLEAMR	LTTLVDADAEAFTAYLEAMR			LHSFLGDDVFLR	LHSFLGDDVFLR
FAVLQTYGDTTHTLVEK	FAVLQTYGDTTHTLVEK			ESYSIYVYK	ESYSIYVYK			FLGVAEQLHNEGFK	FLGVAEQLHNEGFK			MPMSNVHLR	MPMSNVHLR			LTVEDPVTVEYITR	LTVEDPVTVEYITR			LHVDPENFR	LHVDPENFR
FDADYAEK	FDADYAEK			ESYSVYVYK	ESYSVYVYK			FLIDGFPR	FLIDGFPR			HMQFGVPLAR	HMQFGVPLAR			LTVGLTR	LTVGLTR			LHYFNAR	LHYFNAR
FDAGELITQR	FDAGELITQR			ETADTDTADQVMASFK	ETADTDTADQVMASFK			FLLDTLK	FLLDTLK			HMQQQLDEYQELLDIK	HMQQQLDEYQELLDIK			LVADFM(UniMod:35)AK	LVADFMAK	M(UniMod:35)		LHYSNIR	LHYSNIR
FDEILEASDGIMVAR	FDEILEASDGIMVAR			ETAEADVASLNR	ETAEADVASLNR			FLLYGLSGR	FLLYGLSGR			MTGFELTEGVK	MTGFELTEGVK			LVADYMAEK	LVADYMAEK			LIAGPEK	LIAGPEK
FDGILGMAYPR	FDGILGMAYPR			ETAVFINISR	ETAVFINISR			FLNALTLNMIR	FLNALTLNMIR			MTLADIER	MTLADIER			LVAGEMGQNEPDQGGQR	LVAGEMGQNEPDQGGQR			LIALLEVLSQK	LIALLEVLSQK
FDGNKPDTLGLNTR	FDGNKPDTLGLNTR			ETDLLLDDSLVSIFGNR	ETDLLLDDSLVSIFGNR			FLNEMIAPVMR	FLNEMIAPVMR			MVEGFFDR	MVEGFFDR			LVAIVDVIDQNR	LVAIVDVIDQNR			LIDDMVAQAMK	LIDDMVAQAMK
FDGVQDPR	FDGVQDPR			ETDLLLDDSLVSIFGNRR	ETDLLLDDSLVSIFGNRR			FLPDEAR	FLPDEAR			MVGVPAALDMMLTGR	MVGVPAALDMMLTGR			LVDQNIFSFYLSR	LVDQNIFSFYLSR			LIDDMVAQVLK	LIDDMVAQVLK
FDMIVPILEK	FDMIVPILEK			ETGVPIAGR	ETGVPIAGR			FLPLFDR	FLPLFDR			MVPLLNK	MVPLLNK			LVDYLDVGFDTTR	LVDYLDVGFDTTR			LIEILSEK	LIEILSEK
FDPLVILK	FDPLVILK			ETIPLQETSLYTQDR	ETIPLQETSLYTQDR			FLQDYFDGNLKR	FLQDYFDGNLKR			MVVPAALK	MVVPAALK			LVEEGIVSPSDLDLVMSEGLGMR	LVEEGIVSPSDLDLVMSEGLGMR			LIEVDDER	LIEVDDER
FDSFTVQYK	FDSFTVQYK			ETLLQDFR	ETLLQDFR			FLQPGSPR	FLQPGSPR			MVVPGLDGAQIPR	MVVPGLDGAQIPR			LVEIAAK	LVEIAAK			LIFTDGSR	LIFTDGSR
FDSPESHVGVAWR	FDSPESHVGVAWR			ETLMDLSTK	ETLMDLSTK			FLSLDLQGDPR	FLSLDLQGDPR			MWEELPEVVR	MWEELPEVVR			LVEIAQVPK	LVEIAQVPK			LIGDAAK	LIGDAAK
FDVSGYPTIK	FDVSGYPTIK			ETLNISGPPLK	ETLNISGPPLK			FLSQPFQVAEVFTGHMGK	FLSQPFQVAEVFTGHMGK			NALLPEGIPSLLK	NALLPEGIPSLLK			LVFDEYLK	LVFDEYLK			LIIAGTSAYAR	LIIAGTSAYAR
FEAPLFNAR	FEAPLFNAR			ETNLDSLPLVDTHSK	ETNLDSLPLVDTHSK			FLSVLER	FLSVLER			NFDEILR	NFDEILR			LVGGQAGLGR	LVGGQAGLGR			LILIESR	LILIESR
FEDENFILK	FEDENFILK			ETNLDSLPLVDTHSKR	ETNLDSLPLVDTHSKR			FLSVLERQ	FLSVLERQ			NFDLRPGVIVR	NFDLRPGVIVR			LVGPGQWPGAR	LVGPGQWPGAR			LILPHVDIQLK	LILPHVDIQLK
FEELNMDLFR	FEELNMDLFR			ETPALTINR	ETPALTINR			FLVGPDGIPIMR	FLVGPDGIPIMR			NFPSPVDAAFR	NFPSPVDAAFR			LVIAGHLLR	LVIAGHLLR			LISWYDNEFGYSNR	LISWYDNEFGYSNR
FELLPDPTRIPIPIAR	FELLPDPTRIPIPIAR			ETPIGLVPK	ETPIGLVPK			FLWFLQK	FLWFLQK			NFVINVVNR	NFVINVVNR			LVIITAGAR	LVIITAGAR			LISYSYMVR	LISYSYMVR
FFDEESYSLLR	FFDEESYSLLR			ETTDTDTADQVIASFK	ETTDTDTADQVIASFK			FLYIWPNAR	FLYIWPNAR			NIASMVR	NIASMVR			LVINGNPITIFQER	LVINGNPITIFQER			LITLEEEMTK	LITLEEEMTK
FFESFGDLSTPDAVM(UniMod:35)GNPK	FFESFGDLSTPDAVMGNPK	M(UniMod:35)		ETTIQGLDGLSER	ETTIQGLDGLSER			FMAPDIEAAHR	FMAPDIEAAHR			NIDSEEVGK	NIDSEEVGK			LVLEVAQHLGESTVR	LVLEVAQHLGESTVR			LKAEGSEIR	LKAEGSEIR
FFGNLMDASK	FFGNLMDASK			ETVVEVPQVTWEDIGGLEDVKR	ETVVEVPQVTWEDIGGLEDVKR			FMEDTAAEK	FMEDTAAEK			NIEDVIAQGIGK	NIEDVIAQGIGK			LVMAAANR	LVMAAANR			LKEEIER	LKEEIER
FFGNTWAEMYR	FFGNTWAEMYR			ETWLSENQR	ETWLSENQR			FMELLEPLNER	FMELLEPLNER			NILGGTVFR	NILGGTVFR			LVNEVTEFAK	LVNEVTEFAK			LKLPAVVTADLR	LKLPAVVTADLR
FFPASADR	FFPASADR			ETYLAILMDR	ETYLAILMDR			FNALQYLR	FNALQYLR			NILVSSAGSR	NILVSSAGSR			LVPVLSAK	LVPVLSAK			LKPFGVQR	LKPFGVQR
FFPLESWQIGK	FFPLESWQIGK			EVAAFAQFGSDLDAATQQLLSR	EVAAFAQFGSDLDAATQQLLSR			FNASIAYDR	FNASIAYDR			NIVAAMK	NIVAAMK			LVQAFQFTDK	LVQAFQFTDK			LLADPTGAFGK	LLADPTGAFGK
FFSPLQK	FFSPLQK			EVAAPDVGR	EVAAPDVGR			FNASQLITQR	FNASQLITQR			NIVEAAAVR	NIVEAAAVR			LVQDVANNTNEEAGDGTTTATVLAR	LVQDVANNTNEEAGDGTTTATVLAR			LLADQAEAR	LLADQAEAR
FFTNFESR	FFTNFESR			EVDDLEQWIAER	EVDDLEQWIAER			FNEEHIPDSPFVVPVASPSGDAR	FNEEHIPDSPFVVPVASPSGDAR			NLAENISR	NLAENISR			LVQLLVR	LVQLLVR			LLAQTTLR	LLAQTTLR
FFVADTANEALEAAK	FFVADTANEALEAAK			EVDVGLAADVGTLQR	EVDVGLAADVGTLQR			FNLDALVTHTLPFDK	FNLDALVTHTLPFDK			NLHSEISGK	NLHSEISGK			LVSGWVKPIIIGR	LVSGWVKPIIIGR			LLASVEER	LLASVEER
FFVGGNWK	FFVGGNWK			EVEMDAVGK	EVEMDAVGK			FNNILVR	FNNILVR			NLLLAEVINIIK	NLLLAEVINIIK			LVTDLTK	LVTDLTK			LLDAVDTYIPVPAR	LLDAVDTYIPVPAR
FGDIVPLGVTHMTSR	FGDIVPLGVTHMTSR			EVEMDAVGKDGR	EVEMDAVGKDGR			FNPFVTSDR	FNPFVTSDR			NLPLPPPPPPR	NLPLPPPPPPR			LVTTGVLK	LVTTGVLK			LLDFEFSSGR	LLDFEFSSGR
FGDVIPM(UniMod:35)SLAR	FGDVIPMSLAR	M(UniMod:35)		EVIEYAR	EVIEYAR			FNTANDDNVTQVR	FNTANDDNVTQVR			NLSVEDAAR	NLSVEDAAR			LWDLTTGTTTR	LWDLTTGTTTR			LLEEGVLR	LLEEGVLR
FGGEHVPNSPFQVTALAGDQPSVQPPLR	FGGEHVPNSPFQVTALAGDQPSVQPPLR			EVLAELEALER	EVLAELEALER			FNVIQPGPIK	FNVIQPGPIK			NLVTEDVMR	NLVTEDVMR			LWIYPVK	LWIYPVK			LLEEHSR	LLEEHSR
FGGGNPELLTQMVSK	FGGGNPELLTQMVSK			EVLAELEALERR	EVLAELEALERR			FNWYVDGVEVHNAK	FNWYVDGVEVHNAK			NLVTEVLGALEAK	NLVTEVLGALEAK			LWPVLETDEVVR	LWPVLETDEVVR			LLEGEEER	LLEGEEER
FGIHPVAGR	FGIHPVAGR			EVPAVPETLK	EVPAVPETLK			FPALTQEQK	FPALTQEQK			NNLAGAEELFAR	NNLAGAEELFAR			LYEQLSGK	LYEQLSGK			LLEGEESR	LLEGEESR
FGLNVSSISR	FGLNVSSISR			EVPLNTIIFMGR	EVPLNTIIFMGR			FPALTQEQKK	FPALTQEQKK			NPADLPK	NPADLPK			LYFEELSLER	LYFEELSLER			LLEPFEVR	LLEPFEVR
FGMAAALAGTMR	FGMAAALAGTMR			EVQLEELEAAR	EVQLEELEAAR			FPGINYPVLTPNLK	FPGINYPVLTPNLK			NVDPETMLLPYLR	NVDPETMLLPYLR			LYIGLAGLATDVQTVAQR	LYIGLAGLATDVQTVAQR			LLEPVLLLGK	LLEPVLLLGK
FGNEVIPVTVTVK	FGNEVIPVTVTVK			EVQVEHIK	EVQVEHIK			FPGQLNADLR	FPGQLNADLR			NVLTESAR	NVLTESAR			LYPPVPGIGR	LYPPVPGIGR			LLEVLSGER	LLEVLSGER
FGPLASVK	FGPLASVK			EVSQPDWTPPPEVTLVLTK	EVSQPDWTPPPEVTLVLTK			FPLFGGWK	FPLFGGWK			NVPVITGSK	NVPVITGSK			LYQAGEGR	LYQAGEGR			LLEYDTVTR	LLEYDTVTR
FGQGGAGPVGGQGPR	FGQGGAGPVGGQGPR			EVVIFGAASELFTK	EVVIFGAASELFTK			FPNQNQTR	FPNQNQTR			NVQLTENEIR	NVQLTENEIR			LYTLVLTDPDAPSR	LYTLVLTDPDAPSR			LLGSDGSPLMDMLQLAEEPVPQAGQELR	LLGSDGSPLMDMLQLAEEPVPQAGQELR
FGQVPDQPAGLR	FGQVPDQPAGLR			EVVIVSATR	EVVIVSATR			FPQLDSTSFANSR	FPQLDSTSFANSR			NVVVVDGVR	NVVVVDGVR			M(UniMod:35)FLSFPTTK	MFLSFPTTK	M(UniMod:35)		LLIYGASTR	LLIYGASTR
FGSGMNMGR	FGSGMNMGR			EWPSNLDLR	EWPSNLDLR			FQDGDLTLYQSNTILR	FQDGDLTLYQSNTILR			PAAPPAPGPGQLTLR	PAAPPAPGPGQLTLR			M(UniMod:35)PELVDFR	MPELVDFR	M(UniMod:35)		LLLPGELAK	LLLPGELAK
FHQLDIDDLQSIR	FHQLDIDDLQSIR			EWPSNLDLRK	EWPSNLDLRK			FQENPEEGR	FQENPEEGR			PAILTHER	PAILTHER			MADALDNYVIR	MADALDNYVIR			LLLPWLEAR	LLLPWLEAR
FHVEEEGK	FHVEEEGK			EYDEETVR	EYDEETVR			FQLETSLK	FQLETSLK			PALEDLR	PALEDLR			MADMYTR	MADMYTR			LLMDDLK	LLMDDLK
FHVEEEGKGK	FHVEEEGKGK			EYGGLDVLVNNAGIAFK	EYGGLDVLVNNAGIAFK			FQLLEGPPESMGR	FQLLEGPPESMGR			PALPGWK	PALPGWK			MAGTLPEYR	MAGTLPEYR			LLPLDFGR	LLPLDFGR
FIAVGYVDDTQFVR	FIAVGYVDDTQFVR			EYQDLLNVK	EYQDLLNVK			FQLVDSR	FQLVDSR			PALVASR	PALVASR			MALVLER	MALVLER			LLQLQEQMR	LLQLQEQMR
FIEEHATK	FIEEHATK			EYYEALPELK	EYYEALPELK			FQNALLVR	FQNALLVR			PALVASRVEVSK	PALVASRVEVSK			MDATANDVPSPYEVR	MDATANDVPSPYEVR			LLTEFNK	LLTEFNK
FIEIAAR	FIEIAAR			FAAATGATPIAGR	FAAATGATPIAGR			FQNIDFAEEVYTR	FQNIDFAEEVYTR			PGPIGPAGAR	PGPIGPAGAR			MDELQLFR	MDELQLFR			LLTYNAAR	LLTYNAAR
FIGPSPEVVR	FIGPSPEVVR			FAADAVKLER	FAADAVKLER			FQPTLLTLPR	FQPTLLTLPR			PTGGAGAVAMLIGPK	PTGGAGAVAMLIGPK			MEAFVVYR	MEAFVVYR			LLVAGEGHTR	LLVAGEGHTR
FIIPNVVK	FIIPNVVK			FAAVGFHR	FAAVGFHR			FQSLGVAFYR	FQSLGVAFYR			PVASDIQAR	PVASDIQAR			MELERPGGNEITR	MELERPGGNEITR			LLVPYLMEAIR	LLVPYLMEAIR
FIPEFIR	FIPEFIR			FADGDLDAVLSR	FADGDLDAVLSR			FQSSHHPTDITSLDQYVER	FQSSHHPTDITSLDQYVER			PVSSVGVVGLGTMGR	PVSSVGVVGLGTMGR			MEYDGILIAGGPGNPALAEPLIQNVR	MEYDGILIAGGPGNPALAEPLIQNVR			LLVQEDLTR	LLVQEDLTR
FITAASAAR	FITAASAAR			FADLSEAANR	FADLSEAANR			FQVDNNNR	FQVDNNNR			PYLLISTQIR	PYLLISTQIR			MFGIPVVVAVNAFK	MFGIPVVVAVNAFK			LLVTPPK	LLVTPPK
FITIFGTR	FITIFGTR			FADLSEAANRNNDALR	FADLSEAANRNNDALR			FRGTEPEPR	FRGTEPEPR			QAGPASVPLR	QAGPASVPLR			MIGGPILPSER	MIGGPILPSER			LLVVDPETDEQLQK	LLVVDPETDEQLQK
FITLVPSNLPHEATR	FITLVPSNLPHEATR			FAEAFEAIPR	FAEAFEAIPR			FRIDELEPR	FRIDELEPR			QATEEELFR	QATEEELFR			MIPGVVDGVFLPR	MIPGVVDGVFLPR			LLVVTDPR	LLVVTDPR
FKDLGEENFK	FKDLGEENFK			FAEIIEK	FAEIIEK			FRPTLVFR	FRPTLVFR			QAVAQILPFR	QAVAQILPFR			MIQVVSR	MIQVVSR			LLVVYPWTQR	LLVVYPWTQR
FKTIEEVVGR	FKTIEEVVGR			FAELTLK	FAELTLK			FRSETITEEELVGLMNK	FRSETITEEELVGLMNK			QAVDVSPLR	QAVDVSPLR			MLAEDELR	MLAEDELR			LLWDVVR	LLWDVVR
FLAEEGFYK	FLAEEGFYK			FAFQAEVNR	FAFQAEVNR			FSAGADIR	FSAGADIR			QAVLAELAAK	QAVLAELAAK			MLDMGFEPQIR	MLDMGFEPQIR			LMDVGLIAIR	LMDVGLIAIR
FLASVSTVLTSK	FLASVSTVLTSK			FAGLHFFNPVPVMK	FAGLHFFNPVPVMK			FSDHAEEGR	FSDHAEEGR			QDIAFAYQR	QDIAFAYQR			MLEIDPQK	MLEIDPQK			LMEWTSLQNMR	LMEWTSLQNMR
FLDGIYVSEK	FLDGIYVSEK			FAIQDISVEETSAK	FAIQDISVEETSAK			FSDIQIR	FSDIQIR			QDLLNVLAR	QDLLNVLAR			MLVDLAK	MLVDLAK			LMHLEFGR	LMHLEFGR
FLEEATR	FLEEATR			FALDGFFSSIR	FALDGFFSSIR			FSGTWYAMAK	FSGTWYAMAK			QDVDNASLAR	QDVDNASLAR			MMLVLPR	MMLVLPR			LMVTGAAPVSATVLTFLR	LMVTGAAPVSATVLTFLR
FLEEHPGGEEVLR	FLEEHPGGEEVLR			FALDMAR	FALDMAR			FSIATLR	FSIATLR			QDVVNAVR	QDVVNAVR			MMWFSPVTLK	MMWFSPVTLK			LNDFASTVR	LNDFASTVR
FLEEYLSSTPQR	FLEEYLSSTPQR			FALGLSGGSLVSMLAR	FALGLSGGSLVSMLAR			FSIDVFEETR	FSIDVFEETR			QEAFSIR	QEAFSIR			MPEFYNR	MPEFYNR			LNDSILQATEQR	LNDSILQATEQR
FLFPEGIK	FLFPEGIK			FALMNMK	FALMNMK			FSLM(UniMod:35)TLR	FSLMTLR	M(UniMod:35)		QEATLVVGGDGR	QEATLVVGGDGR			MPLFEHYTR	MPLFEHYTR			LNFAVASR	LNFAVASR
FLGLTER	FLGLTER			FANPFPAAVR	FANPFPAAVR			FSLTTLR	FSLTTLR			QEIADIEEGR	QEIADIEEGR			MPMSNVHLR	MPMSNVHLR			LNIPVSQVNPR	LNIPVSQVNPR
FLGSGPR	FLGSGPR			FANTVGLVVER	FANTVGLVVER			FSLVGIGGQDLNEGNR	FSLVGIGGQDLNEGNR			QELELSVK	QELELSVK			HMQFGVPLAR	HMQFGVPLAR			LNLDSIIGR	LNLDSIIGR
FLGTEPEPDAVGLDSGHIR	FLGTEPEPDAVGLDSGHIR			FANYIDKVR	FANYIDKVR			FSMPGFK	FSMPGFK			QEPSDSPMFIINR	QEPSDSPMFIINR			MTLADIER	MTLADIER			LNVDEAFEQLVR	LNVDEAFEQLVR
FLGVAEQLHNEGFK	FLGVAEQLHNEGFK			FAPPEPPESWSGVR	FAPPEPPESWSGVR			FSMVVQDGIVK	FSMVVQDGIVK			QFGVAPFTIAR	QFGVAPFTIAR			MVEGFFDR	MVEGFFDR			LNVITVGPR	LNVITVGPR
FLIDGFPR	FLIDGFPR			FAQEQIAPLVSTMDENSK	FAQEQIAPLVSTMDENSK			FSPGYAIEK	FSPGYAIEK			QFLPFLQR	QFLPFLQR			MVGVPAALDMMLTGR	MVGVPAALDMMLTGR			LNVTPLAR	LNVTPLAR
FLLDTLK	FLLDTLK			FAQPGSFEYEYAMR	FAQPGSFEYEYAMR			FSQFLETEYK	FSQFLETEYK			QFVPGDEPR	QFVPGDEPR			MVVPAALK	MVVPAALK			LPAVVTADLR	LPAVVTADLR
FLLYGLSGR	FLLYGLSGR			FAQVLPDGTYVK	FAQVLPDGTYVK			FSQLYPER	FSQLYPER			QFYPDLIR	QFYPDLIR			MWEELPEVVR	MWEELPEVVR			LPDGSEIPLPPILLGR	LPDGSEIPLPPILLGR
FLNALTLNMIR	FLNALTLNMIR			FASEIAGVDDLGTTGR	FASEIAGVDDLGTTGR			FSSLPLGR	FSSLPLGR			QGEIFLLPAR	QGEIFLLPAR			NALLPEGIPSLLK	NALLPEGIPSLLK			LPESVER	LPESVER
FLNEMIAPVMR	FLNEMIAPVMR			FAVFGLGNK	FAVFGLGNK			FSTVAGESGSADTVR	FSTVAGESGSADTVR			QGIPFFGQVR	QGIPFFGQVR			NDLGNPR	NDLGNPR			LPFPIIDDR	LPFPIIDDR
FLPDEAR	FLPDEAR			FAVLQTYGDTTHTLVEK	FAVLQTYGDTTHTLVEK			FSTWTNTEFR	FSTWTNTEFR			QGLLPVLESFK	QGLLPVLESFK			NDLSPTTVMSEGAR	NDLSPTTVMSEGAR			LPSEGPR	LPSEGPR
FLPLFDR	FLPLFDR			FDAGELITQR	FDAGELITQR			FSVLLLHGIR	FSVLLLHGIR			QHGIPIPVTPK	QHGIPIPVTPK			NEALIALLR	NEALIALLR			LPTVTTVAVPAGYDWR	LPTVTTVAVPAGYDWR
FLQDYFDGNLKR	FLQDYFDGNLKR			FDGILGMAYPR	FDGILGMAYPR			FSVSPVVR	FSVSPVVR			QIDATFVR	QIDATFVR			NFAEPGSEVYLR	NFAEPGSEVYLR			LPVEEAYK	LPVEEAYK
FLQPGSPR	FLQPGSPR			FDGNKPDTLGLNTR	FDGNKPDTLGLNTR			FSVSTLR	FSVSTLR			QIIVEEAK	QIIVEEAK			NFDEILR	NFDEILR			LPVQLQR	LPVQLQR
FLSLDLQGDPR	FLSLDLQGDPR			FDGVQDPR	FDGVQDPR			FSWNVWPSSR	FSWNVWPSSR			QILLPFR	QILLPFR			NFDLRPGVIVR	NFDLRPGVIVR			LPWAVAGR	LPWAVAGR
FLSQPFQVAEVFTGHMGK	FLSQPFQVAEVFTGHMGK			FDPLVILK	FDPLVILK			FTEEEEQLSR	FTEEEEQLSR			QINWTVLYR	QINWTVLYR			NFLAFIQHLR	NFLAFIQHLR			LQAEEAER	LQAEEAER
FLSVLER	FLSVLER			FDSDAASQR	FDSDAASQR			FTITAGSK	FTITAGSK			QIQVSWLR	QIQVSWLR			NFPSPVDAAFR	NFPSPVDAAFR			LQALGLQLFVK	LQALGLQLFVK
FLSVLERQ	FLSVLERQ			FDSPESHVGVAWR	FDSPESHVGVAWR			FTMELAK	FTMELAK			QITLNDLPVGR	QITLNDLPVGR			NFVINVVNR	NFVINVVNR			LQAVTDDHIR	LQAVTDDHIR
FLWFLQK	FLWFLQK			FDVSGYPTIK	FDVSGYPTIK			FTPGTFTNQIQAAFREPR	FTPGTFTNQIQAAFREPR			QITVNDLPVGR	QITVNDLPVGR			NHPGLLLMDTTFR	NHPGLLLMDTTFR			LQDAEIAR	LQDAEIAR
FLYIWPNAR	FLYIWPNAR			FEAPLFNAR	FEAPLFNAR			FTPPQPAEPWSFVK	FTPPQPAEPWSFVK			QITVNDLPVGRSVDETLR	QITVNDLPVGRSVDETLR			NIASMVR	NIASMVR			LQDEIQNMK	LQDEIQNMK
FMAPDIEAAHR	FMAPDIEAAHR			FEDENFILK	FEDENFILK			FTQAGSEVSALLGR	FTQAGSEVSALLGR			QKVEEELNR	QKVEEELNR			NIDSEEVGK	NIDSEEVGK			LQEAAELEAVELPVPIR	LQEAAELEAVELPVPIR
FMELLEPLNER	FMELLEPLNER			FEELNADLFR	FEELNADLFR			FTTDLDSPR	FTTDLDSPR			QLEEAEEEAQR	QLEEAEEEAQR			NIEIDSPYEISR	NIEIDSPYEISR			LQEEMLQR	LQEEMLQR
FMEQVIFK	FMEQVIFK			FEELNMDLFR	FEELNMDLFR			FTVIYNEQMASK	FTVIYNEQMASK			QLEELER	QLEELER			NIIIALIDR	NIIIALIDR			LQEIYQELTR	LQEIYQELTR
FNAENYWK	FNAENYWK			FELLPDPTR	FELLPDPTR			FVADYKK	FVADYKK			QLGTVQQVISER	QLGTVQQVISER			NIILAFAGTLR	NIILAFAGTLR			LQEKEDLQELNDR	LQEKEDLQELNDR
FNALQYLR	FNALQYLR			FELLPDPTRIPIPIAR	FELLPDPTRIPIPIAR			FVAVTSTNAAK	FVAVTSTNAAK			QLLAPVVK	QLLAPVVK			NILGGTVFR	NILGGTVFR			LQFPLPTAQR	LQFPLPTAQR
FNASIAYDR	FNASIAYDR			FFDEESYSLLR	FFDEESYSLLR			FVDGEWYR	FVDGEWYR			QLLEEELAR	QLLEEELAR			NILVSSAGSR	NILVSSAGSR			LQGDVAGALEDLER	LQGDVAGALEDLER
FNASQLITQR	FNASQLITQR			FFESFGDLSTPDAVM(UniMod:35)GNPK	FFESFGDLSTPDAVMGNPK	M(UniMod:35)		FVDHVFDEQVIDSLTVK	FVDHVFDEQVIDSLTVK			QLLQEQESVK	QLLQEQESVK			NIVAAMK	NIVAAMK			LQPVLQPLPSPGVGGK	LQPVLQPLPSPGVGGK
FNNILVR	FNNILVR			FFESFGDLSTPDAVMGNPKVK	FFESFGDLSTPDAVMGNPKVK			FVDLYGAQK	FVDLYGAQK			QLQDEMLR	QLQDEMLR			NIVEAAAVR	NIVEAAAVR			LQQELDDLLVDLDHQR	LQQELDDLLVDLDHQR
FNPFVTSDR	FNPFVTSDR			FFGNLMDASK	FFGNLMDASK			FVEFFGPGVAQLSIADR	FVEFFGPGVAQLSIADR			QLQEDAAR	QLQEDAAR			NLAENISR	NLAENISR			LQSLTENLTK	LQSLTENLTK
FNTANDDNVTQVR	FNTANDDNVTQVR			FFGNTWAEMYR	FFGNTWAEMYR			FVEGLPINDFSR	FVEGLPINDFSR			QLQNIIQATSR	QLQNIIQATSR			NLLLAEVINIIK	NLLLAEVINIIK			LQSTFVFEEIGR	LQSTFVFEEIGR
FNVIQPGPIK	FNVIQPGPIK			FFPASADR	FFPASADR			FVELLMWR	FVELLMWR			QLSSGVSEIR	QLSSGVSEIR			NLNHVSYGR	NLNHVSYGR			LQVAGEITTGPR	LQVAGEITTGPR
FNWYVDGVEVHNAK	FNWYVDGVEVHNAK			FFPLESWQIGK	FFPLESWQIGK			FVGAVDPIMEK	FVGAVDPIMEK			QLVHELDEAEYR	QLVHELDEAEYR			NLPLPPPPPPR	NLPLPPPPPPR			LQVIQFK	LQVIQFK
FPALTQEQK	FPALTQEQK			FFTGQITAAGK	FFTGQITAAGK			FVGGSGQVSER	FVGGSGQVSER			QMSLLLR	QMSLLLR			NLSVEDAAR	NLSVEDAAR			LQVVDQPLPVR	LQVVDQPLPVR
FPALTQEQKK	FPALTQEQKK			FFTNFESR	FFTNFESR			FVHDNYVIR	FVHDNYVIR			QPPDTFVDAFER	QPPDTFVDAFER			NLVTEDVMR	NLVTEDVMR			LQYAIISEAWR	LQYAIISEAWR
FPGINYPVLTPNLK	FPGINYPVLTPNLK			FFVADTANEALEAAK	FFVADTANEALEAAK			FVHDNYVIRR	FVHDNYVIRR			QPQVAELLAEAR	QPQVAELLAEAR			NLVTEVLGALEAK	NLVTEVLGALEAK			LRDADPILR	LRDADPILR
FPGQLNADLR	FPGQLNADLR			FFVGGNWK	FFVGGNWK			FVIGGPQGDAGLTGR	FVIGGPQGDAGLTGR			QPVLSQTEAR	QPVLSQTEAR			NPDSLELIR	NPDSLELIR			LRDLEDSLAR	LRDLEDSLAR
FPLFGGWK	FPLFGGWK			FFVSSSQGR	FFVSSSQGR			FVIGGPQGDAGVTGR	FVIGGPQGDAGVTGR			QQEGESRLNLVQR	QQEGESRLNLVQR			NPFLAAVTTNR	NPFLAAVTTNR			LRVDPVNFK	LRVDPVNFK
FPTTDGNHLR	FPTTDGNHLR			FGDIVPLGVTHMTSR	FGDIVPLGVTHMTSR			FVIGGPQGDAGVTGRK	FVIGGPQGDAGVTGRK			QTALVELVK	QTALVELVK			NQAPPGLYTK	NQAPPGLYTK			LSAEERDQLLPNLR	LSAEERDQLLPNLR
FPVGLGSR	FPVGLGSR			FGDVIPM(UniMod:35)SLAR	FGDVIPMSLAR	M(UniMod:35)		FVLSSGK	FVLSSGK			QVAQNLDR	QVAQNLDR			NTMSLLAANNLLAGLR	NTMSLLAANNLLAGLR			LSDAGITPLFLTR	LSDAGITPLFLTR
FQDGDLTLYQSNTILR	FQDGDLTLYQSNTILR			FGELVMTK	FGELVMTK			FVMEEGR	FVMEEGR			QVEIAQR	QVEIAQR			NVDPETMLLPYLR	NVDPETMLLPYLR			LSDGVAVLK	LSDGVAVLK
FQENPEEGR	FQENPEEGR			FGGEHVPNSPFQVTALAGDQPSVQPPLR	FGGEHVPNSPFQVTALAGDQPSVQPPLR			FVMEEGRK	FVMEEGRK			QVFEGQNR	QVFEGQNR			NVLTESAR	NVLTESAR			LSDHPDVR	LSDHPDVR
FQLETSLK	FQLETSLK			FGGGNPELLTQMVSK	FGGGNPELLTQMVSK			FVHMQEEFSR	FVHMQEEFSR			QVFLSTR	QVFLSTR			NVPVITGSK	NVPVITGSK			LSDLLDWR	LSDLLDWR
FQLLEGPPESMGR	FQLLEGPPESMGR			FGLFTPGSR	FGLFTPGSR			FVNVVPTFGK	FVNVVPTFGK			QVGLMVQER	QVGLMVQER			NVQLTENEIR	NVQLTENEIR			LSDVYNR	LSDVYNR
FQLVDSR	FQLVDSR			FGLGSVAGAVGATAVYPIDLVK	FGLGSVAGAVGATAVYPIDLVK			FVQDLSK	FVQDLSK			QVHPDTGISSK	QVHPDTGISSK			NVVVVDGVR	NVVVVDGVR			LSEELSGGR	LSEELSGGR
FQNALLVR	FQNALLVR			FGLNVSSISR	FGLNVSSISR			FVSISDLLVPK	FVSISDLLVPK			QVITLLNELK	QVITLLNELK			PADEIAVDR	PADEIAVDR			LSFAVPFR	LSFAVPFR
FQPTLLTLPR	FQPTLLTLPR			FGMAAALAGTMR	FGMAAALAGTMR			FVTVQTISGTGALR	FVTVQTISGTGALR			QVLSHLR	QVLSHLR			PAILTHER	PAILTHER			LSGQDVER	LSGQDVER
FQSLGVAFYR	FQSLGVAFYR			FGNEVIPVTVTVK	FGNEVIPVTVTVK			FWANFAR	FWANFAR			QVNEPHIR	QVNEPHIR			PALEDLR	PALEDLR			LSGTGSAGATIR	LSGTGSAGATIR
FQSSHHPTDITSLDQYVER	FQSSHHPTDITSLDQYVER			FGQGGAGPVGGQGPR	FGQGGAGPVGGQGPR			FWSEYFTTDR	FWSEYFTTDR			QVVNIPSFIVR	QVVNIPSFIVR			PALPGWK	PALPGWK			LSHEALR	LSHEALR
FRGTEPEPR	FRGTEPEPR			FGSGMNMGR	FGSGMNMGR			FYAFNPLAGGLLTGK	FYAFNPLAGGLLTGK			QYDISDPQRPR	QYDISDPQRPR			PALVASR	PALVASR			LSILYPATTGR	LSILYPATTGR
FRIDELEPR	FRIDELEPR			FGTVLTEHVAAAELGAR	FGTVLTEHVAAAELGAR			FYALSASFEPFSNK	FYALSASFEPFSNK			RDDDPLNAR	RDDDPLNAR			PALVASRVEVSK	PALVASRVEVSK			LSIVPVR	LSIVPVR
FRPTLVFR	FRPTLVFR			FGVPLGYGGPHAAFFAVR	FGVPLGYGGPHAAFFAVR			FYAYNPLAGGLLTGK	FYAYNPLAGGLLTGK			RDFTPAELR	RDFTPAELR			PFLELDTNLPANR	PFLELDTNLPANR			LSLNIDPDAK	LSLNIDPDAK
FSAGADIR	FSAGADIR			FHHTIGGSR	FHHTIGGSR			FYEQFSK	FYEQFSK			RFDGVQDPR	RFDGVQDPR			PGPIGPAGAR	PGPIGPAGAR			LSNIFVIGK	LSNIFVIGK
FSDHAEEGR	FSDHAEEGR			FHQLDIDDLQSIR	FHQLDIDDLQSIR			FYGDEEKDKGLQTSQDAR	FYGDEEKDKGLQTSQDAR			RFVEQVAR	RFVEQVAR			PVLLQVAESAYR	PVLLQVAESAYR			LSPEELLLR	LSPEELLLR
FSDIQIR	FSDIQIR			FHVEEEGK	FHVEEEGK			FYGPAGPYGIFAGR	FYGPAGPYGIFAGR			RGDLPFVVPR	RGDLPFVVPR			PYLLISTQIR	PYLLISTQIR			LSPLGEEMR	LSPLGEEMR
FSGSGSGTDFTLTISR	FSGSGSGTDFTLTISR			FHVEEEGKGK	FHVEEEGKGK			FYGPEGPYGVFAGR	FYGPEGPYGVFAGR			RHPDYSVVLLLR	RHPDYSVVLLLR			QADTVYFLPITPQFVTEVIK	QADTVYFLPITPQFVTEVIK			LSPSPTSQR	LSPSPTSQR
FSGTWYAMAK	FSGTWYAMAK			FIEEHATK	FIEEHATK			FYLVGLDAR	FYLVGLDAR			RISGLIYEETR	RISGLIYEETR			QAGPASVPLR	QAGPASVPLR			LSQEDPDYGIR	LSQEDPDYGIR
FSIATLR	FSIATLR			FIEIAAR	FIEIAAR			FYTEDSPGLK	FYTEDSPGLK			RLEGEDSAR	RLEGEDSAR			QATLEGLQEVVGR	QATLEGLQEVVGR			LSQLEGVNVER	LSQLEGVNVER
FSIDVFEETR	FSIDVFEETR			FIGPSPEVVR	FIGPSPEVVR			GAAGALMVYDITR	GAAGALMVYDITR			RSEPIYNSR	RSEPIYNSR			QAVAQILPFR	QAVAQILPFR			LSQRFPK	LSQRFPK
FSLMTLR	FSLMTLR			FIIPNVVK	FIIPNVVK			GAASSVLELTEAELVTAEAVR	GAASSVLELTEAELVTAEAVR			RTSINVVR	RTSINVVR			QAVDVSPLR	QAVDVSPLR			LSRSSALASK	LSRSSALASK
FSLTTLR	FSLTTLR			FILNLPTFSVR	FILNLPTFSVR			GADIFLESLSR	GADIFLESLSR			RVEYAVR	RVEYAVR			QAVLAELAAK	QAVLAELAAK			LSVAAQEAAR	LSVAAQEAAR
FSLVGIGGQDLNEGNR	FSLVGIGGQDLNEGNR			FIPEFIR	FIPEFIR			GAEEM(UniMod:35)ETVIPVDVMR	GAEEMETVIPVDVMR	M(UniMod:35)		RVVEEVR	RVVEEVR			QDLLNVLAR	QDLLNVLAR			LSVISVEDPPQR	LSVISVEDPPQR
FSMPGFK	FSMPGFK			FITAASAAR	FITAASAAR			GAEIVADTFRDFAVSTVPVSGPSHLR	GAEIVADTFRDFAVSTVPVSGPSHLR			RYQKSTELLIR	RYQKSTELLIR			QDVDNASLAR	QDVDNASLAR			LSVLLLEK	LSVLLLEK
FSMVVQDGIVK	FSMVVQDGIVK			FITIFGTR	FITIFGTR			GAEVHLVPWNHDFTK	GAEVHLVPWNHDFTK			SADVESVVSGTLR	SADVESVVSGTLR			QDVVNAVR	QDVVNAVR			LTAEDLFEAR	LTAEDLFEAR
FSPGYAIEK	FSPGYAIEK			FITLVPSNLPHEATR	FITLVPSNLPHEATR			GAGAFGYFEVTHDITK	GAGAFGYFEVTHDITK			SAINEVVTR	SAINEVVTR			QEATLVVGGDGR	QEATLVVGGDGR			LTALEER	LTALEER
FSQFLETEYK	FSQFLETEYK			FKDIFQEIYDKQYK	FKDIFQEIYDKQYK			GAGIGGLGITVEGPSESK	GAGIGGLGITVEGPSESK			SAITPGGLR	SAITPGGLR			QEIADIEEGR	QEIADIEEGR			LTDADAMK	LTDADAMK
FSSETWQNLGTLHR	FSSETWQNLGTLHR			FKDLGEENFK	FKDLGEENFK			GAGTGGLGLAVEGPSEAK	GAGTGGLGLAVEGPSEAK			SALALVTGAGSGIGR	SALALVTGAGSGIGR			QELELSVK	QELELSVK			LTGMAFR	LTGMAFR
FSSLPLGR	FSSLPLGR			FKDPNAPK	FKDPNAPK			GAGWTGHVAGTR	GAGWTGHVAGTR			SAVQGPPER	SAVQGPPER			QEHMQEVQSSR	QEHMQEVQSSR			LTGVPAALDLITSGR	LTGVPAALDLITSGR
FSTVAGESGSADTVR	FSTVAGESGSADTVR			FKTIEEVVGR	FKTIEEVVGR			GAIFGGFK	GAIFGGFK			SAVTALWGK	SAVTALWGK			QFGVAPFTIAR	QFGVAPFTIAR			LTLAELNQILYR	LTLAELNQILYR
FSTWTNTEFR	FSTWTNTEFR			FLASVSTVLTSK	FLASVSTVLTSK			GALALAQAVQR	GALALAQAVQR			SAVTALWGKVNVDEVGGEALGR	SAVTALWGKVNVDEVGGEALGR			QFLPFLQR	QFLPFLQR			LTSEPQPQR	LTSEPQPQR
FSVGGMTDVAEIK	FSVGGMTDVAEIK			FLATTPNSLLVSWQPPR	FLATTPNSLLVSWQPPR			GALDMLTK	GALDMLTK			SAVVEMLIMR	SAVVEMLIMR			QFVPGDEPR	QFVPGDEPR			LTTLELLEVR	LTTLELLEVR
FSVLLLHGIR	FSVLLLHGIR			FLDGIYVSEK	FLDGIYVSEK			GALPLDTVTFYK	GALPLDTVTFYK			SDIAPVAR	SDIAPVAR			QFYPDLIR	QFYPDLIR			LTTLVDADAEAFTAYLEAMR	LTTLVDADAEAFTAYLEAMR
FSVSPVVR	FSVSPVVR			FLEEHPGGEEVLR	FLEEHPGGEEVLR			GALQNIIPASTGAAK	GALQNIIPASTGAAK			SDIDEIVLVGGSTR	SDIDEIVLVGGSTR			QGEIFLLPAR	QGEIFLLPAR			LTVEDPVTVEYITR	LTVEDPVTVEYITR
FSVSTLR	FSVSTLR			FLEEYLSSTPQR	FLEEYLSSTPQR			GALVVVNDLGGDFK	GALVVVNDLGGDFK			SEASGPQLLPVR	SEASGPQLLPVR			QGLLPVLESFK	QGLLPVLESFK			LTVGLTR	LTVGLTR
FSWNVWPSSR	FSWNVWPSSR			FLENEDRR	FLENEDRR			GALVVVNDLGGDFKGVGK	GALVVVNDLGGDFKGVGK			SEFPWEVPR	SEFPWEVPR			QGQYSPM(UniMod:35)AIEEQVAVIYAGVR	QGQYSPMAIEEQVAVIYAGVR	M(UniMod:35)		LVAASQAALGL	LVAASQAALGL
FTDEEVDELYR	FTDEEVDELYR			FLFPEGIK	FLFPEGIK			GANPVEIR	GANPVEIR			SEIDLFNIR	SEIDLFNIR			QHGIPIPVTPK	QHGIPIPVTPK			LVADFM(UniMod:35)AK	LVADFMAK	M(UniMod:35)
FTEEEEQLSR	FTEEEEQLSR			FLFPFFDSAYQGFASGNLER	FLFPFFDSAYQGFASGNLER			GANPVEIRR	GANPVEIRR			SEIDLLNIR	SEIDLLNIR			QIGDALR	QIGDALR			LVADYMAEK	LVADYMAEK
FTGLESIFR	FTGLESIFR			FLGLTER	FLGLTER			GASIVEDKLVEDLR	GASIVEDKLVEDLR			SELDMLDIR	SELDMLDIR			QIIVEEAK	QIIVEEAK			LVAGEMGQNEPDQGGQR	LVAGEMGQNEPDQGGQR
FTITAGSK	FTITAGSK			FLGSGPR	FLGSGPR			GASIVEDKLVEDLRTR	GASIVEDKLVEDLRTR			SEPIYNSR	SEPIYNSR			QILLPFR	QILLPFR			LVAIVDVIDQNR	LVAIVDVIDQNR
FTMELAK	FTMELAK			FLGTEPEPDAVGLDSGHIR	FLGTEPEPDAVGLDSGHIR			GASQAGMTGYGMPR	GASQAGMTGYGMPR			SFEVNLR	SFEVNLR			QINWTVLYR	QINWTVLYR			LVDYLDVGFDTTR	LVDYLDVGFDTTR
FTPGTFTNQIQAAFREPR	FTPGTFTNQIQAAFREPR			FLGVAEQLHNEGFK	FLGVAEQLHNEGFK			GASQAGMTGYGRPR	GASQAGMTGYGRPR			SFLEIWDR	SFLEIWDR			QITLNDLPVGR	QITLNDLPVGR			LVEEGIVSPSDLDLVMSEGLGMR	LVEEGIVSPSDLDLVMSEGLGMR
FTPPQPAEPWSFVK	FTPPQPAEPWSFVK			FLIDGFPR	FLIDGFPR			GATTTFSAVER	GATTTFSAVER			SFLPLIR	SFLPLIR			QITVNDLPVGR	QITVNDLPVGR			LVEIAAK	LVEIAAK
FTQAGSEVSALLGR	FTQAGSEVSALLGR			FLLDTLK	FLLDTLK			GAVYGGFK	GAVYGGFK			SFLVGEAAR	SFLVGEAAR			QITVNDLPVGRSVDETLR	QITVNDLPVGRSVDETLR			LVEIAQVPK	LVEIAQVPK
FTTDLDSPR	FTTDLDSPR			FLLYGLSGR	FLLYGLSGR			GAVYSFDPVGSYQR	GAVYSFDPVGSYQR			SFQPDTGR	SFQPDTGR			QKVEEELNR	QKVEEELNR			LVFDEYLK	LVFDEYLK
FTTYEIR	FTTYEIR			FLNALTLNMIR	FLNALTLNMIR			GAWILNR	GAWILNR			SGAVEETFR	SGAVEETFR			QLAPIWDK	QLAPIWDK			LVGPGQWPGAR	LVGPGQWPGAR
FTVIYNEQMASK	FTVIYNEQMASK			FLNEMIAPVMR	FLNEMIAPVMR			GAWSNVLR	GAWSNVLR			SGDRGETGPAGPAGPVGPVGAR	SGDRGETGPAGPAGPVGPVGAR			QLDGVPATIDVLPEIVEAVEGK	QLDGVPATIDVLPEIVEAVEGK			LVHDFTDAVIQER	LVHDFTDAVIQER
FVAVTSTNAAK	FVAVTSTNAAK			FLPLFDR	FLPLFDR			GAYPLSIEPIGVR	GAYPLSIEPIGVR			SGEGMGIR	SGEGMGIR			QLEEAEEEAQR	QLEEAEEEAQR			LVIAGHLLR	LVIAGHLLR
FVDLYGAQK	FVDLYGAQK			FLQDYFDGNLKR	FLQDYFDGNLKR			GAYTQVIFLAR	GAYTQVIFLAR			SGELAVR	SGELAVR			QLEELER	QLEELER			LVILEGELER	LVILEGELER
FVEFFGPGVAQLSIADR	FVEFFGPGVAQLSIADR			FLQPGSPR	FLQPGSPR			GDELADSALEIFK	GDELADSALEIFK			SGELLLR	SGELLLR			QLFSDKLNEINEK	QLFSDKLNEINEK			LVINGNPITIFQER	LVINGNPITIFQER
FVEGAREVEMDAVGKDGR	FVEGAREVEMDAVGKDGR			FLSLDLQGDPR	FLSLDLQGDPR			GDFSSANNRDNTYNR	GDFSSANNRDNTYNR			SGVSLAALK	SGVSLAALK			QLGTVQQVISER	QLGTVQQVISER			LVLEVAQHLGESTVR	LVLEVAQHLGESTVR
FVEGLPINDFSR	FVEGLPINDFSR			FLSQPFQVAEVFTGHMGK	FLSQPFQVAEVFTGHMGK			GDFWLLGDR	GDFWLLGDR			SIEALLEAGQAR	SIEALLEAGQAR			QLQDEMLR	QLQDEMLR			LVMAAANR	LVMAAANR
FVEQVAR	FVEQVAR			FLSVLER	FLSVLER			GDGVVLVAPPLR	GDGVVLVAPPLR			SIFDFSALK	SIFDFSALK			QLQEDAAR	QLQEDAAR			LVNEVTEFAK	LVNEVTEFAK
FVFDRPLPVSR	FVFDRPLPVSR			FLSVLERQ	FLSVLERQ			GDLGIEIPAEK	GDLGIEIPAEK			SIFSAVLDELK	SIFSAVLDELK			QLSSGVSEIR	QLSSGVSEIR			LVPVLSAK	LVPVLSAK
FVGAVDPIMEK	FVGAVDPIMEK			FLWFLQK	FLWFLQK			GDLPFVVPR	GDLPFVVPR			SILFVPTSAPR	SILFVPTSAPR			QMSLLLR	QMSLLLR			LVQAFQFTDK	LVQAFQFTDK
FVGGSGQVSER	FVGGSGQVSER			FLYIWPNAR	FLYIWPNAR			GDPGFEGER	GDPGFEGER			SIRTVLTF	SIRTVLTF			QPPDTFVDAFER	QPPDTFVDAFER			LVQDVANNTNEEAGDGTTTATVLAR	LVQDVANNTNEEAGDGTTTATVLAR
FVHDNYVIR	FVHDNYVIR			FMAPDIEAAHR	FMAPDIEAAHR			GDPNWFMK	GDPNWFMK			SIVEEIEDLVAR	SIVEEIEDLVAR			QPQVAELLAEAR	QPQVAELLAEAR			LVQLLVR	LVQLLVR
FVHDNYVIRR	FVHDNYVIRR			FMEDTAAEK	FMEDTAAEK			GDTNFYGK	GDTNFYGK			SKAEELGLPILGVLR	SKAEELGLPILGVLR			QPVLSQTEAR	QPVLSQTEAR			LVSGWVKPIIIGR	LVSGWVKPIIIGR
FVIGGPQGDAGLTGR	FVIGGPQGDAGLTGR			FMELLEPLNER	FMELLEPLNER			GDVAVVR	GDVAVVR			SLADVDAILAR	SLADVDAILAR			QQEGESRLNLVQR	QQEGESRLNLVQR			LVTDLTK	LVTDLTK
FVIGGPQGDAGVTGR	FVIGGPQGDAGVTGR			FMEQVIFK	FMEQVIFK			GDVTAQIALQPALK	GDVTAQIALQPALK			SLAMEMVLTGDR	SLAMEMVLTGDR			QQYESVAAK	QQYESVAAK			LVTTGVLK	LVTTGVLK
FVIGGPQGDAGVTGRK	FVIGGPQGDAGVTGRK			FMLQDVLDLR	FMLQDVLDLR			GDVVNQDDLYQALASGK	GDVVNQDDLYQALASGK			SLDDVIKR	SLDDVIKR			QTALVELVK	QTALVELVK			LWIYPVK	LWIYPVK
FVLSSGK	FVLSSGK			FNALQYLR	FNALQYLR			GEAGAAGPAGPAGPR	GEAGAAGPAGPAGPR			SLDLDISK	SLDLDISK			QVAQNLDR	QVAQNLDR			LWPVLETDEVVR	LWPVLETDEVVR
FVMEEGR	FVMEEGR			FNASIAYDR	FNASIAYDR			GEAGVPAEFSIWTR	GEAGVPAEFSIWTR			SLDVGGPLR	SLDVGGPLR			QVEIAQR	QVEIAQR			LYDIEQQQIR	LYDIEQQQIR
FVMEEGRK	FVMEEGRK			FNASQLITQR	FNASQLITQR			GEDMLITGGR	GEDMLITGGR			SLETENAGLR	SLETENAGLR			QVFEGQNR	QVFEGQNR			LYEQLSGK	LYEQLSGK
FVHMQEEFSR	FVHMQEEFSR			FNEEHIPDSPFVVPVASPSGDAR	FNEEHIPDSPFVVPVASPSGDAR			GEDQEM(UniMod:35)DVYVSTQFPK	GEDQEMDVYVSTQFPK	M(UniMod:35)		SLGQWLQEEK	SLGQWLQEEK			QVGLMVQER	QVGLMVQER			LYFEELSLER	LYFEELSLER
FVNVVPTFGK	FVNVVPTFGK			FNFASDVLDHWADMEK	FNFASDVLDHWADMEK			GEELLSPLNLEQAAYAR	GEELLSPLNLEQAAYAR			SLGQWLQEEKVPAIYGVDTR	SLGQWLQEEKVPAIYGVDTR			QVGSGVTTDQVQAEAK	QVGSGVTTDQVQAEAK			LYPPVPGIGR	LYPPVPGIGR
FVQDLSK	FVQDLSK			FNLDALVTHTLPFDK	FNLDALVTHTLPFDK			GEFVTTVQQR	GEFVTTVQQR			SLGVAAEGLPDQYADGEAAR	SLGVAAEGLPDQYADGEAAR			QVHPDTGISSK	QVHPDTGISSK			LYQAGEGR	LYQAGEGR
FVSGVLSDQMSAR	FVSGVLSDQMSAR			FNNILVR	FNNILVR			GEGGILINSQGER	GEGGILINSQGER			SLPALTNIIK	SLPALTNIIK			QVITLLNELK	QVITLLNELK			LYTLVLTDPDAPSR	LYTLVLTDPDAPSR
FVSISDLLVPK	FVSISDLLVPK			FNPFVTSDR	FNPFVTSDR			GEGQLGPAER	GEGQLGPAER			SLQMYLER	SLQMYLER			QVLSHLR	QVLSHLR			M(UniMod:35)FLSFPTTK	MFLSFPTTK	M(UniMod:35)
FVTVQTISGTGALR	FVTVQTISGTGALR			FNTANDDNVTQVR	FNTANDDNVTQVR			GEHPGLSIGDVAK	GEHPGLSIGDVAK			SLQSVAEER	SLQSVAEER			QVNEPHIR	QVNEPHIR			M(UniMod:35)PELVDFR	MPELVDFR	M(UniMod:35)
FVVAPGEDMR	FVVAPGEDMR			FNVIQPGPIK	FNVIQPGPIK			GEIGAVGNAGPAGPAGPR	GEIGAVGNAGPAGPAGPR			SLVFPEAENR	SLVFPEAENR			QYDISDPQRPR	QYDISDPQRPR			MADALDNYVIR	MADALDNYVIR
FWANFAR	FWANFAR			FNWYVDGVEVHNAK	FNWYVDGVEVHNAK			GELLEAIKR	GELLEAIKR			SPAQILLR	SPAQILLR			RDDDPLNAR	RDDDPLNAR			MADMYTR	MADMYTR
FWHFGGNER	FWHFGGNER			FPALTQEQK	FPALTQEQK			GEPGGQTQAFDFYSR	GEPGGQTQAFDFYSR			SPLAFIPFSAGPR	SPLAFIPFSAGPR			RDEAGHFLWPGFGENAR	RDEAGHFLWPGFGENAR			MAGTLPEYR	MAGTLPEYR
FYAFNPLAGGLLTGK	FYAFNPLAGGLLTGK			FPALTQEQKK	FPALTQEQKK			GEPMPSELKL	GEPMPSELKL			SQAPVLDAIR	SQAPVLDAIR			RDFTPAELR	RDFTPAELR			MALVLER	MALVLER
FYALSASFEPFSNK	FYALSASFEPFSNK			FPGINYPVLTPNLK	FPGINYPVLTPNLK			GERGPPGESGAAGPTGPIGSR	GERGPPGESGAAGPTGPIGSR			SQLQISNNR	SQLQISNNR			RGDLPFVVPR	RGDLPFVVPR			MDATANDVPSPYEVR	MDATANDVPSPYEVR
FYAYNPLAGGLLTGK	FYAYNPLAGGLLTGK			FPGQLNADLR	FPGQLNADLR			GESGPSGPAGPTGAR	GESGPSGPAGPTGAR			SQPEPLVVK	SQPEPLVVK			RHPDYSVVLLLR	RHPDYSVVLLLR			MDELQLFR	MDELQLFR
FYEQFSK	FYEQFSK			FPGQLNADLRK	FPGQLNADLRK			GETGPAGPAGPVGPVGAR	GETGPAGPAGPVGPVGAR			SSGIVSLGVGDR	SSGIVSLGVGDR			RHPYFYAPELLFFAK	RHPYFYAPELLFFAK			MEAFVVYR	MEAFVVYR
FYGDEEKDKGLQTSQDAR	FYGDEEKDKGLQTSQDAR			FPLFGGWK	FPLFGGWK			GETGPSGPVGPAGAVGPR	GETGPSGPVGPAGAVGPR			SSPVYVGR	SSPVYVGR			RISGLIYEETR	RISGLIYEETR			MELERPGGNEITR	MELERPGGNEITR
FYGPAGPYGIFAGR	FYGPAGPYGIFAGR			FPNQNQTR	FPNQNQTR			GFAFVQYVNER	GFAFVQYVNER			SSRAGLQFPVGR	SSRAGLQFPVGR			RLEAAYLDLQR	RLEAAYLDLQR			MEYDGILIAGGPGNPALAEPLIQNVR	MEYDGILIAGGPGNPALAEPLIQNVR
FYGPEGPYGVFAGR	FYGPEGPYGVFAGR			FPQLDSTSFANSR	FPQLDSTSFANSR			GFAFVTFESPADAK	GFAFVTFESPADAK			SSVDWQIR	SSVDWQIR			RPLFLAPDFDR	RPLFLAPDFDR			MFGIPVVVAVNAFK	MFGIPVVVAVNAFK
FYLVGLDAR	FYLVGLDAR			FPVGLGSR	FPVGLGSR			GFEAAVAAGAK	GFEAAVAAGAK			SSVPGVR	SSVPGVR			RTSINVVR	RTSINVVR			MFVGQVPR	MFVGQVPR
FYTEDSPGLK	FYTEDSPGLK			FQENPEEGR	FQENPEEGR			GFGFGQGAGALVHSE	GFGFGQGAGALVHSE			STDYGIFQINSR	STDYGIFQINSR			RVEYAVR	RVEYAVR			MGPGIDR	MGPGIDR
GAAGALMVYDITR	GAAGALMVYDITR			FQLETSLK	FQLETSLK			GFGFVLFK	GFGFVLFK			STELLIR	STELLIR			RVLVTGAGK	RVLVTGAGK			MIEDAER	MIEDAER
GAALSVDIR	GAALSVDIR			FQLLEGPPESMGR	FQLLEGPPESMGR			GFGFVSFER	GFGFVSFER			STITSREIQTAVR	STITSREIQTAVR			RVTLELGGK	RVTLELGGK			MIGGPILPSER	MIGGPILPSER
GAASSVLELTEAELVTAEAVR	GAASSVLELTEAELVTAEAVR			FQLVDSR	FQLVDSR			GFGTDEQAIVDVVANR	GFGTDEQAIVDVVANR			STLEAETR	STLEAETR			RVVEEVR	RVVEEVR			MIPGVVDGVFLPR	MIPGVVDGVFLPR
GADIFLESLSR	GADIFLESLSR			FQNALLVR	FQNALLVR			GFIGPGIDVPAPDMSTGER	GFIGPGIDVPAPDMSTGER			STPEYFAER	STPEYFAER			RYQKSTELLIR	RYQKSTELLIR			MIQVVSR	MIQVVSR
GAEEM(UniMod:35)ETVIPVDVMR	GAEEMETVIPVDVMR	M(UniMod:35)		FQNIDFAEEVYTR	FQNIDFAEEVYTR			GFIPNIR	GFIPNIR			STVAQLVK	STVAQLVK			SADVESVVSGTLR	SADVESVVSGTLR			MKDTDSEEEIR	MKDTDSEEEIR
GAEVHLVPWNHDFTK	GAEVHLVPWNHDFTK			FQSLGVAFYR	FQSLGVAFYR			GFLPPASEK	GFLPPASEK			SVDETLR	SVDETLR			SAEDLDKLR	SAEDLDKLR			MLAEDELR	MLAEDELR
GAFGKPQGTVAR	GAFGKPQGTVAR			FQSSHHPTDITSLDQYVER	FQSSHHPTDITSLDQYVER			GFNAVMIR	GFNAVMIR			SVGEVMAIGR	SVGEVMAIGR			SAEPLALGR	SAEPLALGR			MLDMGFEPQIR	MLDMGFEPQIR
GAGAFGYFEVTHDITK	GAGAFGYFEVTHDITK			FQVDNNNR	FQVDNNNR			GFNSVATAR	GFNSVATAR			SVPHLQK	SVPHLQK			SAFEYGGQK	SAFEYGGQK			MLEIDPQK	MLEIDPQK
GAGIGGLGITVEGPSESK	GAGIGGLGITVEGPSESK			FRGTEPEPR	FRGTEPEPR			GFPTIYFSPANK	GFPTIYFSPANK			SVRPGVAIADFVIFPPR	SVRPGVAIADFVIFPPR			SAINEVVTR	SAINEVVTR			MLVDLAK	MLVDLAK
GAGTGGLGLAVEGPSEAK	GAGTGGLGLAVEGPSEAK			FRIDELEPR	FRIDELEPR			GFQEVVTPNIFNSR	GFQEVVTPNIFNSR			SYELPDGQVITIGNER	SYELPDGQVITIGNER			SAITPGGLR	SAITPGGLR			MMLVLPR	MMLVLPR
GAGWTGHVAGTR	GAGWTGHVAGTR			FRPTLVFR	FRPTLVFR			GFSAEQIAR	GFSAEQIAR			TAALQEGLR	TAALQEGLR			SALALVTGAGSGIGR	SALALVTGAGSGIGR			MMWFSPVTLK	MMWFSPVTLK
GAIFGGFK	GAIFGGFK			FRSETITEEELVGLMNK	FRSETITEEELVGLMNK			GFSGLDGAK	GFSGLDGAK			TAALQEGLRR	TAALQEGLRR			SAVQGPPER	SAVQGPPER			MPEFYNR	MPEFYNR
GAILGGFK	GAILGGFK			FSAGADIR	FSAGADIR			GFSLEELR	GFSLEELR			TAAYVNAIEK	TAAYVNAIEK			SAVTALWGK	SAVTALWGK			MPILGLGTWK	MPILGLGTWK
GALALAQAVQR	GALALAQAVQR			FSDDHYR	FSDDHYR			GFSVVADTPELQR	GFSVVADTPELQR			TAEQVMISSR	TAEQVMISSR			SAVTALWGKVNVDEVGGEALGR	SAVTALWGKVNVDEVGGEALGR			MPLFEHYTR	MPLFEHYTR
GALDMLTK	GALDMLTK			FSDHAEEGR	FSDHAEEGR			GFTIPEAFR	GFTIPEAFR			TAGTLFGEGFR	TAGTLFGEGFR			SDIDEIVLVGGSTR	SDIDEIVLVGGSTR			MPMSNVHLR	MPMSNVHLR
GALQNIIPASTGAAK	GALQNIIPASTGAAK			FSDIQIR	FSDIQIR			GFVDDIIQPSSTR	GFVDDIIQPSSTR			TALAMGADR	TALAMGADR			SDLQVAAK	SDLQVAAK			HMQFGVPLAR	HMQFGVPLAR
GALVVVNDLGGDFK	GALVVVNDLGGDFK			FSGSGSGTDFTLTISR	FSGSGSGTDFTLTISR			GFYIYQEGVK	GFYIYQEGVK			TALDAFGR	TALDAFGR			SEASGPQLLPVR	SEASGPQLLPVR			HMQHLIAR	HMQHLIAR
GANPVEIR	GANPVEIR			FSGTWYAMAK	FSGTWYAMAK			GGAYYPVTVK	GGAYYPVTVK			TALLGGGQR	TALLGGGQR			SEDLLDYGPFR	SEDLLDYGPFR			HMQQQLDEYQELLDIK	HMQQQLDEYQELLDIK
GAPTTSLISVAVTK	GAPTTSLISVAVTK			FSIATLR	FSIATLR			GGDLMAYDR	GGDLMAYDR			TAPTVIT	TAPTVIT			SEFPWEVPR	SEFPWEVPR			MTLADIER	MTLADIER
GAQGPAGPAGPPGLIGEQGISGPR	GAQGPAGPAGPPGLIGEQGISGPR			FSIDVFEETR	FSIDVFEETR			GGEIQPVSVK	GGEIQPVSVK			TAQAAAALR	TAQAAAALR			SEIDLFNIR	SEIDLFNIR			MVEGFFDR	MVEGFFDR
GASIVEDK	GASIVEDK			FSLDALITHVLPFEK	FSLDALITHVLPFEK			GGFVLLDGETFEVK	GGFVLLDGETFEVK			TAVAPIER	TAVAPIER			SEIDLLNIR	SEIDLLNIR			MVGVPAALDMMLTGR	MVGVPAALDMMLTGR
GASIVEDKLVEDLR	GASIVEDKLVEDLR			FSLFAGGMLR	FSLFAGGMLR			GGGGNFGPGPGSNFR	GGGGNFGPGPGSNFR			TAVETAVLLLR	TAVETAVLLLR			SEISGDLAR	SEISGDLAR			MWEELPEVVR	MWEELPEVVR
GASIVEDKLVEDLRTR	GASIVEDKLVEDLRTR			FSLM(UniMod:35)TLR	FSLMTLR	M(UniMod:35)		GGGQIIPTAR	GGGQIIPTAR			TAVVVGTITDDVR	TAVVVGTITDDVR			SELDMLDIR	SELDMLDIR			NALLPEGIPSLLK	NALLPEGIPSLLK
GASQAGMTGYGMPR	GASQAGMTGYGMPR			FSLTTLR	FSLTTLR			GGGVVSVVWEGLR	GGGVVSVVWEGLR			TAYLDLLR	TAYLDLLR			SEPIYNSR	SEPIYNSR			NDLGNPR	NDLGNPR
GATIQELNTIR	GATIQELNTIR			FSLVGIGGQDLNEGNR	FSLVGIGGQDLNEGNR			GGHFAAFEEPELLAQDIR	GGHFAAFEEPELLAQDIR			TDDIGGLWR	TDDIGGLWR			SFEVNLR	SFEVNLR			NDLSPTTVMSEGAR	NDLSPTTVMSEGAR
GATQQILDEAER	GATQQILDEAER			FSMPGFK	FSMPGFK			GGHFAAFEEPELLAQDIRK	GGHFAAFEEPELLAQDIRK			TDEGIAYR	TDEGIAYR			SFGLPSIGR	SFGLPSIGR			NEALIALLR	NEALIALLR
GATTTFSAVER	GATTTFSAVER			FSMVVQDGIVK	FSMVVQDGIVK			GGIVDEGALLR	GGIVDEGALLR			TDLAAVPASR	TDLAAVPASR			SFLEIWDR	SFLEIWDR			NFAEPGSEVYLR	NFAEPGSEVYLR
GAVYGGFK	GAVYGGFK			FSPGYAIEK	FSPGYAIEK			GGIVGMTLPIAR	GGIVGMTLPIAR			TDPAHDVR	TDPAHDVR			SFLPLIR	SFLPLIR			NFDEILR	NFDEILR
GAVYSFDPVGSYQR	GAVYSFDPVGSYQR			FSSLPLGR	FSSLPLGR			GGNFGFGDSR	GGNFGFGDSR			TDPSILGGMIVR	TDPSILGGMIVR			SFLVGEAAR	SFLVGEAAR			NFDLRPGVIVR	NFDLRPGVIVR
GAWILNR	GAWILNR			FSTWTNTEFR	FSTWTNTEFR			GGNIGDGGGAADR	GGNIGDGGGAADR			TEDIITAIR	TEDIITAIR			SFQPDTGR	SFQPDTGR			NFLAFIQHLR	NFLAFIQHLR
GAWSNVLR	GAWSNVLR			FSVLLLHGIR	FSVLLLHGIR			GGPISFSSSR	GGPISFSSSR			TEEALALPR	TEEALALPR			SGAVEETFR	SGAVEETFR			NFPSPVDAAFR	NFPSPVDAAFR
GAYPLSIEPIGVR	GAYPLSIEPIGVR			FSVSPVVR	FSVSPVVR			GGPLDGTYR	GGPLDGTYR			TEVPGPR	TEVPGPR			SGDRGETGPAGPAGPVGPVGAR	SGDRGETGPAGPAGPVGPVGAR			NFVINVVNR	NFVINVVNR
GAYTQVIFLAR	GAYTQVIFLAR			FSVSTLR	FSVSTLR			GGPTVDPEELFR	GGPTVDPEELFR			TFEEDPAVGAIVLTGGDK	TFEEDPAVGAIVLTGGDK			SGELAVR	SGELAVR			NHPGLLLMDTTFR	NHPGLLLMDTTFR
GDEELDSLIK	GDEELDSLIK			FSWNVWPSSR	FSWNVWPSSR			GGPVTVTDANLVLGR	GGPVTVTDANLVLGR			TFEESFQK	TFEESFQK			SGLIFYR	SGLIFYR			NIASMVR	NIASMVR
GDELADSALEIFK	GDELADSALEIFK			FTDEEVDELYR	FTDEEVDELYR			GGSLIEAFETWR	GGSLIEAFETWR			TFEINPR	TFEINPR			SHGQDYLVGNK	SHGQDYLVGNK			NIDSEEVGK	NIDSEEVGK
GDFSSANNRDNTYNR	GDFSSANNRDNTYNR			FTGLESIFR	FTGLESIFR			GGSRGEEVGELSR	GGSRGEEVGELSR			TFGVSPLR	TFGVSPLR			SIEALLEAGQAR	SIEALLEAGQAR			NIEDVIAQGIGK	NIEDVIAQGIGK
GDFWLLGDR	GDFWLLGDR			FTITAGSK	FTITAGSK			GGSTSYGTGSETESPR	GGSTSYGTGSETESPR			TFLVGER	TFLVGER			SIFDFSALK	SIFDFSALK			NIIIALIDR	NIIIALIDR
GDGVVLVAPPLR	GDGVVLVAPPLR			FTMELAK	FTMELAK			GGTLTQYEGK	GGTLTQYEGK			TFVQEDIYDEFVER	TFVQEDIYDEFVER			SIFSAVLDELK	SIFSAVLDELK			NIILAFAGTLR	NIILAFAGTLR
GDLGIEIPAEK	GDLGIEIPAEK			FTNIGPDTMR	FTNIGPDTMR			GGTPSAFDR	GGTPSAFDR			TGAIVDVPVGEELLGR	TGAIVDVPVGEELLGR			SILFVPTSAPR	SILFVPTSAPR			NILGGTVFR	NILGGTVFR
GDLPFVVPR	GDLPFVVPR			FTPGTFTNQIQAAFR	FTPGTFTNQIQAAFR			GGTWFAGFGR	GGTWFAGFGR			TGEAIVDAALSALR	TGEAIVDAALSALR			SIRTVLTF	SIRTVLTF			NILVSSAGSR	NILVSSAGSR
GDPGFEGER	GDPGFEGER			FTPGTFTNQIQAAFREPR	FTPGTFTNQIQAAFREPR			GGVADALLYR	GGVADALLYR			TGLQAGLTIDEFAPR	TGLQAGLTIDEFAPR			SIVEEIEDLVAR	SIVEEIEDLVAR			NIVAAMK	NIVAAMK
GDPVAILK	GDPVAILK			FTPPQPAEPWSFVK	FTPPQPAEPWSFVK			GGVDHAAAFGR	GGVDHAAAFGR			TGPLPPGPPPEIVIYQELR	TGPLPPGPPPEIVIYQELR			SIVVANYEESIK	SIVVANYEESIK			NIVEAAAVR	NIVEAAAVR
GDTNFYGK	GDTNFYGK			FTQAGSEVSALLGR	FTQAGSEVSALLGR			GGVEEGPTVLR	GGVEEGPTVLR			THLAPYSDELR	THLAPYSDELR			SKAEELGLPILGVLR	SKAEELGLPILGVLR			NLAENISR	NLAENISR
GDVGMAGVAIDTVEDTK	GDVGMAGVAIDTVEDTK			FTTDLDSPR	FTTDLDSPR			GGVEEGPTVLRK	GGVEEGPTVLRK			THLPLALLPQTLLDQK	THLPLALLPQTLLDQK			SLADVDAILAR	SLADVDAILAR			NLHSEISGK	NLHSEISGK
GDVTAQIALQPALK	GDVTAQIALQPALK			FVAVTSTNAAK	FVAVTSTNAAK			GGVQVPAVDISSSLGGR	GGVQVPAVDISSSLGGR			TIAMDGTEGLVR	TIAMDGTEGLVR			SLAMEMVLTGDR	SLAMEMVLTGDR			NLLLAEVINIIK	NLLLAEVINIIK
GDVVNQDDLYQALASGK	GDVVNQDDLYQALASGK			FVDHVFDEQVIDSLTVK	FVDHVFDEQVIDSLTVK			GGVVTSNPLGF	GGVVTSNPLGF			TIAPALVSK	TIAPALVSK			SLDDVIKR	SLDDVIKR			NLNHVSYGR	NLNHVSYGR
GEAGAAGPAGPAGPR	GEAGAAGPAGPAGPR			FVDLYGAQK	FVDLYGAQK			GHEIVVLAPDASLYIR	GHEIVVLAPDASLYIR			TIAQDYGVLK	TIAQDYGVLK			SLDLDISK	SLDLDISK			NLPLPPPPPPR	NLPLPPPPPPR
GEDMLITGGR	GEDMLITGGR			FVEFFGPGVAQLSIADR	FVEFFGPGVAQLSIADR			GHFPLAER	GHFPLAER			TIEEVVGR	TIEEVVGR			SLDVGGPLR	SLDVGGPLR			NLSVEDAAR	NLSVEDAAR
GEEDWLYER	GEEDWLYER			FVEGLPINDFSR	FVEGLPINDFSR			GHLENNPALEK	GHLENNPALEK			TIFQGIAAK	TIFQGIAAK			SLETENAGLR	SLETENAGLR			NLVTEDVMR	NLVTEDVMR
GEEVDVAR	GEEVDVAR			FVELLMWR	FVELLMWR			GHTPTQPGALNQR	GHTPTQPGALNQR			TIGIIGAPFSK	TIGIIGAPFSK			SLGQWLQEEK	SLGQWLQEEK			NLVTEVLGALEAK	NLVTEVLGALEAK
GEFVTTVQQR	GEFVTTVQQR			FVGAVDPIMEK	FVGAVDPIMEK			GHYTEGAELVDSVLDVVR	GHYTEGAELVDSVLDVVR			TILDELIQR	TILDELIQR			SLGQWLQEEKVPAIYGVDTR	SLGQWLQEEKVPAIYGVDTR			NNLAGAEELFAR	NNLAGAEELFAR
GEGGILINSQGER	GEGGILINSQGER			FVGGSGQVSER	FVGGSGQVSER			GHYTEGAELVDSVLDVVRK	GHYTEGAELVDSVLDVVRK			TILDELVQR	TILDELVQR			SLGVAAEGLPDQYADGEAAR	SLGVAAEGLPDQYADGEAAR			NPADLPK	NPADLPK
GEGQLGPAER	GEGQLGPAER			FVHDNYVIR	FVHDNYVIR			GIAEQTVVTLR	GIAEQTVVTLR			TILEELVQR	TILEELVQR			SLLSPTFTSGK	SLLSPTFTSGK			NPDSLELIR	NPDSLELIR
GEHPGLSIGDVAK	GEHPGLSIGDVAK			FVHDNYVIRR	FVHDNYVIRR			GIATNDVGIQK	GIATNDVGIQK			TINEVENQILTR	TINEVENQILTR			SLNILTAFQK	SLNILTAFQK			NQAPPGLYTK	NQAPPGLYTK
GEIGAVGNAGPAGPAGPR	GEIGAVGNAGPAGPAGPR			FVIGGPQGDAGLTGR	FVIGGPQGDAGLTGR			GIDPFSLDSLAK	GIDPFSLDSLAK			TIPIDGNFFTYTR	TIPIDGNFFTYTR			SLPALTNIIK	SLPALTNIIK			NTMSLLAANNLLAGLR	NTMSLLAANNLLAGLR
GELLEAIK	GELLEAIK			FVIGGPQGDAGVTGR	FVIGGPQGDAGVTGR			GIEMSEVR	GIEMSEVR			TIPWLEDR	TIPWLEDR			SLQMYLER	SLQMYLER			NVDPETMLLPYLR	NVDPETMLLPYLR
GELLEAIKR	GELLEAIKR			FVIGGPQGDAGVTGRK	FVIGGPQGDAGVTGRK			GIFPLAER	GIFPLAER			TITLEVEPSDTIENVK	TITLEVEPSDTIENVK			SLVFPEAENR	SLVFPEAENR			NVLTESAR	NVLTESAR
GEPGGQTQAFDFYSR	GEPGGQTQAFDFYSR			FVLSSGK	FVLSSGK			GIGLAIVR	GIGLAIVR			TLADAEGDVFR	TLADAEGDVFR			SLYASSPGGVYATR	SLYASSPGGVYATR			NVQLTENEIR	NVQLTENEIR
GEPMPSELKL	GEPMPSELKL			FVMEEGRK	FVMEEGRK			GIHVEVPPAEAER	GIHVEVPPAEAER			TLAIELAPR	TLAIELAPR			SMPTSGALDR	SMPTSGALDR			NVVVVDGVR	NVVVVDGVR
GERGPPGESGAAGPTGPIGSR	GERGPPGESGAAGPTGPIGSR			FVHMQEEFSR	FVHMQEEFSR			GIKDEDGYFQFMGR	GIKDEDGYFQFMGR			TLDLPIYVTR	TLDLPIYVTR			SNVSDAVAQSTR	SNVSDAVAQSTR			PAAPPAPGPGQLTLR	PAAPPAPGPGQLTLR
GESGPSGPAGPTGAR	GESGPSGPAGPTGAR			FVNVVPTFGK	FVNVVPTFGK			GIKPVTLELGGK	GIKPVTLELGGK			TLDPNSPR	TLDPNSPR			SPAQILLR	SPAQILLR			PADEIAVDR	PADEIAVDR
GESPVDYDGGR	GESPVDYDGGR			FVQDLSK	FVQDLSK			GILAADESVGTM(UniMod:35)GNR	GILAADESVGTMGNR	M(UniMod:35)		TLEGELHDLR	TLEGELHDLR			SPASDQQLMEDK	SPASDQQLMEDK			PAILTHER	PAILTHER
GETGPAGPAGPVGPVGAR	GETGPAGPAGPVGPVGAR			FVSISDLLVPK	FVSISDLLVPK			GILFVGSGVSGGEEGAR	GILFVGSGVSGGEEGAR			TLELQGLINDLQR	TLELQGLINDLQR			SPILLGSLAHQIYR	SPILLGSLAHQIYR			PALEDLR	PALEDLR
GETGPSGPVGPAGAVGPR	GETGPSGPVGPAGAVGPR			FVTHVSDWGALATISTLEAVR	FVTHVSDWGALATISTLEAVR			GILIGIQQSFRPR	GILIGIQQSFRPR			TLGILGLGR	TLGILGLGR			SPLAFIPFSAGPR	SPLAFIPFSAGPR			PALPGWK	PALPGWK
GEVGLLDNSGGVIYAYK	GEVGLLDNSGGVIYAYK			FVTVQTISGTGALR	FVTVQTISGTGALR			GILLFGPPGTGK	GILLFGPPGTGK			TLGVDFIDVATK	TLGVDFIDVATK			SQAPVLDAIR	SQAPVLDAIR			PALVASR	PALVASR
GFAFVEYESHR	GFAFVEYESHR			FVVAPGEDMR	FVVAPGEDMR			GILLFGTK	GILLFGTK			TLIEFLLR	TLIEFLLR			SQLQISNNR	SQLQISNNR			PFLELDTNLPANR	PFLELDTNLPANR
GFAFVQYVNER	GFAFVQYVNER			FWANFAR	FWANFAR			GILLYGPPGTGK	GILLYGPPGTGK			TLLVADPR	TLLVADPR			SQPAPAEFR	SQPAPAEFR			PGPIGPAGAR	PGPIGPAGAR
GFAFVTFESPADAK	GFAFVTFESPADAK			FWHFGGNER	FWHFGGNER			GISAFLVPMPTPGLTLGK	GISAFLVPMPTPGLTLGK			TLMNLGGLAVAR	TLMNLGGLAVAR			SQPEPLVVK	SQPEPLVVK			PLFLAPDFDR	PLFLAPDFDR
GFGFGQGAGALVHSE	GFGFGQGAGALVHSE			FWSEYFTTDR	FWSEYFTTDR			GISEETTTGVHNLYK	GISEETTTGVHNLYK			TLNNDIMLIK	TLNNDIMLIK			SQVTNYLGIEWMR	SQVTNYLGIEWMR			PSQVVAETR	PSQVVAETR
GFGFVLFK	GFGFVLFK			FYAFNPLAGGLLTGK	FYAFNPLAGGLLTGK			GISQEQMNEFR	GISQEQMNEFR			TLPQAEALDR	TLPQAEALDR			SSGIVSLGVGDR	SSGIVSLGVGDR			PTGGAGAVAMLIGPK	PTGGAGAVAMLIGPK
GFGFVSFER	GFGFVSFER			FYALSASFEPFSNK	FYALSASFEPFSNK			GISQEQHMQEFR	GISQEQHMQEFR			TLSDYNIQK	TLSDYNIQK			SSRAGLQFPVGR	SSRAGLQFPVGR			PVASDIQAR	PVASDIQAR
GFGTDEQAIVDVVANR	GFGTDEQAIVDVVANR			FYAYNPLAGGLLTGK	FYAYNPLAGGLLTGK			GITAFIVEK	GITAFIVEK			TLTIVDTGIGMTK	TLTIVDTGIGMTK			SSVDWQIR	SSVDWQIR			PVLLQVAESAYR	PVLLQVAESAYR
GFIGPGIDVPAPDMSTGER	GFIGPGIDVPAPDMSTGER			FYEQFSK	FYEQFSK			GITFDSGGISIK	GITFDSGGISIK			TLVLLDNLNVR	TLVLLDNLNVR			SSVPGVR	SSVPGVR			PVSSVGVVGLGTMGR	PVSSVGVVGLGTMGR
GFIPNIR	GFIPNIR			FYGDEEKDKGLQTSQDAR	FYGDEEKDKGLQTSQDAR			GITHIGYTDLPSR	GITHIGYTDLPSR			TLYGFGG	TLYGFGG			STELLIR	STELLIR			QADTVYFLPITPQFVTEVIK	QADTVYFLPITPQFVTEVIK
GFLPPASEK	GFLPPASEK			FYGPAGPYGIFAGR	FYGPAGPYGIFAGR			GITLHPELFSIDNGLLTPTMK	GITLHPELFSIDNGLLTPTMK			TMIQSPSGVILQEAADVHAR	TMIQSPSGVILQEAADVHAR			STGGISVPGPMGPSGPR	STGGISVPGPMGPSGPR			QAFQIGSPWR	QAFQIGSPWR
GFNAVMIR	GFNAVMIR			FYGPEGPYGVFAGR	FYGPEGPYGVFAGR			GITSFLVDR	GITSFLVDR			TNPEIQSTLR	TNPEIQSTLR			STITSREIQTAVR	STITSREIQTAVR			QAGPASVPLR	QAGPASVPLR
GFNSVATAR	GFNSVATAR			FYLVGLDAR	FYLVGLDAR			GIVDLIEER	GIVDLIEER			TNQELQEINR	TNQELQEINR			STLEAETR	STLEAETR			QAPQTIHLPSGEILDVFDAAER	QAPQTIHLPSGEILDVFDAAER
GFPTIYFSPANK	GFPTIYFSPANK			FYTEDSPGLK	FYTEDSPGLK			GIVEFASKPAAR	GIVEFASKPAAR			TNVNGGAIALGHPLGGSGSR	TNVNGGAIALGHPLGGSGSR			STPEYFAER	STPEYFAER			QATEEELFR	QATEEELFR
GFQEVVTPNIFNSR	GFQEVVTPNIFNSR			GAAGALMVYDITR	GAAGALMVYDITR			GIVEFSGKPAAR	GIVEFSGKPAAR			TPALIALR	TPALIALR			STVAQLVK	STVAQLVK			QATLEGLQEVVGR	QATLEGLQEVVGR
GFSAEQIAR	GFSAEQIAR			GAASSVLELTEAELVTAEAVR	GAASSVLELTEAELVTAEAVR			GIVFEDVK	GIVFEDVK			TPAQFDADELR	TPAQFDADELR			SVDETLR	SVDETLR			QAVAQILPFR	QAVAQILPFR
GFSGLDGAK	GFSGLDGAK			GADIFLESLSR	GADIFLESLSR			GIVISFAR	GIVISFAR			TPAQYDASELK	TPAQYDASELK			SVGEVMAIGR	SVGEVMAIGR			QAVDVSPLR	QAVDVSPLR
GFSLEELR	GFSLEELR			GAEEM(UniMod:35)ETVIPVDVMR	GAEEMETVIPVDVMR	M(UniMod:35)		GIVNEQFLLQR	GIVNEQFLLQR			TPEELQAER	TPEELQAER			SVRPGVAIADFVIFPPR	SVRPGVAIADFVIFPPR			QAVLAELAAK	QAVLAELAAK
GFSVVADTPELQR	GFSVVADTPELQR			GAEVHLVPWNHDFTK	GAEVHLVPWNHDFTK			GIVNGAAPELPVPTGGPAVGAR	GIVNGAAPELPVPTGGPAVGAR			TPEEVTR	TPEEVTR			SVVEFLQGYIGVPHGGFPEPFR	SVVEFLQGYIGVPHGGFPEPFR			QDEHGYISR	QDEHGYISR
GFTIPEAFR	GFTIPEAFR			GAFGKPQGTVAR	GAFGKPQGTVAR			GIVVYTGDR	GIVVYTGDR			TPFGAYGGLLK	TPFGAYGGLLK			SYELPDGQVITIGNER	SYELPDGQVITIGNER			QDIAFAYQR	QDIAFAYQR
GFVDDIIQPSSTR	GFVDDIIQPSSTR			GAGAFGYFEVTHDITK	GAGAFGYFEVTHDITK			GKDSLYAQGR	GKDSLYAQGR			TPGPGAQSALR	TPGPGAQSALR			SYVTTSTR	SYVTTSTR			QDLLNVLAR	QDLLNVLAR
GFYIYQEGVK	GFYIYQEGVK			GAGIGGLGITVEGPSESK	GAGIGGLGITVEGPSESK			GKFEDMAK	GKFEDMAK			TPVPSDIDISR	TPVPSDIDISR			TAALQEGLR	TAALQEGLR			QDVDNASLAR	QDVDNASLAR
GGAEQFMEETER	GGAEQFMEETER			GAGTGGLGLAVEGPSEAK	GAGTGGLGLAVEGPSEAK			GKLDGNQDLIR	GKLDGNQDLIR			TQADLDSLVR	TQADLDSLVR			TAALQEGLRR	TAALQEGLRR			QDVVNAVR	QDVVNAVR
GGAYYPVTVK	GGAYYPVTVK			GAGVTLNVLEMTSEDLENALK	GAGVTLNVLEMTSEDLENALK			GKNNTVGLIQLNRPK	GKNNTVGLIQLNRPK			TQGLAGLYR	TQGLAGLYR			TAAYVNAIEK	TAAYVNAIEK			QEATLVVGGDGR	QEATLVVGGDGR
GGDLMAYDR	GGDLMAYDR			GAGWTGHVAGTR	GAGWTGHVAGTR			GKPIHHFLGTSTFSQYTVVDENAVAK	GKPIHHFLGTSTFSQYTVVDENAVAK			TRPVVAAGAVGLAQR	TRPVVAAGAVGLAQR			TADGIVSHLK	TADGIVSHLK			QEIADIEEGR	QEIADIEEGR
GGEIQPVSVK	GGEIQPVSVK			GAIFGGFK	GAIFGGFK			GLAGAVSELLR	GLAGAVSELLR			TTIFSPEGR	TTIFSPEGR			TAEQVMISSR	TAEQVMISSR			QELELSVK	QELELSVK
GGELGISLRPDGR	GGELGISLRPDGR			GAILGGFK	GAILGGFK			GLAPEQPVTLR	GLAPEQPVTLR			TTPSYVAFTDTER	TTPSYVAFTDTER			TALAMGADR	TALAMGADR			QEHMQEVQSSR	QEHMQEVQSSR
GGFVLLDGETFEVK	GGFVLLDGETFEVK			GALALAQAVQR	GALALAQAVQR			GLAPVQAYLHIPDIIK	GLAPVQAYLHIPDIIK			TTQEQLAR	TTQEQLAR			TALDAFGR	TALDAFGR			QFGVAPFTIAR	QFGVAPFTIAR
GGGGNFGPGPGSNFR	GGGGNFGPGPGSNFR			GALDMLTK	GALDMLTK			GLDGYQGPDGPR	GLDGYQGPDGPR			TVAAPSVFIFPPSDEQLK	TVAAPSVFIFPPSDEQLK			TALLGGGQR	TALLGGGQR			QFLPFLQR	QFLPFLQR
GGGQIIPTAR	GGGQIIPTAR			GALPLDTVTFYK	GALPLDTVTFYK			GLDPYNVLAPK	GLDPYNVLAPK			TVEAEAAHGTVTR	TVEAEAAHGTVTR			TAMSLLWK	TAMSLLWK			QFVPGDEPR	QFVPGDEPR
GGHFAAFEEPELLAQDIR	GGHFAAFEEPELLAQDIR			GALQNIIPASTGAAK	GALQNIIPASTGAAK			GLEAFGGLK	GLEAFGGLK			TVEIPDPVEAGEEVK	TVEIPDPVEAGEEVK			TAPTVIT	TAPTVIT			QFVTATDVVR	QFVTATDVVR
GGIVDEGALLR	GGIVDEGALLR			GALVVVNDLGGDFK	GALVVVNDLGGDFK			GLEFLSVPSTYYK	GLEFLSVPSTYYK			TVEVAEGEAVR	TVEVAEGEAVR			TAQAAAALR	TAQAAAALR			QFYPDLIR	QFYPDLIR
GGIVGMTLPIAR	GGIVGMTLPIAR			GANPVEIR	GANPVEIR			GLESDVAELR	GLESDVAELR			TVFGVEPDLTR	TVFGVEPDLTR			TAVAPIER	TAVAPIER			QGEIFLLPAR	QGEIFLLPAR
GGNFGFGDSR	GGNFGFGDSR			GAPTTSLISVAVTK	GAPTTSLISVAVTK			GLEVTAYSPLGSSDR	GLEVTAYSPLGSSDR			TVGVEPAADGK	TVGVEPAADGK			TAVETAVLLLR	TAVETAVLLLR			QGIDILYSGSQK	QGIDILYSGSQK
GGNIGDGGGAADR	GGNIGDGGGAADR			GAQGPAGPAGPPGLIGEQGISGPR	GAQGPAGPAGPPGLIGEQGISGPR			GLFDEYGSK	GLFDEYGSK			TVIGDHGDELFSVFGAPFLK	TVIGDHGDELFSVFGAPFLK			TAVVVGTITDDVR	TAVVVGTITDDVR			QGIPFFGQVR	QGIPFFGQVR
GGPLDGTYR	GGPLDGTYR			GASIVEDK	GASIVEDK			GLFIIDDK	GLFIIDDK			TVIIEQSWGSPK	TVIIEQSWGSPK			TAYLDLLR	TAYLDLLR			QGLLPVLESFK	QGLLPVLESFK
GGPTVDPEELFR	GGPTVDPEELFR			GASIVEDKLVEDLR	GASIVEDKLVEDLR			GLFIIDDKGILR	GLFIIDDKGILR			TVIPINK	TVIPINK			TDDEVVQR	TDDEVVQR			QHGIPIPVTPK	QHGIPIPVTPK
GGPVTVTDANLVLGR	GGPVTVTDANLVLGR			GASIVEDKLVEDLRTR	GASIVEDKLVEDLRTR			GLFIIDGK	GLFIIDGK			TVIVTPSQR	TVIVTPSQR			TDDIGGLWR	TDDIGGLWR			QIDATFVR	QIDATFVR
GGSGAPILLR	GGSGAPILLR			GASQAGMTGYGMPR	GASQAGMTGYGMPR			GLFIIDGKGVLR	GLFIIDGKGVLR			TVKDQDITR	TVKDQDITR			TDEGIAYR	TDEGIAYR			QIGDALR	QIGDALR
GGSRGEEVGELSR	GGSRGEEVGELSR			GATIQELNTIR	GATIQELNTIR			GLFIIDPNGVIK	GLFIIDPNGVIK			TVLGTPEVLLGALPGAGGTQR	TVLGTPEVLLGALPGAGGTQR			TDLAAVPASR	TDLAAVPASR			QIIVEEAK	QIIVEEAK
GGSTSYGTGSETESPR	GGSTSYGTGSETESPR			GATQQILDEAER	GATQQILDEAER			GLFTGLTPR	GLFTGLTPR			TVLIMELINNVAK	TVLIMELINNVAK			TDPSILGGMIVR	TDPSILGGMIVR			QILLPFR	QILLPFR
GGTLTQYEGK	GGTLTQYEGK			GATTTFSAVER	GATTTFSAVER			GLGTDEDAIISVLAYR	GLGTDEDAIISVLAYR			TVTAM(UniMod:35)DVVYALK	TVTAMDVVYALK	M(UniMod:35)		TDTGEPMGR	TDTGEPMGR			QINVGNALEYVSR	QINVGNALEYVSR
GGTPSAFDR	GGTPSAFDR			GAVYGGFK	GAVYGGFK			GLGTDEDTIIDIITHR	GLGTDEDTIIDIITHR			TVTAMDVVYALKR	TVTAMDVVYALKR			TEDIITAIR	TEDIITAIR			QINWTVLYR	QINWTVLYR
GGVADALLYR	GGVADALLYR			GAVYSFDPVGSYQR	GAVYSFDPVGSYQR			GLGTDEDTLIEILASR	GLGTDEDTLIEILASR			TVVQLEGDNK	TVVQLEGDNK			TEEALALPR	TEEALALPR			QIQVSWLR	QIQVSWLR
GGVEEGPTVLR	GGVEEGPTVLR			GAWILNR	GAWILNR			GLGTDEESILTLLTSR	GLGTDEESILTLLTSR			TYETTLEK	TYETTLEK			TEQGPQVDETQFK	TEQGPQVDETQFK			QITLNDLPVGR	QITLNDLPVGR
GGVEEGPTVLRK	GGVEEGPTVLRK			GAWSNVLR	GAWSNVLR			GLHGPLTLNSPLTPEK	GLHGPLTLNSPLTPEK			VAAGAFQGLR	VAAGAFQGLR			TEVPGPR	TEVPGPR			QITVNDLPVGR	QITVNDLPVGR
GGVQVPAVDISSSLGGR	GGVQVPAVDISSSLGGR			GAYPLSIEPIGVR	GAYPLSIEPIGVR			GLIDEVNQDFTNR	GLIDEVNQDFTNR			VAASSAVMGLIETTR	VAASSAVMGLIETTR			TFEEDPAVGAIVLTGGDK	TFEEDPAVGAIVLTGGDK			QITVNDLPVGRSVDETLR	QITVNDLPVGRSVDETLR
GGVVTSNPLGF	GGVVTSNPLGF			GDEELDSLIK	GDEELDSLIK			GLIENPALLR	GLIENPALLR			VADIGLAAWGR	VADIGLAAWGR			TFEESFQK	TFEESFQK			QKVEEELNR	QKVEEELNR
GHLENNPALEK	GHLENNPALEK			GDELADSALEIFK	GDELADSALEIFK			GLLEFEHQR	GLLEFEHQR			VAEQTPLTALYVANLIK	VAEQTPLTALYVANLIK			TFEINPR	TFEINPR			QLAEDFLR	QLAEDFLR
GHTPTQPGALNQR	GHTPTQPGALNQR			GDFSSANNRDNTYNR	GDFSSANNRDNTYNR			GLLNDAFQK	GLLNDAFQK			VAFITGGGTGLGK	VAFITGGGTGLGK			TFGVSPLR	TFGVSPLR			QLAPIWDK	QLAPIWDK
GIAEQTVVTLR	GIAEQTVVTLR			GDFWLLGDR	GDFWLLGDR			GLLPEELTPLILATQK	GLLPEELTPLILATQK			VAFSVAR	VAFSVAR			TFLVGER	TFLVGER			QLDGVPATIDVLPEIVEAVEGK	QLDGVPATIDVLPEIVEAVEGK
GIATNDVGIQK	GIATNDVGIQK			GDGVVLVAPPLR	GDGVVLVAPPLR			GLLPQLLGVAPEK	GLLPQLLGVAPEK			VAFTGSTEIGR	VAFTGSTEIGR			TFVQEDIYDEFVER	TFVQEDIYDEFVER			QLEEAEEEAQR	QLEEAEEEAQR
GIDPFSLDSLAK	GIDPFSLDSLAK			GDLGIEIPAEK	GDLGIEIPAEK			GLLTYTSWEDALSR	GLLTYTSWEDALSR			VAGAQIQGAK	VAGAQIQGAK			TGAAPIIDVVR	TGAAPIIDVVR			QLEELER	QLEELER
GIEMSEVR	GIEMSEVR			GDLLFLTNR	GDLLFLTNR			GLNSESM(UniMod:35)TEETLKR	GLNSESMTEETLKR	M(UniMod:35)		VAIEPGAPR	VAIEPGAPR			TGAIVDVPVGEELLGR	TGAIVDVPVGEELLGR			QLFSDKLNEINEK	QLFSDKLNEINEK
GIFPLAER	GIFPLAER			GDLPFVVPR	GDLPFVVPR			GLNSESMTEETLK	GLNSESMTEETLK			VALSPAGVQNLVK	VALSPAGVQNLVK			TGEAIVDAALSALR	TGEAIVDAALSALR			QLGTVQQVISER	QLGTVQQVISER
GIGLAIVR	GIGLAIVR			GDPGFEGER	GDPGFEGER			GLPDFASFSAK	GLPDFASFSAK			VALTGLTVAEYFR	VALTGLTVAEYFR			TGLLSGLDIMEVNPSLGK	TGLLSGLDIMEVNPSLGK			QLLEEELAR	QLLEEELAR
GIHVEVPPAEAER	GIHVEVPPAEAER			GDPNWFMK	GDPNWFMK			GLPDNISSVLNK	GLPDNISSVLNK			VALVYGQMNEPPGAR	VALVYGQMNEPPGAR			TGLQAGLTIDEFAPR	TGLQAGLTIDEFAPR			QLLQEQESVK	QLLQEQESVK
GIKDEDGYFQFMGR	GIKDEDGYFQFMGR			GDTNFYGK	GDTNFYGK			GLQATQLAR	GLQATQLAR			VAMIEPGYFK	VAMIEPGYFK			TGPLPPGPPPEIVIYQELR	TGPLPPGPPPEIVIYQELR			QLQDEMLR	QLQDEMLR
GIKPVTLELGGK	GIKPVTLELGGK			GDVAVVR	GDVAVVR			GLQTPVWTEYESILR	GLQTPVWTEYESILR			VAQAPWK	VAQAPWK			THLAPYSDELR	THLAPYSDELR			QLQEDAAR	QLQEDAAR
GILAADESVGSMAK	GILAADESVGSMAK			GDVGMAGVAIDTVEDTK	GDVGMAGVAIDTVEDTK			GLSQSALPYRR	GLSQSALPYRR			VATALTLLR	VATALTLLR			THLPLALLPQTLLDQK	THLPLALLPQTLLDQK			QLQNIIQATSR	QLQNIIQATSR
GILAADESVGTM(UniMod:35)GNR	GILAADESVGTMGNR	M(UniMod:35)		GDVTAQIALQPALK	GDVTAQIALQPALK			GLSSLLYGSIPK	GLSSLLYGSIPK			VATPVDWK	VATPVDWK			TIAMDGTEGLVR	TIAMDGTEGLVR			QLSSGVSEIR	QLSSGVSEIR
GILEGELEGIR	GILEGELEGIR			GDVVNQDDLYQALASGK	GDVVNQDDLYQALASGK			GLTIFPEELIIGR	GLTIFPEELIIGR			VATQAVEDVLNIAK	VATQAVEDVLNIAK			TIAQDYGVLK	TIAQDYGVLK			QLTLLGGPTPNTGAALEFVLR	QLTLLGGPTPNTGAALEFVLR
GILFVGSGVSGGEEGAR	GILFVGSGVSGGEEGAR			GEAGAAGPAGPAGPR	GEAGAAGPAGPAGPR			GLTPSQIGVILR	GLTPSQIGVILR			VATWFNQPAR	VATWFNQPAR			TIEAEAAHGTVTR	TIEAEAAHGTVTR			QMSLLLR	QMSLLLR
GILIGIQQSFRPR	GILIGIQQSFRPR			GEAGVPAEFSIWTR	GEAGVPAEFSIWTR			GLTSELQALGK	GLTSELQALGK			VAVQGDVVR	VAVQGDVVR			TIEEVVGR	TIEEVVGR			QNLFQEAEEFLYR	QNLFQEAEEFLYR
GILLFGTK	GILLFGTK			GEDMLITGGR	GEDMLITGGR			GLVAVITGGASGLGLATAER	GLVAVITGGASGLGLATAER			VAVVLPR	VAVVLPR			TIEYLEEVAITFAK	TIEYLEEVAITFAK			QPPDTFVDAFER	QPPDTFVDAFER
GILLYGPPGTGK	GILLYGPPGTGK			GEDQEM(UniMod:35)DVYVSTQFPK	GEDQEMDVYVSTQFPK	M(UniMod:35)		GLVEPVDVVDNADGTQTVNYVPSR	GLVEPVDVVDNADGTQTVNYVPSR			VAVVNQIAR	VAVVNQIAR			TIFMWYR	TIFMWYR			QPQVAELLAEAR	QPQVAELLAEAR
GIRPAINVGLSVSR	GIRPAINVGLSVSR			GEEVDVAR	GEEVDVAR			GLVLDHGAR	GLVLDHGAR			VAVVQYSGTGQQRPER	VAVVQYSGTGQQRPER			TIFQGIAAK	TIFQGIAAK			QPVLSQTEAR	QPVLSQTEAR
GISAFLVPMPTPGLTLGK	GISAFLVPMPTPGLTLGK			GEFVTTVQQR	GEFVTTVQQR			GLVQALGLSNFNSR	GLVQALGLSNFNSR			VDATEESDLAQQYGVR	VDATEESDLAQQYGVR			TIGIIGAPFSK	TIGIIGAPFSK			QQEGESRLNLVQR	QQEGESRLNLVQR
GISEETTTGVHNLYK	GISEETTTGVHNLYK			GEGGILINSQGER	GEGGILINSQGER			GLVVPVIR	GLVVPVIR			VDPVNFK	VDPVNFK			TILDELIQR	TILDELIQR			QQIPVFR	QQIPVFR
GISPVPINLR	GISPVPINLR			GEGPEVDVNLPK	GEGPEVDVNLPK			GLVYETSVLDPDEGIR	GLVYETSVLDPDEGIR			VEGRPGASLPPLDLQALEK	VEGRPGASLPPLDLQALEK			TILEELVQR	TILEELVQR			QQYESVAAK	QQYESVAAK
GISQEQMNEFR	GISQEQMNEFR			GEGQLGPAER	GEGQLGPAER			GMLREDAVLEYLK	GMLREDAVLEYLK			VELDNMPLR	VELDNMPLR			TILMMGR	TILMMGR			QSDLDTLAK	QSDLDTLAK
GISQEQHMQEFR	GISQEQHMQEFR			GEHPGLSIGDVAK	GEHPGLSIGDVAK			GMPLAHSVLSSGAR	GMPLAHSVLSSGAR			VELQELNDR	VELQELNDR			TINEVENQILTR	TINEVENQILTR			QTALVELVK	QTALVELVK
GITAFIVEK	GITAFIVEK			GEIGAVGNAGPAGPAGPR	GEIGAVGNAGPAGPAGPR			GMTVYGLPR	GMTVYGLPR			VELVPPTPAEIPR	VELVPPTPAEIPR			TIPIDGDFFSYTR	TIPIDGDFFSYTR			QVAQNLDR	QVAQNLDR
GITFDSGGISIK	GITFDSGGISIK			GELFWDDGESLEVLER	GELFWDDGESLEVLER			GNANTVWVDYPNIVR	GNANTVWVDYPNIVR			VEPADASGTEK	VEPADASGTEK			TIPIDGNFFTYTR	TIPIDGNFFTYTR			QVEIAQR	QVEIAQR
GITHIGYTDLPSR	GITHIGYTDLPSR			GELLEAIKR	GELLEAIKR			GNDISSGTVLSDYVGSGPPK	GNDISSGTVLSDYVGSGPPK			VETTEDLVAK	VETTEDLVAK			TITLEVEPSDTIENVK	TITLEVEPSDTIENVK			QVFEGQNR	QVFEGQNR
GITINAAHVEYSTAAR	GITINAAHVEYSTAAR			GELSGDFEK	GELSGDFEK			GNFNYIEFTR	GNFNYIEFTR			VEVERDNLAEDIMR	VEVERDNLAEDIMR			TLADAEGDVFR	TLADAEGDVFR			QVFLSTR	QVFLSTR
GITSFLVDR	GITSFLVDR			GEPGGQTQAFDFYSR	GEPGGQTQAFDFYSR			GNFNYVEFTR	GNFNYVEFTR			VFAIPPSFASIFLTK	VFAIPPSFASIFLTK			TLAIELAPR	TLAIELAPR			QVGSGVTTDQVQAEAK	QVGSGVTTDQVQAEAK
GIVEFSGKPAAR	GIVEFSGKPAAR			GEPMPSELKL	GEPMPSELKL			GNLANVIR	GNLANVIR			VFAVGVR	VFAVGVR			TLDLPIYVTR	TLDLPIYVTR			QVHPDTGISSK	QVHPDTGISSK
GIVISFAR	GIVISFAR			GERGPPGESGAAGPTGPIGSR	GERGPPGESGAAGPTGPIGSR			GNLLIYTEFGK	GNLLIYTEFGK			VFAVVITDGR	VFAVVITDGR			TLDPNSPR	TLDPNSPR			QVITLLNELK	QVITLLNELK
GIVNEQFLLQR	GIVNEQFLLQR			GESGPSGPAGPTGAR	GESGPSGPAGPTGAR			GNPGNITSR	GNPGNITSR			VFEFGGPEVLK	VFEFGGPEVLK			TLEGELHDLR	TLEGELHDLR			QVLSHLR	QVLSHLR
GIVTDSVR	GIVTDSVR			GESPVDYDGGR	GESPVDYDGGR			GNPTVEVDLFTSK	GNPTVEVDLFTSK			VFEISPFEPWITR	VFEISPFEPWITR			TLGILGLGR	TLGILGLGR			QVNEPHIR	QVNEPHIR
GIVVYTGDR	GIVVYTGDR			GETGPAGPAGPVGPVGAR	GETGPAGPAGPVGPVGAR			GNSIIMLEALERV	GNSIIMLEALERV			VFFGEGDGIIR	VFFGEGDGIIR			TLGVDFIDVATK	TLGVDFIDVATK			QVVNIPSFIVR	QVVNIPSFIVR
GIYAYGFEKPSAIQQR	GIYAYGFEKPSAIQQR			GETGPSGPVGPAGAVGPR	GETGPSGPVGPAGAVGPR			GNSLFFR	GNSLFFR			VFIEDVSR	VFIEDVSR			TLIEFLLR	TLIEFLLR			QYDISDPQRPR	QYDISDPQRPR
GKDSLYAQGR	GKDSLYAQGR			GEVGLLDNSGGVIYAYK	GEVGLLDNSGGVIYAYK			GNSLQEILER	GNSLQEILER			VFLENVIR	VFLENVIR			TLLVADPR	TLLVADPR			RDDDPLNAR	RDDDPLNAR
GKFEDMAK	GKFEDMAK			GFAFVQYVNER	GFAFVQYVNER			GNWGHLDQVAALR	GNWGHLDQVAALR			VFLQNLLSVSQAR	VFLQNLLSVSQAR			TLLWTELFR	TLLWTELFR			RDFTPAELR	RDFTPAELR
GKLDGNQDLIR	GKLDGNQDLIR			GFAFVTFESPADAK	GFAFVTFESPADAK			GNYLVDVDGNR	GNYLVDVDGNR			VFQEFIK	VFQEFIK			TLMNLGGLAVAR	TLMNLGGLAVAR			RFVEQVAR	RFVEQVAR
GKNNTVGLIQLNRPK	GKNNTVGLIQLNRPK			GFEAAVAAGAK	GFEAAVAAGAK			GNYVLEK	GNYVLEK			VFYSLMR	VFYSLMR			TLNNDIMLIK	TLNNDIMLIK			RGDLPFVVPR	RGDLPFVVPR
GKPIHHFLGTSTFSQYTVVDENAVAK	GKPIHHFLGTSTFSQYTVVDENAVAK			GFGFGQGAGALVHSE	GFGFGQGAGALVHSE			GPAGPQGPR	GPAGPQGPR			VGAHAGEYGAEALER	VGAHAGEYGAEALER			TLPQAEALDR	TLPQAEALDR			RHPDYSVVLLLR	RHPDYSVVLLLR
GLAGAVSELLR	GLAGAVSELLR			GFGFVLFK	GFGFVLFK			GPAGPQGPRGDKGETGEQGDR	GPAGPQGPRGDKGETGEQGDR			VGDFVATDLDTGRPSTTVR	VGDFVATDLDTGRPSTTVR			TLSDYNIQK	TLSDYNIQK			RLEAAYLDLQR	RLEAAYLDLQR
GLAITFVSDENDAK	GLAITFVSDENDAK			GFGFVSFER	GFGFVSFER			GPAGPSGPAGKDGR	GPAGPSGPAGKDGR			VGDLSPR	VGDLSPR			TLTLVDTGIGMTK	TLTLVDTGIGMTK			RLEGEDSAR	RLEGEDSAR
GLAPEQPVTLR	GLAPEQPVTLR			GFGTDEQAIVDVVANR	GFGTDEQAIVDVVANR			GPAPVLEYDYYGAYGSR	GPAPVLEYDYYGAYGSR			VGDPVYR	VGDPVYR			TLVLLDNLNVR	TLVLLDNLNVR			RPLFLAPDFDR	RPLFLAPDFDR
GLAPGQEYQVTVR	GLAPGQEYQVTVR			GFIGPGIDVPAPDMSTGER	GFIGPGIDVPAPDMSTGER			GPAYGLSR	GPAYGLSR			VGDVYIPR	VGDVYIPR			TLYGFGG	TLYGFGG			RTSINVVR	RTSINVVR
GLDGYQGPDGPR	GLDGYQGPDGPR			GFIPNIR	GFIPNIR			GPDALTLLEYTETR	GPDALTLLEYTETR			VGEIVVFR	VGEIVVFR			TNPEIQSTLR	TNPEIQSTLR			RVEYAVR	RVEYAVR
GLDPYNVLAPK	GLDPYNVLAPK			GFLPPASEK	GFLPPASEK			GPDWILGEIK	GPDWILGEIK			VGFAEAAR	VGFAEAAR			TNQELQEINR	TNQELQEINR			RVLVTGAGK	RVLVTGAGK
GLEAFGGLK	GLEAFGGLK			GFNSVATAR	GFNSVATAR			GPFLLGIK	GPFLLGIK			VGFFQGDIR	VGFFQGDIR			TNVNGGAIALGHPLGGSGSR	TNVNGGAIALGHPLGGSGSR			RVVEEVR	RVVEEVR
GLEFLSVPSTYYK	GLEFLSVPSTYYK			GFPGADGVAGPKGPAGER	GFPGADGVAGPKGPAGER			GPFLVALGK	GPFLVALGK			VGGVQSLGGTGALR	VGGVQSLGGTGALR			TPALIALR	TPALIALR			RYQKSTELLIR	RYQKSTELLIR
GLESDVAELR	GLESDVAELR			GFPTIYFSPANK	GFPTIYFSPANK			GPGYGIMSIR	GPGYGIMSIR			VGLELIASENFASR	VGLELIASENFASR			TPEELQAER	TPEELQAER			SADVESVVSGTLR	SADVESVVSGTLR
GLEVTAYSPLGSSDR	GLEVTAYSPLGSSDR			GFSGLDGAK	GFSGLDGAK			GPLLVQDVVFTDEMAHFDR	GPLLVQDVVFTDEMAHFDR			VGLQVVAVK	VGLQVVAVK			TPEEVTR	TPEEVTR			SAEDLDK	SAEDLDK
GLFDEYGSK	GLFDEYGSK			GFSLEELR	GFSLEELR			GPLLVQDVVFTDEMAHFDRER	GPLLVQDVVFTDEMAHFDRER			VGPDTER	VGPDTER			TPFGAYGGLLK	TPFGAYGGLLK			SAEDLDKLR	SAEDLDKLR
GLFIIDDK	GLFIIDDK			GFSVVADTPELQR	GFSVVADTPELQR			GPLNWYR	GPLNWYR			VGQTIER	VGQTIER			TPGPGAQSALR	TPGPGAQSALR			SAEPLALGR	SAEPLALGR
GLFIIDDKGILR	GLFIIDDKGILR			GFVDDIIQPSSTR	GFVDDIIQPSSTR			GPLQSVQVFGR	GPLQSVQVFGR			VGWEQLLTTIAR	VGWEQLLTTIAR			TPIGSFLGSLSLLPATK	TPIGSFLGSLSLLPATK			SAFEYGGQK	SAFEYGGQK
GLFIIDGK	GLFIIDGK			GFYIYQEGVK	GFYIYQEGVK			GPSGPQGIR	GPSGPQGIR			VGYVSGWGR	VGYVSGWGR			TPVLLHDHDER	TPVLLHDHDER			SAINEVVTR	SAINEVVTR
GLFIIDGKGVLR	GLFIIDGKGVLR			GGAYYPVTVK	GGAYYPVTVK			GPSSVEDIK	GPSSVEDIK			VHEEIDR	VHEEIDR			TPVPSDIDISR	TPVPSDIDISR			SAITPGGLR	SAITPGGLR
GLFIIDPNGVIK	GLFIIDPNGVIK			GGDLMAYDR	GGDLMAYDR			GPSVDWGK	GPSVDWGK			VHEFAMK	VHEFAMK			TQADLDSLVR	TQADLDSLVR			SALALVTGAGSGIGR	SALALVTGAGSGIGR
GLFTGLTPR	GLFTGLTPR			GGEIQPVSVK	GGEIQPVSVK			GPSVFPLAPSSK	GPSVFPLAPSSK			VHIGQVIMSIR	VHIGQVIMSIR			TQHEILR	TQHEILR			SAVQGPPER	SAVQGPPER
GLGAGAGAGEESPATSLPR	GLGAGAGAGEESPATSLPR			GGELGISLRPDGR	GGELGISLRPDGR			GPSYGLSAEVK	GPSYGLSAEVK			VHLTPEEK	VHLTPEEK			TQIDELLR	TQIDELLR			SAVTALWGK	SAVTALWGK
GLGTDDNTLIR	GLGTDDNTLIR			GGFVLLDGETFEVK	GGFVLLDGETFEVK			GPSYGMSR	GPSYGMSR			VHQVLYR	VHQVLYR			TRPVVAAGAVGLAQR	TRPVVAAGAVGLAQR			SAVTALWGKVNVDEVGGEALGR	SAVTALWGKVNVDEVGGEALGR
GLGTDEDAIISVLAYR	GLGTDEDAIISVLAYR			GGGGNFGPGPGSNFR	GGGGNFGPGPGSNFR			GPVGPSGPPGK	GPVGPSGPPGK			VIAHTQMR	VIAHTQMR			TSVETALR	TSVETALR			SDIAPVAR	SDIAPVAR
GLGTDEDTIIDIITHR	GLGTDEDTIIDIITHR			GGGQIIPTAR	GGGQIIPTAR			GPVREGDVLTLLESER	GPVREGDVLTLLESER			VIDYAVK	VIDYAVK			TTFTVAQNER	TTFTVAQNER			SDIDEIVLVGGSTR	SDIDEIVLVGGSTR
GLGTDEESILTLLTSR	GLGTDEESILTLLTSR			GGGVVSVVWEGLR	GGGVVSVVWEGLR			GPVYIGELPQDFLR	GPVYIGELPQDFLR			VIEVLPR	VIEVLPR			TTIFSPEGR	TTIFSPEGR			SDLQVAAK	SDLQVAAK
GLHGPLTLNSPLTPEK	GLHGPLTLNSPLTPEK			GGHFAAFEEPELLAQDIR	GGHFAAFEEPELLAQDIR			GPYPTMYTFRPWTIR	GPYPTMYTFRPWTIR			VIFGLFGK	VIFGLFGK			TTPSVVAFTADGER	TTPSVVAFTADGER			SEASGPQLLPVR	SEASGPQLLPVR
GLIDEVNQDFTNR	GLIDEVNQDFTNR			GGHFAAFEEPELLAQDIRK	GGHFAAFEEPELLAQDIRK			GQAAVQQLQAEGLSPR	GQAAVQQLQAEGLSPR			VIFLENYR	VIFLENYR			TTPSYVAFTDTER	TTPSYVAFTDTER			SEDLLDYGPFR	SEDLLDYGPFR
GLIENPALLR	GLIENPALLR			GGIVDEGALLR	GGIVDEGALLR			GQALPDVVAK	GQALPDVVAK			VIGNQSLVNELAFTAR	VIGNQSLVNELAFTAR			TTQEQLAR	TTQEQLAR			SEFPWEVPR	SEFPWEVPR
GLLEFEHQR	GLLEFEHQR			GGIVGMTLPIAR	GGIVGMTLPIAR			GQETSTNPIASIFAWTR	GQETSTNPIASIFAWTR			VILILPR	VILILPR			TVAAPSVFIFPPSDEQLK	TVAAPSVFIFPPSDEQLK			SEIDLFNIR	SEIDLFNIR
GLLNDAFQK	GLLNDAFQK			GGNFGFGDSR	GGNFGFGDSR			GQGLTGPTLLPGTPAR	GQGLTGPTLLPGTPAR			VILQDFTGVPAVVDFAAMR	VILQDFTGVPAVVDFAAMR			TVDNFVALATGEK	TVDNFVALATGEK			SEIDLLNIR	SEIDLLNIR
GLLPGAGGTQR	GLLPGAGGTQR			GGNIGDGGGAADR	GGNIGDGGGAADR			GQIEVAFR	GQIEVAFR			VIQVAAGSSNLK	VIQVAAGSSNLK			TVEAEAAHGTVTR	TVEAEAAHGTVTR			SEISGDLAR	SEISGDLAR
GLLPQLLGVAPEK	GLLPQLLGVAPEK			GGPLDGTYR	GGPLDGTYR			GQILTMANPIIGNGGAPDTTALDELGLSK	GQILTMANPIIGNGGAPDTTALDELGLSK			VIQVAAGSSNLKR	VIQVAAGSSNLKR			TVEIPDPVEAGEEVK	TVEIPDPVEAGEEVK			SELDMLDIR	SELDMLDIR
GLNSESM(UniMod:35)TEETLKR	GLNSESMTEETLKR	M(UniMod:35)		GGPVTVTDANLVLGR	GGPVTVTDANLVLGR			GQLGNWM(UniMod:35)SPADFQR	GQLGNWMSPADFQR	M(UniMod:35)		VITIHMQNPR	VITIHMQNPR			TVEVAEGEAVR	TVEVAEGEAVR			SEPIYNSR	SEPIYNSR
GLPDFASFSAK	GLPDFASFSAK			GGSGAPILLR	GGSGAPILLR			GQLQLVEGNFR	GQLQLVEGNFR			VIVVGSR	VIVVGSR			TVFGVEPDLTR	TVFGVEPDLTR			SFEVNLR	SFEVNLR
GLPWTLAK	GLPWTLAK			GGSLIEAFETWR	GGSLIEAFETWR			GQNQPVLNITNK	GQNQPVLNITNK			VLAAVYK	VLAAVYK			TVGVEPAADGK	TVGVEPAADGK			SFGLPSIGR	SFGLPSIGR
GLQATQLAR	GLQATQLAR			GGSTSYGTGSETESPR	GGSTSYGTGSETESPR			GQPDVVVKEDEEYKR	GQPDVVVKEDEEYKR			VLAINILGR	VLAINILGR			TVIGDHGDELFSVFGAPFLK	TVIGDHGDELFSVFGAPFLK			SFLEIWDR	SFLEIWDR
GLQTSQDAR	GLQTSQDAR			GGTLTQYEGK	GGTLTQYEGK			GQPLSPEK	GQPLSPEK			VLDASWYSPGTR	VLDASWYSPGTR			TVIIEQSWGSPK	TVIIEQSWGSPK			SFLPLIR	SFLPLIR
GLSQSALPYR	GLSQSALPYR			GGTPSAFDR	GGTPSAFDR			GQVYILGR	GQVYILGR			VLDLDLFR	VLDLDLFR			TVIIGGK	TVIIGGK			SFLVGEAAR	SFLVGEAAR
GLSQSALPYRR	GLSQSALPYRR			GGTWFAGFGR	GGTWFAGFGR			GQYFHSR	GQYFHSR			VLDSEGQLR	VLDSEGQLR			TVIPINK	TVIPINK			SFQPDTGR	SFQPDTGR
GLSSLLYGSIPK	GLSSLLYGSIPK			GGVADALLYR	GGVADALLYR			GRMESIR	GRMESIR			VLDTNDR	VLDTNDR			TVIVTPSQR	TVIVTPSQR			SGAVEETFR	SGAVEETFR
GLTIFPEELIIGR	GLTIFPEELIIGR			GGVDHAAAFGR	GGVDHAAAFGR			GRNDLMEYAK	GRNDLMEYAK			VLDVNLMGTFNVIR	VLDVNLMGTFNVIR			TVLGTPEVLLGALPGAGGTQR	TVLGTPEVLLGALPGAGGTQR			SGDRGETGPAGPAGPVGPVGAR	SGDRGETGPAGPAGPVGPVGAR
GLTPSQIGVILR	GLTPSQIGVILR			GGVEEGPTVLR	GGVEEGPTVLR			GRPTSTNPIASIFAWTR	GRPTSTNPIASIFAWTR			VLEEEEQR	VLEEEEQR			TVLIMELINNVAK	TVLIMELINNVAK			SGEGMGIR	SGEGMGIR
GLTSELQALGK	GLTSELQALGK			GGVEEGPTVLRK	GGVEEGPTVLRK			GSAPPGPVPEGSIR	GSAPPGPVPEGSIR			VLEGMEVVR	VLEGMEVVR			TVTAM(UniMod:35)DVVYALK	TVTAMDVVYALK	M(UniMod:35)		SGELAVR	SGELAVR
GLVAVITGGASGLGLATAER	GLVAVITGGASGLGLATAER			GGVQVPAVDISSSLGGR	GGVQVPAVDISSSLGGR			GSDHSASLEPGELAELVR	GSDHSASLEPGELAELVR			VLELLLPIR	VLELLLPIR			TVTAMDVVYALKR	TVTAMDVVYALKR			SGELLLR	SGELLLR
GLVEPVDVVDNADGTQTVNYVPSR	GLVEPVDVVDNADGTQTVNYVPSR			GGVVTSNPLGF	GGVVTSNPLGF			GSEGPQGVR	GSEGPQGVR			VLETAEDIQER	VLETAEDIQER			TVVQLEGDNK	TVVQLEGDNK			SGLLEVLVR	SGLLEVLVR
GLVLDHGAR	GLVLDHGAR			GHEIVVLAPDASLYIR	GHEIVVLAPDASLYIR			GSESGIFTNTK	GSESGIFTNTK			VLGAFSDGLAHLDNLK	VLGAFSDGLAHLDNLK			TYETTLEK	TYETTLEK			SGMFWLR	SGMFWLR
GLVQALGLSNFNSR	GLVQALGLSNFNSR			GHLENNPALEK	GHLENNPALEK			GSFSEQGINEFLR	GSFSEQGINEFLR			VLGELWPLFGGR	VLGELWPLFGGR			TYFPHFDLSHGSAQVK	TYFPHFDLSHGSAQVK			SGVSLAALK	SGVSLAALK
GLVVPVIR	GLVVPVIR			GHTEIDTAFLYSDGQSETILGGLGLR	GHTEIDTAFLYSDGQSETILGGLGLR			GSIFSQTFR	GSIFSQTFR			VLGLVLLR	VLGLVLLR			VAAMLQDR	VAAMLQDR			SHGQDYLVGNK	SHGQDYLVGNK
GLVYETSVLDPDEGIR	GLVYETSVLDPDEGIR			GHTPTQPGALNQR	GHTPTQPGALNQR			GSLLIDSSTIDPAVSK	GSLLIDSSTIDPAVSK			VLGTSVESIMATEDR	VLGTSVESIMATEDR			VAASSAVMGLIETTR	VAASSAVMGLIETTR			SIEALLEAGQAR	SIEALLEAGQAR
GLYPAPLK	GLYPAPLK			GHYTEGAELVDSVLDVVR	GHYTEGAELVDSVLDVVR			GSQVLVTVDPAFR	GSQVLVTVDPAFR			VLIGGDETPEGQR	VLIGGDETPEGQR			VADIGLAAWGR	VADIGLAAWGR			SIFDFSALK	SIFDFSALK
GMPLAHSVLSSGAR	GMPLAHSVLSSGAR			GHYTEGAELVDSVLDVVRK	GHYTEGAELVDSVLDVVRK			GSSTTLDPYR	GSSTTLDPYR			VLITTDLLAR	VLITTDLLAR			VAEQTPLTALYVANLIK	VAEQTPLTALYVANLIK			SIFSAVLDELK	SIFSAVLDELK
GNANTVWVDYPNIVR	GNANTVWVDYPNIVR			GIAEQTVVTLR	GIAEQTVVTLR			GSTPYGGVK	GSTPYGGVK			VLLDGVQNPR	VLLDGVQNPR			VAFITGGGTGLGK	VAFITGGGTGLGK			SILFVPTSAPR	SILFVPTSAPR
GNDISSGTVLSDYVGSGPPK	GNDISSGTVLSDYVGSGPPK			GIDPFSLDSLAK	GIDPFSLDSLAK			GSTPYGGVKLEDLIVK	GSTPYGGVKLEDLIVK			VLLDQLR	VLLDQLR			VAFSVAR	VAFSVAR			SIRTVLTF	SIRTVLTF
GNFNYIEFTR	GNFNYIEFTR			GIEMSEVR	GIEMSEVR			GSVFGGWK	GSVFGGWK			VLLPLIFR	VLLPLIFR			VAFTGSTEIGR	VAFTGSTEIGR			SIVEEIEDLVAR	SIVEEIEDLVAR
GNHAAFQADVSEAR	GNHAAFQADVSEAR			GIEQAVQSHAVAEEEAR	GIEQAVQSHAVAEEEAR			GSYGDLGGPIITTQVTIPK	GSYGDLGGPIITTQVTIPK			VLLQEEGTR	VLLQEEGTR			VAFTGSTEVGK	VAFTGSTEVGK			SIVVANYEESIK	SIVVANYEESIK
GNLANVIR	GNLANVIR			GIFPLAER	GIFPLAER			GTAELHMQQK	GTAELHMQQK			VLLSALER	VLLSALER			VAIDVGYR	VAIDVGYR			SKAEELGLPILGVLR	SKAEELGLPILGVLR
GNLLIYTEFGK	GNLLIYTEFGK			GIGLAIVR	GIGLAIVR			GTAFGGWK	GTAFGGWK			VLPDHTEPR	VLPDHTEPR			VAIEPGAPR	VAIEPGAPR			SLADVDAILAR	SLADVDAILAR
GNPESSFNDENLR	GNPESSFNDENLR			GIHVEVPPAEAER	GIHVEVPPAEAER			GTDTVAGLALIK	GTDTVAGLALIK			VLPSITTEILK	VLPSITTEILK			VALSPAGVQNLVK	VALSPAGVQNLVK			SLAMEMVLTGDR	SLAMEMVLTGDR
GNPTVEVDLFTSK	GNPTVEVDLFTSK			GIIDPTK	GIIDPTK			GTEDFIVESLDASFR	GTEDFIVESLDASFR			VLPSIVNEVLK	VLPSIVNEVLK			VALTGLTVAEYFR	VALTGLTVAEYFR			SLDDVIK	SLDDVIK
GNSLFFR	GNSLFFR			GIKDEDGYFQFMGR	GIKDEDGYFQFMGR			GTEIGVLAK	GTEIGVLAK			VLQALEGLK	VLQALEGLK			VALVYGQMNEPPGAR	VALVYGQMNEPPGAR			SLDDVIKR	SLDDVIKR
GNSLQEILER	GNSLQEILER			GIKPVTLELGGK	GIKPVTLELGGK			GTGGANIDPTFFLSR	GTGGANIDPTFFLSR			VLQPTVFPVVPR	VLQPTVFPVVPR			VANEPVLAFTQGSPER	VANEPVLAFTQGSPER			SLDLDISK	SLDLDISK
GNVLPPGTEGDIGIR	GNVLPPGTEGDIGIR			GILAADESVGSMAK	GILAADESVGSMAK			GTGIVSAPVPK	GTGIVSAPVPK			VLQSALAAIR	VLQSALAAIR			VAQAPWK	VAQAPWK			SLETENAGLR	SLETENAGLR
GNWGHLDQVAALR	GNWGHLDQVAALR			GILAADESVGTM(UniMod:35)GNR	GILAADESVGTMGNR	M(UniMod:35)		GTIEILSDVQLIK	GTIEILSDVQLIK			VLSGDLGQLPTGIR	VLSGDLGQLPTGIR			VATALTLLR	VATALTLLR			SLGQWLQEEK	SLGQWLQEEK
GNYLVDVDGNR	GNYLVDVDGNR			GILEGELEGIR	GILEGELEGIR			GTIEINPR	GTIEINPR			VLSIGDGIAR	VLSIGDGIAR			VATQAVEDVLNIAK	VATQAVEDVLNIAK			SLGVAAEGLPDQYADGEAAR	SLGVAAEGLPDQYADGEAAR
GNYVLEK	GNYVLEK			GILEQGWQADSTTR	GILEQGWQADSTTR			GTLDPVEK	GTLDPVEK			VLSPADK	VLSPADK			VATWFNQPAR	VATWFNQPAR			SLLSPTFTSGK	SLLSPTFTSGK
GPAGPQGPR	GPAGPQGPR			GILFVGSGVSGGEEGAR	GILFVGSGVSGGEEGAR			GTLQDGTR	GTLQDGTR			VLSPADKTNVK	VLSPADKTNVK			VAVEEVDEEGK	VAVEEVDEEGK			SLPALTNIIK	SLPALTNIIK
GPAGPQGPRGDKGETGEQGDR	GPAGPQGPRGDKGETGEQGDR			GILIGIQQSFRPR	GILIGIQQSFRPR			GTPLDTEVPMER	GTPLDTEVPMER			VLSSMADAVLAR	VLSSMADAVLAR			VAVQGDVVR	VAVQGDVVR			SLQMYLER	SLQMYLER
GPAGPSGPAGKDGR	GPAGPSGPAGKDGR			GILLFGPPGTGK	GILLFGPPGTGK			GTPQDLAR	GTPQDLAR			VLTEIIASR	VLTEIIASR			VAVTPPGLAR	VAVTPPGLAR			SLQSVAEER	SLQSVAEER
GPAPVLEYDYYGAYGSR	GPAPVLEYDYYGAYGSR			GILLFGTK	GILLFGTK			GTQGVVTNFEIFR	GTQGVVTNFEIFR			VLTPTQVK	VLTPTQVK			VAVVAGYGDVGK	VAVVAGYGDVGK			SLVFPEAENR	SLVFPEAENR
GPAYGLSR	GPAYGLSR			GILLITGR	GILLITGR			GTSFDAAATSGGSASSEK	GTSFDAAATSGGSASSEK			VLTQLVATYPQGFK	VLTQLVATYPQGFK			VAVVLPR	VAVVLPR			SLYASSPGGVYATR	SLYASSPGGVYATR
GPDALTLLEYTETR	GPDALTLLEYTETR			GILLYGPPGTGK	GILLYGPPGTGK			GTVEPQLEAR	GTVEPQLEAR			VLVSLSAGGR	VLVSLSAGGR			VAVVNQIAR	VAVVNQIAR			SMPTSGALDR	SMPTSGALDR
GPFLLGIK	GPFLLGIK			GIPHLVTHDAR	GIPHLVTHDAR			GTVQALHATGAR	GTVQALHATGAR			VLVTGAGK	VLVTGAGK			VAVVQYSDR	VAVVQYSDR			SNVSDAVAQSTR	SNVSDAVAQSTR
GPFLVALGK	GPFLVALGK			GIRPAINVGLSVSR	GIRPAINVGLSVSR			GTVTDFPGFDER	GTVTDFPGFDER			VLVTGAGKGIGR	VLVTGAGKGIGR			VAVVQYSGTGQQRPER	VAVVQYSGTGQQRPER			SPAQILLR	SPAQILLR
GPGVGLLGISK	GPGVGLLGISK			GISAFLVPMPTPGLTLGK	GISAFLVPMPTPGLTLGK			GTVTDFPGFDERADAETLR	GTVTDFPGFDERADAETLR			VLVTGATGLLGR	VLVTGATGLLGR			VDATEESDLAQQYGVR	VDATEESDLAQQYGVR			SPASDQQLMEDK	SPASDQQLMEDK
GPGYGIMSIR	GPGYGIMSIR			GISEETTTGVHNLYK	GISEETTTGVHNLYK			GTVVTGTLER	GTVVTGTLER			VLVVDPDLR	VLVVDPDLR			VDLVLLGK	VDLVLLGK			SPILLGSLAHQIYR	SPILLGSLAHQIYR
GPLLVQDVVFTDEMAHFDRER	GPLLVQDVVFTDEMAHFDRER			GISQEQMNEFR	GISQEQMNEFR			GTWERPGGAAPLGYDFWYQPR	GTWERPGGAAPLGYDFWYQPR			VLVWDLR	VLVWDLR			VDPVNFK	VDPVNFK			SPLAFIPFSAGPR	SPLAFIPFSAGPR
GPLNWYR	GPLNWYR			GISQEQHMQEFR	GISQEQHMQEFR			GVALHRPDVYLLPPAR	GVALHRPDVYLLPPAR			VLVYGGR	VLVYGGR			VEFMDDTSR	VEFMDDTSR			SPMAFIPFSAGPR	SPMAFIPFSAGPR
GPLQSVQVFGR	GPLQSVQVFGR			GITAFIVEK	GITAFIVEK			GVAPLWMR	GVAPLWMR			VMEETLSYLLGR	VMEETLSYLLGR			VEGRPGASLPPLDLQALEK	VEGRPGASLPPLDLQALEK			SQAPVLDAIR	SQAPVLDAIR
GPSGLLTYTGK	GPSGLLTYTGK			GITFDSGGISIK	GITFDSGGISIK			GVATNWLR	GVATNWLR			VMEHFIK	VMEHFIK			VEHFLEQR	VEHFLEQR			SQLQISNNR	SQLQISNNR
GPSGLLVYQGK	GPSGLLVYQGK			GITHIGYTDLPSR	GITHIGYTDLPSR			GVDEVTIVNILTNR	GVDEVTIVNILTNR			VMIGENVDEK	VMIGENVDEK			VEIIANDQGNR	VEIIANDQGNR			SQPAPAEFR	SQPAPAEFR
GPSGPQGIR	GPSGPQGIR			GITLHPELFSIDNGLLTPTMK	GITLHPELFSIDNGLLTPTMK			GVDIVMDPLGGSDTAK	GVDIVMDPLGGSDTAK			VMLYPSRI	VMLYPSRI			VELDNMPLR	VELDNMPLR			SQPEPLVVK	SQPEPLVVK
GPSSVEDIK	GPSSVEDIK			GITSFLVDR	GITSFLVDR			GVDIYTR	GVDIYTR			VNAELQAR	VNAELQAR			VELQELNDR	VELQELNDR			SQVTNYLGIEWMR	SQVTNYLGIEWMR
GPSVDWGK	GPSVDWGK			GIVDLIEER	GIVDLIEER			GVDLVLNSLAEEK	GVDLVLNSLAEEK			VNFTVDQIR	VNFTVDQIR			VELVPPTPAEIPR	VELVPPTPAEIPR			SSGIVSLGVGDR	SSGIVSLGVGDR
GPSVFPLAPSSK	GPSVFPLAPSSK			GIVEFASKPAAR	GIVEFASKPAAR			GVFHQTVSR	GVFHQTVSR			VNLGVGAYR	VNLGVGAYR			VETTEDLVAK	VETTEDLVAK			SSPVYVGR	SSPVYVGR
GPVGPSGPPGK	GPVGPSGPPGK			GIVEFSGKPAAR	GIVEFSGKPAAR			GVFPPLLEK	GVFPPLLEK			VNVDAVGGEALGR	VNVDAVGGEALGR			VEVERDNLAEDIMR	VEVERDNLAEDIMR			SSRAGLQFPVGR	SSRAGLQFPVGR
GPVYIGELPQDFLR	GPVYIGELPQDFLR			GIVFEDVK	GIVFEDVK			GVFVVAAK	GVFVVAAK			VNVDEVGGEALGR	VNVDEVGGEALGR			VEVFLDGGVR	VEVFLDGGVR			SSVDWQIR	SSVDWQIR
GQAAVQQLQAEGLSPR	GQAAVQQLQAEGLSPR			GIVGVENVAELK	GIVGVENVAELK			GVFVVAAKR	GVFVVAAKR			VNVEDAGGETLGR	VNVEDAGGETLGR			VFAVGVR	VFAVGVR			STDAYELK	STDAYELK
GQALPDVVAK	GQALPDVVAK			GIVGVENVAELKK	GIVGVENVAELKK			GVGASGSFR	GVGASGSFR			VPADLGAEAGLQQLLGALR	VPADLGAEAGLQQLLGALR			VFAVVITDGR	VFAVVITDGR			STDYGIFQINSR	STDYGIFQINSR
GQETSTNPIASIFAWTR	GQETSTNPIASIFAWTR			GIVISFAR	GIVISFAR			GVGIISEGNETVEDIAAR	GVGIISEGNETVEDIAAR			VPAIYGVDTR	VPAIYGVDTR			VFEFGGPEVLK	VFEFGGPEVLK			STELLIR	STELLIR
GQGLTGPTLLPGTPAR	GQGLTGPTLLPGTPAR			GIVNEQFLLQR	GIVNEQFLLQR			GVIDMGNSLIER	GVIDMGNSLIER			VPDVLVADPPIAR	VPDVLVADPPIAR			VFEISPFEPWITR	VFEISPFEPWITR			STGGISVPGPMGPSGPR	STGGISVPGPMGPSGPR
GQILTMANPIIGNGGAPDTTALDELGLSK	GQILTMANPIIGNGGAPDTTALDELGLSK			GIVNGAAPELPVPTGGPAVGAR	GIVNGAAPELPVPTGGPAVGAR			GVIFYLR	GVIFYLR			VPETVADAR	VPETVADAR			VFFDLMR	VFFDLMR			STITSREIQTAVR	STITSREIQTAVR
GQLGNWM(UniMod:35)SPADFQR	GQLGNWMSPADFQR	M(UniMod:35)		GIVTDSVR	GIVTDSVR			GVIINTASVAAFEGQVGQAAYSASK	GVIINTASVAAFEGQVGQAAYSASK			VPFLEFK	VPFLEFK			VFFGEGDGIIR	VFFGEGDGIIR			STLEAETR	STLEAETR
GQNQPVLNITNK	GQNQPVLNITNK			GIVVYTGDR	GIVVYTGDR			GVLFASGQNLAR	GVLFASGQNLAR			VPFLVAETPR	VPFLVAETPR			VFIEDVSR	VFIEDVSR			STPEYFAER	STPEYFAER
GQPDVVVKEDEEYKR	GQPDVVVKEDEEYKR			GKDSLYAQGR	GKDSLYAQGR			GVLKEYGVK	GVLKEYGVK			VPGATMLLAK	VPGATMLLAK			VFLENVIR	VFLENVIR			STVAQLVK	STVAQLVK
GQPLSPEK	GQPLSPEK			GKFEDMAK	GKFEDMAK			GVNTFSPEGR	GVNTFSPEGR			VPLGSVIK	VPLGSVIK			VFLQNLLSVSQAR	VFLQNLLSVSQAR			SVDETLR	SVDETLR
GQTHTLEDFQR	GQTHTLEDFQR			GKNNTVGLIQLNRPK	GKNNTVGLIQLNRPK			GVNVSALSR	GVNVSALSR			VPPPPPIAR	VPPPPPIAR			VFLQQLEVFMK	VFLQQLEVFMK			SVGEVMAIGR	SVGEVMAIGR
GQTSDRLETVTLDVTK	GQTSDRLETVTLDVTK			GKPIHHFLGTSTFSQYTVVDENAVAK	GKPIHHFLGTSTFSQYTVVDENAVAK			GVPALLSPELLYALAR	GVPALLSPELLYALAR			VPQIAFVITGGK	VPQIAFVITGGK			VFQEFIK	VFQEFIK			SVPHLQK	SVPHLQK
GQVVSLIR	GQVVSLIR			GLAGAVSELLR	GLAGAVSELLR			GVPGPPGAVGPAGK	GVPGPPGAVGPAGK			VPQVSTPTLVEVSR	VPQVSTPTLVEVSR			VFYSLMR	VFYSLMR			SVRPGVAIADFVIFPPR	SVRPGVAIADFVIFPPR
GQVYILGR	GQVYILGR			GLAGEIVGEVR	GLAGEIVGEVR			GVPLVYEAFNWR	GVPLVYEAFNWR			VPSHAVVAR	VPSHAVVAR			VGAHAGEYGAEALER	VGAHAGEYGAEALER			SYELPDGQVITIGNER	SYELPDGQVITIGNER
GRMESIR	GRMESIR			GLAPEQPVTLR	GLAPEQPVTLR			GVPTGFILPIR	GVPTGFILPIR			VPSLVGSFIR	VPSLVGSFIR			VGDPVYR	VGDPVYR			SYVTTSTR	SYVTTSTR
GRNDLMEYAK	GRNDLMEYAK			GLAPGQEYQVTVR	GLAPGQEYQVTVR			GVPTGFILPIRDIR	GVPTGFILPIRDIR			VPSYQALLR	VPSYQALLR			VGDVYIPR	VGDVYIPR			TAALQEGLR	TAALQEGLR
GRPTSTNPIASIFAWTR	GRPTSTNPIASIFAWTR			GLAPVQAYLHIPDIIK	GLAPVQAYLHIPDIIK			GVPVKVTNVK	GVPVKVTNVK			VPVDVAYR	VPVDVAYR			VGEIVVFR	VGEIVVFR			TAALQEGLRR	TAALQEGLRR
GSAPPGPVPEGSIR	GSAPPGPVPEGSIR			GLDGYQGPDGPR	GLDGYQGPDGPR			GVQVETISPGDGR	GVQVETISPGDGR			VQAVVAVAR	VQAVVAVAR			VGFAEAAR	VGFAEAAR			TAAYVNAIEK	TAAYVNAIEK
GSAVVGQYQSYSEQVR	GSAVVGQYQSYSEQVR			GLDPYNVLAPK	GLDPYNVLAPK			GVTFLLR	GVTFLLR			VQEEIDHVIGR	VQEEIDHVIGR			VGFFQGDIR	VGFFQGDIR			TADGIVSHLK	TADGIVSHLK
GSDHSASLEPGELAELVR	GSDHSASLEPGELAELVR			GLEAFGGLK	GLEAFGGLK			GVVDSDDLPLNVSR	GVVDSDDLPLNVSR			VQEEIER	VQEEIER			VGGVQSLGGTGALR	VGGVQSLGGTGALR			TAEQVMISSR	TAEQVMISSR
GSESGIFTNTK	GSESGIFTNTK			GLEFLSVPSTYYK	GLEFLSVPSTYYK			GVVDSEDLPLNISR	GVVDSEDLPLNISR			VQEQELTR	VQEQELTR			VGLEHLR	VGLEHLR			TALAMGADR	TALAMGADR
GSFSEQGINEFLR	GSFSEQGINEFLR			GLESDVAELR	GLESDVAELR			GVVGPQGAR	GVVGPQGAR			VQQEIDDVIGQVR	VQQEIDDVIGQVR			VGLQFLQR	VGLQFLQR			TAMSLLWK	TAMSLLWK
GSGIFDESTPVQTR	GSGIFDESTPVQTR			GLEVTAYSPLGSSDR	GLEVTAYSPLGSSDR			GVVNVLPGSGSLVGQR	GVVNVLPGSGSLVGQR			VQQTVQDLFGR	VQQTVQDLFGR			VGLQVVAVK	VGLQVVAVK			TAPTVIT	TAPTVIT
GSIFSQTFR	GSIFSQTFR			GLFDEYGSK	GLFDEYGSK			GVYVLMSGLDLER	GVYVLMSGLDLER			VQVSVLK	VQVSVLK			VGNPLDR	VGNPLDR			TAQAAAALR	TAQAAAALR
GSLAADKVVEEIR	GSLAADKVVEEIR			GLFIIDDK	GLFIIDDK			GWDENVYYTVPLVR	GWDENVYYTVPLVR			VSDQPLESR	VSDQPLESR			VGPDTER	VGPDTER			TATPQQAQEVHEK	TATPQQAQEVHEK
GSLAADKVVEEIRR	GSLAADKVVEEIRR			GLFIIDDKGILR	GLFIIDDKGILR			GWPLYLSTK	GWPLYLSTK			VSELSAPR	VSELSAPR			VGWEQLLTTIAR	VGWEQLLTTIAR			TAVAPIER	TAVAPIER
GSLLIDSSTIDPAVSK	GSLLIDSSTIDPAVSK			GLFIIDGK	GLFIIDGK			GYAVLGGER	GYAVLGGER			VSFELFADK	VSFELFADK			VGYVSGWGR	VGYVSGWGR			TAVETAVLLLR	TAVETAVLLLR
GSQVLVTVDPAFR	GSQVLVTVDPAFR			GLFIIDGKGVLR	GLFIIDGKGVLR			GYDELVPHQISVVSEER	GYDELVPHQISVVSEER			VSFLSALEEYTK	VSFLSALEEYTK			VHEEIDR	VHEEIDR			TAVVVGTITDDVR	TAVVVGTITDDVR
GSSTTLDPYR	GSSTTLDPYR			GLFIIDPNGVIK	GLFIIDPNGVIK			GYDFPAVLR	GYDFPAVLR			VSHLLGINVTDFTR	VSHLLGINVTDFTR			VHEFAMK	VHEFAMK			TAYLDLLR	TAYLDLLR
GSSYSGLLER	GSSYSGLLER			GLFTGLTPR	GLFTGLTPR			GYESFGVHR	GYESFGVHR			VSQDAAPGSPLDK	VSQDAAPGSPLDK			VHIDIGADGR	VHIDIGADGR			TDDEVVQR	TDDEVVQR
GSTAPVGGGAFPTIVER	GSTAPVGGGAFPTIVER			GLGAGAGAGEESPATSLPR	GLGAGAGAGEESPATSLPR			GYFEYIEENKYSR	GYFEYIEENKYSR			VSQEHPVVLTK	VSQEHPVVLTK			VHIGQVIMSIR	VHIGQVIMSIR			TDDIGGLWR	TDDIGGLWR
GSTDNLMDDIER	GSTDNLMDDIER			GLGTDDNTLIR	GLGTDDNTLIR			GYFVQPTVFSNVTDEMR	GYFVQPTVFSNVTDEMR			VSSLLQEAK	VSSLLQEAK			VHLTPEEK	VHLTPEEK			TDEGIAYR	TDEGIAYR
GSTPYGGVK	GSTPYGGVK			GLGTDEDAIISVLAYR	GLGTDEDAIISVLAYR			GYILQEDGR	GYILQEDGR			VSVGLLLVK	VSVGLLLVK			VHQVLYR	VHQVLYR			TDFGIFR	TDFGIFR
GSTPYGGVKLEDLIVK	GSTPYGGVKLEDLIVK			GLGTDEDTIIDIITHR	GLGTDEDTIIDIITHR			GYISPYFINTSK	GYISPYFINTSK			VTATDLDEPDTLHTR	VTATDLDEPDTLHTR			VIAHTQMR	VIAHTQMR			TDLAAVPASR	TDLAAVPASR
GSVFGGWK	GSVFGGWK			GLGTDEDTLIEILASR	GLGTDEDTLIEILASR			GYPTLLLFR	GYPTLLLFR			VTDALNATR	VTDALNATR			VIDYAVK	VIDYAVK			TDPAHDVR	TDPAHDVR
GSYGDLGGPIITTQVTIPK	GSYGDLGGPIITTQVTIPK			GLGTDEESILTLLTSR	GLGTDEESILTLLTSR			GYPTLLWFR	GYPTLLWFR			VTEGGEPYR	VTEGGEPYR			VIFGLFGK	VIFGLFGK			TDPSILGGMIVR	TDPSILGGMIVR
GTAELHMQQK	GTAELHMQQK			GLHGPLTLNSPLTPEK	GLHGPLTLNSPLTPEK			GYSFSLTTFSPSGK	GYSFSLTTFSPSGK			VTIAQGGVLPNIQAVLLPK	VTIAQGGVLPNIQAVLLPK			VIFLENYR	VIFLENYR			TDTGEPMGR	TDTGEPMGR
GTAFGGWK	GTAFGGWK			GLIDEVNQDFTNR	GLIDEVNQDFTNR			GYSIPFMGSDVSVVR	GYSIPFMGSDVSVVR			VTLATLK	VTLATLK			VIGNQSLVNELAFTAR	VIGNQSLVNELAFTAR			TEDIITAIR	TEDIITAIR
GTDTVAGLALIK	GTDTVAGLALIK			GLIENPALLR	GLIENPALLR			HASPILPITEFSDIPR	HASPILPITEFSDIPR			VTLDSLR	VTLDSLR			VILQDFTGVPAVVDFAAMR	VILQDFTGVPAVVDFAAMR			TEQGPQVDETQFK	TEQGPQVDETQFK
GTEIGVLAK	GTEIGVLAK			GLLEFEHQR	GLLEFEHQR			HAYGDQYR	HAYGDQYR			VTLELGGK	VTLELGGK			VIQVAAGSSNLK	VIQVAAGSSNLK			TEVPGPR	TEVPGPR
GTFANIR	GTFANIR			GLLNDAFQK	GLLNDAFQK			HDIGATVHELSR	HDIGATVHELSR			VTLTSEEEAR	VTLTSEEEAR			VIQVAAGSSNLKR	VIQVAAGSSNLKR			TFEEDPAVGAIVLTGGDK	TFEEDPAVGAIVLTGGDK
GTGGANIDPTFFLSR	GTGGANIDPTFFLSR			GLLPEELTPLILATQK	GLLPEELTPLILATQK			HFDETVNR	HFDETVNR			VTMDAPVSSVALR	VTMDAPVSSVALR			VITIHMQNPR	VITIHMQNPR			TFEESFQK	TFEESFQK
GTGIVSAPVPK	GTGIVSAPVPK			GLLPGAGGTQR	GLLPGAGGTQR			HFEALANR	HFEALANR			VTPPAVTGSPEFER	VTPPAVTGSPEFER			VIVVGSR	VIVVGSR			TFEINPR	TFEINPR
GTIEILSDVQLIK	GTIEILSDVQLIK			GLLPQLLGVAPEK	GLLPQLLGVAPEK			HFNAPSHIR	HFNAPSHIR			VTQGLAEAGR	VTQGLAEAGR			VLAAVYK	VLAAVYK			TFGVSPLR	TFGVSPLR
GTIEINPR	GTIEINPR			GLLTYTSWEDALSR	GLLTYTSWEDALSR			HFSPEEIAVK	HFSPEEIAVK			VTQLTDR	VTQLTDR			VLAINILGR	VLAINILGR			TFLVGER	TFLVGER
GTIQVITQGTSLK	GTIQVITQGTSLK			GLNLLIR	GLNLLIR			HGGTIPIVPTAEFQDR	HGGTIPIVPTAEFQDR			VTTEDPAR	VTTEDPAR			VLDASWYSPGTR	VLDASWYSPGTR			TFVQEDIYDEFVER	TFVQEDIYDEFVER
GTLDPVEK	GTLDPVEK			GLNSESM(UniMod:35)TEETLKR	GLNSESMTEETLKR	M(UniMod:35)		HGLIPNLLGEGIYAR	HGLIPNLLGEGIYAR			VTVTSEGGR	VTVTSEGGR			VLDLDLFR	VLDLDLFR			TGAAPIIDVVR	TGAAPIIDVVR
GTLQDGTR	GTLQDGTR			GLNSESMTEETLK	GLNSESMTEETLK			HGNRGETGPSGPVGPAGAVGPR	HGNRGETGPSGPVGPAGAVGPR			VTVVDVNESR	VTVVDVNESR			VLDSGAPIKIPVGPETLGR	VLDSGAPIKIPVGPETLGR			TGAIVDVPVGEELLGR	TGAIVDVPVGEELLGR
GTLSGWILSK	GTLSGWILSK			GLPDFASFSAK	GLPDFASFSAK			HGPVPVEAR	HGPVPVEAR			VVAGVANALAHK	VVAGVANALAHK			VLDTNDR	VLDTNDR			TGEAIVDAALSALR	TGEAIVDAALSALR
GTNESLER	GTNESLER			GLPDNISSVLNK	GLPDNISSVLNK			HGSLGFLPR	HGSLGFLPR			VVAVSRTQADLDSLVR	VVAVSRTQADLDSLVR			VLDVNLMGTFNVIR	VLDVNLMGTFNVIR			TGLLSGLDIMEVNPSLGK	TGLLSGLDIMEVNPSLGK
GTPLDTEVPMER	GTPLDTEVPMER			GLQTPVWTEYESILR	GLQTPVWTEYESILR			HGVFVGSAMR	HGVFVGSAMR			VVDALGNAIDGK	VVDALGNAIDGK			VLEALLPLK	VLEALLPLK			TGLQAGLTIDEFAPR	TGLQAGLTIDEFAPR
GTPLISPLIK	GTPLISPLIK			GLQTSQDAR	GLQTSQDAR			HGVVPLATYMR	HGVVPLATYMR			VVDLLAPYAK	VVDLLAPYAK			VLEEEEQR	VLEEEEQR			TGPLPPGPPPEIVIYQELR	TGPLPPGPPPEIVIYQELR
GTSFDAAATSGGSASSEK	GTSFDAAATSGGSASSEK			GLSQSALPYR	GLSQSALPYR			HHGPQTLYLPVTLSSIPVFQR	HHGPQTLYLPVTLSSIPVFQR			VVDVLDSIK	VVDVLDSIK			VLEGMEVVR	VLEGMEVVR			THLAPYSDELR	THLAPYSDELR
GTVEPQLEAR	GTVEPQLEAR			GLSSLLYGSIPK	GLSSLLYGSIPK			HIADLAGNSEVILPVPAFNVINGGSHAGNK	HIADLAGNSEVILPVPAFNVINGGSHAGNK			VVEIAPAAHLDPQLR	VVEIAPAAHLDPQLR			VLELLLPIR	VLELLLPIR			THLPLALLPQTLLDQK	THLPLALLPQTLLDQK
GTVQALHATGAR	GTVQALHATGAR			GLTIFPEELIIGR	GLTIFPEELIIGR			HIDFSLR	HIDFSLR			VVESLDVGQDR	VVESLDVGQDR			VLENAEGAR	VLENAEGAR			TIAMDGTEGLVR	TIAMDGTEGLVR
GTVTDFPGFDER	GTVTDFPGFDER			GLTPSQIGVILR	GLTPSQIGVILR			HIGYDDSAK	HIGYDDSAK			VVFEQTK	VVFEQTK			VLGAFSDGLAHLDNLK	VLGAFSDGLAHLDNLK			TIAPALVSK	TIAPALVSK
GTVTDFPGFDERADAETLR	GTVTDFPGFDERADAETLR			GLTSELQALGK	GLTSELQALGK			HILLAVANDEELNQLLK	HILLAVANDEELNQLLK			VVFQEFR	VVFQEFR			VLGELWPLFGGR	VLGELWPLFGGR			TIAQDYGVLK	TIAQDYGVLK
GTVVTGTLER	GTVVTGTLER			GLVAVITGGASGLGLATAER	GLVAVITGGASGLGLATAER			HIYLLPSGR	HIYLLPSGR			VVFVFGPDK	VVFVFGPDK			VLGLVLLR	VLGLVLLR			TIEAEAAHGTVTR	TIEAEAAHGTVTR
GVALHRPDVYLLPPAR	GVALHRPDVYLLPPAR			GLVEPVDVVDNADGTQTVNYVPSR	GLVEPVDVVDNADGTQTVNYVPSR			HLAPDYR	HLAPDYR			VVFVFGPDKK	VVFVFGPDKK			VLGTSVESIMATEDR	VLGTSVESIMATEDR			TIFMWYR	TIFMWYR
GVAPLWMR	GVAPLWMR			GLVLDHGAR	GLVLDHGAR			HLEINPDHSIIETLR	HLEINPDHSIIETLR			VVGNPFDSK	VVGNPFDSK			VLIGGDETPEGQR	VLIGGDETPEGQR			TIGIIGAPFSK	TIGIIGAPFSK
GVATNWLR	GVATNWLR			GLVQALGLSNFNSR	GLVQALGLSNFNSR			HLGTLAGSQIR	HLGTLAGSQIR			VVISLQLTAEK	VVISLQLTAEK			VLITTDLLAR	VLITTDLLAR			TILDELIQR	TILDELIQR
GVDEVTIVNILTNR	GVDEVTIVNILTNR			GLVSSDELAKDVTGAEALLER	GLVSSDELAKDVTGAEALLER			HLPTLDHPIIPADYVAIK	HLPTLDHPIIPADYVAIK			VVLALTLLR	VVLALTLLR			VLLPLIFR	VLLPLIFR			TILDELVQR	TILDELVQR
GVDIVMDPLGGSDTAK	GVDIVMDPLGGSDTAK			GLVVPVIR	GLVVPVIR			HLQLAIR	HLQLAIR			VVLASASPR	VVLASASPR			VLLQEEGTR	VLLQEEGTR			TILEELVQR	TILEELVQR
GVDIYTR	GVDIYTR			GLVYETSVLDPDEGIR	GLVYETSVLDPDEGIR			HLQLAIRNDEELNKLLGK	HLQLAIRNDEELNKLLGK			VVLAYEPVWAIGTGK	VVLAYEPVWAIGTGK			VLLSALER	VLLSALER			TILMMGR	TILMMGR
GVDLQENNPASR	GVDLQENNPASR			GLYPAPLK	GLYPAPLK			HLQLAVR	HLQLAVR			VVLEGGIDPILR	VVLEGGIDPILR			VLPDHTEPR	VLPDHTEPR			TINEVENQILTR	TINEVENQILTR
GVDVSQVAWQSK	GVDVSQVAWQSK			GMLREDAVLEYLK	GMLREDAVLEYLK			HLSSGDLLR	HLSSGDLLR			VVLEHEEVR	VVLEHEEVR			VLPSITTEILK	VLPSITTEILK			TIPIDGNFFTYTR	TIPIDGNFFTYTR
GVFDLDSTR	GVFDLDSTR			GMPLAHSVLSSGAR	GMPLAHSVLSSGAR			HLSVNDLPVGR	HLSVNDLPVGR			VVLGLTLLR	VVLGLTLLR			VLPSIVNEVLK	VLPSIVNEVLK			TIPWLEDR	TIPWLEDR
GVFHQTVSR	GVFHQTVSR			GNANTVWVDYPNIVR	GNANTVWVDYPNIVR			HLTDAYFK	HLTDAYFK			VVLIGGKPDR	VVLIGGKPDR			VLQALEGLK	VLQALEGLK			TISQDEILER	TISQDEILER
GVFPLLYR	GVFPLLYR			GNDISSGTVLSDYVGSGPPK	GNDISSGTVLSDYVGSGPPK			HLTPVTLELGGK	HLTPVTLELGGK			VVLPIEAPIR	VVLPIEAPIR			VLQDLVMDILR	VLQDLVMDILR			TITLEVEPSDTIENVK	TITLEVEPSDTIENVK
GVFPPLLEK	GVFPPLLEK			GNFNYIEFTR	GNFNYIEFTR			HLVPGAPFLLQALVR	HLVPGAPFLLQALVR			VVLVTGAGAGLGR	VVLVTGAGAGLGR			VLQPTVFPVVPR	VLQPTVFPVVPR			TLADAEGDVFR	TLADAEGDVFR
GVFVVAAK	GVFVVAAK			GNFNYVEFTR	GNFNYVEFTR			HNFTPLAR	HNFTPLAR			VVNISSMLGR	VVNISSMLGR			VLQQFADNDVSR	VLQQFADNDVSR			TLAIELAPR	TLAIELAPR
GVFVVAAKR	GVFVVAAKR			GNLANVIR	GNLANVIR			HNIAYFPQIVSVAAR	HNIAYFPQIVSVAAR			VVNSILAFR	VVNSILAFR			VLQSALAAIR	VLQSALAAIR			TLDGFKK	TLDGFKK
GVGASGSFR	GVGASGSFR			GNLLIYTEFGK	GNLLIYTEFGK			HNQLPLVIEFTEQTAPK	HNQLPLVIEFTEQTAPK			VVNVSSIMSVR	VVNVSSIMSVR			VLSGDLGQLPTGIR	VLSGDLGQLPTGIR			TLDLPIYVTR	TLDLPIYVTR
GVGIISEGNETVEDIAAR	GVGIISEGNETVEDIAAR			GNPGNITSR	GNPGNITSR			HNVMISTEWAAPNVLR	HNVMISTEWAAPNVLR			VVNVSSVMGR	VVNVSSVMGR			VLSIGDGIAR	VLSIGDGIAR			TLDPNSPR	TLDPNSPR
GVGISVLEMSHR	GVGISVLEMSHR			GNPTVEVDLFTSK	GNPTVEVDLFTSK			HPDYSVVLLLR	HPDYSVVLLLR			VVPEMTEILK	VVPEMTEILK			VLSPADK	VLSPADK			TLEGELHDLR	TLEGELHDLR
GVIDMGNSLIER	GVIDMGNSLIER			GNSIIMLEALERV	GNSIIMLEALERV			HQGVM(UniMod:35)VGM(UniMod:35)GQK	HQGVMVGMGQK	M(UniMod:35),M(UniMod:35)		VVSQQPFVGYR	VVSQQPFVGYR			VLSPADKTNVK	VLSPADKTNVK			TLELQGLINDLQR	TLELQGLINDLQR
GVIFYLR	GVIFYLR			GNSLFFR	GNSLFFR			HSGNITFDEIVNIAR	HSGNITFDEIVNIAR			VVVLGLLPR	VVVLGLLPR			VLSSMADAVLAR	VLSSMADAVLAR			TLGILGLGR	TLGILGLGR
GVIINTASVAAFEGQVGQAAYSASK	GVIINTASVAAFEGQVGQAAYSASK			GNSLQEILER	GNSLQEILER			HSIFTPETNPR	HSIFTPETNPR			VVVPGVVGAR	VVVPGVVGAR			VLTLDGMNPR	VLTLDGMNPR			TLGVDFIDVATK	TLGVDFIDVATK
GVLFASGQNLAR	GVLFASGQNLAR			GNVLPPGTEGDIGIR	GNVLPPGTEGDIGIR			HSLASSEYPVR	HSLASSEYPVR			VWQLYIGDTR	VWQLYIGDTR			VLTPTQVK	VLTPTQVK			TLIEFLLR	TLIEFLLR
GVLKEYGVK	GVLKEYGVK			GNWGHLDQVAALR	GNWGHLDQVAALR			HSPSIHQSVVAVSR	HSPSIHQSVVAVSR			WEFVSAFR	WEFVSAFR			VLTQLVATYPQGFK	VLTQLVATYPQGFK			TLLVADPR	TLLVADPR
GVNVSALSR	GVNVSALSR			GNYLVDVDGNR	GNYLVDVDGNR			HTGPNSPDTANDGFVR	HTGPNSPDTANDGFVR			WELALGR	WELALGR			VLTVINQTQK	VLTVINQTQK			TLMNLGGLAVAR	TLMNLGGLAVAR
GVPALLSPELLYALAR	GVPALLSPELLYALAR			GNYVLEK	GNYVLEK			HVAEDLGK	HVAEDLGK			WESGYNTR	WESGYNTR			VLVEPDAGAGVAVMK	VLVEPDAGAGVAVMK			TLNNDIMLIK	TLNNDIMLIK
GVPLVYEAFNWR	GVPLVYEAFNWR			GPAGPQGPR	GPAGPQGPR			HVEPGNAAIR	HVEPGNAAIR			WIHPASGR	WIHPASGR			VLVSLSAGGR	VLVSLSAGGR			TLPQAEALDR	TLPQAEALDR
GVPTGFILPIRDIR	GVPTGFILPIRDIR			GPAGPQGPRGDKGETGEQGDR	GPAGPQGPRGDKGETGEQGDR			HVFGESDELIGQK	HVFGESDELIGQK			WIQSVPIWER	WIQSVPIWER			VLVTGAGK	VLVTGAGK			TLSDYNIQK	TLSDYNIQK
GVPVKVTNVK	GVPVKVTNVK			GPAGPSGPAGK	GPAGPSGPAGK			HVGFATIPR	HVGFATIPR			WLLAAAGVEFEEK	WLLAAAGVEFEEK			VLVTGAGKGIGR	VLVTGAGKGIGR			TLTIVDTGIGMTK	TLTIVDTGIGMTK
GVQVETISPGDGR	GVQVETISPGDGR			GPAGPSGPAGKDGR	GPAGPSGPAGKDGR			HVGMAVAGLLADAR	HVGMAVAGLLADAR			WLLDFASK	WLLDFASK			VLVTGATGLLGR	VLVTGATGLLGR			TLVFEQR	TLVFEQR
GVSEIVQNGK	GVSEIVQNGK			GPAPVLEYDYYGAYGSR	GPAPVLEYDYYGAYGSR			HVIGLQMGSNR	HVIGLQMGSNR			WLLELSK	WLLELSK			VLVVDPDLR	VLVVDPDLR			TLVLLDNLNVR	TLVLLDNLNVR
GVTFLLR	GVTFLLR			GPAYGLSR	GPAYGLSR			HVLGVPLDDRK	HVLGVPLDDRK			WLPADVIFLAK	WLPADVIFLAK			VLVYGGR	VLVYGGR			TLYGFGG	TLYGFGG
GVVDSDDLPLNVSR	GVVDSDDLPLNVSR			GPDALTLLEYTETR	GPDALTLLEYTETR			HVLQTFGPIPEFSR	HVLQTFGPIPEFSR			WLPELVEHAK	WLPELVEHAK			VMEETLSYLLGR	VMEETLSYLLGR			TMIQSPSGVILQEAADVHAR	TMIQSPSGVILQEAADVHAR
GVVDSEDLPLNISR	GVVDSEDLPLNISR			GPDVLTATVSGK	GPDVLTATVSGK			HVLVTLGEK	HVLVTLGEK			WLQGSQELPR	WLQGSQELPR			VMEHFIK	VMEHFIK			TNQELQEINR	TNQELQEINR
GVVGPQGAR	GVVGPQGAR			GPDWILGEIK	GPDWILGEIK			HVQGILR	HVQGILR			WLVPGWR	WLVPGWR			VMIGENVDEK	VMIGENVDEK			TPALIALR	TPALIALR
GVVLFPWQAR	GVVLFPWQAR			GPFLLGIK	GPFLLGIK			HVSPLIGR	HVSPLIGR			WPGVLPAGR	WPGVLPAGR			VMLYPSRI	VMLYPSRI			TPEELQAER	TPEELQAER
GVVNVLPGSGSLVGQR	GVVNVLPGSGSLVGQR			GPFLVALGK	GPFLVALGK			HVTQDIVLPDGR	HVTQDIVLPDGR			WPVDLVEK	WPVDLVEK			VNAELQAR	VNAELQAR			TPEEVTR	TPEEVTR
GVVVMIPSYALHR	GVVVMIPSYALHR			GPGVGLLGISK	GPGVGLLGISK			HVVFIAQR	HVVFIAQR			WYVAPGVTR	WYVAPGVTR			VNFSPPGDTNSLFPGTWYLER	VNFSPPGDTNSLFPGTWYLER			TPFGAYGGLLK	TPFGAYGGLLK
GVYVLMSGLDLER	GVYVLMSGLDLER			GPGYGIMSIR	GPGYGIMSIR			HVVPNEVVVQR	HVVPNEVVVQR			YAHVVLR	YAHVVLR			VNFTVDQIR	VNFTVDQIR			TPGPGAQSALR	TPGPGAQSALR
GWDENVYYTVPLVR	GWDENVYYTVPLVR			GPLLVQDVVFTDEMAHFDR	GPLLVQDVVFTDEMAHFDR			HWGGNVLGPK	HWGGNVLGPK			YEGFFGLYR	YEGFFGLYR			VNHFVPEAGSR	VNHFVPEAGSR			TPIGSFLGSLSLLPATK	TPIGSFLGSLSLLPATK
GWEEGVAQMSVGQR	GWEEGVAQMSVGQR			GPLLVQDVVFTDEMAHFDRER	GPLLVQDVVFTDEMAHFDRER			HYLFDVQR	HYLFDVQR			YEVTSGGGGTSR	YEVTSGGGGTSR			VNLAELFK	VNLAELFK			TPVLLHDHDER	TPVLLHDHDER
GWPLYLSTK	GWPLYLSTK			GPLNWYR	GPLNWYR			IAAAILNTPDLR	IAAAILNTPDLR			YFPAFEK	YFPAFEK			VNLGVGAYR	VNLGVGAYR			TPVPSDIDISR	TPVPSDIDISR
GYAVLGGER	GYAVLGGER			GPLQSVQVFGR	GPLQSVQVFGR			IAAAILNTPDLRK	IAAAILNTPDLRK			YFSMTEVDR	YFSMTEVDR			VNVDAVGGEALGR	VNVDAVGGEALGR			TPVSDRVTK	TPVSDRVTK
GYDELVPHQISVVSEER	GYDELVPHQISVVSEER			GPQVQQPPPSNR	GPQVQQPPPSNR			IAAANGIGR	IAAANGIGR			YGDVLQIR	YGDVLQIR			VNVDEVGGEALGR	VNVDEVGGEALGR			TQADLDSLVR	TQADLDSLVR
GYDFPAVLR	GYDFPAVLR			GPSGLLVYQGK	GPSGLLVYQGK			IADFGLAR	IADFGLAR			YGPVFTIHLGPR	YGPVFTIHLGPR			VNVEDAGGETLGR	VNVEDAGGETLGR			TQEEIVAK	TQEEIVAK
GYDSDNPR	GYDSDNPR			GPSGPQGIR	GPSGPQGIR			IADGYEQAAR	IADGYEQAAR			YIELLTR	YIELLTR			VPADLGAEAGLQQLLGALR	VPADLGAEAGLQQLLGALR			TQHEILR	TQHEILR
GYELLFQPEVVR	GYELLFQPEVVR			GPSSVEDIK	GPSSVEDIK			IAEEFEVELER	IAEEFEVELER			YISPDQLADLYK	YISPDQLADLYK			VPAIYGVDTR	VPAIYGVDTR			TQIDELLR	TQIDELLR
GYESFGVHR	GYESFGVHR			GPSVDWGK	GPSVDWGK			IAEFAFEYAR	IAEFAFEYAR			YIVPMLTVDGK	YIVPMLTVDGK			VPDVLVADPPIAR	VPDVLVADPPIAR			TRPVVAAGAVGLAQR	TRPVVAAGAVGLAQR
GYFVQPTVFSNVTDEMR	GYFVQPTVFSNVTDEMR			GPSVFPLAPSSK	GPSVFPLAPSSK			IAEFSFDLLPVIRSHVYVGNISK	IAEFSFDLLPVIRSHVYVGNISK			YLDEDTVYHLQPSGR	YLDEDTVYHLQPSGR			VPETVADAR	VPETVADAR			TRSDIVSR	TRSDIVSR
GYILQEDGR	GYILQEDGR			GPSWDPFRDWYPHSR	GPSWDPFRDWYPHSR			IAELLSPGSVDPLTR	IAELLSPGSVDPLTR			YLEDGGLER	YLEDGGLER			VPFLEFK	VPFLEFK			TSVETALR	TSVETALR
GYISPYFINTSK	GYISPYFINTSK			GPSYGMSR	GPSYGMSR			IAEQVASFQEEK	IAEQVASFQEEK			YLGLLENVR	YLGLLENVR			VPGATM(UniMod:35)LLAK	VPGATMLLAK	M(UniMod:35)		TTFTVAQNER	TTFTVAQNER
GYPTLLLFR	GYPTLLLFR			GPVGPSGPPGK	GPVGPSGPPGK			IAEVDASVVR	IAEVDASVVR			YLLGTSLAR	YLLGTSLAR			VPGGLAEHK	VPGGLAEHK			TTIFSPEGR	TTIFSPEGR
GYSFSLTTFSPSGK	GYSFSLTTFSPSGK			GPVREGDVLTLLESER	GPVREGDVLTLLESER			IAFAITAIK	IAFAITAIK			YLPNPALQR	YLPNPALQR			VPLGSVIK	VPLGSVIK			TTPSVVAFTADGER	TTPSVVAFTADGER
GYSIPFMGSDVSVVR	GYSIPFMGSDVSVVR			GPVYIGELPQDFLR	GPVYIGELPQDFLR			IAFGGETDEATR	IAFGGETDEATR			YLTVAAVFR	YLTVAAVFR			VPPPPPIAR	VPPPPPIAR			TTPSYVAFTDTER	TTPSYVAFTDTER
GYTQQLAFR	GYTQQLAFR			GPYPTMYTFRPWTIR	GPYPTMYTFRPWTIR			IAHAEAQVGLPEVTLGLLPGAR	IAHAEAQVGLPEVTLGLLPGAR			YLTWASR	YLTWASR			VPQIAFVITGGK	VPQIAFVITGGK			TTQEQLAR	TTQEQLAR
HASPILPITEFSDIPR	HASPILPITEFSDIPR			GQAAVQQLQAEGLSPR	GQAAVQQLQAEGLSPR			IAHVELADAGQYR	IAHVELADAGQYR			YNLGLDLR	YNLGLDLR			VPQVSTPTLVEVSR	VPQVSTPTLVEVSR			TVAAPSVFIFPPSDEQLK	TVAAPSVFIFPPSDEQLK
HAYGDQYR	HAYGDQYR			GQALPDVVAK	GQALPDVVAK			IAILGFAFK	IAILGFAFK			YPQLLPGIR	YPQLLPGIR			VPSLVGSFIR	VPSLVGSFIR			TVDNFVALATGEK	TVDNFVALATGEK
HDIGATVHELSR	HDIGATVHELSR			GQAVDYEGSR	GQAVDYEGSR			IAIPGLAGAGNSVLLVSNLNPER	IAIPGLAGAGNSVLLVSNLNPER			YQETFNVIER	YQETFNVIER			VPSYQALLR	VPSYQALLR			TVEAEAAHGTVTR	TVEAEAAHGTVTR
HFDETVNR	HFDETVNR			GQETSTNPIASIFAWTR	GQETSTNPIASIFAWTR			IAIYELLFK	IAIYELLFK			YQGTILSIDDNLQR	YQGTILSIDDNLQR			VQAVVAVAR	VQAVVAVAR			TVEIPDPVEAGEEVK	TVEIPDPVEAGEEVK
HFEALANR	HFEALANR			GQGLTGPTLLPGTPAR	GQGLTGPTLLPGTPAR			IAKEEIFGPVQQIMK	IAKEEIFGPVQQIMK			YQKSTELLIR	YQKSTELLIR			VQEEIDHVIGR	VQEEIDHVIGR			TVEVAEGEAVR	TVEVAEGEAVR
HFNAPSHIR	HFNAPSHIR			GQIEVAFR	GQIEVAFR			IALGIPLPEIK	IALGIPLPEIK			YRPGTVALR	YRPGTVALR			VQEEIER	VQEEIER			TVFGVEPDLTR	TVFGVEPDLTR
HFVALSTNTTK	HFVALSTNTTK			GQILTMANPIIGNGGAPDTTALDELGLSK	GQILTMANPIIGNGGAPDTTALDELGLSK			IALLEEAR	IALLEEAR			YRPGTVALREIR	YRPGTVALREIR			VQEQELTR	VQEQELTR			TVGVEPAADGK	TVGVEPAADGK
HGGTIPIVPTAEFQDR	HGGTIPIVPTAEFQDR			GQLGNWM(UniMod:35)SPADFQR	GQLGNWMSPADFQR	M(UniMod:35)		IALNLREQGR	IALNLREQGR			YRVPDVLVADPPIAR	YRVPDVLVADPPIAR			VQGIGWYLDEK	VQGIGWYLDEK			TVIFVATGEGK	TVIFVATGEGK
HGLIPNLLGEGIYAR	HGLIPNLLGEGIYAR			GQNQPVLNITNK	GQNQPVLNITNK			IALTDNALIAR	IALTDNALIAR			YTAAVPYR	YTAAVPYR			VQQEIDDVIGQVR	VQQEIDDVIGQVR			TVIGDHGDELFSVFGAPFLK	TVIGDHGDELFSVFGAPFLK
HGNRGETGPSGPVGPAGAVGPR	HGNRGETGPSGPVGPAGAVGPR			GQPDVVVKEDEEYKR	GQPDVVVKEDEEYKR			IALVITDGR	IALVITDGR			YTPEQVAMATVTALHR	YTPEQVAMATVTALHR			VQQTVQDLFGR	VQQTVQDLFGR			TVIIEQSWGSPK	TVIIEQSWGSPK
HGPVPVEAR	HGPVPVEAR			GQPLSPEK	GQPLSPEK			IALYETPTGWK	IALYETPTGWK			YTVGLGQTR	YTVGLGQTR			VQVSVLK	VQVSVLK			TVIIGGK	TVIIGGK
HGSIIYHPSILPR	HGSIIYHPSILPR			GQTSDRLETVTLDVTK	GQTSDRLETVTLDVTK			IAHMQTLDMGR	IAHMQTLDMGR			YVDLGGSYVGPTQNR	YVDLGGSYVGPTQNR			VSDLAGLDVGWK	VSDLAGLDVGWK			TVIPINK	TVIPINK
HGSLGFLPR	HGSLGFLPR			GQVVSLIR	GQVVSLIR			IANDNSLNHEYLPILGLAEFR	IANDNSLNHEYLPILGLAEFR			YVGSMVADVHR	YVGSMVADVHR			VSDQPLESR	VSDQPLESR			TVIVTPSQR	TVIVTPSQR
HGVFVGSAMR	HGVFVGSAMR			GQVYILGR	GQVYILGR			IANLQTDLSDGLR	IANLQTDLSDGLR			YVMGNNPADLLAVDSR	YVMGNNPADLLAVDSR			VSELSAPR	VSELSAPR			TVKDQDITR	TVKDQDITR
HGVVPLATYMR	HGVVPLATYMR			GQYFHSR	GQYFHSR			IANPVEGSSGR	IANPVEGSSGR			YVTSAPMPEPQAPGR	YVTSAPMPEPQAPGR			VSFELFADK	VSFELFADK			TVLGTPEVLLGALPGAGGTQR	TVLGTPEVLLGALPGAGGTQR
HIDFSLR	HIDFSLR			GRMESIR	GRMESIR			IAPLEEGTLPFNLAEAQR	IAPLEEGTLPFNLAEAQR			YYPTEDVPR	YYPTEDVPR			VSGLLVLDYSK	VSGLLVLDYSK			TVLIMELINNVAK	TVLIMELINNVAK
HIDSAHLYNNEEQVGLAIR	HIDSAHLYNNEEQVGLAIR			GRNDLMEYAK	GRNDLMEYAK			IAPSFAVESIEDALK	IAPSFAVESIEDALK			YYTVFDR	YYTVFDR			VSHLLGINVTDFTR	VSHLLGINVTDFTR			TVTAM(UniMod:35)DVVYALK	TVTAMDVVYALK	M(UniMod:35)
HIGYDDSAK	HIGYDDSAK			GRPTSTNPIASIFAWTR	GRPTSTNPIASIFAWTR			IAPYVAHNFSK	IAPYVAHNFSK							VSPETVDSVIMGNVLQSSSDAIYLAR	VSPETVDSVIMGNVLQSSSDAIYLAR			TVTAMDVVYALKR	TVTAMDVVYALKR
HIYLLPSGR	HIYLLPSGR			GSAPPGPVPEGSIR	GSAPPGPVPEGSIR			IAQFLSDIPETVPLSTVNR	IAQFLSDIPETVPLSTVNR							VSQDAAPGSPLDK	VSQDAAPGSPLDK			TVVQLEGDNK	TVVQLEGDNK
HLAPDYR	HLAPDYR			GSAVVGQYQSYSEQVR	GSAVVGQYQSYSEQVR			IAQLEEELEEEQGNTELINDR	IAQLEEELEEEQGNTELINDR							VSQEHPVVLTK	VSQEHPVVLTK			TYETTLEK	TYETTLEK
HLEINPDHSIIETLR	HLEINPDHSIIETLR			GSDHSASLEPGELAELVR	GSDHSASLEPGELAELVR			IAQLEEQLDNETKER	IAQLEEQLDNETKER							VSSLLQEAK	VSSLLQEAK			VAAALDDGSALGR	VAAALDDGSALGR
HLFTGPVLSK	HLFTGPVLSK			GSEGPQGVR	GSEGPQGVR			IAQSDYIPTQQDVLR	IAQSDYIPTQQDVLR							VSTEVDAR	VSTEVDAR			VAAEDWK	VAAEDWK
HLGFQSAEEALR	HLGFQSAEEALR			GSESGIFTNTK	GSESGIFTNTK			IASNSATAFR	IASNSATAFR							VSVFVPPR	VSVFVPPR			VAASSAVMGLIETTR	VAASSAVMGLIETTR
HLGTLAGSQIR	HLGTLAGSQIR			GSFEFPVGDAVSK	GSFEFPVGDAVSK			IAVAQYSDDVKVESR	IAVAQYSDDVKVESR							VSVGLLLVK	VSVGLLLVK			VADIGLAAWGR	VADIGLAAWGR
HLPTLDHPIIPADYVAIK	HLPTLDHPIIPADYVAIK			GSFSEQGINEFLR	GSFSEQGINEFLR			IAVGSDADIVIWDPK	IAVGSDADIVIWDPK							VTATDLDEPDTLHTR	VTATDLDEPDTLHTR			VADISGDTQK	VADISGDTQK
HLQLAIR	HLQLAIR			GSIFSQTFR	GSIFSQTFR			IAVIGGGVSGLSSIK	IAVIGGGVSGLSSIK							VTDALNATR	VTDALNATR			VAEQTPLTALYVANLIK	VAEQTPLTALYVANLIK
HLQLAIRNDEELNKLLGK	HLQLAIRNDEELNKLLGK			GSLAADKVVEEIR	GSLAADKVVEEIR			IAVQPGTVGPQGR	IAVQPGTVGPQGR							VTEGGEPYR	VTEGGEPYR			VAFSVAR	VAFSVAR
HLQLAVR	HLQLAVR			GSLAADKVVEEIRR	GSLAADKVVEEIRR			IAVVGEGR	IAVVGEGR							VTIAQGGVLPNIQAVLLPK	VTIAQGGVLPNIQAVLLPK			VAFTGSTEIGR	VAFTGSTEIGR
HLSSGDLLR	HLSSGDLLR			GSLLIDSSTIDPAVSK	GSLLIDSSTIDPAVSK			IAVVGEGREK	IAVVGEGREK							VTLATLK	VTLATLK			VAFTGSTEVGK	VAFTGSTEVGK
HLSVNDLPVGR	HLSVNDLPVGR			GSPMEISLPIALSK	GSPMEISLPIALSK			IAWALSR	IAWALSR							VTLDSLR	VTLDSLR			VAGAQIQGAK	VAGAQIQGAK
HLTPVTLELGGK	HLTPVTLELGGK			GSQVLVTVDPAFR	GSQVLVTVDPAFR			IDAASPLEK	IDAASPLEK							VTLELGGK	VTLELGGK			VAIEPGAPR	VAIEPGAPR
HLWEVDVQGSK	HLWEVDVQGSK			GSSTTLDPYR	GSSTTLDPYR			IDAASPLEKVCLIGCGFSTGYGSAVNVAK	IDAASPLEKVCLIGCGFSTGYGSAVNVAK							VTLTSEEEAR	VTLTSEEEAR			VALQAEK	VALQAEK
HNFTPLAR	HNFTPLAR			GSSYSGLLER	GSSYSGLLER			IDATSASVLASR	IDATSASVLASR							VTMDAPVSSVALR	VTMDAPVSSVALR			VALSPAGVQNLVK	VALSPAGVQNLVK
HNIAYFPQIVSVAAR	HNIAYFPQIVSVAAR			GSTAPVGGGAFPTIVER	GSTAPVGGGAFPTIVER			IDDDANLER	IDDDANLER							VTPPAVTGSPEFER	VTPPAVTGSPEFER			VALTGLTVAEYFR	VALTGLTVAEYFR
HNQLPLVIEFTEQTAPK	HNQLPLVIEFTEQTAPK			GSTPYGGVK	GSTPYGGVK			IDDIFER	IDDIFER							VTQGLAEAGR	VTQGLAEAGR			VALVYGQMNEPPGAR	VALVYGQMNEPPGAR
HNVMISTEWAAPNVLR	HNVMISTEWAAPNVLR			GSTPYGGVKLEDLIVK	GSTPYGGVKLEDLIVK			IDDVAALDK	IDDVAALDK							VTTEDPAR	VTTEDPAR			VAMIEPGYFK	VAMIEPGYFK
HQGVMVGMGQK	HQGVMVGMGQK			GSVFGGWK	GSVFGGWK			IDDVAALDKK	IDDVAALDKK							VTVTSEGGR	VTVTSEGGR			VANEPVLAFTQGSPER	VANEPVLAFTQGSPER
HQPTAIIAK	HQPTAIIAK			GTAELHMQQK	GTAELHMQQK			IDDVVNTR	IDDVVNTR							VTVVDVNESR	VTVVDVNESR			VAQAPWK	VAQAPWK
HSGNITFDEIVNIAR	HSGNITFDEIVNIAR			GTAFGGWK	GTAFGGWK			IDEMPEAAVK	IDEMPEAAVK							VVAGVANALAHK	VVAGVANALAHK			VATALTLLR	VATALTLLR
HSIFTPETNPR	HSIFTPETNPR			GTDTVAGLALIK	GTDTVAGLALIK			IDEPLEGSEDR	IDEPLEGSEDR							VVDALGNAIDGK	VVDALGNAIDGK			VATPVDWK	VATPVDWK
HSLASSEYPVR	HSLASSEYPVR			GTEDFIVESLDASFR	GTEDFIVESLDASFR			IDFSSIAVPGTSSPR	IDFSSIAVPGTSSPR							VVDLLAPYAK	VVDLLAPYAK			VATQAVEDVLNIAK	VATQAVEDVLNIAK
HSPSIHQSVVAVSR	HSPSIHQSVVAVSR			GTFANIR	GTFANIR			IDHILDAL	IDHILDAL							VVDVLDSIK	VVDVLDSIK			VATWFNQPAR	VATWFNQPAR
HTGPNSPDTANDGFVR	HTGPNSPDTANDGFVR			GTGGANIDPTFFLSR	GTGGANIDPTFFLSR			IDIIPNPQER	IDIIPNPQER							VVEIAPAAHLDPQLR	VVEIAPAAHLDPQLR			VAVEEVDEEGK	VAVEEVDEEGK
HVAEDLGK	HVAEDLGK			GTGIVSAPVPK	GTGIVSAPVPK			IDIPSFDWPIAPFPR	IDIPSFDWPIAPFPR							VVESLDVGQDR	VVESLDVGQDR			VAVVLPR	VAVVLPR
HVAEDLGKVFGER	HVAEDLGKVFGER			GTIEILSDVQLIK	GTIEILSDVQLIK			IDKPILK	IDKPILK							VVFEQTK	VVFEQTK			VAVVQYSDR	VAVVQYSDR
HVEPGNAAIR	HVEPGNAAIR			GTIEINPR	GTIEINPR			IDLFEREEVGGR	IDLFEREEVGGR							VVFQEFR	VVFQEFR			VAVVQYSGTGQQRPER	VAVVQYSGTGQQRPER
HVFGESDELIGQK	HVFGESDELIGQK			GTIQVITQGTSLK	GTIQVITQGTSLK			IDLNYLR	IDLNYLR							VVFVFGPDK	VVFVFGPDK			VDATEESDLAQQYGVR	VDATEESDLAQQYGVR
HVGFATIPR	HVGFATIPR			GTLDPVEK	GTLDPVEK			IDNSQVESGSLEDDWDFLPPKK	IDNSQVESGSLEDDWDFLPPKK							VVFVFGPDKK	VVFVFGPDKK			VDLVLLGK	VDLVLLGK
HVGMAVAGLLADAR	HVGMAVAGLLADAR			GTLSGWILSK	GTLSGWILSK			IDRPEAISEER	IDRPEAISEER							VVGAVGSDEK	VVGAVGSDEK			VDPVNFK	VDPVNFK
HVISYSLSPFEQR	HVISYSLSPFEQR			GTNESLER	GTNESLER			IDSGSEVIVGVNK	IDSGSEVIVGVNK							VVGNPFDSK	VVGNPFDSK			VDVIPVNLPGEHGQR	VDVIPVNLPGEHGQR
HVLGVPLDDRK	HVLGVPLDDRK			GTPLDTEVPMER	GTPLDTEVPMER			IDTIEIITDR	IDTIEIITDR							VVISLQLTAEK	VVISLQLTAEK			VEFMDDTSR	VEFMDDTSR
HVLQTFGPIPEFSR	HVLQTFGPIPEFSR			GTPLISPLIK	GTPLISPLIK			IDTRNELESYAYSLK	IDTRNELESYAYSLK							VVLALTLLR	VVLALTLLR			VEGRPGASLPPLDLQALEK	VEGRPGASLPPLDLQALEK
HVLVTLGEK	HVLVTLGEK			GTQGVVTNFEIFR	GTQGVVTNFEIFR			IDVVVNNAGILR	IDVVVNNAGILR							VVLASASPR	VVLASASPR			VEHFLEQR	VEHFLEQR
HVQGILR	HVQGILR			GTSFDAAATSGGSASSEK	GTSFDAAATSGGSASSEK			IEANEALVK	IEANEALVK							VVLAYEPVWAIGTGK	VVLAYEPVWAIGTGK			VEIIANDQGNR	VEIIANDQGNR
HVSPLIGR	HVSPLIGR			GTVQALHATGAR	GTVQALHATGAR			IEDGVPQHLVLVLGGK	IEDGVPQHLVLVLGGK							VVLEGGIDPILR	VVLEGGIDPILR			VELDNMPLR	VELDNMPLR
HVTQDIVLPDGR	HVTQDIVLPDGR			GTVTDFPGFDER	GTVTDFPGFDER			IEDVTPIPSDSTR	IEDVTPIPSDSTR							VVLEHEEVR	VVLEHEEVR			VELQELNDR	VELQELNDR
HVVFIAQR	HVVFIAQR			GTVTDFPGFDERADAETLR	GTVTDFPGFDERADAETLR			IEEELGSK	IEEELGSK							VVLGLTLLR	VVLGLTLLR			VELVPPTPAEIPR	VELVPPTPAEIPR
HVVGEIR	HVVGEIR			GTWERPGGAAPLGYDFWYQPR	GTWERPGGAAPLGYDFWYQPR			IEEGVPQFLVLISSGK	IEEGVPQFLVLISSGK							VVLIGGKPDR	VVLIGGKPDR			VEPADASGTEK	VEPADASGTEK
HVVPNEVVVQR	HVVPNEVVVQR			GTYSTTVTGR	GTYSTTVTGR			IEFEGQPVDFVDPNK	IEFEGQPVDFVDPNK							VVLPIEAPIR	VVLPIEAPIR			VETTEDLVAK	VETTEDLVAK
HWGGNVLGPK	HWGGNVLGPK			GVALHRPDVYLLPPAR	GVALHRPDVYLLPPAR			IEIEAVAIQGPLTTASL	IEIEAVAIQGPLTTASL							VVLVTGAGAGLGR	VVLVTGAGAGLGR			VEVERDNLAEDIMR	VEVERDNLAEDIMR
HYFIEVNSR	HYFIEVNSR			GVAPLWMR	GVAPLWMR			IENIYMR	IENIYMR							VVNISSMLGR	VVNISSMLGR			VEVFLDGGVR	VEVFLDGGVR
HYLFDVQR	HYLFDVQR			GVATNWLR	GVATNWLR			IEPSVNFLK	IEPSVNFLK							VVNVSSIMSVR	VVNVSSIMSVR			VFAIPPSFASIFLTK	VFAIPPSFASIFLTK
IAAAILNTPDLR	IAAAILNTPDLR			GVDEVTIVNILTNR	GVDEVTIVNILTNR			IETIEVMEDR	IETIEVMEDR							VVNVSSVMGR	VVNVSSVMGR			VFAVGVR	VFAVGVR
IAAAILNTPDLRK	IAAAILNTPDLRK			GVDIVMDPLGGSDTAK	GVDIVMDPLGGSDTAK			IEVIEIMTDR	IEVIEIMTDR							VVPEMTEILK	VVPEMTEILK			VFAVVITDGR	VFAVVITDGR
IAAANGIGR	IAAANGIGR			GVDLQENNPASR	GVDLQENNPASR			IEVIKPGDLGVDLTSK	IEVIKPGDLGVDLTSK							VVQIGIR	VVQIGIR			VFDFTFSPEEMK	VFDFTFSPEEMK
IADGYEQAAR	IADGYEQAAR			GVDVSQVAWQSK	GVDVSQVAWQSK			IFAQDGEGQR	IFAQDGEGQR							VVSQQPFVGYR	VVSQQPFVGYR			VFEFGGPEVLK	VFEFGGPEVLK
IAEFAFEYAR	IAEFAFEYAR			GVFDLDSTR	GVFDLDSTR			IFAQLDSIIDDR	IFAQLDSIIDDR							VVVLGLLPR	VVVLGLLPR			VFEISPFEPWITR	VFEISPFEPWITR
IAEFSFDLLPVIRSHVYVGNISK	IAEFSFDLLPVIRSHVYVGNISK			GVFHQTVSR	GVFHQTVSR			IFEGTNDILR	IFEGTNDILR							VVVPGVVGAR	VVVPGVVGAR			VFFDLMR	VFFDLMR
IAEFTTNLTEEEEK	IAEFTTNLTEEEEK			GVFPLLYR	GVFPLLYR			IFFYDSENPPASEVLR	IFFYDSENPPASEVLR							VWQLYIGDTR	VWQLYIGDTR			VFFGEGDGIIR	VFFGEGDGIIR
IAELLSPGSVDPLTR	IAELLSPGSVDPLTR			GVFPPLLEK	GVFPPLLEK			IFGGEIK	IFGGEIK							WAAVVVPSGEEQR	WAAVVVPSGEEQR			VFIEDVSR	VFIEDVSR
IAEVDASVVR	IAEVDASVVR			GVFVVAAK	GVFVVAAK			IFGQANTTLKR	IFGQANTTLKR							WEFVSAFR	WEFVSAFR			VFLENVIR	VFLENVIR
IAFAITAIK	IAFAITAIK			GVGASGSFR	GVGASGSFR			IFGVTTLDIVR	IFGVTTLDIVR							WELALGR	WELALGR			VFLQNLLSVSQAR	VFLQNLLSVSQAR
IAFGGETDEATR	IAFGGETDEATR			GVGIISEGNETVEDIAAR	GVGIISEGNETVEDIAAR			IFHELTQTDK	IFHELTQTDK							WESGYNTR	WESGYNTR			VFLQQLEVFMK	VFLQQLEVFMK
IAGQVAAANK	IAGQVAAANK			GVIDMGNSLIER	GVIDMGNSLIER			IFHVNWFR	IFHVNWFR							WFYIASAFR	WFYIASAFR			VFQEFIK	VFQEFIK
IAHAEAQVGLPEVTLGLLPGAR	IAHAEAQVGLPEVTLGLLPGAR			GVIFYLR	GVIFYLR			IFINLPR	IFINLPR							WIHPASGR	WIHPASGR			VFYSLMR	VFYSLMR
IAHVELADAGQYR	IAHVELADAGQYR			GVIINTASVAAFEGQVGQAAYSASK	GVIINTASVAAFEGQVGQAAYSASK			IFLMDLNEQNPR	IFLMDLNEQNPR							WIQSVPIWER	WIQSVPIWER			VGAHAGEYGAEALER	VGAHAGEYGAEALER
IAILGFAFK	IAILGFAFK			GVLFASGQNLAR	GVLFASGQNLAR			IFLQDIK	IFLQDIK							WLLAAAGVEFEEK	WLLAAAGVEFEEK			VGDLSPR	VGDLSPR
IAIPGLAGAGNSVLLVSNLNPER	IAIPGLAGAGNSVLLVSNLNPER			GVLKEYGVK	GVLKEYGVK			IFNLYPR	IFNLYPR							WLLDFASK	WLLDFASK			VGDPVYR	VGDPVYR
IAKEEIFGPVQQIMK	IAKEEIFGPVQQIMK			GVMLAVDAVIAELK	GVMLAVDAVIAELK			IFNTWLGDPSK	IFNTWLGDPSK							WLLELSK	WLLELSK			VGDVYIPR	VGDVYIPR
IALGIPLPEIK	IALGIPLPEIK			GVMLAVDAVIAELKK	GVMLAVDAVIAELKK			IFQKGESPVDYDGGR	IFQKGESPVDYDGGR							WLPELVEHAK	WLPELVEHAK			VGEIVVFR	VGEIVVFR
IALLEEAR	IALLEEAR			GVNTFSPEGR	GVNTFSPEGR			IFRDGEEAGAYDGPR	IFRDGEEAGAYDGPR							WLQGSQELPR	WLQGSQELPR			VGFAEAAR	VGFAEAAR
IALNLREQGR	IALNLREQGR			GVPALLSPELLYALAR	GVPALLSPELLYALAR			IFSFDGKDVLR	IFSFDGKDVLR							WLVPGWR	WLVPGWR			VGFFQGDIR	VGFFQGDIR
IALTDNALIAR	IALTDNALIAR			GVPLVYEAFNWR	GVPLVYEAFNWR			IFSGYLHSDK	IFSGYLHSDK							WPGVLPAGR	WPGVLPAGR			VGGVQSLGGTGALR	VGGVQSLGGTGALR
IALVITDGR	IALVITDGR			GVPTGFILPIR	GVPTGFILPIR			IFTSIGEDYDER	IFTSIGEDYDER							WPVDLVEK	WPVDLVEK			VGLEHLR	VGLEHLR
IALYETPTGWK	IALYETPTGWK			GVPTGFILPIRDIR	GVPTGFILPIRDIR			IFVEESIYDEFVR	IFVEESIYDEFVR							WQAVLAQTDVR	WQAVLAQTDVR			VGLELIASENFASR	VGLELIASENFASR
IAHMQTLDMGR	IAHMQTLDMGR			GVPVKVTNVK	GVPVKVTNVK			IFVEESIYDEFVRR	IFVEESIYDEFVRR							WYVAPGVTR	WYVAPGVTR			VGLQFLQR	VGLQFLQR
IANPVEGSSGR	IANPVEGSSGR			GVQDVLEILKEEFR	GVQDVLEILKEEFR			IFVGGLSPDTPEEK	IFVGGLSPDTPEEK							YAHVVLR	YAHVVLR			VGNPLDR	VGNPLDR
IANPVEGSTDR	IANPVEGSTDR			GVQVETISPGDGR	GVQVETISPGDGR			IGADFLAR	IGADFLAR							YAIGSLNEGR	YAIGSLNEGR			VGPDTER	VGPDTER
IAPLEEGTLPFNLAEAQR	IAPLEEGTLPFNLAEAQR			GVSEIVQNGK	GVSEIVQNGK			IGAEVYHNLK	IGAEVYHNLK							YALLLLLK	YALLLLLK			VGQTIER	VGQTIER
IAPSFAVESIEDALK	IAPSFAVESIEDALK			GVTFLLR	GVTFLLR			IGALYIR	IGALYIR							YDLPFITDEVK	YDLPFITDEVK			VGVVGYGR	VGVVGYGR
IAPVFFR	IAPVFFR			GVVDSDDLPLNVSR	GVVDSDDLPLNVSR			IGASFLQR	IGASFLQR							YEGFFGLYR	YEGFFGLYR			VGWEQLLTTIAR	VGWEQLLTTIAR
IAPYVAHNFSK	IAPYVAHNFSK			GVVDSEDLPLNISR	GVVDSEDLPLNISR			IGASTLLSDIER	IGASTLLSDIER							YEVTSGGGGTSR	YEVTSGGGGTSR			VGYVSGWGR	VGYVSGWGR
IAQFLSDIPETVPLSTVNR	IAQFLSDIPETVPLSTVNR			GVVGPQGAR	GVVGPQGAR			IGDEDVGR	IGDEDVGR							YEWDVAEAR	YEWDVAEAR			VHEEEIR	VHEEEIR
IAQLEEELEEEQGNTELINDR	IAQLEEELEEEQGNTELINDR			GVVNVLPGSGSLVGQR	GVVNVLPGSGSLVGQR			IGDLHPQIVNLLK	IGDLHPQIVNLLK							YFLPPGVR	YFLPPGVR			VHEEIDR	VHEEIDR
IAQLEEQLDNETKER	IAQLEEQLDNETKER			GVYVLMSGLDLER	GVYVLMSGLDLER			IGDPLLEDTR	IGDPLLEDTR							YFPAFEK	YFPAFEK			VHIGQVIMSIR	VHIGQVIMSIR
IAQSDYIPTQQDVLR	IAQSDYIPTQQDVLR			GWDENVYYTVPLVR	GWDENVYYTVPLVR			IGFFQGDIR	IGFFQGDIR							YFSMTEVDR	YFSMTEVDR			VHLTPEEK	VHLTPEEK
IAQWQSFQLEGGLK	IAQWQSFQLEGGLK			GWEEGVAQMSVGQR	GWEEGVAQMSVGQR			IGFGSFVEK	IGFGSFVEK							YGPVFTIHLGPR	YGPVFTIHLGPR			VHQVLYR	VHQVLYR
IASLEVENQSLR	IASLEVENQSLR			GWPLYLSTK	GWPLYLSTK			IGFPWSEIR	IGFPWSEIR							YIELLTR	YIELLTR			VIAHTQMR	VIAHTQMR
IASNSATAFR	IASNSATAFR			GWYQYDKPLGR	GWYQYDKPLGR			IGGGIDVPVPR	IGGGIDVPVPR							YISPDQLADLYK	YISPDQLADLYK			VIDYAVK	VIDYAVK
IAVAQYSDDVKVESR	IAVAQYSDDVKVESR			GYAVLGGER	GYAVLGGER			IGGIFAFK	IGGIFAFK							YIVPMLTVDGK	YIVPMLTVDGK			VIFGLFGK	VIFGLFGK
IAVGSDADIVIWDPK	IAVGSDADIVIWDPK			GYDELVPHQISVVSEER	GYDELVPHQISVVSEER			IGGNEGIDVPIPR	IGGNEGIDVPIPR							YKPESEELTAER	YKPESEELTAER			VIFLENYR	VIFLENYR
IAVIGGGVSGLSSIK	IAVIGGGVSGLSSIK			GYDSDNPR	GYDSDNPR			IGGVQQDTILAEGLHFR	IGGVQQDTILAEGLHFR							YLEDGGLER	YLEDGGLER			VIGNQSLVNELAFTAR	VIGNQSLVNELAFTAR
IAVQPGTVGPQGR	IAVQPGTVGPQGR			GYEEWLLNEIR	GYEEWLLNEIR			IGGVTER	IGGVTER							YLGGTDDTVK	YLGGTDDTVK			VILILPR	VILILPR
IAVVGEGR	IAVVGEGR			GYFEYIEENKYSR	GYFEYIEENKYSR			IGHPAPNFK	IGHPAPNFK							YLGLLENVR	YLGLLENVR			VILQDFTGVPAVVDFAAMR	VILQDFTGVPAVVDFAAMR
IAWALSR	IAWALSR			GYFVQPTVFSNVTDEMR	GYFVQPTVFSNVTDEMR			IGLFGGAGVGK	IGLFGGAGVGK							YLLGTSLAR	YLLGTSLAR			VIMATNR	VIMATNR
IDAASPLEK	IDAASPLEK			GYILQEDGR	GYILQEDGR			IGLINDMVR	IGLINDMVR							YLPNPALQR	YLPNPALQR			VIPEDGAAAR	VIPEDGAAAR
IDATSASVLASR	IDATSASVLASR			GYISPYFINTSK	GYISPYFINTSK			IGMASIK	IGMASIK							YLTVAAIFR	YLTVAAIFR			VIQVAAGSSNLKR	VIQVAAGSSNLKR
IDDDANLER	IDDDANLER			GYPTLLLFR	GYPTLLLFR			IGNFIVK	IGNFIVK							YLTVAAVFR	YLTVAAVFR			VISSIEQK	VISSIEQK
IDDIFER	IDDIFER			GYPTLLWFR	GYPTLLWFR			IGPLGLSPK	IGPLGLSPK							YLVPQAR	YLVPQAR			VITIHMQNPR	VITIHMQNPR
IDDVAALDK	IDDVAALDK			GYSFSLTTFSPSGK	GYSFSLTTFSPSGK			IGSTPVLVLSR	IGSTPVLVLSR							YLYEIAR	YLYEIAR			VIVVGSR	VIVVGSR
IDDVAALDKK	IDDVAALDKK			GYSIPFMGSDVSVVR	GYSIPFMGSDVSVVR			IGTIYEGASNIQLNTIAK	IGTIYEGASNIQLNTIAK							YMLAIVQDILR	YMLAIVQDILR			VLAAVYK	VLAAVYK
IDDVVNTR	IDDVVNTR			GYTQQLAFR	GYTQQLAFR			IGVAIGDQILDLSIIK	IGVAIGDQILDLSIIK							YNLGLDLR	YNLGLDLR			VLAINILGR	VLAINILGR
IDELEPR	IDELEPR			HANLLVGSPSALSDQTTER	HANLLVGSPSALSDQTTER			IGVITNR	IGVITNR							YPQLLPGIR	YPQLLPGIR			VLDASWYSPGTR	VLDASWYSPGTR
IDEMPEAAVK	IDEMPEAAVK			HASPILPITEFSDIPR	HASPILPITEFSDIPR			IGVLDEGK	IGVLDEGK							YQAAVQALR	YQAAVQALR			VLDLDLFR	VLDLDLFR
IDEPLEGSEDR	IDEPLEGSEDR			HAYGDQYR	HAYGDQYR			IGVTVLSR	IGVTVLSR							YQAVTATLEEK	YQAVTATLEEK			VLDSGAPIKIPVGPETLGR	VLDSGAPIKIPVGPETLGR
IDFSSIAVPGTSSPR	IDFSSIAVPGTSSPR			HFEALANR	HFEALANR			IHFNPPLPMMR	IHFNPPLPMMR							YQETFNVIER	YQETFNVIER			VLDTNDR	VLDTNDR
IDHILDAL	IDHILDAL			HFNAPSHIR	HFNAPSHIR			IHFRPELPAER	IHFRPELPAER							YQKSTELLIR	YQKSTELLIR			VLDVNLMGTFNVIR	VLDVNLMGTFNVIR
IDIIPNPQER	IDIIPNPQER			HGGTIPIVPTAEFQDR	HGGTIPIVPTAEFQDR			IHLISTQSAIPYALR	IHLISTQSAIPYALR							YRPGTVALR	YRPGTVALR			VLEALLPLK	VLEALLPLK
IDIPSFDWPIAPFPR	IDIPSFDWPIAPFPR			HGLIPNLLGEGIYAR	HGLIPNLLGEGIYAR			IIADIFEYTAK	IIADIFEYTAK							YRPGTVALREIR	YRPGTVALREIR			VLEEEEQR	VLEEEEQR
IDKPILK	IDKPILK			HGNRGETGPSGPVGPAGAVGPR	HGNRGETGPSGPVGPAGAVGPR			IIAEGANGPTTPEADKIFLER	IIAEGANGPTTPEADKIFLER							YRVPDVLVADPPIAR	YRVPDVLVADPPIAR			VLEGMEVVR	VLEGMEVVR
IDLFEREEVGGR	IDLFEREEVGGR			HGPVPVEAR	HGPVPVEAR			IIALDGDTK	IIALDGDTK							YSTDVSVDEVK	YSTDVSVDEVK			VLELLLPIR	VLELLLPIR
IDLNYLR	IDLNYLR			HGSIIYHPSILPR	HGSIIYHPSILPR			IIAPPER	IIAPPER							YTAAVPYR	YTAAVPYR			VLENAEGAR	VLENAEGAR
IDNSQVESGSLEDDWDFLPPKK	IDNSQVESGSLEDDWDFLPPKK			HGSLGFLPR	HGSLGFLPR			IIAPPERK	IIAPPERK							YTIENPR	YTIENPR			VLETAEDIQER	VLETAEDIQER
IDRPEAISEER	IDRPEAISEER			HGSNIEAMSK	HGSNIEAMSK			IIAVDINK	IIAVDINK							YTPEQVAMATVTALHR	YTPEQVAMATVTALHR			VLGAFSDGLAHLDNLK	VLGAFSDGLAHLDNLK
IDSGSEVIVGVNK	IDSGSEVIVGVNK			HGVFVGSAMR	HGVFVGSAMR			IIAVDINKDK	IIAVDINKDK							YTVGLGQTR	YTVGLGQTR			VLGELWPLFGGR	VLGELWPLFGGR
IDSLSAQLSQLQK	IDSLSAQLSQLQK			HGVVPLATYMR	HGVVPLATYMR			IIAVDINKDKFAK	IIAVDINKDKFAK							YVDLGGSYVGPTQNR	YVDLGGSYVGPTQNR			VLGLVLLR	VLGLVLLR
IDTIEIITDR	IDTIEIITDR			HGVYNPNKIFGVTTLDIVR	HGVYNPNKIFGVTTLDIVR			IIAVSFPSTANEENFR	IIAVSFPSTANEENFR							YVGSMVADVHR	YVGSMVADVHR			VLGTSVESIMATEDR	VLGTSVESIMATEDR
IDTRNELESYAYSLK	IDTRNELESYAYSLK			HHGPQTLYLPVTLSSIPVFQR	HHGPQTLYLPVTLSSIPVFQR			IIDELNVKPEGTR	IIDELNVKPEGTR							YVTSAPMPEPQAPGR	YVTSAPMPEPQAPGR			VLIGGDETPEGQR	VLIGGDETPEGQR
IDVVVNNAGILR	IDVVVNNAGILR			HIADLAGNSEVILPVPAFNVINGGSHAGNK	HIADLAGNSEVILPVPAFNVINGGSHAGNK			IIDFGLAR	IIDFGLAR							YVVVTGITPTPLGEGK	YVVVTGITPTPLGEGK			VLITTDLLAR	VLITTDLLAR
IDYIAGLDSR	IDYIAGLDSR			HIDFSLR	HIDFSLR			IIDVVYNASNNELVR	IIDVVYNASNNELVR							YVWLVYEQDRPLK	YVWLVYEQDRPLK			VLLDGVQNPR	VLLDGVQNPR
IEANEALVK	IEANEALVK			HIDSAHLYNNEEQVGLAIR	HIDSAHLYNNEEQVGLAIR			IIEETLALK	IIEETLALK							YYPTEDVPR	YYPTEDVPR			VLLDQLR	VLLDQLR
IEDFLER	IEDFLER			HIGYDDSAK	HIGYDDSAK			IIEYLVPER	IIEYLVPER							YYTVFDR	YYTVFDR			VLLEAAIR	VLLEAAIR
IEDGVPQHLVLVLGGK	IEDGVPQHLVLVLGGK			HILLAVANDEELNQLLK	HILLAVANDEELNQLLK			IIEYLVPERGPER	IIEYLVPERGPER											VLLPLIFR	VLLPLIFR
IEDLSQQAQLAAAEK	IEDLSQQAQLAAAEK			HITIFSPEGR	HITIFSPEGR			IIGAVDQIQLTQAQLEER	IIGAVDQIQLTQAQLEER											VLLQEEGTR	VLLQEEGTR
IEDVTPIPSDSTR	IEDVTPIPSDSTR			HIYLLPSGR	HIYLLPSGR			IIGIDINSEK	IIGIDINSEK											VLLSALER	VLLSALER
IEEELGSK	IEEELGSK			HLAPDYR	HLAPDYR			IIGIDINSEKFVK	IIGIDINSEKFVK											VLPDHTEPR	VLPDHTEPR
IEEGVPQFLVLISSGK	IEEGVPQFLVLISSGK			HLEINPDHSIIETLR	HLEINPDHSIIETLR			IIGLDQVAGMSETALPGAFK	IIGLDQVAGMSETALPGAFK											VLPSITTEILK	VLPSITTEILK
IEEVVLEAR	IEEVVLEAR			HLFTGPVLSK	HLFTGPVLSK			IIGVDVNKEK	IIGVDVNKEK											VLPSIVNEVLK	VLPSIVNEVLK
IEFEGQPVDFVDPNK	IEFEGQPVDFVDPNK			HLGFQSAEEALR	HLGFQSAEEALR			IIHESGAQILR	IIHESGAQILR											VLQALEGLK	VLQALEGLK
IEIEAVAIQGPLTTASL	IEIEAVAIQGPLTTASL			HLGTLAGSQIR	HLGTLAGSQIR			IILDLISESPIK	IILDLISESPIK											VLQPTVFPVVPR	VLQPTVFPVVPR
IENIYMR	IENIYMR			HLPTLDHPIIPADYVAIK	HLPTLDHPIIPADYVAIK			IILLAEGR	IILLAEGR											VLQQFADNDVSR	VLQQFADNDVSR
IEPSVNFLK	IEPSVNFLK			HLQLAIR	HLQLAIR			IINDLLQSLR	IINDLLQSLR											VLQSALAAIR	VLQSALAAIR
IETIEVMEDR	IETIEVMEDR			HLQLAIRNDEELNK	HLQLAIRNDEELNK			IINEPTAAAIAYGLDK	IINEPTAAAIAYGLDK											VLSGDLGQLPTGIR	VLSGDLGQLPTGIR
IEVIEIMTDR	IEVIEIMTDR			HLQLAIRNDEELNKLLGK	HLQLAIRNDEELNKLLGK			IINEPTAAAIAYGLDKK	IINEPTAAAIAYGLDKK											VLSIGDGIAR	VLSIGDGIAR
IEVIKPGDLGVDLTSK	IEVIKPGDLGVDLTSK			HLQLAIRNDEELNKLLGR	HLQLAIRNDEELNKLLGR			IINEPTAAAIAYGLDKR	IINEPTAAAIAYGLDKR											VLSPADK	VLSPADK
IEVLEEELR	IEVLEEELR			HLQLAVR	HLQLAVR			IINEPTAAAIAYGLDR	IINEPTAAAIAYGLDR											VLSPADKTNVK	VLSPADKTNVK
IFAQDGEGQR	IFAQDGEGQR			HLSSGDLLR	HLSSGDLLR			IINNTENLVR	IINNTENLVR											VLSSMADAVLAR	VLSSMADAVLAR
IFEGTNDILR	IFEGTNDILR			HLSVNDLPVGR	HLSVNDLPVGR			IIPAIWFR	IIPAIWFR											VLTLDGMNPR	VLTLDGMNPR
IFFAGDTIPK	IFFAGDTIPK			HLTDAYFK	HLTDAYFK			IIPLLTDPK	IIPLLTDPK											VLTPTQVK	VLTPTQVK
IFFAGTETATK	IFFAGTETATK			HLVPGAPFLLQALVR	HLVPGAPFLLQALVR			IIPPGSGIIHQVNLEYLAR	IIPPGSGIIHQVNLEYLAR											VLTQLVATYPQGFK	VLTQLVATYPQGFK
IFFYDSENPPASEVLR	IFFYDSENPPASEVLR			HLWEVDVQGSK	HLWEVDVQGSK			IIQLLDDYPK	IIQLLDDYPK											VLTVINQTQK	VLTVINQTQK
IFGGEIK	IFGGEIK			HNFTPLAR	HNFTPLAR			IISGLVK	IISGLVK											VLVEPDAGAGVAVMK	VLVEPDAGAGVAVMK
IFGVTTLDIVR	IFGVTTLDIVR			HNIAYFPQIVSVAAR	HNIAYFPQIVSVAAR			IISLETYNLLR	IISLETYNLLR											VLVSLSAGGR	VLVSLSAGGR
IFHELTQTDK	IFHELTQTDK			HNQLPLVIEFTEQTAPK	HNQLPLVIEFTEQTAPK			IITLAGPTNAIFK	IITLAGPTNAIFK											VLVTGAGK	VLVTGAGK
IFHVNWFR	IFHVNWFR			HNVMISTEWAAPNVLR	HNVMISTEWAAPNVLR			IITLEEGDIILTGTPK	IITLEEGDIILTGTPK											VLVTGAGKGIGR	VLVTGAGKGIGR
IFLMDLNEQNPR	IFLMDLNEQNPR			HPDIEAQER	HPDIEAQER			IITLTGPTNAIFK	IITLTGPTNAIFK											VLVTGATGLLGR	VLVTGATGLLGR
IFLQDIK	IFLQDIK			HPDYSVVLLLR	HPDYSVVLLLR			IIVDELKQEVISTSSK	IIVDELKQEVISTSSK											VLVVDPDLR	VLVVDPDLR
IFNLYPR	IFNLYPR			HPPAPAEPSSDLASK	HPPAPAEPSSDLASK			IIVLGLLPR	IIVLGLLPR											VLVWDLR	VLVWDLR
IFNTWLGDPSK	IFNTWLGDPSK			HPYFYAPELLFFAK	HPYFYAPELLFFAK			IIWELIK	IIWELIK											VLVYGGR	VLVYGGR
IFQKGESPVDYDGGR	IFQKGESPVDYDGGR			HQGVM(UniMod:35)VGM(UniMod:35)GQK	HQGVMVGMGQK	M(UniMod:35),M(UniMod:35)		IIWQFIK	IIWQFIK											VMEETLSYLLGR	VMEETLSYLLGR
IFRDGEEAGAYDGPR	IFRDGEEAGAYDGPR			HQPTAIIAK	HQPTAIIAK			IKAEYEGDGIPTVFVAVAGR	IKAEYEGDGIPTVFVAVAGR											VMEHFIK	VMEHFIK
IFSGYLHSDK	IFSGYLHSDK			HSGNITFDEIVNIAR	HSGNITFDEIVNIAR			IKIGDPLLEDTR	IKIGDPLLEDTR											VMIGENVDEK	VMIGENVDEK
IFTSIGEDYDER	IFTSIGEDYDER			HSIFTPETNPR	HSIFTPETNPR			IKIIAPPER	IKIIAPPER											VMLYPSR	VMLYPSR
IFVEESIYDEFVR	IFVEESIYDEFVR			HSLASSEYPVR	HSLASSEYPVR			IKQGLGLK	IKQGLGLK											VMLYPSRI	VMLYPSRI
IFVEESIYDEFVRR	IFVEESIYDEFVRR			HSPSIHQSVVAVSR	HSPSIHQSVVAVSR			IKVENTEENR	IKVENTEENR											VNAELQAR	VNAELQAR
IFVGGLSPDTPEEK	IFVGGLSPDTPEEK			HVAEDLGK	HVAEDLGK			IKVENTEENRR	IKVENTEENRR											VNFSPPGDTNSLFPGTWYLER	VNFSPPGDTNSLFPGTWYLER
IGADFLAR	IGADFLAR			HVEPGNAAIR	HVEPGNAAIR			ILADEALK	ILADEALK											VNFTVDQIR	VNFTVDQIR
IGAEVYHNLK	IGAEVYHNLK			HVFGESDELIGQK	HVFGESDELIGQK			ILAEGGGAK	ILAEGGGAK											VNLAELFK	VNLAELFK
IGAFSYGSGLAASFFSFR	IGAFSYGSGLAASFFSFR			HVGFATIPR	HVGFATIPR			ILATPPQEDAPSVDIANIR	ILATPPQEDAPSVDIANIR											VNLGVGAYR	VNLGVGAYR
IGALYIR	IGALYIR			HVGMAVAGLLADAR	HVGMAVAGLLADAR			ILDAAGANLK	ILDAAGANLK											VNVDAVGGEALGR	VNVDAVGGEALGR
IGASFLQR	IGASFLQR			HVIGLQMGSNR	HVIGLQMGSNR			ILDLIESGK	ILDLIESGK											VNVDEVGGEALGR	VNVDEVGGEALGR
IGDEDVGR	IGDEDVGR			HVISYSLSPFEQR	HVISYSLSPFEQR			ILDLIESGKK	ILDLIESGKK											VNVEDAGGETLGR	VNVEDAGGETLGR
IGDPLLEDTR	IGDPLLEDTR			HVLGVPLDDRK	HVLGVPLDDRK			ILDNTSEPQPGEAR	ILDNTSEPQPGEAR											VPADLGAEAGLQQLLGALR	VPADLGAEAGLQQLLGALR
IGFFQGDIR	IGFFQGDIR			HVLQTFGPIPEFSR	HVLQTFGPIPEFSR			ILDQGEDFPASEMTR	ILDQGEDFPASEMTR											VPAIYGVDTR	VPAIYGVDTR
IGFGSFVEK	IGFGSFVEK			HVLVTLGEK	HVLVTLGEK			ILEFFGLK	ILEFFGLK											VPDVLVADPPIAR	VPDVLVADPPIAR
IGFPWSEIR	IGFPWSEIR			HVQGILR	HVQGILR			ILEFIAVSQLR	ILEFIAVSQLR											VPDVQDGVR	VPDVQDGVR
IGGGIDVPVPR	IGGGIDVPVPR			HVSPLIGR	HVSPLIGR			ILEFVGR	ILEFVGR											VPETVADAR	VPETVADAR
IGGIFAFK	IGGIFAFK			HVVFIAQR	HVVFIAQR			ILESDRKEPLFGISTGNLITGLAAGAK	ILESDRKEPLFGISTGNLITGLAAGAK											VPFLEFK	VPFLEFK
IGGNEGIDVPIPR	IGGNEGIDVPIPR			HVVGEIR	HVVGEIR			ILEVVKDK	ILEVVKDK											VPFLVAETPR	VPFLVAETPR
IGHFQLHMQGK	IGHFQLHMQGK			HWGGNVLGPK	HWGGNVLGPK			ILFDGIPLEK	ILFDGIPLEK											VPGATM(UniMod:35)LLAK	VPGATMLLAK	M(UniMod:35)
IGHPAPNFK	IGHPAPNFK			HYEGSTVPEK	HYEGSTVPEK			ILFIFIDSDHTDNQR	ILFIFIDSDHTDNQR											VPGGLAEHK	VPGGLAEHK
IGIEIIKR	IGIEIIKR			HYFIEVNSR	HYFIEVNSR			ILFRPVASQLPR	ILFRPVASQLPR											VPIILVGNK	VPIILVGNK
IGIFGQDEDVTSK	IGIFGQDEDVTSK			HYLFDVQR	HYLFDVQR			ILFSIREPIANR	ILFSIREPIANR											VPLGSVIK	VPLGSVIK
IGLFGGAGVGK	IGLFGGAGVGK			HYVHLER	HYVHLER			ILGADTSVDLEETGR	ILGADTSVDLEETGR											VPPPPPIAR	VPPPPPIAR
IGLFNNR	IGLFNNR			IAAAILNTPDLR	IAAAILNTPDLR			ILGGHLDAK	ILGGHLDAK											VPQIAFVITGGK	VPQIAFVITGGK
IGLINDMVR	IGLINDMVR			IAAAILNTPDLRK	IAAAILNTPDLRK			ILGLLDAYLK	ILGLLDAYLK											VPQVSTPTLVEVSR	VPQVSTPTLVEVSR
IGMASIK	IGMASIK			IAAANGIGR	IAAANGIGR			ILGPGLNK	ILGPGLNK											VPSHAVVAR	VPSHAVVAR
IGNFIVK	IGNFIVK			IAALQAFADQLIAAGHYAK	IAALQAFADQLIAAGHYAK			ILGPLSYSK	ILGPLSYSK											VPSLVGSFIR	VPSLVGSFIR
IGNLQTDLSDGLR	IGNLQTDLSDGLR			IADGYEQAAR	IADGYEQAAR			ILGTAGTEEGQK	ILGTAGTEEGQK											VPSYQALLR	VPSYQALLR
IGPITPLEFYR	IGPITPLEFYR			IAEEFEVELER	IAEEFEVELER			ILGYINTGK	ILGYINTGK											VPVDVAYR	VPVDVAYR
IGPLGLSPK	IGPLGLSPK			IAEFAFEYAR	IAEFAFEYAR			ILGYINTGKQEGAK	ILGYINTGKQEGAK											VQAVVAVAR	VQAVVAVAR
IGPSEVENALMK	IGPSEVENALMK			IAELLSPGSVDPLTR	IAELLSPGSVDPLTR			ILIEELR	ILIEELR											VQEEIER	VQEEIER
IGSTIFGER	IGSTIFGER			IAEVDASVVR	IAEVDASVVR			ILISGSR	ILISGSR											VQEQELTR	VQEQELTR
IGSTPVLVLSR	IGSTPVLVLSR			IAFAITAIK	IAFAITAIK			ILKSPEIQR	ILKSPEIQR											VQGIGWYLDEK	VQGIGWYLDEK
IGTIYEGASNIQLNTIAK	IGTIYEGASNIQLNTIAK			IAFGGETDEATR	IAFGGETDEATR			ILLAELEQLK	ILLAELEQLK											VQLVVGDGR	VQLVVGDGR
IGTVMTFL	IGTVMTFL			IAGQVAAANK	IAGQVAAANK			ILLAELEQLKGQGK	ILLAELEQLKGQGK											VQQEIDDVIGQVR	VQQEIDDVIGQVR
IGVADVDMSR	IGVADVDMSR			IAHAEAQVGLPEVTLGLLPGAR	IAHAEAQVGLPEVTLGLLPGAR			ILLANRNEVFHR	ILLANRNEVFHR											VQQTVQDLFGR	VQQTVQDLFGR
IGVAIGDQILDLSIIK	IGVAIGDQILDLSIIK			IAHVELADAGQYR	IAHVELADAGQYR			ILLEAAR	ILLEAAR											VSDLAGLDVGWK	VSDLAGLDVGWK
IGVITNR	IGVITNR			IAILGFAFK	IAILGFAFK			ILLQGTPVAQMTEDAVDAER	ILLQGTPVAQMTEDAVDAER											VSDQPLESR	VSDQPLESR
IGVLDEGK	IGVLDEGK			IAIPGLAGAGNSVLLVSNLNPER	IAIPGLAGAGNSVLLVSNLNPER			ILLTEPPMNPTK	ILLTEPPMNPTK											VSELSAPR	VSELSAPR
IHFNPPLPMMR	IHFNPPLPMMR			IAIYELLFK	IAIYELLFK			ILMLGLDAAGK	ILMLGLDAAGK											VSFELFADK	VSFELFADK
IHLISTQSAIPYALR	IHLISTQSAIPYALR			IAKEEIFGPVQQIMK	IAKEEIFGPVQQIMK			ILMVGLDAAGK	ILMVGLDAAGK											VSFLSALEEYTK	VSFLSALEEYTK
IIADIFEYTAK	IIADIFEYTAK			IALGIPLPEIK	IALGIPLPEIK			ILPDILK	ILPDILK											VSGLLVLDYSK	VSGLLVLDYSK
IIAEGANGPTTPEADKIFLER	IIAEGANGPTTPEADKIFLER			IALLEEAR	IALLEEAR			ILPEAHQR	ILPEAHQR											VSHLLGINVTDFTR	VSHLLGINVTDFTR
IIALDGDTK	IIALDGDTK			IALNLREQGR	IALNLREQGR			ILPEYLSNWTMEK	ILPEYLSNWTMEK											VSPETVDSVIMGNVLQSSSDAIYLAR	VSPETVDSVIMGNVLQSSSDAIYLAR
IIAPPER	IIAPPER			IALTDNALIAR	IALTDNALIAR			ILQEGVDPK	ILQEGVDPK											VSQDAAPGSPLDK	VSQDAAPGSPLDK
IIAPPERK	IIAPPERK			IALVITDGR	IALVITDGR			ILSGRPPLGFLNPR	ILSGRPPLGFLNPR											VSQEHPVVLTK	VSQEHPVVLTK
IIAVDINK	IIAVDINK			IALYETPTGWK	IALYETPTGWK			ILSGVVTK	ILSGVVTK											VSQWWER	VSQWWER
IIAVDINKDK	IIAVDINKDK			IAHMQTLDMGR	IAHMQTLDMGR			ILSLLEGQK	ILSLLEGQK											VSSLLQEAK	VSSLLQEAK
IIAVDINKDKFAK	IIAVDINKDKFAK			IANDNSLNHEYLPILGLAEFR	IANDNSLNHEYLPILGLAEFR			ILTEAEIDAHLVALAERD	ILTEAEIDAHLVALAERD											VSTEVDAR	VSTEVDAR
IIAVSFPSTANEENFR	IIAVSFPSTANEENFR			IANPVEGSSGR	IANPVEGSSGR			ILTFDQLALDSPK	ILTFDQLALDSPK											VSVFVPPR	VSVFVPPR
IIDELNVKPEGTR	IIDELNVKPEGTR			IANPVEGSTDR	IANPVEGSTDR			ILTPLVSLDTPGK	ILTPLVSLDTPGK											VSVGLLLVK	VSVGLLLVK
IIDVVYNASNNELVR	IIDVVYNASNNELVR			IAPLEEGTLPFNLAEAQR	IAPLEEGTLPFNLAEAQR			ILTTNTWSSELSK	ILTTNTWSSELSK											VTATDLDEPDTLHTR	VTATDLDEPDTLHTR
IIEYLVPER	IIEYLVPER			IAPSFAVESIEDALK	IAPSFAVESIEDALK			ILVATNLFGR	ILVATNLFGR											VTDALNATR	VTDALNATR
IIEYLVPERGPER	IIEYLVPERGPER			IAPSFAVESIEDALKAADTIGYPVMIR	IAPSFAVESIEDALKAADTIGYPVMIR			ILVGTNLVR	ILVGTNLVR											VTEGGEPYR	VTEGGEPYR
IIFDDFR	IIFDDFR			IAPYVAHNFSK	IAPYVAHNFSK			ILVPEGTR	ILVPEGTR											VTIAQGGVLPNIQAVLLPK	VTIAQGGVLPNIQAVLLPK
IIGIDINSEK	IIGIDINSEK			IAQFLSDIPETVPLSTVNR	IAQFLSDIPETVPLSTVNR			ILVTLLHTLER	ILVTLLHTLER											VTLATLK	VTLATLK
IIGIDINSEKFVK	IIGIDINSEKFVK			IAQLEEELEEEQGNTELINDR	IAQLEEELEEEQGNTELINDR			ILYESQR	ILYESQR											VTLDSLR	VTLDSLR
IIGLDQVAGMSETALPGAFK	IIGLDQVAGMSETALPGAFK			IAQLEEQLDNETKER	IAQLEEQLDNETKER			ILYMAAETAK	ILYMAAETAK											VTLELGGK	VTLELGGK
IIGVDVNK	IIGVDVNK			IAQLEEQVEQEAR	IAQLEEQVEQEAR			IM(UniMod:35)GIPEEEQMGLLR	IMGIPEEEQMGLLR	M(UniMod:35)										VTLTSEEEAR	VTLTSEEEAR
IIGVDVNKEK	IIGVDVNKEK			IAQSDYIPTQQDVLR	IAQSDYIPTQQDVLR			IM(UniMod:35)GTSPLQIDRAEDR	IMGTSPLQIDRAEDR	M(UniMod:35)										VTMDAPVSSVALR	VTMDAPVSSVALR
IIHESGAQILR	IIHESGAQILR			IAQWQSFQLEGGLK	IAQWQSFQLEGGLK			IMAAGGLQMIGSMSK	IMAAGGLQMIGSMSK											VTPPAVTGSPEFER	VTPPAVTGSPEFER
IILDLISESPIK	IILDLISESPIK			IASLEVENQSLR	IASLEVENQSLR			IMDLLGDQVK	IMDLLGDQVK											VTQLTDR	VTQLTDR
IILLAEGR	IILLAEGR			IASNSATAFR	IASNSATAFR			IMDLLGDR	IMDLLGDR											VTTEDPAR	VTTEDPAR
IILTARPFR	IILTARPFR			IATGSFLK	IATGSFLK			IMDLLGDRVK	IMDLLGDRVK											VTVTSEGGR	VTVTSEGGR
IINDLLQSLR	IINDLLQSLR			IAVAQYSDDVKVESR	IAVAQYSDDVKVESR			IMDPNIVGSEHYDVAR	IMDPNIVGSEHYDVAR											VTVVDVNESR	VTVVDVNESR
IINEPTAAAIAYGLDK	IINEPTAAAIAYGLDK			IAVGSDADIVIWDPK	IAVGSDADIVIWDPK			IMEGPAFNFLDAPAVR	IMEGPAFNFLDAPAVR											VVAGVANALAHK	VVAGVANALAHK
IINEPTAAAIAYGLDKK	IINEPTAAAIAYGLDKK			IAVIGGGVSGLSSIK	IAVIGGGVSGLSSIK			IMGTSPLQIDR	IMGTSPLQIDR											VVAVSRTQADLDSLVR	VVAVSRTQADLDSLVR
IINEPTAAAIAYGLDKR	IINEPTAAAIAYGLDKR			IAVQPGTVGPQGR	IAVQPGTVGPQGR			IMLPWDPTGK	IMLPWDPTGK											VVDALGNAIDGK	VVDALGNAIDGK
IINEPTAAAIAYGLDR	IINEPTAAAIAYGLDR			IAVVGEGR	IAVVGEGR			IMNDLSGR	IMNDLSGR											VVDLLAPYAK	VVDLLAPYAK
IINNTENLVR	IINNTENLVR			IAWALSR	IAWALSR			IMNTFSVVPSPK	IMNTFSVVPSPK											VVDVLDSIK	VVDVLDSIK
IIPAIWFR	IIPAIWFR			IDAASPLEKVCLIGCGFSTGYGSAVNVAK	IDAASPLEKVCLIGCGFSTGYGSAVNVAK			IMNVIGEPIDER	IMNVIGEPIDER											VVEIAPAAHLDPQLR	VVEIAPAAHLDPQLR
IIPLLTDPK	IIPLLTDPK			IDATSASVLASR	IDATSASVLASR			IMNVIGEPIDERGPIK	IMNVIGEPIDERGPIK											VVESLDVGQDR	VVESLDVGQDR
IIPPGSGIIHQVNLEYLAR	IIPPGSGIIHQVNLEYLAR			IDDDANLER	IDDDANLER			IMVANIEEVLQR	IMVANIEEVLQR											VVFEQTK	VVFEQTK
IIQLLDDYPK	IIQLLDDYPK			IDDVAALDK	IDDVAALDK			IMVSRSELDMLDIREIFR	IMVSRSELDMLDIREIFR											VVFQEFR	VVFQEFR
IISGLVK	IISGLVK			IDDVAALDKK	IDDVAALDKK			INAWNSPTLPIYEPGLK	INAWNSPTLPIYEPGLK											VVFVFGPDK	VVFVFGPDK
IISLETYNLLR	IISLETYNLLR			IDDVVNTR	IDDVVNTR			INEGFDLLHSGK	INEGFDLLHSGK											VVFVFGPDKK	VVFVFGPDKK
IITLAGPTNAIFK	IITLAGPTNAIFK			IDELEPR	IDELEPR			INEGFDLLR	INEGFDLLR											VVGAVGSDEK	VVGAVGSDEK
IITLEEGDIILTGTPK	IITLEEGDIILTGTPK			IDEMPEAAVK	IDEMPEAAVK			INEILSNALK	INEILSNALK											VVGNPFDSK	VVGNPFDSK
IITLTGPTNAIFK	IITLTGPTNAIFK			IDEPLEGSEDR	IDEPLEGSEDR			INFDDNAEFR	INFDDNAEFR											VVISLQLTAEK	VVISLQLTAEK
IIVDELKQEVISTSSK	IIVDELKQEVISTSSK			IDFSSIAVPGTSSPR	IDFSSIAVPGTSSPR			INKESLLPVAK	INKESLLPVAK											VVLALTLLR	VVLALTLLR
IIVLGLLPR	IIVLGLLPR			IDHILDAL	IDHILDAL			INVLPLGSGAIAGNPLGVDRELLR	INVLPLGSGAIAGNPLGVDRELLR											VVLASASPR	VVLASASPR
IIWELIK	IIWELIK			IDIIPNPQER	IDIIPNPQER			INVSGLTTK	INVSGLTTK											VVLAYEPVWAIGTGK	VVLAYEPVWAIGTGK
IIWELIKEK	IIWELIKEK			IDIPSFDWPIAPFPR	IDIPSFDWPIAPFPR			INWDQPAEAIHNWIR	INWDQPAEAIHNWIR											VVLEGGIDPILR	VVLEGGIDPILR
IIWQFIK	IIWQFIK			IDKPILK	IDKPILK			INYGGDIPR	INYGGDIPR											VVLEHEEVR	VVLEHEEVR
IKAEYEGDGIPTVFVAVAGR	IKAEYEGDGIPTVFVAVAGR			IDLNYLR	IDLNYLR			INYTEGR	INYTEGR											VVLGLTLLR	VVLGLTLLR
IKIGDPLLEDTR	IKIGDPLLEDTR			IDNSQVESGSLEDDWDFLPPKK	IDNSQVESGSLEDDWDFLPPKK			IPAFGSIPIEFR	IPAFGSIPIEFR											VVLIGGKPDR	VVLIGGKPDR
IKIIAPPER	IKIIAPPER			IDRPEAISEER	IDRPEAISEER			IPAMTIAK	IPAMTIAK											VVLPIEAPIR	VVLPIEAPIR
IKQGLGLK	IKQGLGLK			IDSGSEVIVGVNK	IDSGSEVIVGVNK			IPDQLVILDMK	IPDQLVILDMK											VVLVTGAGAGLGR	VVLVTGAGAGLGR
IKVENTEENR	IKVENTEENR			IDTIEIITDR	IDTIEIITDR			IPDWFLNR	IPDWFLNR											VVNISSMLGR	VVNISSMLGR
IKVENTEENRR	IKVENTEENRR			IDTRNELESYAYSLK	IDTRNELESYAYSLK			IPFASLASR	IPFASLASR											VVNVSSIMSVR	VVNVSSIMSVR
ILADEALK	ILADEALK			IDVVVNNAGILR	IDVVVNNAGILR			IPFVYSLR	IPFVYSLR											VVNVSSVMGR	VVNVSSVMGR
ILAEGGGAK	ILAEGGGAK			IDYIAGLDSR	IDYIAGLDSR			IPLNDLFR	IPLNDLFR											VVPEMTEILK	VVPEMTEILK
ILASTQFEPTAAR	ILASTQFEPTAAR			IEADSESQEDIIR	IEADSESQEDIIR			IPLPANAPVAEQVSALHR	IPLPANAPVAEQVSALHR											VVQQEVVR	VVQQEVVR
ILATPPQEDAPSVDIANIR	ILATPPQEDAPSVDIANIR			IEDFLER	IEDFLER			IPQTVLWR	IPQTVLWR											VVSQQPFVGYR	VVSQQPFVGYR
ILDAAGANLK	ILDAAGANLK			IEDGNNFGVAVQEK	IEDGNNFGVAVQEK			IPSAVGYQPTLATDMGTHMQER	IPSAVGYQPTLATDMGTHMQER											VVVLGLLPR	VVVLGLLPR
ILDLIESGK	ILDLIESGK			IEDGVPQHLVLVLGGK	IEDGVPQHLVLVLGGK			IPSETLNR	IPSETLNR											VVVPGVVGAR	VVVPGVVGAR
ILDLIESGKK	ILDLIESGKK			IEDLSQQAQLAAAEK	IEDLSQQAQLAAAEK			IPVGPETLGR	IPVGPETLGR											VWEVAAPYIEK	VWEVAAPYIEK
ILDNTSEPQPGEAR	ILDNTSEPQPGEAR			IEDVTPIPSDSTR	IEDVTPIPSDSTR			IQAIELEDLLR	IQAIELEDLLR											VWQLYIGDTR	VWQLYIGDTR
ILDQGEDFPASEMTR	ILDQGEDFPASEMTR			IEEELGSK	IEEELGSK			IQDAGLVLADTLR	IQDAGLVLADTLR											WAAVVVPSGEEQR	WAAVVVPSGEEQR
ILEFFGLK	ILEFFGLK			IEEGVPQFLVLISSGK	IEEGVPQFLVLISSGK			IQDKEGIPPDQQR	IQDKEGIPPDQQR											WEFVSAFR	WEFVSAFR
ILEFIAVSQLR	ILEFIAVSQLR			IEFEGQPVDFVDPNK	IEFEGQPVDFVDPNK			IQEAGTEVVK	IQEAGTEVVK											WELALGR	WELALGR
ILEFVGR	ILEFVGR			IEIEAVAIQGPLTTASL	IEIEAVAIQGPLTTASL			IQEEAGFLIDALR	IQEEAGFLIDALR											WIHPASGR	WIHPASGR
ILEQEAGMLLPR	ILEQEAGMLLPR			IENIYMR	IENIYMR			IQELEEPEER	IQELEEPEER											WIQSVPIWER	WIQSVPIWER
ILETTTFFQR	ILETTTFFQR			IEPSVNFLK	IEPSVNFLK			IQEVADELQK	IQEVADELQK											WLLAAAGVEFEEK	WLLAAAGVEFEEK
ILEVVKDK	ILEVVKDK			IESILMSLPLTAR	IESILMSLPLTAR			IQHDQPVKPLDR	IQHDQPVKPLDR											WLLDFASK	WLLDFASK
ILFDGIPLEK	ILFDGIPLEK			IETIEVMEDR	IETIEVMEDR			IQLPWDSVGR	IQLPWDSVGR											WLPADVIFLAK	WLPADVIFLAK
ILFIFIDSDHTDNQR	ILFIFIDSDHTDNQR			IEVIEIMTDR	IEVIEIMTDR			IQLVEEELDR	IQLVEEELDR											WLPELVEHAK	WLPELVEHAK
ILFRPVASQLPR	ILFRPVASQLPR			IEVIKPGDLGVDLTSK	IEVIKPGDLGVDLTSK			IQLVEEELDRAQER	IQLVEEELDRAQER											WLQGSQELPR	WLQGSQELPR
ILFSIREPIANR	ILFSIREPIANR			IEVLEEELR	IEVLEEELR			IQLWDTAGQER	IQLWDTAGQER											WLVPGWR	WLVPGWR
ILGADTSVDLEETGR	ILGADTSVDLEETGR			IFAQDGEGQR	IFAQDGEGQR			IQNILTEEPK	IQNILTEEPK											WPGVLPAGR	WPGVLPAGR
ILGGHLDAK	ILGGHLDAK			IFAQLDSIIDDR	IFAQLDSIIDDR			IQNVLSEKPR	IQNVLSEKPR											WPVDLVEK	WPVDLVEK
ILGIPVIVTEQYPK	ILGIPVIVTEQYPK			IFEGTNDILR	IFEGTNDILR			IQQNTFTR	IQQNTFTR											WTSPQVIK	WTSPQVIK
ILGLLDAYLK	ILGLLDAYLK			IFFAGTETATK	IFFAGTETATK			IQRPPEDSIQPYEK	IQRPPEDSIQPYEK											YAIGSLNEGR	YAIGSLNEGR
ILGPGLNK	ILGPGLNK			IFFYDSENPPASEVLR	IFFYDSENPPASEVLR			IQTLTSSVR	IQTLTSSVR											YDLPFITDEVK	YDLPFITDEVK
ILGTAGTEEGQK	ILGTAGTEEGQK			IFGGEIK	IFGGEIK			IQTQPGYANTLR	IQTQPGYANTLR											YEEEPGLR	YEEEPGLR
ILGYINTGK	ILGYINTGK			IFGQANTTLKR	IFGQANTTLKR			IQVLQQQADDAEER	IQVLQQQADDAEER											YEGFFGLYR	YEGFFGLYR
ILGYINTGKQEGAK	ILGYINTGKQEGAK			IFGVTTLDIVR	IFGVTTLDIVR			IQVVVLSASDASPPPVK	IQVVVLSASDASPPPVK											YEVTSGGGGTSR	YEVTSGGGGTSR
ILIEDWK	ILIEDWK			IFHELTQTDK	IFHELTQTDK			IRDGWQVEEADDWLR	IRDGWQVEEADDWLR											YEWDVAEAR	YEWDVAEAR
ILIEELR	ILIEELR			IFHVNWFR	IFHVNWFR			IREEYPDR	IREEYPDR											YFDLGLPNR	YFDLGLPNR
ILISGSR	ILISGSR			IFINLPR	IFINLPR			IRELESQISELQEDLESER	IRELESQISELQEDLESER											YFPAFEK	YFPAFEK
ILISLATGHR	ILISLATGHR			IFLQDIK	IFLQDIK			IRIDSLSAQLSQLQK	IRIDSLSAQLSQLQK											YFSMTEVDR	YFSMTEVDR
ILITTVPPNLR	ILITTVPPNLR			IFNLYPR	IFNLYPR			ISATSIFFESMPYK	ISATSIFFESMPYK											YGDGIQLTR	YGDGIQLTR
ILIWSGR	ILIWSGR			IFNTNNLWISLAAVK	IFNTNNLWISLAAVK			ISDEDWDIIHR	ISDEDWDIIHR											YGDVLQIR	YGDVLQIR
ILKSPEIQR	ILKSPEIQR			IFNTWLGDPSK	IFNTWLGDPSK			ISEAFDLMNQGK	ISEAFDLMNQGK											YGPVFTIHLGPR	YGPVFTIHLGPR
ILLAELEQLK	ILLAELEQLK			IFQKGESPVDYDGGR	IFQKGESPVDYDGGR			ISEEALR	ISEEALR											YIELLTR	YIELLTR
ILLAELEQLKGQGK	ILLAELEQLKGQGK			IFRDGEEAGAYDGPR	IFRDGEEAGAYDGPR			ISEIEDAAFLAR	ISEIEDAAFLAR											YISPDQLADLYK	YISPDQLADLYK
ILLANRNEVFHR	ILLANRNEVFHR			IFSFDGKDVLR	IFSFDGKDVLR			ISEQFTAMFR	ISEQFTAMFR											YIVPMLTVDGK	YIVPMLTVDGK
ILLEAAR	ILLEAAR			IFTSIGEDYDER	IFTSIGEDYDER			ISFTGSTTTGK	ISFTGSTTTGK											YKAEDEVQR	YKAEDEVQR
ILLQGTPVAQMTEDAVDAER	ILLQGTPVAQMTEDAVDAER			IFVEESIYDEFVR	IFVEESIYDEFVR			ISGGSVVEHMQGDEMTR	ISGGSVVEHMQGDEMTR											YKPESEELTAER	YKPESEELTAER
ILLTEPPMNPTK	ILLTEPPMNPTK			IFVEESIYDEFVRR	IFVEESIYDEFVRR			ISGLIYEETR	ISGLIYEETR											YLAEVATGDDK	YLAEVATGDDK
ILMAINGK	ILMAINGK			IFVGGLSPDTPEEK	IFVGGLSPDTPEEK			ISGLIYEETRGVLK	ISGLIYEETRGVLK											YLEDGGLER	YLEDGGLER
ILMLGLDAAGK	ILMLGLDAAGK			IFYFSVPPFAYEDIAR	IFYFSVPPFAYEDIAR			ISGQLFFSGR	ISGQLFFSGR											YLGGTDDTVK	YLGGTDDTVK
ILMVGLDAAGK	ILMVGLDAAGK			IGADFLAR	IGADFLAR			ISIVEPGYFR	ISIVEPGYFR											YLGLLENVR	YLGLLENVR
ILPDILK	ILPDILK			IGAEVYHNLK	IGAEVYHNLK			ISLPESLK	ISLPESLK											YLLGTSLAR	YLLGTSLAR
ILPEYLSNWTMEK	ILPEYLSNWTMEK			IGAFSYGSGLAASFFSFR	IGAFSYGSGLAASFFSFR			ISLPLPNFSSLNLR	ISLPLPNFSSLNLR											YLPNPALQR	YLPNPALQR
ILQDGGLQVVEK	ILQDGGLQVVEK			IGALYIR	IGALYIR			ISLSPEYVFSVSTFR	ISLSPEYVFSVSTFR											YLTVAAVFR	YLTVAAVFR
ILQEGVDPK	ILQEGVDPK			IGASFLQR	IGASFLQR			ISLVLGGDHSLAIGSISGHAR	ISLVLGGDHSLAIGSISGHAR											YLTWASR	YLTWASR
ILSGRPPLGFLNPR	ILSGRPPLGFLNPR			IGDLHPQIVNLLK	IGDLHPQIVNLLK			ISNLPTVK	ISNLPTVK											YLVPQAR	YLVPQAR
ILSGVVTK	ILSGVVTK			IGDPLLEDTR	IGDPLLEDTR			ISNLPTVKK	ISNLPTVKK											YLYEIAR	YLYEIAR
ILSLLEGQK	ILSLLEGQK			IGFFQGDIR	IGFFQGDIR			ISQLEMAR	ISQLEMAR											YMLAIVQDILR	YMLAIVQDILR
ILTFDQLALDSPK	ILTFDQLALDSPK			IGFGSFVEK	IGFGSFVEK			ISQTYQQQYGR	ISQTYQQQYGR											YNLGLDLR	YNLGLDLR
ILTPLVSLDTPGK	ILTPLVSLDTPGK			IGFPWSEIR	IGFPWSEIR			ISSIQSIVPALEIANAHR	ISSIQSIVPALEIANAHR											YPQLLPGIR	YPQLLPGIR
ILTTNTWSSELSK	ILTTNTWSSELSK			IGFVGFPSVGK	IGFVGFPSVGK			ISSLLEEQFQQGK	ISSLLEEQFQQGK											YQAAVQALR	YQAAVQALR
ILVATNLFGR	ILVATNLFGR			IGGGIDVPVPR	IGGGIDVPVPR			ISSVPAINNR	ISSVPAINNR											YQAVTATLEEK	YQAVTATLEEK
ILVGTNLVR	ILVGTNLVR			IGGIFAFK	IGGIFAFK			ISVAGVTSSNVGYLAHAIHQVTK	ISVAGVTSSNVGYLAHAIHQVTK											YQEALAK	YQEALAK
ILVPEGTR	ILVPEGTR			IGGNEGIDVPIPR	IGGNEGIDVPIPR			ISVREPHMQTGIK	ISVREPHMQTGIK											YQETFNVIER	YQETFNVIER
ILYESQR	ILYESQR			IGGVQQDTILAEGLHFR	IGGVQQDTILAEGLHFR			ITAFVVER	ITAFVVER											YQKSTELLIR	YQKSTELLIR
ILYMAAETAK	ILYMAAETAK			IGHFQLHMQGK	IGHFQLHMQGK			ITAHLVHELR	ITAHLVHELR											YRPGTVALR	YRPGTVALR
IM(UniMod:35)GIPEEEQMGLLR	IMGIPEEEQMGLLR	M(UniMod:35)		IGHPAPNFK	IGHPAPNFK			ITAHLVHELRR	ITAHLVHELRR											YRPGTVALREIR	YRPGTVALREIR
IM(UniMod:35)GTSPLQIDRAEDR	IMGTSPLQIDRAEDR	M(UniMod:35)		IGIEIIKR	IGIEIIKR			ITEGVPQLLIVLTADR	ITEGVPQLLIVLTADR											YRVPDVLVADPPIAR	YRVPDVLVADPPIAR
IM(UniMod:35)NVIGEPIDER	IMNVIGEPIDER	M(UniMod:35)		IGIIGGTGLDDPEILEGR	IGIIGGTGLDDPEILEGR			ITEIYEGTSEIQR	ITEIYEGTSEIQR											YSQLHGWNEQLR	YSQLHGWNEQLR
IMAAGGLQMIGSMSK	IMAAGGLQMIGSMSK			IGLFGGAGVGK	IGLFGGAGVGK			ITESEEVVSR	ITESEEVVSR											YSTDVSVDEVK	YSTDVSVDEVK
IMDLLGDQVK	IMDLLGDQVK			IGLFNNR	IGLFNNR			ITGEAFVQFASQELAEK	ITGEAFVQFASQELAEK											YTAAVPYR	YTAAVPYR
IMDLLGDR	IMDLLGDR			IGMASIK	IGMASIK			ITIGQAPTEK	ITIGQAPTEK											YTIENPR	YTIENPR
IMDLLGDRVK	IMDLLGDRVK			IGNFIVK	IGNFIVK			ITITNDKGR	ITITNDKGR											YTPEQVAMATVTALHR	YTPEQVAMATVTALHR
IMDPNIVGSEHYDVAR	IMDPNIVGSEHYDVAR			IGNLQTDLSDGLR	IGNLQTDLSDGLR			ITITNDQNR	ITITNDQNR											YTVGLGQTR	YTVGLGQTR
IMEGPAFNFLDAPAVR	IMEGPAFNFLDAPAVR			IGPITPLEFYR	IGPITPLEFYR			ITLLSALVETR	ITLLSALVETR											YVDLGGSYVGPTQNR	YVDLGGSYVGPTQNR
IMGTSPLQIDR	IMGTSPLQIDR			IGPLGLSPK	IGPLGLSPK			ITLPDFR	ITLPDFR											YVGSMVADVHR	YVGSMVADVHR
IMLPWDPTGK	IMLPWDPTGK			IGPSEVENALMK	IGPSEVENALMK			ITLPVDFVTADKFDENAK	ITLPVDFVTADKFDENAK											YVTSAPMPEPQAPGR	YVTSAPMPEPQAPGR
IMNDLSGR	IMNDLSGR			IGSTIFGER	IGSTIFGER			ITPNLAEFAFSLYR	ITPNLAEFAFSLYR											YVWLVYEQDRPLK	YVWLVYEQDRPLK
IMNTFSVVPSPK	IMNTFSVVPSPK			IGSTPVLVLSR	IGSTPVLVLSR			ITPSYVAFTPEGER	ITPSYVAFTPEGER											YYPTEDVPR	YYPTEDVPR
IMNVIGEPIDERGPIK	IMNVIGEPIDERGPIK			IGTIYEGASNIQLNTIAK	IGTIYEGASNIQLNTIAK			ITPSYVAFTPEGERLIGDAAK	ITPSYVAFTPEGERLIGDAAK											YYTVFDR	YYTVFDR
IMSIVDPNR	IMSIVDPNR			IGTVMTFL	IGTVMTFL			ITQSNAILR	ITQSNAILR
IMVANIEEVLQR	IMVANIEEVLQR			IGVADVDMSR	IGVADVDMSR			ITVLEALR	ITVLEALR
INAWNSPTLPIYEPGLK	INAWNSPTLPIYEPGLK			IGVAIGDQILDLSIIK	IGVAIGDQILDLSIIK			ITWSNPPAQGAR	ITWSNPPAQGAR
INEGFDLLHSGK	INEGFDLLHSGK			IGVITNR	IGVITNR			IVAEEFLK	IVAEEFLK
INEGFDLLR	INEGFDLLR			IGVLDEGK	IGVLDEGK			IVAFENAFER	IVAFENAFER
INEILSNALK	INEILSNALK			IGVTVLSR	IGVTVLSR			IVASTLSNPELFEEWTGNVK	IVASTLSNPELFEEWTGNVK
INFDALLK	INFDALLK			IHFNPPLPMMR	IHFNPPLPMMR			IVATWEAISLGR	IVATWEAISLGR
INFDDNAEFR	INFDDNAEFR			IHFRPELPAER	IHFRPELPAER			IVEKLEK	IVEKLEK
INKESLLPVAK	INKESLLPVAK			IHLISTQSAIPYALR	IHLISTQSAIPYALR			IVEPYIAWGYPNLK	IVEPYIAWGYPNLK
INMVEELEK	INMVEELEK			IIADIFEYTAK	IIADIFEYTAK			IVFQEFR	IVFQEFR
INPDGSQSVVEVPYAR	INPDGSQSVVEVPYAR			IIAEGANGPTTPEADKIFLER	IIAEGANGPTTPEADKIFLER			IVGDLAQFMVQNGLSR	IVGDLAQFMVQNGLSR
INVLPLGSGAIAGNPLGVDRELLR	INVLPLGSGAIAGNPLGVDRELLR			IIALDGDTK	IIALDGDTK			IVGHLTHALK	IVGHLTHALK
INVSGLTTK	INVSGLTTK			IIAPPER	IIAPPER			IVHVGLVQNR	IVHVGLVQNR
INYGGDIPR	INYGGDIPR			IIAVDINK	IIAVDINK			IVLDKLER	IVLDKLER
INYTEGR	INYTEGR			IIAVDINKDK	IIAVDINKDK			IVLLDSSLEYK	IVLLDSSLEYK
IPAFGSIPIEFR	IPAFGSIPIEFR			IIAVDINKDKFAK	IIAVDINKDKFAK			IVMEAAAK	IVMEAAAK
IPAMTIAK	IPAMTIAK			IIDELNVKPEGTR	IIDELNVKPEGTR			IVNAAGFWAR	IVNAAGFWAR
IPDQLVILDMK	IPDQLVILDMK			IIDTPQFQR	IIDTPQFQR			IVNVSSILGR	IVNVSSILGR
IPDWFLNR	IPDWFLNR			IIDVVYNASNNELVR	IIDVVYNASNNELVR			IVPNVLLEQGK	IVPNVLLEQGK
IPFASLASR	IPFASLASR			IIEYLVPER	IIEYLVPER			IVQAEGEAEAAK	IVQAEGEAEAAK
IPFVYSLR	IPFVYSLR			IIEYLVPERGPER	IIEYLVPERGPER			IVQLGGSNAQR	IVQLGGSNAQR
IPIEDGSGEVVLSR	IPIEDGSGEVVLSR			IIFDDFR	IIFDDFR			IVRGDQPAASGDSDDDEPPPLPR	IVRGDQPAASGDSDDDEPPPLPR
IPLAEWESR	IPLAEWESR			IIGIDINSEK	IIGIDINSEK			IVTGGSDNHLILVDLR	IVTGGSDNHLILVDLR
IPLNDLFR	IPLNDLFR			IIGIDINSEKFVK	IIGIDINSEKFVK			IVVLLQR	IVVLLQR
IPLPANAPVAEQVSALHR	IPLPANAPVAEQVSALHR			IIGLDQVAGMSETALPGAFK	IIGLDQVAGMSETALPGAFK			IVVNLTGR	IVVNLTGR
IPQTVLWR	IPQTVLWR			IIGVDVNK	IIGVDVNK			IWADIPAPK	IWADIPAPK
IPSAVGYQPTLATDMGTHMQER	IPSAVGYQPTLATDMGTHMQER			IIGVDVNKEK	IIGVDVNKEK			IWDLADK	IWDLADK
IPSETLNR	IPSETLNR			IIHESGAQILR	IIHESGAQILR			IYELAAGGTAVGTGLNTR	IYELAAGGTAVGTGLNTR
IPVGPETLGR	IPVGPETLGR			IIIEDLLEATR	IIIEDLLEATR			IYFMAGSSR	IYFMAGSSR
IQAIELEDLLR	IQAIELEDLLR			IILDLISESPIK	IILDLISESPIK			IYGADDIELLPEAQHK	IYGADDIELLPEAQHK
IQDAGLVLADTLR	IQDAGLVLADTLR			IILLAEGR	IILLAEGR			IYGLGSLALYEK	IYGLGSLALYEK
IQDAMEVTSTFK	IQDAMEVTSTFK			IILTARPFR	IILTARPFR			IYIDSNNNPER	IYIDSNNNPER
IQDKEGIPPDQQR	IQDKEGIPPDQQR			IINDLLQSLR	IINDLLQSLR			IYLYTLNDNAR	IYLYTLNDNAR
IQEAGTEVVK	IQEAGTEVVK			IINEPTAAAIAYGLDK	IINEPTAAAIAYGLDK			IYQIYEGTSQIQR	IYQIYEGTSQIQR
IQEEAGFLIDALR	IQEEAGFLIDALR			IINEPTAAAIAYGLDKK	IINEPTAAAIAYGLDKK			IYTFNQSR	IYTFNQSR
IQELEEPEER	IQELEEPEER			IINEPTAAAIAYGLDKR	IINEPTAAAIAYGLDKR			IYVVDVGSEPR	IYVVDVGSEPR
IQEVADELQK	IQEVADELQK			IINEPTAAAIAYGLDR	IINEPTAAAIAYGLDR			KALQTEMAR	KALQTEMAR
IQHDQPVKPLDR	IQHDQPVKPLDR			IINNTENLVR	IINNTENLVR			KASGPPVSELITK	KASGPPVSELITK
IQLPEDE	IQLPEDE			IIPAIWFR	IIPAIWFR			KATDAEADVASLNR	KATDAEADVASLNR
IQLPWDSVGR	IQLPWDSVGR			IIPLLTDPK	IIPLLTDPK			KATDAEADVASLNRR	KATDAEADVASLNRR
IQLVEEELDR	IQLVEEELDR			IIPPGSGIIHQVNLEYLAR	IIPPGSGIIHQVNLEYLAR			KATQQAEQLSNELATER	KATQQAEQLSNELATER
IQLVEEELDRAQER	IQLVEEELDRAQER			IIQLLDDYPK	IIQLLDDYPK			KDGLVSLLTTSEGADEPQR	KDGLVSLLTTSEGADEPQR
IQLWDTAGQER	IQLWDTAGQER			IISGLVK	IISGLVK			KDGTVTAGNASGVADGAGAVIIASEDAVK	KDGTVTAGNASGVADGAGAVIIASEDAVK
IQNILTEEPK	IQNILTEEPK			IISTTNGGQER	IISTTNGGQER			KDGVDFGK	KDGVDFGK
IQNVLSEKPR	IQNVLSEKPR			IITITGTQDQIQNAQYLLQNSVK	IITITGTQDQIQNAQYLLQNSVK			KEAESSPFVER	KEAESSPFVER
IQQNTFTR	IQQNTFTR			IITLAGPTNAIFK	IITLAGPTNAIFK			KEEELQAALAR	KEEELQAALAR
IQRPPEDSIQPYEK	IQRPPEDSIQPYEK			IITLEEGDIILTGTPK	IITLEEGDIILTGTPK			KEGGLGPLNIPLLADVTR	KEGGLGPLNIPLLADVTR
IQTLTSSVR	IQTLTSSVR			IITLTGPTNAIFK	IITLTGPTNAIFK			KELSEPSSTR	KELSEPSSTR
IQTQPGYANTLR	IQTQPGYANTLR			IIVDELKQEVISTSSK	IIVDELKQEVISTSSK			KEPLFGISTGNLITGLAAGAK	KEPLFGISTGNLITGLAAGAK
IQVLQQQADDAEER	IQVLQQQADDAEER			IIVLGLLPR	IIVLGLLPR			KESYSVYVYK	KESYSVYVYK
IRDGWQVEEADDWLR	IRDGWQVEEADDWLR			IIVVMDAYGSELVER	IIVVMDAYGSELVER			KEYGGLDVLVNNAGIAFK	KEYGGLDVLVNNAGIAFK
IREEYPDR	IREEYPDR			IIWELIK	IIWELIK			KEYWENLR	KEYWENLR
IRIDSLSAQLSQLQK	IRIDSLSAQLSQLQK			IIWELIKEK	IIWELIKEK			KFFVGGNWK	KFFVGGNWK
IRPFFPQQ	IRPFFPQQ			IIWQFIK	IIWQFIK			KFLEEATR	KFLEEATR
ISATSIFFESMPYK	ISATSIFFESMPYK			IKAEYEGDGIPTVFVAVAGR	IKAEYEGDGIPTVFVAVAGR			KFLPLFDR	KFLPLFDR
ISDEDWDIIHR	ISDEDWDIIHR			IKEDEDDKTVLDLAVVLFETATLR	IKEDEDDKTVLDLAVVLFETATLR			KFLQPGSPR	KFLQPGSPR
ISEAFDLMNQGK	ISEAFDLMNQGK			IKIGDPLLEDTR	IKIGDPLLEDTR			KFVGGSGQVSER	KFVGGSGQVSER
ISEEALR	ISEEALR			IKIIAPPER	IKIIAPPER			KFYGPEGPYGVFAGR	KFYGPEGPYGVFAGR
ISEIEDAAFLAR	ISEIEDAAFLAR			IKQGLGLK	IKQGLGLK			KGEITGEVR	KGEITGEVR
ISEQFTAMFR	ISEQFTAMFR			IKVENTEENR	IKVENTEENR			KGEPVSAEDLGVSGALTVLMK	KGEPVSAEDLGVSGALTVLMK
ISFTGSTTTGK	ISFTGSTTTGK			IKVENTEENRR	IKVENTEENRR			KGFIGPGIDVPAPDMSTGER	KGFIGPGIDVPAPDMSTGER
ISGGSVVEHMQGDEMTR	ISGGSVVEHMQGDEMTR			IKVGDPAEDFGTFFSAVIDAK	IKVGDPAEDFGTFFSAVIDAK			KGFNSVATAR	KGFNSVATAR
ISGLIYEETR	ISGLIYEETR			IKWGDAGAEYVVESTGVFTTMEK	IKWGDAGAEYVVESTGVFTTMEK			KGIEESLR	KGIEESLR
ISGLIYEETRGVLK	ISGLIYEETRGVLK			ILADEALK	ILADEALK			KHNFTPLAR	KHNFTPLAR
ISGQLFFSGR	ISGQLFFSGR			ILAEGGGAK	ILAEGGGAK			KIEEVVER	KIEEVVER
ISIVEPGYFR	ISIVEPGYFR			ILATPPQEDAPSVDIANIR	ILATPPQEDAPSVDIANIR			KIEFVLNLPK	KIEFVLNLPK
ISLPLPNFSSLNLR	ISLPLPNFSSLNLR			ILDAAGANLK	ILDAAGANLK			KIPNPDFFEDLEPFR	KIPNPDFFEDLEPFR
ISLSPEYVFSVSTFR	ISLSPEYVFSVSTFR			ILDLGITGPEGHVLSRPEEVEAEAVNR	ILDLGITGPEGHVLSRPEEVEAEAVNR			KIQVLQQQADDAEERAER	KIQVLQQQADDAEERAER
ISLVLGGDHSLAIGSISGHAR	ISLVLGGDHSLAIGSISGHAR			ILDLIESGK	ILDLIESGK			KITIGQAPTEK	KITIGQAPTEK
ISNLPTVK	ISNLPTVK			ILDLIESGKK	ILDLIESGKK			KLAVNMVPFPR	KLAVNMVPFPR
ISNLPTVKK	ISNLPTVKK			ILDNTSEPQPGEAR	ILDNTSEPQPGEAR			KLDPGSEETQTLVR	KLDPGSEETQTLVR
ISQLEMAR	ISQLEMAR			ILDQGEDFPASEMTR	ILDQGEDFPASEMTR			KLDVLSNDLVMNMLK	KLDVLSNDLVMNMLK
ISQTYQQQYGR	ISQTYQQQYGR			ILDSVGIEADDDRLNK	ILDSVGIEADDDRLNK			KLELSDNR	KLELSDNR
ISSIQSIVPALEIANAHR	ISSIQSIVPALEIANAHR			ILEFFGLK	ILEFFGLK			KLEVNEAELLR	KLEVNEAELLR
ISSLLEEQFQQGK	ISSLLEEQFQQGK			ILEFIAVSQLR	ILEFIAVSQLR			KLILDSAR	KLILDSAR
ISVREPHMQTGIK	ISVREPHMQTGIK			ILEFVGR	ILEFVGR			KLLEGEEERLR	KLLEGEEERLR
ITAFVVER	ITAFVVER			ILEPGLNILIPVLDR	ILEPGLNILIPVLDR			KLNQALLDLHALGSAR	KLNQALLDLHALGSAR
ITAHLVHELR	ITAHLVHELR			ILEQQNSSR	ILEQQNSSR			KLPIDVTEGEVISLGLPFGK	KLPIDVTEGEVISLGLPFGK
ITAHLVHELRR	ITAHLVHELRR			ILESDRKEPLFGISTGNLITGLAAGAK	ILESDRKEPLFGISTGNLITGLAAGAK			KLQQADWAPDFGPSSFVPSWGATATGAR	KLQQADWAPDFGPSSFVPSWGATATGAR
ITALDEFATK	ITALDEFATK			ILETTTFFQR	ILETTTFFQR			KLSSAMSAAK	KLSSAMSAAK
ITEGVPQLLIVLTADR	ITEGVPQLLIVLTADR			ILFDGIPLEK	ILFDGIPLEK			KLTSDLGR	KLTSDLGR
ITEIYEGTSEIQR	ITEIYEGTSEIQR			ILFIFIDSDHTDNQR	ILFIFIDSDHTDNQR			KLVIIESDLERAEER	KLVIIESDLERAEER
ITESEEVVSR	ITESEEVVSR			ILFRPVASQLPR	ILFRPVASQLPR			KLVIPSELGYGER	KLVIPSELGYGER
ITIGQAPTEK	ITIGQAPTEK			ILFSIREPIANR	ILFSIREPIANR			KMM(UniMod:35)ADEALGSGLVSR	KMMADEALGSGLVSR	M(UniMod:35)
ITITNDKGR	ITITNDKGR			ILGADTSVDLEETGR	ILGADTSVDLEETGR			KPATSYVR	KPATSYVR
ITITNDQNR	ITITNDQNR			ILGGHLDAK	ILGGHLDAK			KPDQPYEWLSYK	KPDQPYEWLSYK
ITLLSALVETR	ITLLSALVETR			ILGGVISAISEAAAQYNPEPPPPR	ILGGVISAISEAAAQYNPEPPPPR			KPEEVDDEVFYSPR	KPEEVDDEVFYSPR
ITLPDFR	ITLPDFR			ILGIPVIVTEQYPK	ILGIPVIVTEQYPK			KPFSIEDVEVAPPK	KPFSIEDVEVAPPK
ITLPVDFVTADK	ITLPVDFVTADK			ILGLLDAYLK	ILGLLDAYLK			KPFSIEDVEVAPPKAYEVR	KPFSIEDVEVAPPKAYEVR
ITLPVDFVTADKFDENAK	ITLPVDFVTADKFDENAK			ILGPGLNK	ILGPGLNK			KPFTEVIR	KPFTEVIR
ITPNLAEFAFSLYR	ITPNLAEFAFSLYR			ILGTAGTEEGQK	ILGTAGTEEGQK			KPIQEVLK	KPIQEVLK
[truncated: 2,683 more rows]
