# Supplementary material for: Development of a Xylene-Free Sample Preparation Protocol for Quantitative Proteomics of Clinically Relevant Formaldehyde-Fixed Paraffin-Embedded Needle Biopsy Samples
Source: Proteomes. 2026 Jun 14;14(2):30. doi: 10.3390/proteomes14020030 (PMC13306278; doi:10.3390/proteomes14020030)
Supplement: Supplementary file 1 [file proteomes-14-00030-s001.zip › Table_S3.xlsx]

## Sheet: Protein groups
All_PGs	PHAD_App_2_1	HMQ_App_2M_1	HMQ_App_2_1	PHAD_App_2M_1	PHAD_App_2_2	PHAD_App_2_3	HMQ_App_2_2	PHAD_App_2M_2	HMQ_App_2M_2	HMQ_App_2_3	PHAD_App_2M_3	HMQ_App_2M_3
A0A075B6I0	70912.5		46532.8		224323	143686						85508.4
A0A075B6K4								828572	681929
A0A075B6P5	1.84299e+06	555657	1302935	146742	2.3167e+06	3.45582e+06	3.49009e+06	1.14295e+06	1.27181e+06	5727562	1.21264e+06	2.03332e+06
A0A087WSY6					113930	220615				885031
A0A0A0MRZ8											4488526
A0A0A0MS15	257825	125375		24788.7	694800	640934	746647	176372	245453	1.16172e+06	1.15201e+06	1.97911e+06
A0A0B4J1U7				56738.1						1.30813e+06	397471	485103
A0A0B4J1V0					545853	1.76707e+06	1820495
A0A0B4J1X5	3.25034e+06	1.7953e+06	1.36102e+06	288564	5.84509e+06	5106190	5557455	1.0234e+06	1208091	10359924	3.57625e+06	5.70589e+06
A0A0C4DH25	1.3353e+06	395555	679347	68353.4	516790	746516	560141	233027	278316	2629688	989577	1794983
A0A0C4DH31	78845.5	4542.8	8870.64		45922	44587.4	26351.8		159492	116336	91957.5	108201
A0A0C4DH34					56769.9	56292.4	77164				152613	182931
A0A0C4DH38					20956.8	37422	19970.4		328510	242505	182403
A0A0C4DH41		215700						357644	403870		1.02846e+06	1.18929e+06
A0A0C4DH43	371759	166025	268419		834648	757234	667045	206596	204461	605692	327178	427223
A0A0J9YX35	144507		79320.4		458237	195440				1.13329e+06		102107
A0A0J9YXX1	572164	166467	358876		533005	589818	538873	238842	328499	1.22683e+06	337533	547239
A0AVT1										424025
A0FGR8						540143	834093					704077
A1X283										48633.6
A5YKK6						34270.9	31436.8
A6NHR9					47340.9	37536.5					30696.4
A6NMZ7	241851					1.10892e+06	435355				1.15145e+06	1.09784e+06
A8MWD9		101359			963937	980885	850173	757428	861172		892163	906134
A8TX70		50137.7										385834
B0I1T2										209074	144058
B1ANS9										491149
B5ME19				41495.3						744510	440011
C9JR72
E9PAV3		86731.4	190541		349490	291958	395967	215315	335065			213504
O00115		36976.4
O00151	506674	294181	540677		646105	633740	544518	403914	370247	1.04109e+06	986062	770132
O00154										154019	91092	110398
O00159
O00160					17539.4	16373.2	27208.8
O00161				12040						128009	103057	65565.6
O00170								247587	148645	483899	266715
O00182	167668	79967.6	215770					249541	217569		322548	189868
O00203											64073.6	52625.7
O00217	108106	81875.3		6145.76	321455	266088	338129			98338.7	50274.7	160583
O00231	1.56274e+06		936912		951500	1.31779e+06	784134	2.0551e+06	2.97842e+06	3.47362e+06	335195	331945
O00232					80804.8	143686	67312.3
O00264		88118.1								686216	312766	277896
O00299	584902		869455				585246	1.95431e+06	1.92808e+06
O00303			191134		142682			72004.3	126780		43860.6
O00339		41770.8							39505.6	992350	136491	181555
O00410				3386.4	42138.5	64422.5			35252	52108	102567	88704.5
O00422
O00429
O00442										114915
O00468					58625.8						38747
O00479				56060.9	322445	232755	432165	279992	493148	397797
O00483				5291.62				89498	68665.2		183757	218923
O00534					105774	259493					154682	81038.5
O00567	354427	260422	458603		380933	276121	331872				303813	322853
O00571					572948	271814	888724	213021	164146	515312	418479	152618
O00585								117550	70231.5		359510	164314
O00712								159830	79998.1	125606
O00764							163519
O14558	2.11434e+06	207897	362491				1.21014e+06	354297	204045		583767	672903
O14618	67149.7	99321.7	53025.1		241338	261032		54886.3	37144.7	493519		37122.7
O14735				12988.9	131776			81923.9	39770.7		166749	61372
O14737				4085.22				74603.9	59933.9	135985	61817.6
O14745								48677.9	54363.9
O14773	1.65337e+06		1.93484e+06	306099		2.52678e+06		2.65886e+06	2.64548e+06	4.5278e+06	2.72657e+06	3.19107e+06
O14776				5228.87						281135		46094.8
O14818	158753		184913		462679	327238	381301			197258	847607	525663
O14880					227384	29700.5	28776.6
O14949											263072	375552
O14950	1257581	682904	1.05899e+06		3044424	2.07021e+06	564419	1.13806e+06	1.22916e+06	4.68047e+06	1849144	2849751
O14974					142101	138978	125731	85170.7	67901.1	326580	209077	120868
O14976
O14979	430436		289978	39673.5	982434	958338	905171	574485	495333	1.21959e+06	818984	747409
O14980				6026.49	409147	369071	435221	116464	153568	209538	174872
O15042										87656.4
O15061	1.44847e+06				198095	33162.8				1.30059e+06
O15067										208145
O15075					68094.3	50187.3	36928.3
O15127		50754	133783		106315	77158.8				101991	107525	115253
O15143	338491	222284		110582			600222	1.11022e+06		822705	1.89578e+06	1.76972e+06
O15144						710010					495233	463218
O15145	1.88286e+06	1.12636e+06	1.43019e+06	278863	2.76102e+06	4145339	1.37978e+06	3.01448e+06	2.91777e+06		3674532	3979036
O15173		82013.4		16895.5	188257	232108	377866	231600	167643		275047	330132
O15230
O15258
O15260		42801.4		45145.1	549837	319009	326663	162271	170110	460305	285688	458931
O15305									44190.3
O15400	62990.4	129984	98324.3								361270	263660
O15511	1.46883e+06	622189	1482792	126659	2.74971e+06	3525297	3.45361e+06	3505815	3.25689e+06	3.27138e+06	1.93378e+06	1.55989e+06
O15533	500900	141544	503903		414481	404721	694894			1.7003e+06	912747	878122
O43143					106857	138754	82635.4	218430		272375	981573	1.06259e+06
O43169		43316.9			124263					169989		56759.6
O43175	176335	69580.9	161906		279779	392263	380100	169168	164396		192510	122139
O43242					433096	566266	342280	52719.7		366402	56501.4	106588
O43294		75972		10345		113754		8078.17	10851.8
O43324								201869	70389.3	136159	96454	33660.1
O43390	843619	500452	809370	67415.6				833203	741567	2.17733e+06	1.89434e+06	1.47542e+06
O43396										448747
O43399	66179.2		61775.3			174524					74367.5	60066.2
O43488	345383	119969	312500	15886.2	386656	406360	408104			1.30996e+06	446888	265021
O43491			59882.7		251215						249149	192305
O43516											97082	57999.9
O43598								102129	47743.8
O43633								44119.1	96710.1
O43681	215686	57618.8		17951.3	222248	339785	382952	231890	181170		294655	307041
O43684	48140.5	34705	58038.4	22192.6	149513	89159.4	182703	135622	125259	278621	92156.2	87258.2
O43707	5327911	1.87484e+06	3.63322e+06		5.45128e+06	4004437	3.87835e+06				4666441	4527871
O43776		41614.4	190975					53091.2			104112	105474
O43809							330033	58767	80139.6		504206	431613
O43837	28359.4		41023.1			77962.6	105676
O43852				20494.5					144151	629066
O43866	118669		79735.7	18694.4	199756	238444	87775.8	184912	145360	389775
O60218								80964.1	61749.3
O60234			42804.8	104321							2.40761e+06	1.4959e+06
O60240	221057	225763			182684	200846	165603				263334
O60313					109471	58666.5
O60493	492591	261958	539298		685883	714587	754466	730761	619264	967460	586983	460875
O60496											82847.4
O60506	105176			41638.6	2.09878e+06	1.10736e+06	574975	847369	603738	3.454e+06	847646	651419
O60547								41201.9	41939.2
O60613								22378.9
O60664												56652.4
O60701								81902.4	75003	196217		40781.5
O60711					52235.3		84826.4	38232.1	47286
O60749		94605.5			597927	543917	575521					480221
O60762							63385.5
O60763				22148.3	249237	219506		173242	198120	238994	292794	186497
O60831				18221.5	300428	204953		162616	94357.2	837936	292510	319380
O60832					182684	127117		178048
O60888					124600	288172	359316	59604	65315.9	143146	281827	150723
O75083										6160777	2.17057e+06	1.97431e+06
O75112	149353				226864
O75131					308688	207208	65231.5	274686	215537	428007	420799	440408
O75165						21397.5
O75223											382214
O75251						113510		127491	108499
O75306					243035	220084	175394	54090.8	80418.1	191911
O75340	109556				476863	455274	454145				171752	145763
O75347
O75348		35728	60691.7		65109.3	143571	94399.3			403377	109325	114663
O75351	117424		111763
O75352		23512.9						81967.6	45122.8		125341	75007.2
O75367	2.03461e+06	1.63273e+06	2232989	163147	7.09526e+06	5.43972e+06	3.84467e+06	2844765	2.65728e+06	7222367	4450568	6.03052e+06
O75368		71219.9	103677		219706			229459		400965	717290	486092
O75369					437280		238075
O75390							1.54292e+06			2388305	810967	857832
O75396	517618	273664	513701		991352	981230	978828	307540	337880	914979	519297	711557
O75400
O75436					27353.9
O75475
O75489		50119.1					749529	443043	351501	1493930	634145	527377
O75494		85782		14177.3		160120	206741	66140.9	59689.6	170796	109099	56149.5
O75531					344104	79184.2	135507	366674	137319	412335	184425	128832
O75533	57085.4							143514				91371.3
O75607											43915.4
O75643			42161.3	5265.31	89916	97347.3					95705.2	85031.6
O75821					39694.2	40386.9				24383.9
O75828
O75874							2.20259e+06	331982	482841		456527	361233
O75915	148428	81475.4			689082	463743	362478	760577	562375	1.23338e+06	1.36702e+06	1.17782e+06
O75923					233118	208377	201598			270290	79568
O75934
O75935											143000
O75947	113031	101266				706861	883212	187588	192256	1.76296e+06	673152	511313
O75955			38642.9		74964.9
O75964						210438	196014	360251	190404		443542	349521
O94776						174969	157836			193025	195673	49636.1
O94804										117163	86075.8
O94854									13990.6
O94874	79183.3	46431.8	111755	11448.3	330818	315978	418780	136580	106291	544933	155414	184426
O94903				1299.57								31131.5
O94973						127599					68007.9
O94979	77086.4	47482.2	109778		465321	343373	348301	245443	244730		245771	184554
O95168	170025	94230.3	272829	15580.7	283081	278359	240964	116751	77539	717466	503158	494576
O95299										519553
O95336	362708		343785					293116	261460	360753	513250	395672
O95372	139038		214104					185544	88281.9
O95433										57921.9
O95466											116307	53385.5
O95479									370240		78630.4	113737
O95571	270843	94051	265847	59037.9	204862	406861		532521	404811	524396	645247	421516
O95747					325072	374062		158089	132149	526024	303040
O95782	156895				184065		99564.5	295039	251276		167831	236398
O95810											177886
O95831				19904.5				237139	149402	531502	203212	169805
O95834						216523
O95865			64115.4	948.651	244628	300403	278357
O95870					60398	42919.1	40261.9
O96000					60484.2	44892.1		16182.7	34953.4	132776	73306.1	52055.3
P00325	1.50881e+06		1.59181e+06	101251	2.78243e+06	2.52809e+06	1.6205e+06	1.59565e+06	1.62764e+06	3.31787e+06	5.00966e+06	4611002
P00338	1.92392e+06	798774	1.74597e+06	170026			2.9339e+06	1.90944e+06	2.10806e+06	5.81137e+06	4.17289e+06	3.71649e+06
P00352	566165	444615	331168	37138.9	762491	525055	244818	848314	556918		1.18749e+06	977854
P00367		215866			550492	1.02038e+06	962711			613594	550235	581137
P00387		175700	262298		1.04706e+06	556897	511432	556776		2.19567e+06	883926	975918
P00390	249110	139453	280934		713836	781572	763890	315615	279956		554756	315761
P00403	769016	597318	887743		2.40106e+06	1.27218e+06	109514	3.53059e+06	2.88989e+06	5528107	3.25964e+06	2.78999e+06
P00441		66626.9									1.03696e+06	1415222
P00450			1326893	123039							2.66451e+06	3.0266e+06
P00488		2.54587e+06			11251080	8268077	9740317				9475295	8881229
P00491		168356			264962	174315		38182.9		674916	360443	608362
P00492								36947.3	33743		90433.5	83160.9
P00505	157054	78598	186941		316710	169554	215368	159612	108062		407986	408048
P00558	3.14248e+06	1.50749e+06	3.49636e+06	374590	5664861	7.09997e+06	5.59101e+06	3.75687e+06	1.76132e+06	3.14406e+06	6473359	5.71315e+06
P00568		72291.9		17480.3						382101		210142
P00734		325524						783746		1.92587e+06	1.5578e+06	1.33659e+06
P00736									20274.2
P00738	18417042	7.3883e+06	10771068		16227260	24138336	11398823	67226073	79078209	28857100	15699543	19673894
P00740								123734	100565		266584	355306
P00746	42644.7		25300.3
P00747	410089	206062	278335		507413	573833	377132		451296		815410	1.19726e+06
P00751	1.0923e+06		827597	64601.9	944355	1381349	896945	842610	938059	1.63985e+06	1.30015e+06	1.32544e+06
P00846											111820
P00915	5197926	6438464	1.09639e+06	484417	9300226	7702851	7.10579e+06	4.85735e+06	1.00014e+06	15716089	4045829	12903757
P00918			330118	165340	3351380	2.10001e+06	2.36821e+06	1.09243e+06	225544	5.00893e+06	1.49055e+06	4.02554e+06
P00966					40414.5	40362.9						48847.7
P01008	1.29905e+06	564552	996490	41130.7	2.50795e+06	3260681	1.95795e+06	1.28944e+06	1.30629e+06		2.11535e+06	3284525
P01009					13798345						8669121	14118706
P01011	4367693	2.08519e+06	3.1129e+06		7.01045e+06	8.04909e+06	5623836	5.44865e+06	5455894		7497076	9364665
P01019	259835	106725	161015		136749		116870				334508	349948
P01023	1.03576e+06	474157	928823		1.82908e+06	953178	1.50976e+06	1983476	869898		3.13841e+06	4.70077e+06
P01024					5.33027e+06	5.28907e+06	2.9275e+06				5336079	7.05412e+06
P01031					121677	109063	90355.1			157232	64837.8	32094.6
P01034										865051
P01040
P01042	246652				191599	200800		255288	318587	597598
P01042-2											404944	477826
P01116-2											160029
P01591	586592		150395					418018	269152		3.52309e+06	4.57342e+06
P01599											124000	144563
P01619	7.81015e+06	3642573	4195195	620565	13698149	9907621	9872815	6.39219e+06	7.51529e+06	27029026	5545819	8439371
P01700	1.2047e+06	633975	597225	146370	2224319	2.328e+06	1.44446e+06	613137	605035	1.70784e+06	1.51584e+06	2.0826e+06
P01701	381998	127574			881085	496862				1.14956e+06	1.5539e+06	1.25629e+06
P01704									37941.2
P01714		44010.6		18036.1				276124	185642		489072	441694
P01717				20358.9
P01742											3.63496e+06	6.28802e+06
P01768											245547	269245
P01780	1.84442e+06	762989	1.56549e+06	122448	647047	588282		2.0592e+06	2.15009e+06	8676658	4550881	4689653
P01834	35993532	2.80141e+06	20147750		66923592	65173452	26449610	69737496	36506976		87708440	95755656
P01857		21230469		4251153	109781360	42687133	86596456
P01857-1	40511441		20662333
P01859				2.11062e+06	25481106	22371284	27374596	22008932	10309538	38145920	14152200	21751438
P01859-1	17675484		4.99857e+06
P01860		6.31135e+06		256548	349557	364647	283887	3.19367e+06	3037960	80402	31495860	42163936
P01860-1	430775		127461
P01861	1.51311e+06	575782	911839	110729	1.82852e+06	1.9924e+06	362933	383764	227810	3.33986e+06	2113981	2126844
P01871	5.70805e+06		3.4895e+06	638351	9378110	9762372	6.46895e+06	4.3412e+06	3645122	15135517	6.58435e+06	8673947
P01876	19460550	11328858	13567128	2.47199e+06	30859488	32717064	23315272	23901352	21382304	26760729	27382072	32639944
P01889	1.80748e+06	1.61038e+06	1.96946e+06	217202	5.45929e+06	4.49654e+06	3.77503e+06	4.77204e+06	4759180	5.33828e+06	7.32706e+06	7195542
P01903	656447	366576	806692	101677	2.35022e+06	1.70761e+06	2604923	887672	782960	3262457	2.60797e+06	2342830
P01909								110624	50779.3		193577	123750
P01911	1.45355e+06	289907	1.15217e+06		727695	841802		630025	679846	2.54182e+06	926525	997000
P02042	15301983		3.46925e+06	952060					4163829		15182206	43600808
P02452	276790528		85953544					440392896	301895712		639255680	970021248
P02461	19054650	6.60136e+06	12218187	5.34739e+06	60378164	32354060	31217922	66867796	58411724		88968528	140102176
P02462	356326	122679	210945	45403.6	2.12593e+06	1.01645e+06	1963369	1.04339e+06	840253	1.47774e+06	2.18319e+06	2404661
P02511	379130	125472	67367	26223.4	375524	114175	322652	79758.6	47022.2	1.34047e+06	82567.8	149561
P02545							9739364
P02549	339748		51862.9	25735.8			364571	100559			492771
P02647	2.40944e+06	1.80896e+06	1.31296e+06		5.25342e+06	6778761	4085592				12900183	17354226
P02649	502373	293575	348796	53118.7			955464				969381	1.137e+06
P02652	69893.7	111132	82885.2		381802	386995		193588	159914	312349	271613	358085
P02656		37683
P02671	24470768		6187719
P02675	47949692		12416641								22070138	82284360
P02679			5641659
P02730	3666938		544316	374264	11399634	7.20432e+06	6502790		350697
P02743	729850	348850	601111	72237.9			753533	736424	850854		1.09771e+06	1.03448e+06
P02745
P02746		176362			620046	533208	268232	457071	497731	1.25094e+06	955007	1.09577e+06
P02747	1.47492e+06		1.06672e+06				2549752	1423368	1.26066e+06		1.93349e+06	2.02851e+06
P02748	512146	272725	432055	86502.2	923449	850532	796519	2.05097e+06	1.79903e+06	3.02571e+06	1962848	2171482
P02749		100734			343272	299321	131010	406726	287113		868530	992944
P02750	285444	110796	119739					146831	122638		213917	246022
P02751
P02751-1											3.40051e+06	3859338
P02753	168881		186232		141495	372534	182692	31473.3	40914.8	192277	85490.8	91311.6
P02760				57296.5		1.05857e+06				1.65909e+06	724955	779846
P02763	2914442	2197506	1.60525e+06	149096	3954805	5969425		563444	1.68393e+06	3.82113e+06	1.83363e+06	5.54214e+06
P02765								87713.7	109760
P02766		252264	340488					153698	480710
P02768			79493456
P02774		584706	274182		802502	703028		110522	163468	2.22109e+06	616164	764687
P02775				21725							224069	307759
P02787	2.77883e+06						3.89165e+06				4572473	5.83166e+06
P02788	206892	48737.9	76387.3	2718.01	322236	190750	121299				84927.4	510255
P02790	9455357	4505561	6.74728e+06		9969998	14210517	11187959	4.84224e+06	5.54571e+06	12267896	10376983	13846848
P02792	3125276	1.40869e+06	2.74701e+06		5.66471e+06	9928373	8441714	3103125	3.68209e+06			7291404
P02794	141588	124234	162321		298345	276297	257714	470637	757052		430094	370261
P04003	253170	398570	428383			706992	326785	1.28313e+06	1216209		1.96811e+06	2.38421e+06
P04004				161392	4.02056e+06	4358509		1.74235e+06	1.61662e+06	5713786	4.05913e+06	3.44723e+06
P04040	1.52459e+06	1.29722e+06	482776		1.90404e+06	1.53221e+06	1.7967e+06	972702		4588379
P04066				10987.6	143770	156866	157280				188743	135338
P04075	2.868e+06	879967	1.96776e+06		6.96112e+06		9377007	4.16855e+06	2.70851e+06	8491277	26261730	23912306
P04080	454813	306309	443893		965208	1.2129e+06	1.19609e+06			1.78353e+06	889964	929140
P04083	1525756	849647	1.02797e+06				3.7095e+06	2.35584e+06	1.76186e+06		3.79663e+06	3.55862e+06
P04114	362325	207233	227121
P04179	1.51827e+06	708468	1.17099e+06	124701	3528071	3.00677e+06	2.85858e+06	1.42626e+06	1.52344e+06	4.07192e+06	2.74008e+06	3277402
P04196	132172	51475			105482	195391	105069			160972	223506	162478
P04216		118879	155083	66232.5	866936	837134		554726	262140	1.10135e+06	502431	601201
P04217	427889	306827	304288		648018	887634	542832	589123	512418		873535	1.0989e+06
P04233	1063500	301419	1.27416e+06	125835	2.85369e+06	2.60451e+06					2.28832e+06	1.49184e+06
P04275							367149				521717
P04350	8576142		7398345	1.00027e+06	14716243	6.38929e+06	12629896	11856473	15203923		1.14861e+06
P04406			23070930		36751700	39215296	39398176	18256122	19935474		28389546	31205464
P04439	916477	372916	869169	66442.1	1.92795e+06	1.1875e+06	1.96088e+06	732096	1.1793e+06	4264881	800949	1.13886e+06
P04440								160815	140897
P04632	138119		116850	36090.9	268638	208577	245631	240018	208614
P04792	7692431	1.91115e+06	4.09696e+06		10263470	7.5044e+06	9166892	5.571e+06	4709851			8365215
P04839	102004		205285	22917.2				346158	270065	372695	423687	336282
P04843	418298	256806	354587		1.15512e+06					1.68145e+06	1314378	1.05956e+06
P04844	47893.9	47986.4				347437	464683			902464	288526	364419
P04899	1.38414e+06	515667	1.07234e+06		4.276e+06	4259593	3.95761e+06			3.19453e+06	3.67594e+06	3.94114e+06
P04908								163613616	108925512
P05023	170982	25807.2	92756	21979.8	326023	316131	374155	209824	187774	708659	436262	404464
P05089										151584
P05090	250108	175729	217481	44821.9	708624	758186	557692	519540	486276		847894	1.27553e+06
P05091	401611	261451	158427	27093.3	968807	386931	672920			1.24249e+06	685835	792455
P05107			189118	42496.5				138351			154705	133518
P05109	702698	339217	652678	397442	1.22696e+06	826072	1.19912e+06			1.83206e+06	3733077	3.81925e+06
P05114		33976.9		14567.2				208191	133790
P05141	853913	616443	510071	87451	1.76008e+06	1.16324e+06	1.33763e+06	1.04646e+06		1.45196e+06	3.13163e+06	3.24318e+06
P05155	771929		771164		997045	1.3264e+06	804986	578806		2.21291e+06	1.32903e+06	1.53133e+06
P05156		73580.9			393543	227926			50429.3		102476	248436
P05164	246539	198802	117234		349485	310711	104229			1.40909e+06	134463
P05198	106186	81146	138985	21617.5	330136	338162	359328			439613	530679	495250
P05204
P05362											62491.1
P05386	1124439	622853		142944	2644397	3.33661e+06	2999821	993359	893316	4.31515e+06	3.62609e+06	2.14425e+06
P05387	1.22863e+06	603259	1.7634e+06	259718	1.4821e+06	1.52215e+06	731344	2.1338e+06	1753993	4847292	3440107	3122115
P05388	342998	200908	339594	29179.5	1.10147e+06	1.06887e+06	1.1389e+06	660355	330227	1.78925e+06	1.09504e+06	961262
P05413	40571.7				32012.7	58302.3	59380.2	35582.8	11277.2	84212.6	44725.9
P05455							82534.5
P05546	98605.7	72549.4	74070.8		245872	270891			226175	623134	296851	425725
P05556	470869	168408	315361		860687	719010	558070	403298	293805	2123691	982192
P05997						5.42779e+06	2.28548e+06	2.77601e+06	3027115	9793510	3.48355e+06	7705159
P06239
P06312	639543	717439		47743.2	2.31772e+06	1.09029e+06	397643	237483	607298	2.25374e+06	476242	2.0583e+06
P06396		505860					2.40898e+06				2.89409e+06
P06396-2	1.57629e+06		1.04523e+06
P06454				29354.2				500902	413645		347292	303154
P06576					9037268		8385482	5321737	5.11519e+06		7565975	8352400
P06681
P06702	1.06731e+06	613946	879815	405701	4.75927e+06	4.2116e+06	6547175	1.23986e+06	1316269	3141694	2007256	2.16136e+06
P06703	1.41809e+06	1.0331e+06	1.26614e+06		3.9756e+06	2.72641e+06	3.28138e+06	3.4712e+06	3.02867e+06		5771166	5.41849e+06
P06727		224511									740792	775239
P06730								28227.1		214467
P06733					7297553		9828019
P06744	1.451e+06	574194	1.18096e+06	207843	1.94872e+06	1.98164e+06	2.2961e+06			3739779	1.77451e+06	1.60344e+06
P06748			609791		1.4785e+06	1.22741e+06	1113027	982528		1.38207e+06	1.42388e+06	1.81173e+06
P06753	355392	244725	228851		1.14931e+06	779812	583527	609463
P06753-2	5161195		1.93499e+06								4346618	2.25433e+06
P06865	255088	125806		16200.5	303702	431909	185055	199406	211078	406301	440938	347199
P07099	834721	433245		78886.1			881317			1.95422e+06	1.02074e+06	897869
P07108				3777.91	100589	149079	174628		119744		131413	137979
P07195	1.10265e+06	547251	1.00696e+06	121326	2199389	2.15569e+06	2.62708e+06	1.03923e+06		2.93455e+06	5.61127e+06	5.61631e+06
P07203		99153.4						245093	224351		462825	502719
P07225		130570	47298								106102	163367
P07237	426738		349508		1.68271e+06					4.90394e+06	1.88788e+06	1.68612e+06
P07305	1.80777e+06	1.24476e+06	1.73048e+06	98069.8	3.07764e+06	3.33774e+06	1685405	2.21349e+06	2.04526e+06	5749517	2.64544e+06	3.72278e+06
P07306									122095
P07339		805845		137642	3.5402e+06	3.33007e+06	2.70024e+06	1.97184e+06		2.67363e+06		3.66276e+06
P07355	2.91218e+06	1930789	4394426		11139440	8403886	8452023	3741972	2.97845e+06	9597247	4.96906e+06	5.63288e+06
P07357	218064	107950	152068		583271	705651	483555	272267	259373	661705	229812	319884
P07358						140673	101881			80413.1		66536
P07360					401180	363407	583346				137852	142164
P07384	387560	178989	333918		611151	511333	544153	270745			813762	991798
P07585	17543226	11598733	8843899		36449972	24500388	11443889		11905987		20754470	24492782
P07602		883233		162867				2.01131e+06	1776889		3.63152e+06	2.99965e+06
P07686	76905.6	35588.6	114744			106952			101715
P07737	9793972		9838802								26965324	25101212
P07738		152819		17244.2				84618.1	24042.5			433467
P07741	354460	177936	398107		740626	1.0001e+06	915610	810405	780530		1.20297e+06	994525
P07814	95484.2				61183.2	98864.6	91966.8			168929	314681	201761
P07858	844112		833256		1.65819e+06	1.35819e+06	2.02489e+06	1.99786e+06	1.75727e+06	1.87615e+06	2.10308e+06	2.38961e+06
P07900	3274593	2307741	6.03901e+06	372415	3.4809e+06	4775528	4.81731e+06	2.94844e+06		14605417	4819375	4.28554e+06
P07910	3.46271e+06	2.12702e+06	3.26724e+06	713087	7278022	7.01697e+06	8588576	859410	1.04647e+06	6117141	5729060	11337367
P07919											3.12615e+06
P07942		204209			903791		352003		211126		529537
P07947
P07948					410716	486114	483403				90809.9
P07951-2	2151260		254711
P07954	143408	67459.2	128581			309458	315213			376532	137063	141705
P07996	226080				310187	162939	101554				318257	694424
P08123
P08133		1.39219e+06
P08195		21798.4			227257	279551	406738	65417.3	59012.8		102785	112255
P08236					248912	278170		105210	87137.4	425311	197440	172426
P08237
P08238	707283	392739	1.46383e+06	111629	8605316	11944484	10761229	1.05041e+06	1.21287e+06	2.17606e+06	2646166	2.0048e+06
P08240										110672
P08246	233973				486278	309941				1.16826e+06	593057	1.38376e+06
P08294	1.05314e+06	394422	443331				800186	538566	389229		541114	807854
P08311	2.78462e+06	1.672e+06	2.03515e+06		6.64268e+06	7.78951e+06	5757100	5.62216e+06	3.60295e+06	10406712	5227016
P08514	65471.1	121853	29232.6		198922	139446					39579.8
P08559								96914.4			132476	193958
P08567								70066.8	167987		43719	233942
P08571								154767	81730		417498	232224
P08572		755106		202288					1249030		4.40299e+06	4.71778e+06
P08574			79878.9					34050.7	22860.1		565632	601587
P08575	429498				2.85258e+06	3089719	2.80312e+06			3.48269e+06	2.29783e+06	3281403
P08603	902593	489520	762025	53645.8	1.32765e+06	1.66594e+06	1.66331e+06			2.60305e+06	821103	1.00279e+06
P08621	236831	96043.7	191461		397238	415563	449055	404225		716808	468447	481644
P08637		30647.3		27249.3	214702	369774	56610.8	126824	169319	769047	586957	394052
P08648					70456.3	97674.2	116656				57931.5	15472.3
P08670	32587712		26107190		45039381	42441513	44396633	31326213	27262435		41709037	47145401
P08697	92678.5						104696				285371	220815
P08708	34076.5		58151.5					146167		155808	96250.9	126274
P08758					12856796
P08865	1.33229e+06	351794	1.2422e+06	114910	2479974	3.11856e+06	1.98585e+06	1.44767e+06	1485783	7240788	3.66146e+06	3.51237e+06
P08962								15393.9	48177.7
P09211	4.22815e+06	1.59154e+06	4.46076e+06	466139	5348099	7.16295e+06	9840887	3.58405e+06	4645681	11952474	4.73294e+06	4.40658e+06
P09382	1.45511e+06	1.46639e+06	944217		4361756	2690499	3.52406e+06		1.17347e+06		6394411	9008005
P09429	544458	222676	666028	105008	2116513	1176072	1.3494e+06	1.35544e+06	1370336		2.23844e+06	2.62948e+06
P09467					26330	36216.1	83688.4
P09488	52115.1	16802		17154.4			253026	114956	171169	697427
P09493		222864		37791.3	443675	113553	871778			4.95958e+06
P09493-6											277032	389702
P09493-7	3.07865e+06		462052
P09496		27162.3		13194.3	342459	196133		139524	144190		342247	230025
P09525	263475		225607				484161				619251	527452
P09543											341261
P09601										107685
P09622					205675	121091	148105		80403.9	416779	272560	222494
P09651	850021	758663	985504	143571	5.80398e+06	4478717	3.94938e+06	2.8455e+06		4350720	3.78185e+06	5.04511e+06
P09661					440070	458024		175759	140941		430260	302489
P09669	243796	163407	338397		610132	466908		209252	192309	778299	817756	714568
P09871	115488	48993.2	62632.3			471615	243704			486630	201244	227761
P09874										1923530	1.37042e+06	1.21842e+06
P09960	100031		90887.3		159024	253458	324458			439465		180085
P09972	340692		202951	9949.87				73776.5	63340.7			79264
P0C0L5	946570	355671	681069	38761.5	972456	1205860	1.53073e+06	342389	352102	1017371	793590	933383
P0C0S5		1.12402e+06			3.43034e+06	4.38664e+06	3.46301e+06	4412083	3.62784e+06	7.01749e+06
P0C0S8	90682848	61615856	55520892		261178336	319578848	315372992			414485472	364646016	256500288
P0CG38
P0CG47	19529768	8421734	15840289	1843888	36343772	31955190	29792312	14024788	10631890	45883656	26313812	29311260
P0DME0											496232
P0DMV8	2.07059e+06		1.35811e+06		2.59527e+06	2.51726e+06	1.92899e+06			12156281	4.86468e+06	5.2567e+06
P0DOX2		124260
P0DOX3					125719	114596
P0DOX5								41823448	30772924		34376845	45862905
P0DOX7	303317	140894	256031	53443.5				625433	367301		2673733	2.01754e+06
P0DOX8	15388345	9813728	2.63554e+06	875920	28382220	29017094	18210084	8893802	7633352	29840477	30363510	40626200
P0DOY2	5786304	3.725e+06	2.00095e+06	654169	4736445		3.78316e+06	9116029	4.92774e+06	10478180	14817402	20381878
P0DP23				351675	3.07523e+06	2.60208e+06	2.28446e+06			7.90209e+06	5552341	4703768
P0DPI2										308305	215289	170249
P10153				258116	723260	202960	2.44528e+06
P10155					72737.1	80849.7	91207.3	10897.6	24877.4		77163.3
P10253
P10301	130367							118252			193598	206786
P10321		418047		84725.6	705080	1376260	1.00659e+06	1.33457e+06	1.28857e+06	870648	1.73437e+06	1.8584e+06
P10412	68167624		30646783	3.62109e+06	113148816	135369696	142650352	90657528	77551728	12522145	109679192	112501840
P10515			97181.2	16462.2	131467	197662	177106				156304	97447.2
P10599	1.73764e+06	847259	1807100	315094	3.02175e+06	3.55079e+06	3449062				2.97363e+06	2.90488e+06
P10606	587977	291316	634614	117655	1.22334e+06	1.29206e+06	1.20338e+06	541833	503084	1.33184e+06	1.17879e+06	1.30945e+06
P10643					137026	173548		68451.4	38280.9
P10644	136585	48882.5			338408	401167	271916	247342	281265	391184	131574	131832
P10768		55344.3			294677	453409	395065	364302	389805	537529	283131	176304
P10809	810877		846030							3.07492e+06		1402262
P10909	665442		651529	29443.6	1.99684e+06	2.12888e+06	1.28743e+06			2.99066e+06	1.79034e+06	1.83217e+06
P11021	5.27702e+06	2.21332e+06	4820296		7.62669e+06	3.79416e+06	7839601	1973552	1831456	7.0967e+06	4.18139e+06	3.67566e+06
P11047		672823									3499639	3.43903e+06
P11049								178904	170186
P11117								97465.9	166268		216055
P11142	3769580	3.18796e+06	2.98305e+06	468705	6757932	7665352	6.89232e+06	4.22182e+06	3.88578e+06	8920890	5.93673e+06	6.04428e+06
P11166	427526	725720	86340.2	59411.3	1.42135e+06	955116	770540			2.7765e+06	645170	2276786
P11171		83613.9	82953.1		551264	551217					267917	402300
P11177	251477		206416		390851	360511	363983			1220521	848173	745398
P11216	196120	87327.4					413312			468945	223711
P11234											223994	397888
P11277	237508	353726		12607.5	2.41197e+06		1.31199e+06
P11279					240967	224935	215748	283977	266561	554366	571728	349073
P11310		175967	451481	36352.1	622695	799651	767101	457430	393933	941917	464555	380857
P11387									181363	93013.5	135446
P11413	118651	65074.8	120401
P11586	271002		349280						432854		347406	281486
P11678	1.20649e+06	973199	1.09687e+06		813915	400444			702044	2.34895e+06	347400	702665
P11766	253459	61682.6	255091		124899	125935	66491.7		75698.5
P11908						62172.5	102200	217236	235685
P11940	169271	1.41296e+06	78616.2	111623	6.57871e+06	3847584	5388314	417081	214690	7522149	507552	441905
P12081					240372	308364		261542	161006	517899	170598	122576
P12109
P12110							83011416	158268112
P12111
P12111-4	4.68429e+06		2.58444e+06								24212620	20384094
P12236				7409.76	448773	462038	270626	292426	144015	848101	856567	754394
P12268				12287.1	102590	223402				507393	234272	207622
P12270										291015	262653	140514
P12277	1.74017e+06		162693		987116	347563
P12724	633094	578297	565581	1.0899e+06	2348098	1.27766e+06	7460574			7.30664e+06	2.70837e+06	2.92315e+06
P12814					2289703	1.53534e+06	1.88465e+06				1.46278e+06	1.3865e+06
P12829
P12955	230997	146885		33119	414568	554011	573823	595182	457650	1.0004e+06	580176	472751
P12956	989844		933731						1.25665e+06			1.30172e+06
P13010	772679	348001			1.50344e+06	1440841	1.14654e+06	712085		2551439	1.26946e+06	978644
P13073	144299	146292	199281		507149	504487	576405	342825	332750		438772	367836
P13164
P13224		97840.2
P13284		264395		74093.1	343934	348186	503771	842702	1.26734e+06	648614	1070950	1.49797e+06
P13473				55360.3	635725	337980	262578	525505	505345	629851	600662	601602
P13489	2.17371e+06	920639	2.08e+06		3.43939e+06	3.86065e+06	3.35517e+06			5.15874e+06	3.35483e+06	2.77517e+06
P13611	312790	424153		67806.1		672402	543482	689352	553128	1.51292e+06	989739	1.32662e+06
P13639		566588		225075	2.43503e+06		3.00284e+06	1.63869e+06		4.08621e+06	2.01415e+06	1.76177e+06
P13667	492386	292861	566655							2.34848e+06	1.31206e+06
P13693	199233	41136.2	235736	26732.5	189453	361288	290731	198863	259335		420059	339708
P13716	43965.2	106094	14619.7		110524	128039	49080.1				126552	468862
P13727		292545		223326	209430		659233	313616	200917	974636	649130	768480
P13765					64705.5	49459.8	40740.1			78265.8
P13796		1.10058e+06	4467689	302165	4913121	4800913		8.31502e+06	3.94673e+06	8663588	4328997	3.94122e+06
P13797		71899.6	115400		64793.2	60103.7		159387	123256	313341	337280	184809
P13798	79646.3	68489.2	26381.3				143366			328516	247056	360189
P13804	113946	30328.2	128819	24456.5	201838	267116	341092	139879	103261	443732	266116	179743
P13861								489804	552957
P13929				158798
P13987								752375	697242		657460	528481
P14174	207940	540638	269281	379707	41554.5	139194	229779	2.75534e+06	3.90952e+06	1.06451e+06	6024312	6392364
P14207								328339				383098
P14314	508890	305151	426123		913142	1.08609e+06	1172466			1.49296e+06	939858
P14317				28450.1	708666	1.20865e+06	988527	987726	1110665	1082706	1.30895e+06	1.03538e+06
P14324
P14384
P14406	157929		147065	28762.9	811655	772315	829603	518607	176966		589585	379679
P14543	1.1308e+06		625180		3.13555e+06	1722095	1688794	878935	588238		1.45909e+06	1.56283e+06
P14550	544905	172658			1.01982e+06	1.38563e+06	1.01013e+06	1.30644e+06	1495514		1.99339e+06	1.24096e+06
P14618	1.4484e+06	1.97108e+06				9404288				14873071	8.35375e+06	8.20351e+06
P14618-2	5167815		3.63388e+06
P14625	2.05481e+06	1.00439e+06	2.19425e+06	362678	4.14781e+06	4829054	5.41231e+06	2759993	2.93788e+06		6.13262e+06	4983583
P14678	203931	91484.7				339886	224569	162111	263609	753421	278757	472913
P14780
P14854		81396.5						93589.3	247971		190605
P14866					34960372	37350624	36122440				11658792	10709663
P14868											397921
P14923	48672.5					143257		255395	145872
P15088	481574	322953			1.20143e+06	1.14615e+06	474361	1.08038e+06	883542	2448715	1.72806e+06	1.72946e+06
P15090	1.61123e+06	1.1766e+06	467796	212233	2.56241e+06	2.30011e+06	5276603			6.41153e+06	1.0369e+06	3.02977e+06
P15104				15269.1
P15121	547995	232200			1.12762e+06	1.77542e+06	1357890	917625	1.05231e+06	1.32209e+06	1.53247e+06	1.43074e+06
P15153	1.59336e+06	761601	1.86304e+06	187974	4366529	5.62919e+06	4.61085e+06	4.71008e+06	3.89063e+06	3.42453e+06	6.15124e+06	4.93038e+06
P15291
P15311					641908	798264	567623			1.27943e+06	723618	585770
P15498	100034							58589.7	62095.1
P15531	843983	282762	852929	50768.5	1.73489e+06	1.8558e+06	2.23375e+06	1.15242e+06	1.23866e+06		1.42318e+06	1.90406e+06
P15586											23799.4
P15880	486484		610668		867677	690708	868418			1.66032e+06	1.58479e+06	1.21141e+06
P15924	90744.1		52837.6		165055	227533
P16070	393066	257755	357300		583549	769585	900706	432057	468059	1.35945e+06
P16150	30486.5	17075.6	38306.5	5541.56				226179	262293	79514.2
P16152	903071	302163	742338	47610.2	531116	668603	1.23796e+06	409291	442911		1.12281e+06	1.01498e+06
P16157	395572	459201			287626	170831				507271	264330	990383
P16284					172499	102504	167223	377828	321751		234614	162282
P16298									149975
P16401	12050484	6.66227e+06	9426040					16912976	13537797	28139160	17608698	17183256
P16402	6360655	41912456	5.36472e+06	600165	10094583	9742564	7.69489e+06	8216744	5.32745e+06	163223376
P16435				12401.8				73788.3	94120.1
P16444	88897.6		140088		599870	620196	286960	244027			281566	231368
P16452	45409.7				190405	135605					128157	673476
P16615							50881.1		58192.5		135927
P16671	16398											225987
P16885					67703.6		190927	80941.2	67143.5		155626
P16930				9488.17	153044	124053	216878
P17066	2.41564e+06		1.90769e+06
P17096		156117	261733		315528	134579		241422	187094	973167	804357	728600
P17174						216056	270107				76281
P17480										131796	408528	391105
P17612				20713.6	62026.5	90314	63993.3
P17655			54622.3		419857			326337				246377
P17661		2.33035e+06	597342						469289		450501	324910
P17844		136537		39643.7	458789	400448	491107	318925	228582	551686	550008	489399
P17858	198070		172704				89327	129712	154998		277521	597498
P17931					2.35408e+06	3275311	2393181	1.18958e+06	1.36494e+06	3.87946e+06	1.74013e+06	2.26239e+06
P17980	124550		97106.3		177316	96606.4	94676.8		25346.5
P17987			276163		1.00375e+06	909860	992329				585868	623197
P18031					19393.2	13743.8		19057.2	45069.9	90474.6	102399
P18077	1.55313e+06	867389	1.40772e+06	229406	1.81535e+06	1.65387e+06	2.31034e+06	1.46432e+06	1.60548e+06	2.96416e+06	1.73446e+06	2.05167e+06
P18085	510453	241591	730994	62108	1.01468e+06	808768	795865	534182	711023	1.23626e+06	878423	850726
P18124	1.87899e+06	622975	1.72496e+06	252587	2.35035e+06					4336258	2.6468e+06	2243415
P18206		416604			1701281		1.36419e+06
P18428					271670	223203		134504	107616
P18621	197981	220947	158987		540909	458123	170951	276799	742008		417496	633793
P18669	735373	275061	642967		1.03152e+06	1.79649e+06	1.54986e+06	975638	1.01821e+06	3424277	3.65654e+06	2.56384e+06
P18754		20320.8	47741		502868	247425	330626	38281.9	74302.2	528131	68473.2	150323
P19338	2.04402e+06	1.10782e+06	2.02055e+06					2.47373e+06		4056142	3.83745e+06	3450747
P19367	238528	111405	405944	28129.6	430734	414696	815615	193707	459460	1.98707e+06	584414	716153
P19387									52010.9
P19404				29337.5	295889	200211		526288	222544	888394	494738	361234
P19623	81298.1				101394	273662	639347	241118		68058.8	225034	117068
P19652	4.79382e+06	1.76581e+06	3526181	115695	5.61227e+06	1.97253e+06	2503588	1.88939e+06	2.55526e+06	2971202	2.26267e+06	3.29928e+06
P19823	314522	135313	146361	34648.7	678884	790218	524459	163572	149294	1.02429e+06	526565
P19827	164990		143867								450878	458509
P19838					78899.6	149829		32670.4	45383.2	107949
P19971	848522	334978	791186		1.4532e+06	2.71799e+06	2.64521e+06				907310	1.11963e+06
P20042											102330
P20073	155607	79148.8			319308	304112	319386			916762	860301	1163087
P20160											179660	398205
P20231					1.1215e+06	808075	355744				1.94701e+06	2054230
P20292	229081	242271	184131	77529	712688	680392	1.12336e+06	418769	385617	1.11388e+06	1.10275e+06
P20592											135413
P20618	297735	137287	331244		960302	1.26713e+06	1.10037e+06	342020		1.29195e+06	742046	635522
P20645								71822.4	50480.4
P20674	222129	132887	195290	52654.1	279754	265359	361366	569300	553883	695085	508334	467714
P20700					1315867	1415732					3.59506e+06	3.51915e+06
P20774	6519107	5460072	4.0666e+06		15207397	7524849	5196036	6826838	4680865		7392295	12942576
P20908	802860	287916	651032		1.90706e+06	1.44561e+06	800780	462676	551174	3.92134e+06	448576	925492
P20933		147290		16947.9				59337.3	42725.2	490224	140641	113661
P21266								27512.6	51196.4
P21281	129533	39867.7		12692.1	72987.7	164331	211317	281446	276064		223967	317072
P21291	4.2316e+06			3050.9	162085						665349	711345
P21333	4.89665e+06	1227935	718899	223439	3.95784e+06	1.77745e+06	2.32608e+06	1.98388e+06	1.16545e+06	11267788	2.92799e+06	2.90259e+06
P21397	200855									196541	14440.8	54794.5
P21399							229398				244241	189671
P21695		436481		7514.64								240946
P21796		70034.9	177810	19426.3		83574.4	86245.6	127974	66566.9		819605	677560
P21810	3331188		2.77983e+06		12793235	9065476	5.53547e+06				8565196	9274421
P21912	66858.7	120383	38451.4	33215.5	232710	181848		242110	197124	1.08207e+06	516514	635504
P21964	31456.5	17010.8		16057.4	114422	109886	120752	110645			238022	198703
P21980				236796	7.21186e+06	5709971	6.35438e+06	1.51724e+06	1.35641e+06	9980851	4719219	4.10112e+06
P22061	54391.5	29623.5	23323.2		66614.4	19211	61159.2				149256	160336
P22087	457686	252020	539390	90108.7	1.31784e+06	968253	871886			1.72127e+06
P22102
P22105	147606	147494	95397.8	2501.5		273153	204391				232875	261103
P22314
P22352	717085		428089	102086	1674015	1.25486e+06	458470				1.00429e+06	1.442e+06
P22392	604665	295008	653921	108137	504319	564480	736099	921116	811128	1.58035e+06	542761	439467
P22626	4.35787e+06	3.06068e+06	4267914		12744592		9697315	9362737	9030020	15554685	13361345	13458428
P22694	1.31879e+06			5190.77	89304	100918	83790.9	14667.8	62205.2	105479	71987	46641.7
P22695											319173	343552
P22897					242047	186528	222261	130896	112487		400594	403532
P23083	477811	215695	315496		482810	699647		199942	172466	2.87339e+06	182113	237618
P23142	115106	141996	61447.2		467127	234514				764888	322504	527607
P23193											90829.4
P23229										478935	166872
P23246		172163					845821				788990	704783
P23284	2.72639e+06	1.65419e+06	3.02881e+06				6188505				5.89023e+06	6.44934e+06
P23368	48152.6	22351						548247	427126	588984	385762	326242
P23381	644107	174729	758346		1.69732e+06	2.44973e+06	2.27314e+06	929946			2.07055e+06
P23396		270512			1.94789e+06	1.45705e+06	1.61216e+06				1.19339e+06	929831
P23526	440205	188192			487567		479942	459413		1.36574e+06	591098	553532
P23527	5700382		6.04584e+06
P23528	6656654	4.022e+06	6.62554e+06	954012	9614089	13746836	11754741	7954283	4.02174e+06	6.65274e+06	13601522	12029526
P23743								55675.9	51469.9
P23919
P23946	427935		239632		487719	467849	456464			684848	454693	537233
P24158			40146		246668	202909	147766				58534.6	151537
P24534	105385	48746		38480.2	500207	604397		379401	314871	950964	1.1738e+06	710340
P24539					479227	413257	620607	150292	367803
P24557				11562.6				55412.3	48143.6		160223	87759.7
P24666						610569	592187	464004	361991	563020	789642	1057103
P24752		64998.9						219042	208866		702906	658533
P24821					6971101		3736760
P24821-3											271291
P24821-4												7.11441e+06
P24844	2.90478e+06	579091	718774	104296	4.04838e+06	870263	1642563	740082	614750	9600084	492838	958145
P24928						81566.7
P25205											157001
P25311		347526		98108.9	482450	463024	314235	325823	283898	898333	2350756	1.38715e+06
P25398		136907		41316.8	229758	275478		757404	523544	611021	660804	625401
P25705					8.23135e+06	8325314	9154103				9928500	10766385
P25774			71455.8	9865.87		654942		246172	276737	92225.3
P25786		200263	199923		695259	854006	950709	508239	501025	813303	507267	478574
P25787									250734		98354.4
P25788	162875	86582.9		9126.04	164892		231533	155267	204607	509272	102909	116486
P25789	148640	65589.9	178061		787536	752895	878739	267343	291664	753931	336976	310959
P25940	726936	363901	404571	59610.5	1.40042e+06	1.13956e+06	732499	2.09104e+06	1.92993e+06	2.98945e+06	2.02945e+06	2235301
P26038	1.73968e+06	885100	2.99235e+06	326655	11238372	12400206	9608698	3.32887e+06	3.60022e+06		4424888	8484821
P26196					195381	171250	317953	204861	134574	632674
P26368	92331.1				518570	586493	702300	84580.8	138940	725328	330415	535411
P26373	1.66851e+06	806322	1.512e+06	171480	4396951	3.59813e+06	3.77825e+06				2.96261e+06	2.5662e+06
P26440
P26447	1.51523e+06	959726	1.34802e+06	145431	4234305	3.37069e+06	3.38776e+06	1.25364e+06	1.21504e+06	3074299	2.2132e+06	2.44026e+06
P26572						53697.4	133533			32475.1
P26583	182274	120305	230608	22310.2	398143	272132				998017	691211	613162
P26599		352373	664464	39789.9	1147103	1.20772e+06	1.29163e+06	396521	297894	2.02097e+06	1.78203e+06	1.41318e+06
P26639					180638	158394	110376		33501.8
P26640	119011	63536.3					556217	214727	163458	560637	785472	424217
P26641					1.08021e+06	1.0597e+06	1.24079e+06	839974			1.01518e+06	754591
P26885	309125	197282	456996	52448.7	720101	723045	816698	478460	324829	1.15315e+06	1034498	813835
P27105	662882	533187	520125		2.40497e+06	2.06948e+06	2.28646e+06			3.99471e+06	1.85815e+06	3.14829e+06
P27348		95159.1	46519.9	50988.7		646431				909710	4.1784e+06	3166427
P27361			60237.5								414544	281980
P27635	341019	123767	471459		529967	419206		504221	618273	817337	255480	315684
P27695	432656	271966	449860	71307.7	1.24651e+06	1.08466e+06	859895			2.001e+06		1.15187e+06
P27708		19824.3								235838	163008	35175.3
P27797	1.10187e+06	507698	1.16786e+06		1.22558e+06		1.61412e+06	798641	745501	2.53928e+06	1.57323e+06	1.66319e+06
P27824	223385	259345	293914		1.36286e+06	1.23943e+06	1.8052e+06	562807	622864		1440834	1.50775e+06
P28062					269215		283074	268732	324313	428352	319318	216433
P28065	202128		239497		264839	227819		584240	932201	578653	1.30777e+06	1334369
P28066					112780	258848	378056	217661	266216	204857		119820
P28070		30565.4	81398.3					329351	475464		373927	314937
P28331		42731.2	126928		214790	231945	201238	297758	218475			172327
P28482	557498	317781	438498	56200.3	727150	929071	865791	476735	519043	1.24938e+06	1.06686e+06	1126320
P28676	71944.6	52140	114489	30288	264843	307563	319482	125668	120313	555863	258582	305170
P28799								685168	723835		1.27162e+06	1.09831e+06
P28838	3033448	1.04307e+06						1.70117e+06			3.03119e+06	3127425
P28907						59627.7				195423
P29144											27576.7
P29350							2.21916e+06	5556217	5018830	11825119	5.07653e+06	4.25775e+06
P29401			1.41891e+06		2088982	2.48165e+06	2712097				2.8574e+06	2.77752e+06
P29536	290785					96501.9
P29590					265735	189114						366923
P29622					14645.7	35838.7					41280.2
P29692	923269		1.01849e+06		1.35688e+06	1.75485e+06	1.62542e+06				1.32655e+06	1.19775e+06
P29966											265268
P30040	183579	121026		49449.2	391484	486771	387197	617923			844927	812207
P30041		586291	833716		1.66563e+06					2.38102e+06	2.00592e+06	2.54398e+06
P30043	2487902	2.35906e+06	2.02101e+06		5.89316e+06			2.27837e+06	1.5997e+06		6.18517e+06	11905562
P30044		388789	650738	431427	1.49931e+06	1.68342e+06	1.19084e+06	1.59826e+06	1.27148e+06	2.85164e+06	2.97794e+06	2.73369e+06
P30046	197236	90203.9		15970.7	491910	544873	358248	194307	259211	383884	402364	224387
P30048	511572	324671	405094	108933	1.60264e+06	1.55087e+06	2.36937e+06	1206079	1.00986e+06		1.32812e+06	1.18439e+06
P30049					335258	120681		153868	114569	443432	217964
P30050	796469	382129	798078	131398	1508223	1.94774e+06	1.96049e+06	895570	878986	2.93661e+06	1738748	1.87882e+06
P30084		21581.3					234241
P30085				36566.4				336844	299169	771031	390927	293090
P30086	1.10592e+06	345041	899986	127969	921959					2.78947e+06	1.69681e+06	1.61521e+06
P30101		897008			6092151	5070873		3108104	2.71506e+06		4846143	4.86157e+06
P30153	426680	145985	356851		479431	500910	450301	278190	263301		272698	249961
P30273								279124	318555		1.05953e+06	649076
P30419					41482.3	55198.4
P30511								42551.5	47342.7		146670
P30519										146935
P30536
P30626	577448	2.69518e+06	474695					191375	258927	6.71362e+06	1.06689e+06	1.41737e+06
P30711					40294.7	80911.5	53910.2		33025.1
P30740	283816	122984	226368	65424.7	618751	846808	725708			1.38105e+06	777152	524354
P31040	99407.8	48161	56259.9	18673.8	597691	347667	386055		108409		158929	258225
P31146					4816598	5.95404e+06	2465542	5264602	4993288	10200787	5687762	4.96713e+06
P31150	231671	73175.3	211401		441991	404250		349354	364390	852701	375036	284723
P31153											361583	143852
P31483					227495	291999	210622
P31930							283712					616810
P31937	19775		32775	4911.76	23004	53786.4	36221.4			403774	110707	184819
P31939	288442	142204	299908		211233		255451
P31942	289882	140514	296187	25213.2	574827	731561	473952	319666	162199	1.32275e+06	1.52066e+06	979319
P31943	575183	402991		103211				1.48853e+06	702602	5.65385e+06	2862940	2.84168e+06
P31946	567006	492828	505437	162061	1.80272e+06	2.21303e+06	2.32809e+06	1.20881e+06		2.00938e+06	2.04283e+06	1.41549e+06
P31948		390726			509847	703047					628273	649429
P31949	234019	182094	178148	155394	889698	464686	667586	1.24295e+06	1012892	1.07987e+06	1.82224e+06	1633580
P32119	18339202	13692700	7644705		7505573	6.19243e+06	6987125			63415736	25386702	46357184
P32455	251287	122706	235721	37211.6	301757	296730	364466	219820		833349	307460	313061
P32456					47505.9	67037.3	143792	66435.9	40980.3	102152	166264	75252.4
P32942				30755.7	128663	142937		124082		241907	324494	238389
P32969	349697	193366	479460	27544.5	671470	775214	832215	477521	528072	1.58717e+06	495616	439206
P33121	260814	361630	301780	41044.7		407569	500259	181965	90614.3	1540099	205086
P33176								125932	127973		146526
P33241	75366.5	37052.3	110654		58996.4	147296	297103	199936	225108	84120.1
P34897	155583		249313						184300	358488	409046	348761
P34932	39368.7	66420.8	117884	20580.9	281671	238549	161494	258945	244164		251927	157872
P35232										2620592	1.64477e+06	1553071
P35237	341015	112367	419902	39138	545623	566072	584621	282795	295196		613886	714831
P35268	404557	226363	596151		879845	695404	972474					536535
P35542			37591.4
P35555	3287233	2.57982e+06	2.41235e+06	217507	10135769	5366555	3.67755e+06	4225581	3625911		10184921	8395959
P35556											3.71922e+06	8796021
P35573						103670	79338.7	42573.8	57706.6	110184
P35579		841458			4.40307e+06						9658854	10036422
P35580					209510	248053			13779		287193	145017
P35606			89799.5		119104			106988	62709.2		272500	203643
P35611					277147	199979	153335	299237	334521		302093	494420
P35613									178786
P35637			377957	52509	848051			729749	463730		738540	755466
P35659			83658.8		2.68901e+06	2.47355e+06		116984	160751	5230853	181239	198034
P35749	2717154	650600	980376	103459	3.08431e+06	461879	968340	740893		9231737	909649	473519
P35749-2	532516
P35754					35274.8	45640.9		31808.9	26362.7	147223	96803.9
P35998				9435.17				165171	113069	310914		108583
P36269					1139643	961468	632101	858549		1.99674e+06		1.01004e+06
P36542	300339				527018			418837	464341	940128		355528
P36543	70008.7				201662	205142		106137				71478.5
P36551								51658.1	62978.8
P36578					1.04098e+06	899752	1.00052e+06			2.46378e+06	1.52157e+06	1.28344e+06
P36776					11709.1	32431.9	18617.5		223992	90520
P36871	65275.2	33318.1			88720.8	162740						103032
P36915									17691.1
P36955	149991	93845.9	92126.6	15461.2	172229	212648	142173				267163	243848
P36957	368074	170445	297166	34086.9	919597	920070	896341	573776		1.65226e+06		498610
P37108	124284	86939.4		34725.5	492084	424469	396199	270264	269529	765358	491814	395524
P37802	4091244	2467695	3.64921e+06		7437449	6934438	5298239	5094321		13643703	7267697	8122568
P37837	1.21517e+06		1.23639e+06		1.24016e+06		1.74947e+06			1.73794e+06	1.74761e+06	1.46253e+06
P38117	283807	170904	375929			526660					495615	528643
P38159	148633	162626	149960	44666	977002	695092	955108	279550	269745	1789681	756945	898834
P38606	236064	130204	264351					489816	576064		426843	355484
P38646		245201					1.71381e+06	796837	676137	2.00475e+06	1.08752e+06	1.06118e+06
P38919	990644	68058.7	583361	68478.4	1.33087e+06	1.21021e+06	1.14658e+06	148619	176083	2899213	974858	1.10368e+06
P39019	477569	279461	447301	62840.3	1.17297e+06	1121295	623752	873969	810422	2.01346e+06	1.07551e+06	980700
P39023		749441	1.36709e+06	107959	2.00394e+06	2.68905e+06	2.87804e+06	950046	1.25083e+06	3.22269e+06	1.72808e+06	1.26592e+06
P39059	118875	66760.6	99285.2		422597	147584	243272
P39060	383703	207515									722724	750842
P39656				159732	1.71837e+06	1.46329e+06	1.8893e+06	1.12231e+06	1.10608e+06	3665228	3.06551e+06	2.87102e+06
P39687					696703	638040		719203	287988	892041	697147	336783
P40121	997201	407790	1174054		1.17512e+06			1.06903e+06	1088245	3.71588e+06	2172692	1.71165e+06
P40227	281180	174849	274013	31656.9	925664		1.17823e+06	433837	323824	522912	762251	745699
P40261	325108	169249	358079	40850.1	664038	788647	823926	679966	750774	1.3351e+06	551603	280734
P40306					183322	102564	114189				207242	75972.1
P40429	567743	290306	576394	23890.9	467840					2.75636e+06	919545	830706
P40763							117988
P40925	1.16046e+06		952713	195477	1355053	1.53271e+06	1.18328e+06			2.99456e+06	2.506e+06	2.47453e+06
P40926	647007		584407					955783	877851	4.51828e+06	2.07218e+06	2.21045e+06
P40939	519302	378842	451186								1.37214e+06	1.23932e+06
P41091					274596	403086	242649	197103	184645	177951	225145	183655
P41222								61691.4
P41240				72505.7	897584	1600320	1.39204e+06	615035		1.51112e+06	1.42133e+06	973884
P41250									30045.2
P41250-2											83354.1
P41252	61779.3	44685	89785				248979	243356	231788	471641	239039	159413
P42126								169835	112322
P42167			645630		1.32202e+06	1.19263e+06	687734	532869	375457	2.40318e+06
P42224	355685	92474.2	277009		1137173	1.38029e+06	1.56025e+06			2134596	1.41613e+06	941509
P42226									30388.1
P42566						39831.9				356638
P42677		255602		62813.4				517785	580158	405277	644885	633112
P42685								236742	235474
P42704										157304	47045.3	51846.2
P42765	93740.2	69474		9743.4	144287	121621	178252	356148	348901		338320	309469
P42766	186885		216291	37816.7	538272	774515	911210			930413	623720	546342
P43034				5049.19
P43121					216281					310357		28213.7
P43243	87703.5	52192.8	105802									289083
P43304					50901.6	70766.1	78277		33235.5
P43307	34537.1	24425.1		9644.56		78002.7	104202	3.275e+06	3701808	345692	238122	187568
P43487				2739.32
P43490	316522	66214.8	343270		473355	651553	700773	369884	248944		478219	300952
P43686										388147
P45880	133269	92001.4	122875	26184.1	456897	371208		326398	224447	860888	435853	463904
P45974		71019.4	150052									262397
P46063									51035.6		198431	111373
P46087											63476.6
P46109								72954.9	209297		165313
P46379					137441	132491
P46459	95113.1	110158	169248		213212	246975	376359				252550	202306
P46776	2899332	1.45555e+06	2.90447e+06	272438	6.34294e+06	5300433	5839408	3.56737e+06	3.63497e+06	7.54253e+06
P46777		164635			525558	690958	758189	165752		971121		568315
P46778	559576			56665.8	809887	736297	859561		843774	1.53179e+06	965924	1.02573e+06
P46779	44891.6	187845	52117.3		579944		388216			690385	724566	832941
P46781	927283	540380			2.14564e+06	1.81493e+06	2114029	1.35845e+06		3.10066e+06	1.551e+06	1.24638e+06
P46782	186618	153435	196922		369396	371907	371317	505196	473154	730835	2.17944e+06	1.7418e+06
P46783	361783		325502	31966	1.38479e+06	1.0945e+06	1346669	412797	677182		706371	710545
P46926	230528	111147	164850	15795	79547.3	101721		116998		171765	132475	137136
P46940			327012	65636.8		1.42908e+06	1208318	469919	558122		1.51457e+06	1283832
P46976			43530.9								132370
P46977		176501	47198.2	35770.3	250379	54109.3		263950	276500	378716	490863	364552
P47755		191285			179322	107426	191628	442163	418328		538600	545585
P47756	1.76639e+06	707000					2.77502e+06	1.45206e+06		3.59871e+06	2.03007e+06	1.65386e+06
P47897			110628		290107	206121	332675	139718	172475	269483	201412	200342
P47914	90726.4		77666.2	58514.3		263018		696890	692027		974022	1.04638e+06
P47985				35361				300154			179438	342185
P48047	597421	333133	538014	111044	2.07576e+06	2.26655e+06	2154466	1.02767e+06	1094386	2.98813e+06	1.19693e+06	1357770
P48059											227265	252855
P48147					43232.6	45245.1	25879.8				174292	72085.8
P48426				10815.1	131898	342062		131357	111993	108638	176792	139670
P48444					160701	150978				442824		173597
P48556					107738	73287.8
P48637										429930	261106	327117
P48643	140237		161694		332093		266665	145200	167714
P48681										191712
P48735	159448	120662	130779				703870			1.91998e+06	1.19726e+06
P49006								184161	105904		312850
P49189	1.09105e+06	373504	973563	97615.4	867554	1.1594e+06	1.07763e+06		837988		1514458	1.30924e+06
P49207	483055	108432	600060	49381.8	562534		278550	469160	600533	558482	473596	423586
P49257	150309			32465.5				227376	266568	206753	209830	189392
P49321			44912.2
P49327	164709	190655	61567.5		335623	304054	664554				152649	551408
P49368							1.24837e+06			4.07768e+06	1.30746e+06	1.39653e+06
P49406								22972.1	22991.9
P49411	961338		961258		1.16751e+06	1.24851e+06	1.31318e+06				2.3212e+06	2.1517e+06
P49419								192433	245249		306809	306358
P49458			338285
P49588			73259.8			222030	337447			152830		21540.3
P49591					179749	289546	222869	34953	80524.2
P49593	40538.7		52086.3		68247.1			49035.9			126369	92076.1
P49721			42129.4		910575	378431	624720	245454	331213	270373	263156	250800
P49748	60734.6		63085.1
P49755		69403.9		26600.8	374139	338458	311264	310328	310365	815536
P49773	84432.4		168417	16016.8				141711	141485		213100	172324
P49821	82549.5	30224.3		10645.1	135105	135541		69097.1	53131.9	337309	117497	92096.3
P49903								23448.3	18820.7	53305.5	40351.6
P49961											306193
P50151								267648	221414
P50213		145986		32888	400333	447194		239241	195185	614241	113863	197880
P50238								552429	482677
P50395			740455		1.22793e+06	1.60374e+06	1.62405e+06	595347	593251		1.2973e+06	1.11392e+06
P50402		40880.5								228309	417605	487168
P50453	632947	132278	756357		1.01033e+06	1.59813e+06	1.37396e+06	943695			1.06061e+06	880029
P50454		116733	174517	39634.9			1.41007e+06	165842	183749	1329009	582029	734560
P50502	563551		561195						263831		277815	237224
P50552			378625	31474.2	666437	705251	608921		394948	499836	323042	220065
P50570	175926		121247	20942.1	401559	277687	456564	491711	553196	548169	262781	184954
P50895	99080.7	43403.6		13602.8	274539	88214.7	213725	205860	44012.1	502586	198324	146663
P50897								205143	123745		157139	91062.9
P50914	186171	107969	251596	52610.4				403388	594164	2.48029e+06	650804	850944
P50990	348113	205859		65413.5	528867	686688	653806	597400	546061
P50991					500836	310642	547778	485791	583195	906178	660043	594649
P50995	210300	89061.5	166090		442363		443792				440497	335552
P51148	269566		334130	33109.6	467163	435691	388396	178415	336256		1.06339e+06	622699
P51149	295472		282517			1.0536e+06	833426			1.68371e+06	1446759	1.24537e+06
P51159										219557	760916
P51571	516380	263271		65292.3	913176	721649	467745	494203		3.16644e+06	1.2149e+06	946060
P51572	146702	79928.1	125204	16436.3	142868	156073	125636	404447	407497	443597	170969	186324
P51606								128208	120106
P51608					188196	151475				246255
P51608-2											385199	309021
P51610								741162	716672		1.04515e+06	992062
P51636
P51659		45285.1	74677.2		411336	320426	349424	369783	467768		185065	192269
P51812			26667.3		40773	102303		30882.5	41561.4
P51858				9430.4		303518	324303	117102	151621		192787	202566
P51884	14610816	8353292	11225981	1227282				16325269	15478593		23886372	30535994
P51888	12625122		7195508	438540						38936912	13095798	24338554
P51911		126009	97629.4	100435	3.18939e+06	265236	1.7166e+06				329826	241598
P51991	538757	524562	576658		2.21866e+06			1.13822e+06			2.39178e+06	2.43933e+06
P52209	421866	212392	357356			801854		322543	359262	1.31838e+06	896563	1114795
P52272	1829224	3.42281e+06	1.61806e+06				3078797				3.11959e+06	3.46272e+06
P52565		732014	1.68305e+06	230292	2.45014e+06	3.4804e+06	2.34114e+06	2.01319e+06	1.83028e+06	5212706	5556853	3.79193e+06
P52566	1.73745e+06	732184	2.08984e+06	334305	3462168	4407385	3.91822e+06		3484440	3.65042e+06		2.99066e+06
P52597	373155	188367	780022	77089.4	2326835	2756174	2.01853e+06	652734	428948	3.2199e+06	3.44512e+06	2.2411e+06
P52907	3.14692e+06	1.4858e+06	2369158	420711	5282715	6391355	610968	4241448	3.62824e+06	8582775	5792819	5.60684e+06
P52943	46959.3		22958.9							91946
P53004	163470		144592				496171	283932	347627	494455	289214	295738
P53007												60249
P53396					188740		249630	86946	106064	498480	153370	152605
P53597	14645.6		24171.7			14425.2	26092.4	28920.4	61024.4	117480
P53618		54321.3	146705		122560	91013.1	75473.1	30907.7	65798.2			77490.1
P53621	216067	81492.8	314290	48363.4	350652		506578	547308	524887		463610	366556
P53634	484970	205645	485662	90619.7	1.42377e+06	1.73804e+06	1.37198e+06	1.01077e+06	964258	1.18686e+06	1.28873e+06	1.07602e+06
P53680	279845	168336	361940	30515.5	530732	515010	430863	374495	436825	951475	396621	403288
P53814
P53990			24201.6
P53992				4537.97
P53999	1.55499e+06	792361	1.41031e+06	128113	2.99322e+06	3500801	3.33471e+06	2.98002e+06	2.64685e+06	4837382	3.76078e+06	2.8812e+06
P54136			16286.6		59748	52531	14289.2				16728.9	40171.4
P54577		32576.1			191722	156588	172653			69900.6
P54578	61234.8	32987	67535.4	14211.2	459966	409126		171540	117078	564615	339703	299759
P54727	97171.7		90250.3							733886
P54819	632960	254567	501552	71847.4		1.03866e+06		556644	395145	1.55563e+06	810620	820458
P54886					21795.6	21713.1						57359.6
P54920				474808		198403	189486				5023172	8165935
P55001		574438		13880				1.93423e+06	1623526		2.81785e+06	3.51942e+06
P55008											99648	66312.1
P55010										265056
P55036						83758.5	115522			154619	114261	89656.7
P55072		296650	736616		1.68853e+06			997271		2.50668e+06		1.04293e+06
P55083		123008	53837.4		2.90776e+06	403824	782140	168044	179373	2.84851e+06	603162	897968
P55084		372007	844186	108364	1.63169e+06	1769552	2.07003e+06	806745	847010	2.22484e+06	4538954	4.50923e+06
P55089					59107.6	37702.8
P55160					40533	54247.9		124779	114627
P55209				37939	286567	311738	295675	384105	226517	538906	461269	389374
P55265	82367.8		87023.8					116953	75212.9	486974	232872	181843
P55268		771982			2.96918e+06	1.2817e+06	997231				2409282	2.36097e+06
P55769	153048	270080	115390	97220.9	1.13288e+06	785748	663229		1.723e+06	419911	1.06699e+06	798752
P55786			153151		920461	1.03778e+06	800777	295254	323548	990955	272006	329524
P55795								175604	166269			176740
P55884	47754.7		89852.7		140265	170236				256434	91114.4
P55899					182878	130182	58973.9	126039	103646		321337	169360
P56134	161234			30823.9	983478	691995	464231	107299	118044	320354
P56134-2											735280	600046
P56192								17073.8	25474.3
P56199	60753.7		49520.4		334242	295082					114748
P56385	104291	116721	101196		365180	454859		359994	287844	1.02419e+06	492083	443666
P57053	458988608	8.22155e+06	330812448	14824206	741368640	674175104	576850048	13287615	12442091	31140327	61389180	80941584
P57088		18621.7			216846	143700		70671.5	84078	134340	174739	69384.1
P57737			65158.2		36245.7	98995.2	68541				147963
P57764					143368	259056	218634			221534
P58546	703444	152664	566901	70083.9	472883	585692	428407	568515	574252	902680	714725	575949
P58876						4600491
P59665		5.3342e+06		664375				8889767	4292113		13070574	26002156
P59768											615538
P59998	1.3209e+06	1147555	1.2089e+06	342642	4.15818e+06	4431847	3.58575e+06	2940442	2.96051e+06	4971921	3.91902e+06	3.4375e+06
P60033								20074.8	23431.3		98270.8	24633.1
P60174
P60228					62332.4	74544		94506.7	147147		125387	107711
P60468
P60660	6.92945e+06	2.2148e+06	3.68429e+06	840468	12982508	8098284	10033359	7.12638e+06	6049821	32372208	11795644	11092666
P60842	1.59534e+06	791126	834839		1.54482e+06	1.59454e+06	1448817	943448	601861	5.13573e+06	1.8457e+06	2.15829e+06
P60866	475751	256286	509957		1.35212e+06	1.21406e+06	1.26878e+06	983836	892259	1.75791e+06	1221724	879593
P60891											431681
P60900			369057	17710.1	272410	226642	257732			418236	435865	355967
P60903	139614	97712.6	251686		1.00831e+06	339233	466030	273747	125453	882744
P60953		72712.7		30057.7	378429	565408	402569	730220	305695		1.09569e+06	807033
P60981	292977	65432.1	200990	9974.41	325556	154709		476546	304132	1.05648e+06	719999	460201
P61006	99160.2	101281		149484	444040	647486	375634	67831.9	97334	370497	482275	288906
P61009				1347.79							469413	463439
P61019						208430	127365			498454	56927.5
P61026	418256	219476		22388.7	996518		1.03256e+06	148329	196225	347962	744787	905324
P61077
P61088	1.06702e+06	387249		654566	2150159	2.56523e+06	2.07505e+06	613583	507887	2.94884e+06	2.048e+06	1.48109e+06
P61106		40243.7			206830	238404	253924		1.40111e+06		1.8963e+06	1.5291e+06
P61158	1.47766e+06	805281	1.62696e+06	67590.9	3.12589e+06	2.13538e+06	2.30303e+06	1.16193e+06	1.3982e+06	2.04077e+06	1.93924e+06	1.99213e+06
P61160		813953						1.74261e+06		2.9573e+06	1.56428e+06	1867640
P61163		20954.5		2500.83					32802.4
P61165										139265	50610.5	105760
P61204		234310	435678	60965.4				2.57847e+06	3.00033e+06	11852457	1.44605e+06	1.42436e+06
P61224	323264				1.5144e+06	1.07493e+06	1.17364e+06			1.70248e+06
P61225		58856.2			228511	334094	182887	48427.5	48965.6		153803	134090
P61247	1.58492e+06		1.19065e+06							4.26518e+06
P61254	555283	264369	463092	27450.9	979198	786161	992372	593885	687187	542684	682868	726833
P61313	278365	401891	352068	174423	1.36575e+06	1.45536e+06	1.32315e+06	1.80328e+06	1.99956e+06	3381870	2.44077e+06	1.9563e+06
P61326											33469.4
P61353	199009	114898	206780	40941.7	931948			577093	584754	822137	619089	674807
P61421	79710.2		111931		326021	471086	511663	280166	178414		308065	252432
P61586	719038	552645	575739	85923.2	843274	1.28105e+06	707436	953041	967214	2.04223e+06	1.38371e+06	1414933
P61604	549414		377482	175265	2.88625e+06	2.78955e+06	6919305	2455452	1.95628e+06		2.22676e+06	2.10729e+06
P61626	242966	438021	223937		1329050	903256	981169	707052			1.39038e+06	1.54361e+06
P61769	408686	227845	496106	99644.5	769542	636198	724858	886327	805870	1.26532e+06	1.44445e+06	1.02105e+06
P61803	123374	41062.6	162166		317650	266905	319597	131144	120484	392116	489096	347530
P61916											652476	914006
P61923					80731.5	151416	183293		52542.2		251030	217556
P61960	51502.4			31823.1	225660	404100	131276	342320	137291		496904	282287
P61970	180599	151766	205190		540884	562052	534729	1.11608e+06	914924	224298	298796	267483
P61978	3.22571e+06	1.12711e+06	2.66294e+06				3482654	2.74244e+06	2.34802e+06		4.657e+06	4.20085e+06
P61981	683520		532855		1.09734e+06		1.21755e+06	1.3031e+06		1121280	2665513	2.73852e+06
P62081			349711		1.02063e+06	774604	1094959	707973	975014	1.625e+06	823154	983555
P62136			39971.5			336939	247515	169148	123492		236963	127566
P62140								146013	192813	248537	294017	185594
P62191
P62195		35862.1								427790	93319	54036.6
P62241	458833	236723	563211		999999	918458	900271				690543	488995
P62244	322019		501331	96894	1053887		813947	638223	913767	1249785	903259	898809
P62249	1.18755e+06	776072	1.53412e+06	148674			3.05262e+06			4.18425e+06	2.10825e+06	1.52635e+06
P62258	6857342	3.20779e+06	5.4128e+06					3.75061e+06	3392445		2.21331e+06	2.15405e+06
P62263	1.02783e+06	449367	943517				2.11402e+06				3.47169e+06	2.78712e+06
P62266	233564				976691	1.24855e+06	948484	1.46465e+06	1.83243e+06	1.89284e+06		611425
P62269	1.0114e+06	770010	920935		2.58877e+06	2.77817e+06	1.77592e+06	4.40522e+06	5.08086e+06	5534768	2.57468e+06	2465918
P62273	26872.5		16812.4			100386	215880	160029	134599		99290.1	122777
P62277	730998	377097	866568		1.35104e+06	1.24836e+06	748493	855090	929104		948386	976267
P62280	321950		393413		622003	584018	661107	747937		1.06035e+06	1.09047e+06	1.16493e+06
P62304	644583	224259		60745.8	1339644	1.38285e+06	729298	743307	577718	1.30032e+06	778096	429607
P62306		34252.4									218734	126963
P62310		25952.7	178034		484490	418537	393399	226594	233636	362070	156440	138916
P62314	120435	60110	146280		516238	366936	437482	178130	162548	583648		282416
P62316								1.2286e+06	639771		203273	139148
P62318	635938	217039		57163.3	911965	993635	759319	1.09462e+06	1.07419e+06	3115588	1.53124e+06	1.32645e+06
P62328	6226882	2.44515e+06	4.28251e+06	975506	7.4743e+06	11732766	10551648	11719496	15147379	8.11093e+06	13449217	19152318
P62330				35097	113002	38499	36571				35494.1	68633.2
P62333								164227	145294	273447	135397
P62424	569130	259512	578912	66873.3	986996	876480	770045				1.85966e+06	1.57143e+06
P62495				28855.2	265477	269133				386395
P62701	420279	86578.4	418518	49554.9	1.93234e+06	1919494	1.5348e+06			3.19866e+06	1.84064e+06	1.63634e+06
P62714								203773			410219
P62750	1.2583e+06	677901	1.38877e+06	111228	2.17218e+06	2.51316e+06	2.34332e+06	885509	743173	2.92429e+06	2.9125e+06	2.30063e+06
P62753	514036	189887	545921	118834	1.339e+06	1.12429e+06	1.02917e+06	865733	872519		1.39601e+06	1.19429e+06
P62805		83321248	125602288		200234912	182084368	170666192	249646720	233802176		226801920	254143536
P62820		120115		35481.5	875958			353090	269490		2088345	1.00795e+06
P62826	513214	366060	537326	92487.5	955135	1.27116e+06	1.47041e+06	685358	690248	2.08475e+06	780077	1.08631e+06
P62829	119568				772267	117738	694439	666356	557622	913975	1.62954e+06	1105916
P62834								790222	894198		708164	982779
P62841				18273.9	68575.5	49276.2	119753	117293	271978		206385	241237
P62847	386130	104945	255040	25851	726758	487541	757228	386014	590720	1.08774e+06	217188	317868
P62851	1.23857e+06	672492	1.2346e+06	176551	2.82718e+06	2.41055e+06	2.82615e+06	2390062	2369845	5.63055e+06	2.74424e+06	2.0341e+06
P62854		338574	801308			1.11825e+06	1.96196e+06	710465	1.21658e+06	2.34736e+06	1.64947e+06
P62857	89025	150943	61682.1		714269	733796	2040838				1.89414e+06	1.90203e+06
P62861	369163	97198.5	373563	42518.3	901843	631516	664180	625182	530384	2.43432e+06	794945	579366
P62873	353238	93150.4	363839	35631.6	1.98924e+06	1.56455e+06	1.47186e+06	303428	327521	3.28667e+06	2.82242e+06	2612701
P62879											2.90136e+06	3.07083e+06
P62888		255288			175423	178199	254906	394594	448755	116569	1.03434e+06	871615
P62899	405238	229099	442755		1.71746e+06	1.63761e+06	2.07975e+06			3275570	1.88473e+06
P62906	422854	252004	423230		2.8478e+06	2.5113e+06		5490259	5.2109e+06		1.07998e+06	988917
P62910	207948	68305	150360	35616.5	273630	287701		319688		624103	666212	738655
P62913	1.12559e+06	410790	1.19341e+06	91345.2	1.40905e+06	1.76474e+06	1.65333e+06	780163	779579	3.1489e+06	1.98135e+06	1.36761e+06
P62917	1.02909e+06	514208	1.30484e+06	188161	1.91634e+06	1.73684e+06	2403146	2.38088e+06		3.18229e+06	3191108	2.93295e+06
P62937	9015686	2444110	8834020	862248	17904060	15100067	16270060	8424212	8.09543e+06	25406110	14533745	32204590
P62942	670625	321942	496989	105894	1.63009e+06	1.29411e+06	1.27056e+06	1.16947e+06	1369237	3215836	1.80082e+06	1.64374e+06
P62993		80905	52194.5	46326.3	210145	208089	254866	702644	512915		508264	439370
P62995					146210	82796.8	119888
P63000	326602		550391	19122.6	533363	514900	593316			855164	669368	580088
P63010				18565.5		44694	75959.6
P63092								70949.1	121161		105970	86942.2
P63167										317599	463298	454775
P63173	374754	206420	333725	45131.2	883069	758296	769924	669271	606277	1.03393e+06	3.7957e+06	3.39652e+06
P63208											115573	65500.8
P63220		140207	232798	17555.2	295899	202230	219444	245611	234607	738629	506004	474354
P63241	96950.3	119816		23275.2	697721	590296	1.04141e+06	262686	416319	512316	341529	438737
P63244	652265	258472	584971		2.26055e+06	1.60588e+06	1.88852e+06			2420617	1.06205e+06	882425
P63261		2.12242e+06		202905
P63267					84144792	36990720
P63279	253565	60750.5	218537		380131	409896	255592	210165	148933		299609	245817
P63313	2.49248e+06	1.1349e+06	2.30483e+06	165514	1.90421e+06	2917298	2.70684e+06	1.89725e+06	2.1508e+06	1.30973e+06	3.2566e+06	3.19354e+06
P67812		13804.7	79094.8	16577.6	266380	188854		85232.6	148380
P67936	1.07651e+06	4.32301e+06	1.20757e+06		23970574	15668932	20329836	4.07369e+06	1.99871e+06	23600848	11518056	10266973
P68371		1.59286e+06									5624706	10056533
P68402	438659	195601			867311	1.03035e+06	451174	392509	644347	1.59743e+06	444366	663342
P68431	11050319	12807874	4.29726e+06	2.95512e+06	40078908	29087820	27420752	50542424	34518328		62155088	72759128
P68871	324045017	482083961	67873313	68360025	2402475008	1823868160	1937117056	514710681	154747865	2459787801	484965721	1671411865
P69891		155072										839860
P69892	624966	637015	127235	60791.3	1.26363e+06	1.06667e+06	1308520	1.01001e+06		1.5681e+06	1.6123e+06	4704137
P69905	114411553	224015648	53883560	14431150	281283705	207182617	199437817	210122393	73740017	846982297	337149408	1045583104
P78371		2.19407e+06							364375
P78406											83880.6
P78417	495799		441332	105579	1.0322e+06	1083259	599003			2.10314e+06	1.41172e+06	1.43448e+06
P78527										1230656
P79483					664043	534479		747864	646214	584071		1.27147e+06
P80217				7612.35
P80748	3.5247e+06		1.6031e+06								2.62088e+06	3932103
P81605	496190	303230	157959	84382.9	947005	856925			140803	1.47029e+06	745414	1776404
P82930					46576	51004.6
P82980	229093		203531		222377	318688	220292	275146	400752	405271	221836	258569
P83731	980537	360535	1.146e+06	171434	2.21135e+06	1.7319e+06	1.89159e+06	1.13684e+06	1.22653e+06	4.82114e+06	1.88589e+06	2.38699e+06
P83881		18263.4							186956
P84090	1.85112e+06	1.04305e+06	1.41969e+06	247939	3.03979e+06	3.28024e+06	3.23268e+06	2.29604e+06	1.81712e+06	6.15013e+06	3769626	3.6977e+06
P84095	201909	117829	267831	48024.3	335822	463203	686950	352430	311511	574911	550816	505015
P84098	443859	308208	558028	122838	1.46152e+06	1.31151e+06	1.48084e+06	1.62235e+06	1.73614e+06	1.77647e+06	1.62662e+06	1.25688e+06
P84103	2.21608e+06	1.18695e+06	2316276	252134	4.7635e+06	5328831	5.14515e+06	3137327	2730986	6.34799e+06	4.19237e+06	4.63812e+06
P98095									55951.3	275411	209691
P98160					3.63837e+06	2.08672e+06
P98179								105318	359607			754054
P99999	75004.5	191061	80383	31129.4				185814	182967		249101	200824
Q00013		128320		34996.3	322421	388494					325730	802593
Q00059					277681	282386	281296			227622	542176	321755
Q00325	305257	193729	416793	217715	1.38684e+06	1.15155e+06	1.1086e+06	1.51769e+06	1.29987e+06	3.0265e+06	3.18402e+06	3465774
Q00341		151230					441752				357452	328300
Q00577					64297.4	43474					27749.5
Q00610		621523	500969		4.97257e+06	2.26512e+06	4661149	1.38202e+06			2222627	1.9734e+06
Q00688						146304	221817
Q00765			45032.9
Q00839	2.66928e+06	1492886	3.07856e+06		4.86927e+06	5033279	4.59397e+06
Q01081	66504.4		76485.3		203950	125921				478056	432808	221242
Q01082
Q01130	926288	271737	858827	59999.4	1.64514e+06	1616376	2.11345e+06				1.86986e+06	1.82619e+06
Q01469	614844	278504	542217					978491	646040	1.39495e+06	1.25298e+06	1.19022e+06
Q01518	1.64071e+06		1.63653e+06	223581	2769063	3.35939e+06	4086015					2.8421e+06
Q01844					434956	213218	426465	183223	152331	516043	199662	148857
Q01995	7898734	1.1329e+06	1.68713e+06	591240	12404798	3.91544e+06	7135375	2.65899e+06	1332157			3270283
Q02218		51877.2	119323	24456.1	110777	102768	211077	141484	68052.3	464036	1.02264e+06	898607
Q02252	230379		114395					97608.6	85301.3		161737	184091
Q02413
Q02543		79308.5	88112.5		479695	358204		132560	379776	759936	180409	214164
Q02790
Q02818	14987.6		9736.83					72792.3	59963.4	369617	112639	86888.9
Q02878	1.76195e+06	668812	1550301	189269	2.92455e+06	2.21203e+06	2.60032e+06			2914091	2.39249e+06	2.37521e+06
Q02880					91463.2	77917.1	52205			229990	39784.7	47584.3
Q02978	61841.8	50226.3	54379.8					310606	274019		345343	304852
Q03135	150277	57446.2	84899.9		404919	187251	191546	152719	100279	1.01765e+06	305325	366034
Q03135-2											101744	66770
Q03252	1.23509e+06						1.28292e+06
Q03518	163386	93897.6	157785	30865.2	280619	241944	182119	360912	287132	552656	358382	255582
Q03519
Q03591											411631
Q04637					92804.5					125997
Q04760	331315	179055	211700	32699	433027	282146	694184	521488	502995	783036	491378	581444
Q04837	208367	136477	235286		384213	338671	354501	225830	247783	813749	550135	593454
Q04917				69200.5				610432	529445	715530	1.30893e+06	1110939
Q05469	23779.8	23488.1										78759.7
Q05639								10108875	11831245		25710562	25982282
Q05682	1.18726e+06	319301	483314	49871.9	926705	675295	839350		263239
Q05682-4											516522
Q05707	9394429	5.43803e+06									12826563	16660961
Q05BV3								304048	358103
Q06323	1988407	880691	2.1704e+06		2.77684e+06	3483890	3.08954e+06			4258032	4513093	4.11145e+06
Q06828								240239	158097		321359	452072
Q06830		1.18699e+06	2.37485e+06	682522	34414008	19036023	19237621	9708424	8098424	11688382	8.36065e+06	7624166
Q07020	1.19984e+06		1.00503e+06	130726	2.66925e+06	2.53781e+06	1.59929e+06	1.86457e+06	1.80607e+06	4742904	2.72632e+06	2.57046e+06
Q07021					616714	1.34645e+06	691986	295754	177198		292156	439855
Q07065				23563.1	256943		315620				145048	148394
Q07092	111238	73054.4	140761	7933.78	279442	224463		153562	214622	501730	342542	488132
Q07507	94091888	35005512	66436744	5765734	98240344	110558064		185633408	184541920	359777184	127824024	148928048
Q07666	323596	128859	268912		545992	845662	785100	298917	350421	246720	492604	466187
Q07812			43009.3		94537.5	149149	203605			221502	274079	284207
Q07954		71593.7			230184	209942	178299	88709.9	68880.3		90473.1	114023
Q07955	241845	174966	253929	34031.1	613869	549185	500854	527971	439938	897109	570252	549265
Q07960	357545	138799	313858		507056	593534	526110			1.19933e+06	700009	450266
Q08211												779372
Q08257					1.11368e+06	1192932	99204.4			516991	353135	345018
Q08431				19135.6	217145	92827.5		143287	20470.4	175974
Q08495											46380.8	64945.2
Q08945								168394	91686.7		190344
Q08AF3	130607	105726	156455		223193	178407	170467	118384	104960	224545	169851	132627
Q09028		98565.4	156904	37531.2				310050	297655	1.02115e+06	277315	297374
Q09666
Q0VGL1								69097.4	70524
Q10567			68772		128682	163769		133086		637693	311796	258650
Q10588					143141	142576		65166.8	32276.2		121531	206602
Q12769									12205.6
Q12805		385512				247712	379199	468568	193084
Q12874								76416.7		108628
Q12882	148213		136753			134968	126294		163984
Q12904								112968	41480.1
Q12905	541541	283411	672824	65152.4	1.40347e+06	1.30757e+06	1.38249e+06	676044	615946	786754	809957	707597
Q12906		327887					586504				866140	723898
Q12907	105527		98210.5		160294	159244	93148.5	123569			257323	215727
Q13011	356944	197126	306033	62848.8	1.08945e+06	986968	1.01884e+06	545794	605608	1.8126e+06	925767	1.01244e+06
Q13043
Q13045					119341	179680	273676	122401		194532	153321	82564.9
Q13057					99599.7	116686	81491.6	76562.2	87636.8	48580.5
Q13098						187653					119327
Q13131	102010										130500	97919.8
Q13148					186186			79583.5	101492	390928	242202	152097
Q13151					39278.6	33345.3	47836.8	63584.3	94911.4		282287	236039
Q13155					68381.1	66337.2	112767		24221.4
Q13162	712620	332971	798439	64177.3	1.4766e+06	2110884	2.34277e+06				2.01244e+06	1.71358e+06
Q13200				10017.1	147500	271202	240365	94379.1	51490	161669	114876	127206
Q13201		71247.3			266075						283300	270688
Q13228	733678		373338	32275.9	903301	687019	1.07417e+06				815413	1.37799e+06
Q13242				10895.2	172152	138274	299198		64090.8		125978	164203
Q13247			722184	85356.6	1.35875e+06	1.20081e+06	1.45564e+06	675838	618359	3174798	1.17422e+06	1.00544e+06
Q13263	119593	78192.7	166030						269361	676105	361927	287287
Q13283									174511	87233.7
Q13347					18131.2						178024
Q13361				51015.1	693813	306782	532046	846688	803451	1.49249e+06
Q13363					972603	837761	700791
Q13404	608798	309396	557937	62346.7	599922	957364	480107	440510	451959	999366	879185	926930
Q13418			127841	35125.3							404026	518179
Q13423	145206		133113	23822	199911	307362	254652			716404	405626	378732
Q13425	47437.5				366692		272344	365325		377482	207491
Q13435					45883.9	136025
Q13445					58470	94145.9		30799.5	60833.4
Q13451								167536	95734.7	100090	148241
Q13492	56596.6				199471	280204	160823			334275	345319	190780
Q13509
Q13510			107554		138564	189337		273834	384428	115311	318845	275693
Q13547											82423
Q13557						151997	132107	129929	129438		198285	213464
Q13561							422107	287348	278175		271365	167970
Q13576				12180.7							144642	118022
Q13595					119275	72521.6		1.80164e+06	1.70574e+06		150908	30729.6
Q13596					124419
Q13630					117160	137200		121281	127235	272044		137643
Q13683	141115	45187.2	69713.4							592558
Q13724	52872.8				368330	401018	398865			399942	363263	351459
Q13813												848212
Q13838	1.26525e+06		1.62206e+06	109500	2.50239e+06	2.53428e+06	2.90111e+06	559730	703711		2.30285e+06	1.18553e+06
Q13867								183630	106305		198679	161803
Q13885	1.36765e+06				686114
Q14005	147251	219902	142350			168318				896886	341821	325758
Q14011				4874	485069	244636	457838	104764			270480	260699
Q14019	1350951		1687073		2963956	2.99799e+06	3.21139e+06
Q14103	2138719	1.04052e+06	2.12884e+06	179704	3.63337e+06	1.71199e+06	2.83151e+06		1.04701e+06	4.20138e+06	3.10544e+06	3641666
Q14108								163913	164370		117581
Q14112	615668	382813	321290				1.10108e+06				853965	1.07977e+06
Q14141				36934.6	671680	618062
Q14152	186858	78055.5	175362				347951				357357	400357
Q14165											223058	119733
Q14195		173275		31176.9				254945	196213	2153937
Q14195-2	639815		326855								381528
Q14203										156579
Q14203-3											124539
Q14204	192120	92453.8									239657
Q14240			82789.1
Q14247
Q14254					47001.6	50603.8					108646	149211
Q14314	232650		276185		1.63178e+06	818603	416454			764198	759704	1.19593e+06
Q14315	369544				447126
Q14344	61757.9	54738.1			138229	169980		98884.4	96801.9	588405	710118	611160
Q14498					554762	329269	185098				410370	334650
Q14554
Q14624	265298	112631									422029
Q14683								315959	349747	995809	221051	170076
Q14697		712593	1.50323e+06								2209023	2.38616e+06
Q14699					535727	154642	176966
Q14728					48529.3	27879.8	29476.4				63791.4
Q14738									38121.7
Q14739	273935	199099	379425	48524	930623	935063	748448	709057	572866	1249887	460732	386433
Q14761	178457	96882.8	229840	17840.9	362624	369890	279134	292294	338695	640352	249462	192269
Q14764		143662			489410			721214	621956	1.31582e+06
Q14766												117124
Q14839				16948.6						388378
Q14847		839301	1.01602e+06	178330	1.80663e+06		1.62683e+06	507070	565191	3400076	2.41122e+06	2.34087e+06
Q14956				31274				707470	859378
Q14974	222962	119210		69822.6	940070	1.31755e+06	1.24668e+06	272589	299053	1008595	781611	669252
Q14980	186420	66408.7	168965	23108.1	374398	368418					418770	377795
Q15005	151312	36727	170518	23753.3						279661
Q15008					155183	91618.1	64697
Q15019	313052		263519	22654.7	1.31856e+06	1.38827e+06	1.11114e+06				1.67173e+06	1.37311e+06
Q15020											77298.3	35741
Q15029						22740.1	105101	59958.8			45534.7
Q15046			102747		60225.8	26984.2	39939.2	97377.7	129041
Q15056		29048.7		9025.39	50175.7	106946	86075.3	230962	149597	494476	277877	151378
Q15063					46333044	27095300
Q15063-3			6451321								146667360	112566320
Q15063-4	263943		406178								640436	407558
Q15080										49846.6		48167.4
Q15084	1.89168e+06	899781	1.82702e+06								5487911	4.00933e+06
Q15102	201784	114387			404710	480527		286611	268582		362373	363785
Q15121					31309.4		26609.9
Q15124	700711		143326			234492
Q15149	357553	264339	337414	59987.3	849525	731362		685926	501459	1.97153e+06	889800	1.69536e+06
Q15181					1.73846e+06	1.86792e+06	2.80399e+06	1.01953e+06		1.61643e+06	1.02607e+06	731798
Q15185											1.07131e+06	970157
Q15233	544821		560169		491405	527062					1271284	1.62587e+06
Q15257											59410.2	44922.2
Q15286	46426		452395
Q15287	184139	66805.1	158173		116845	115276	88854.6	193092	342711		147663	231705
Q15293											87795.3	53627.8
Q15365		463420	138951		2.50918e+06	2309156	5.98292e+06	2.14067e+06	1.96991e+06	4.23858e+06	2.61678e+06	2.14219e+06
Q15366	395743	284438		72497.8	808691	1.18279e+06	2258773			1.74615e+06	1.37089e+06	1.03823e+06
Q15393	247570	142389	151808	17863.7	283978	270688	239733				375305	471564
Q15404		35747.3	45578.4		224439	91436	98139.9				357078	316713
Q15417	479119									474936	237131	233779
Q15424					187064	138416				157973	156992	129213
Q15435	66975.9	21006.8	87320.5	11158.8	175714	255090	260974			257120	147823	143995
Q15436	89763.3	73844.5		24133.6	400349	632483	357615	255040	205963		418964	153265
Q15437											161174	128022
Q15459								110054
Q15582	12181858	8539290	8656483									40903872
Q15637				15950
Q15691	23575.8	19049.8	23239.7		185359	218555	134856	76860.6	69459.8	389020	339100	281573
Q15717	295835	157201	336590		429626		259099			1431763	806528	752381
Q15746	581183	106387	162127						321691		275224	286682
Q15746-10	63458.2
Q15833										107386
Q15836											285256
Q15843					134899	41762.1	222325	77906.1	47640.2
Q15907	312998	108421	335040		526278	523519	343575	160095	311795	662757	649726	509465
Q15942	516074		427227				666801			995041	747240	863933
Q16181	667467	297308		63555.5	821456	996096	421167			1.7018e+06	766551	675082
Q16186					31359.3	72452.4	106687				184630	46823.5
Q16363	110158	83151	31143.2		342532	178601	215707	123402	69532.3		245225	303078
Q16401		60514.6	64760.2		233504			220538	132786		424705	218167
Q16512						99202	160029				59047.4	39537
Q16527
Q16531								564136	428012	241409	104030	198365
Q16543								121717	142382		190116	197469
Q16555	499493	179486	435829		959676	1.19355e+06	1.09695e+06			2.45925e+06	9322015	19815488
Q16563	241011	328565	499001	47725.6	931657	667722		399899	310500	1.60348e+06	1.07106e+06	1.14012e+06
Q16576					336921		354474
Q16629		474047		91466.5	1.39176e+06	1.4998e+06	1.20333e+06	839978	711807	1933423	1.62924e+06	1.30811e+06
Q16630						84269.5	93341.3				194087
Q16647				9291.87						513234
Q16658		31845.6		12111			806362	118049	90124.4		190597
Q16666								119585	112892		352537	234152
Q16678								26387	38797.4
Q16698	280730	102194	210641	35668.5	525724	555377	529970	317763	213086	747710	367198	357596
Q16718								142970	85226
Q16775		31353.7			129886	67306.7		48286.3	40337.9		67333.8	87998.2
Q16778				884685
Q16795					247426	239111	234954	395367	402977	204248	189637	134474
Q16822					22145.2	39148.5	56072.7		35650.8	306655	99653.5
Q16836	501957	466411	305286	154742	1.892e+06	2.06242e+06	1.70929e+06	411948	579715	1.83522e+06	506335	1.43062e+06
Q16851	323298	88320.9	319527		448143	554040	770828				345772	180120
Q16853	1409627	498167	246926	115101	2755217	946920	2.28507e+06			4.79815e+06	626456	1.44248e+06
Q16864										280928
Q16881					21277.6	45716.9			45859.5		63088.1
Q16891				16593.6		250471			70086.5
Q17RW2											435879	391852
Q1KMD3	398740	242963	418920		736766		118225	365027		838412	856281	798597
Q2TAY7								33960.2	76488.2	124449
Q3LXA3												55758.7
Q53EL6		160997			626225	687124	652983	433906	391347		610670	527602
Q53GG5	138163
Q53GQ0				14575.6	65142.5	95482.9	76878	44845.7			81069.8	123352
Q53T59									50569.7
Q53TN4	426077	196643	297706	31448.8	693869	766364		420578	337439	715435	742093	778102
Q562R1	125177880	30714143	90321136		28237633	30661407	35739765			399454688
Q58FF8				7819.65	68201.5		243070	59896.5	195412		179032
Q5JTV8	200334	140424	180291	63345.5	551562	523252	470883			1.37923e+06
Q5SSJ5			194459				392453	1.02941e+06	717073		1.81266e+06	1493120
Q5T749											496667	393240
Q5T750										263039
Q5T9A4				11728.1	170912			52097.7			102577
Q5TDH0											56490.7	34959.2
Q5TEC6	66128972	33679129	42668908	20541154	78841937	106819361	125764393	98723753	163187392	410516128	211916416	208872016
Q5TEJ8						44888.1	102240
Q63HN8							127018	103468			130178	85115.5
Q63ZY3					150156	128450		87745	104938	102468	337361	178820
Q66K74								130098	55010.5	78564.2
Q687X5
Q68CZ2				2082.45						58802.2
Q68EM7										293200
Q69552	1.19381e+06
Q6DD88				6644.91						242733
Q6IAA8	189857		211365		30859	100100	117150	158819	129855	220917		81405
Q6IBS0				17619.9							354852	226079
Q6NUK1		55178.9		4198.96	43131.2	156406		200171	177721	275806	367476	364425
Q6NVY1					78030.5			65076.6	50926	238114
Q6NZI2	447429			62759.9				828091	525481		1.19433e+06	1.539e+06
Q6P179	65462.7	22173.7	87881.6					28493.7	56621.1	176926	209382	199183
Q6P2Q9	33452.6	24480.6	75990.5	18313.4	144094	180063	233410		226271		109871	117500
Q6P4A8				1128.84
Q6PCB0					311221	151421	124853					1.14599e+06
Q6PI48					73054.1	128075					72727.5	89596
Q6PIU2				30236.7						509974	408190
Q6UWY5	443210	214377			1.31759e+06	865899	413374				838136	1.03658e+06
Q6VY07
Q6XQN6	169461	57096.9	150833	11982.2	229626	348983	287043	115386	122342		217156	248210
Q71UI9-3	1.64126e+06		1.98557e+06								5.69104e+06	5830745
Q7KZF4		183713						380956
Q7L014	57356.5				81410.4	96206.3	103917		30630.2		142236
Q7L1Q6								663524	693736		4.17371e+06
Q7L2H7									17928.4
Q7L576	137770		138283		124370			141849			376556	256314
Q7Z2W4											165124
Q7Z5L7											254069	186614
Q7Z5R6											62620.3
Q7Z6Z7
Q86U42	443454		457245	27344.6	869542	1.056e+06	799332	168454	102142	702663
Q86UE4						49951.1					289417	232643
Q86UX7	1.22294e+06	558947	1.2899e+06		2.03401e+06		1.96195e+06		1.11925e+06	3.35661e+06	2.75359e+06	2.38294e+06
Q86V81	294025	182883	311030	26369.2	747580	646515	780784				440218	355211
Q86VB7	205752		202848		288715	339537	358588				1.24005e+06	1.02181e+06
Q86VN1
Q86VP6										1.60436e+06	639015	639106
Q86VR2					271694	194299	108503
Q86WV6											152824
Q86X76			29087.1						81308.4
Q86XP3
Q86YV0					75430.7	78851	97777.2				75913.9	34428.9
Q8IUE6	363771552	196937824	356931136	1263207	759891648	794816768	689102464	574044416	442767552	982994880	579597696	425385888
Q8IUX7	54037.2		51916.4							104174
Q8IV08		89330.9		20260.3	264800	402595	304346	163068	178829		343799	199143
Q8IWW8
Q8IY67-2											186493	144561
Q8IZ83			70057.4				167949
Q8N163		47966.4			104956		39890.1			225097
Q8N1F7				6329.62	71160.6	125908	83950.7		39784.8		123503	171898
Q8N1G4	136889				90751.9	195362	156758	101057	73727.9
Q8N257		5443766			22872740	19919116	17719742	10262269	10523337	18123750	13654560	13682020
Q8N2G8					28569	34768.1	11335.5	33294.8	26084.6
Q8N2S1
Q8N2S1-2											123255	199191
Q8N4P3											95537.4
Q8N5K1					522398	370541		299791	325353	1.10628e+06	285377	221830
Q8N684
Q8NB37									76425
Q8NBJ5			122640		152041	175556	232055	156000	228078	843889	159011	324192
Q8NBS9	2637336	1.18948e+06			6.27152e+06	8280541		3.70987e+06		7292013	5275701	4294111
Q8NBX0										450842	230135
Q8NC56											66227.8	54489.3
Q8NE71									10023.9
Q8NF50						32402	30332.6			41483.1	117403
Q8NHV1					30193.1	53291.7	60382.3			119166	119671	123356
Q8TCJ2					19344	19482.1				776157
Q8TCT9				6187.97				157008	230060
Q8TD08								379601	271343
Q8TD55	15820.8		6171.32					88151.1	90494.5		98734.4	119184
Q8TEM1		50156.3			149640	150317	189214	77810.9	46582.4	173282	394742	214547
Q8WU39	1.58119e+06		1.55796e+06	364095	1.93852e+06	1.99388e+06	1.35673e+06	2.37575e+06	2.64573e+06		3948251	3.23116e+06
Q8WU79			122208	9227.13	152617	174099	201309	81059.2	59489	361882	196921	133142
Q8WUM4		93952.1
Q8WWP7	43249.9	16976		16905.9	89284.6	53803	97959.8				199675	138045
Q8WX93	339388				490561	184050	440848	245982	140941		292958	178555
Q8WXF1								108194	74903.7	257892	199783	267794
Q8WYA6					28764.1	38745.8		42514.4	62536.5	100394
Q8WYJ6		33268.9			80363.5	140657	164366				80857.3	77660.7
Q8WZ82
Q92499	9736.79		26429.2				247277	147804	171317			203542
Q92522	633152		505791	39916.9	1668954	1.55119e+06	1.04184e+06	789249	723392		1.01394e+06	1.08911e+06
Q92530										223883	77503.9	85435.6
Q92556											30310.9
Q92597				13717.4							48521.6
Q92599								141054	181330
Q92608							50235.9
Q92616						171652			64846.7	95635.7
Q92619	92758.5		87323.5	7142.85	114282	147183	170418	74564.5	72868.1
Q92688					169705	50601.7		153091	181194		203094	185875
Q92804										2.83117e+06
Q92841		564925	1.49317e+06		1.96637e+06	1.96462e+06	1.61318e+06	2.61779e+06	1.16775e+06	5.33065e+06	1.83259e+06	3.45198e+06
Q92878								26942.8	26868.2
Q92879					68466.6	87875.2				148730
Q92882	263186	163112	280902	40904	577900	754704	725591	251042	301558	568748	335650	283502
Q92888	102736	44620.8	103218	24731	142685	247365	181496	158379	101129		423003	214086
Q92890								34217.2	22309
Q92930	73085.1	24238.1	35501.2		1.49814e+06	700469	1.17463e+06	340870	292182	535920	663824	495649
Q92945		345561		44339						4284775	1.94895e+06	1952456
Q92947				20212.2	75396	61122.8		129681	77371.7	134897	177234	347901
Q92973					105502	98363	148193			159620	43154.9
Q93009
Q93052	101789	33229.6	53962								144459	131054
Q93084		73560.4			241811	264149		413912	302633	556894	381358	416342
Q969H8				19975.6				61104.2	76208	77852.2	145002	68369.5
Q969V3					64739.1	68722.5	96229
Q969X5				18799.2	145838	200873	193927	187568	102504	210290	130526	156590
Q96A08						81728
Q96A26								32718.9	46061.4
Q96AE4	523143		441561		348070	368585	381324			3.18566e+06	551690
Q96AG4										275161	147871	113228
Q96AZ6					67126	49934.5	64969.5	70157	140682	237166
Q96C19	242206	113578	233874		689583	659445	839504	196075	346542	725846	392732	293640
Q96C23
Q96C86					169188	98644.1		245457	276403	170638	150735	178693
Q96CW1		73959.2			430546	416136	363919			720383	431476	454486
Q96CX2	276696		310194	59596.3	1.53193e+06		1.15032e+06			1667023	1.5187e+06
Q96D96											322702	139770
Q96EP5					204175	215666			171976	584560
Q96F15								6756.3
Q96FW1					208775	303168	291624				281334	136058
Q96G03					513494	247710	474989	183755	237663		315367	243198
Q96GZ6-5
Q96HC4	50908.7	32802.5	44605.6	14890	156316	80640.1		113745	67171	243567	87652.3	73302.4
Q96HE7				13110.7	94474.2	133727	127321
Q96HY6				4340.97							160204	117654
Q96I24
Q96I99	196186							63152.4	68470.3	588622	121244	132207
Q96IJ6											106942
Q96IU4	209547	64626.9	216159		236957	287620	291438	218699		871115	611429	391203
Q96JB2											53251.9
Q96JB5				8463.09
Q96KP4	1.36062e+06	384255			2.20466e+06			2.12042e+06	1.51122e+06	3.2155e+06		1.78925e+06
Q96P44									84270.4		76151.1	74953.3
Q96P67								54307
Q96PK6					87855.7	130403	113620		410914		469056	372351
Q96PU8	51197.6	38855.4	66029.2
Q96Q06					198275							156386
Q96QK1		140676			694660	710618	713396				489893	419322
Q96RF0											212194	195787
Q96RQ9										257039
Q96S97					495659			150045	149575	398980	334419	223157
Q96TA1									7216.63	65290.7
Q99439	110092	148942			483583	431452	287099			330214	979172	868497
Q99459									1.2862e+06		69126.2	32820.9
Q99460					100067	122563	124325		109832
Q99497	909507	480893	953676		1.40902e+06	1.77181e+06	1.64443e+06	1.0672e+06	1.17802e+06	4.24568e+06	2.05332e+06	2.18669e+06
Q99536	699622						666245				1.36545e+06	1.35182e+06
Q99538										462607	554612	273927
Q99584								197527	300830
Q99623	417096		545697		1.43115e+06	1.22096e+06	566173			2.39614e+06	912164	1.0049e+06
Q99714			363723		551581	618342	402058			2.13205e+06	695148	644641
Q99715					898336	617036
Q99729					124931	167609	201857		116452	215316
Q99729-2	155967		250717								297259	254161
Q99733	103151		104382		279784	268752	265471	314991	310772	616378	403685	307897
Q99735		111684						126693	70104.3		124996	84874.3
Q99798	347928	292037		38880.2			547798			1.26422e+06	933471	795407
Q99805					136241	165134
Q99829		41506.1		23346.1	307839	443341	377662	161331	177130	885551	178062	183919
Q99832	29537		1.00483e+06			2.0676e+06		402455		4.12797e+06	431400	449685
Q99873					315420	222240	314831	94626.4	182831	349431	140085	51565.8
Q9BPX5	202413	100540	194179	20514.4	277623	260027	170793			470712	312533	357541
Q9BQA9									74276.3
Q9BQE5										125107
Q9BR76		180747						701011		2.04039e+06	736633	674120
Q9BRA2				9811.21	64581.6	107916		52902.2	84740.5	116320	65235.8	47254.7
Q9BRX8		47055.7			107538	94615.7	137969				116903	116789
Q9BS26	229696	107088	144615		450571	442646	531370	380118	344339
Q9BS40	103208		100162		233669	314504				334856	486922
Q9BSD7
Q9BSJ8	136686	87003.2	138100						271253	898704	867568	649455
Q9BT23		10561.2	39893.5								163963	103305
Q9BT78										222786
Q9BTT0	139535		275900	7788.86	110585	174784		134050	173145	449182	294395
Q9BTV4	84159.7		66677.6		210283	156662	161942	52922.4	89176.5	355308	122929	126236
Q9BTY7										73505.3
Q9BUF5		8431320	5189875	23989.3	14166360	17319168	15447799	168103	139923	22688363	212147	257270
Q9BUH6				12497.6					46204.1		179368	66916.2
Q9BUJ2								63818.8	60608.9	415191	535334	345661
Q9BUL8											159455	60750.8
Q9BUN8				13011.4	180137	164399	130552	67531.2	52876.6	156361	215264	145356
Q9BUT1					579080	271269		140469	156321		326714	211152
Q9BV40				2882.41		109704	111396
Q9BVC6	2.44459e+06	1.3309e+06	2098681		5292538	5.47306e+06				11007661	5777647	5.90335e+06
Q9BVK6		28742.1			172393		181414	130911	140654	1.06419e+06	299625	447582
Q9BWM7	246774		206440		418460	361041	326602		118375	583648
Q9BX66
Q9BXN1	97510.6				1.06123e+06	191020			317941		692191
Q9BXP5		49981.1
Q9BXR6								133837	130376
Q9BXS5	166238		82575.2							379669
Q9BYX7	22790269	141534	37226504	48994.4	206750	291840	582458
Q9BZF1					215730	345291		59584.7	40815.2
Q9BZQ8											3.41888e+06
Q9BZZ2					102601	137865		94934.7			76339.5
Q9BZZ5										675402	349880	286399
Q9C0E8					15896.1	18234.2
Q9GZM7	134493	210455	90799.8		1.1544e+06	550831	756550	549695	446278			853096
Q9H0E2				7898.63	77556.5	102310	121767	42023.9	19889.8	207685	214512	171417
Q9H0R4								51081.8	58344.6
Q9H0W9				7976.75				104336	56442		175837	84609.4
Q9H1E3	27428.8		45073	6270.1				70077.5	58756.2		300898	219639
Q9H1E5						156866	172805
Q9H223			200894				399040	274752	265793	684227	576945	457122
Q9H299	294374	222722	220121	103455	774907	1143477	922766	1.25988e+06	1.45119e+06	885321	1.56473e+06	1.73176e+06
Q9H3G5	253516	112190		38561.3							515911	382008
Q9H3H3
Q9H3K6			87349.7		177430	170854	160516	239690	165569
Q9H3M7					48149.9	44339	39775.7
Q9H3N1					41040.5			63877.8	34647		202186	184190
Q9H4A4			95911.6	18673.6	328011	312519	303741		283242	159755	217366
Q9H4B7											20687890	23365026
Q9H4G4	129052		145112	5932.41	289837	299970		184992	156332	564947	763439	986215
Q9H4M9					359049	164325	242219	224460			372143	359436
Q9H8H3	58037.3				834009	614517	435555	662085	568707	999668	1.57524e+06	1.14043e+06
Q9H930
Q9H9B4		87040.5		10788.2	455274	593893	418336				374477	261275
Q9HB07	104716		145819		80738.1	93309.2		91078.1	93090.7		176084	101966
Q9HBH5					31285.6	39749.3
Q9HBL0	392972	91215.5	240304		382729	299506	259513	248067		825032	203526	232359
Q9HC35
Q9HC38	139056	120947	118468		603859	847826	521538	184638	171701	830027
Q9PHADC9	214925		231821				287821				377858	239260
Q9NNX6										487415	763659	534384
Q9NP72
Q9NP79				22790.2
Q9NQC3	1.26217e+06		536561							4.13471e+06	996398	1193278
Q9NQG5		48658.7			398677	318779		105551	121801	237473
Q9NQR4			34873.5								128082
Q9NQW7						71995.9		496355	464913		187812
Q9NR12	762199	247953	212412	38149.8	512682	236476	560288	387903	138126	4.52256e+06	536396	296109
Q9NR31								236337	202532		187284	171578
Q9NR45										403204	229151
Q9NR56								286757	274383
Q9NRN5	417933	127859	305228	13636.3				261873			303266	328815
Q9NRP0								154536	45269.9		282084	128357
Q9NSD9											109029	76460.9
Q9NSE4											109618	38777.1
Q9NTJ5				5966.74				189683	155185
Q9NTU7								933735	844670
Q9NTX5						29279.8	68836.4
Q9NUQ9		64305.5		22961.1	325707	470510	375968	390881	600975	573272	472997	369395
Q9NUV9	1.0505e+06	515281	1.0917e+06	99449.6	1.0813e+06			1224337		2.52886e+06	1570276	1.50775e+06
Q9NVA2											737788	615452
Q9NVD7					121931	70050.2	46871.1				83531.2	80473.1
Q9NVJ2		154320	23498.1								277976	353581
Q9NVZ3	214060		87218		25777.4	24118.5	40925	170185	133984
Q9NWV4								77683.4	80829.2
Q9NX63				5484.76							217052	133658
Q9NY15			44723.2					182275			193211	111693
Q9NY33								99114.5	115433
Q9NY99												91276.2
Q9NYL4								161023	195757		50969.1
Q9NYL9											59266.1	37475.7
Q9NYU2			116903		136777	126287					77161.6
Q9NZ01												123428
Q9NZ08	123294	27791.7	166031		229694	273648	229411	92775.9			219635	160831
Q9NZB2								276360	119969
Q9NZL9	211298	101938	222484	18220.3		550437	535293		286993	319137	264396
Q9NZM1	128740		98926.6
Q9NZN4	518665	253653	337273		1.18205e+06	582196	638672	1.00491e+06	639854	1.22107e+06	832311
Q9P0J0					199050	429129	545957		6960.18			29729.2
Q9P0L0				30665.1							354501	289614
Q9P1F3	335352	160729		19662.2	686716	1.07217e+06	911190	229490		227920	246291	535966
Q9P258	77961.7	31683.2	99105.1		122305	155425	138486			273037	201083	171916
Q9P2A4	39940.5		55240					25626	40353.2		57485.8
Q9P2E9		138592			493845	624061				1.60184e+06	428683	360388
Q9P2J5							123069
Q9UBE0										76994.6
Q9UBI6				8526	934850	404245	609805				518525	265335
Q9UBQ0								21427.4	38100.4			25855.6
Q9UBQ7				15690.2	93831.1	117613				238315	175506	164189
Q9UBR2	211110	85634.3	277234			1.31434e+06	919085	372859	385798	761578	872147	713730
Q9UBT2					199079	220928	234082		152960	410386	333823	267056
Q9UBV8					94193.1	117466
Q9UBX5	795370	1.11585e+06	554844	182635	3.33134e+06	1.31334e+06	1373273	980021	323358		1.49282e+06	2.81508e+06
Q9UEY8								39284.4	38149.6	444458	475189	492451
Q9UGI8				13334				160020	182269	454629
Q9UGI8-2											265349	262991
Q9UH99						56729.6	82991.5
Q9UHA4				10987.1	354706	199195	80643.7	233788	169466	538862	196776	157111
Q9UHB6-3												151877
Q9UHB9												51050.3
Q9UPHAD8	117051	50189.5	103700		401625	471442	405102	277534	364534	1.55369e+06	342778	229718
Q9UHG3	44760.4	37705.5					271145	181760	147132	381771	135078	225576
Q9UHL4
Q9UHQ9			182491		294772	258532		163699	140832		147581	107747
Q9UHV9
Q9UHX1					361865	514367				359970	277423
Q9UI08										154586	166168	45870.9
Q9UI09				7412.45		72658.4	65509.5	60147.6			89310.5	82119.2
Q9UI30								124192			611406	435555
Q9UIJ7	109442	49509.3	121350		80584.1	36514.2	71552.3		303452	638660	473362
Q9UIR0								91389.3	105065
Q9UJ70	357445	153497						684825	772405			384027
Q9UJU6								165084			413635	232143
Q9UJZ1
Q9UKA9												845180
Q9UKK3
Q9UKM9		243550						703659	576877	1.60175e+06	512859	526360
Q9UL25	22638.8		19156.6
Q9UL46	663234	188907	835910		559026	471366	812631			1.08834e+06	348835	357918
Q9ULA0							228532		157818	128811
Q9ULV4	348086	118676	198758				440429			1.69284e+06	348254	389034
Q9ULZ3					142285	82975.2				276485	260124	141408
Q9UMS4		60766.9						319032			224479	152895
Q9UMS6
Q9UMS6-2	169589										64280.9
Q9UMY4	82235.5		52521.6		278345	336703		369024	198314		246998	204977
Q9UN37										401997
Q9UNF0											205403	153016
Q9UNH7		21145.2		8024.11	110483		102413					141692
Q9UNL2								11891.8	9396.04		162768	98813.4
Q9UNS2								33890	37595.1	126340
Q9UNZ2	291250		149866							446168	638759
Q9UPN3										107640
Q9UQ35			80178.2	30003.5	343564			119514	103145		228800
Q9UQ80	466659				800317	938139	890626	423112	504580		939560	998870
Q9UQE7												28107.5
Q9Y224					118018	108916	82546.2		47604	90557.6
Q9Y230	572253				609648	424151						363285
Q9Y262									57250.4		146510
Q9Y265				11128.1						167429	175933	135205
Q9Y285					155362						291860	145158
Q9Y2B0								17305	15635.5		110894	27066.3
Q9Y2J2											131478	98191.3
Q9Y2Q3	75939.8	65619.1	113319				595097				653117	635777
Q9Y2S2									55983.6
Q9Y2W1										426509
Q9Y2W2
Q9Y2X3										987760	243013	257504
Q9Y2Y8				19862				136074	101005		156669	97026.1
Q9Y315								659366	210788
Q9Y376						397166	145730
Q9Y383								152472	180060		214338	200342
Q9Y394					18509094	14711510	14671080	4462487	3.98597e+06		2.07795e+06	2.71509e+06
Q9Y3D6						127880	103045			60070.7
Q9Y3I0	270696	140830	363742				222056	225912	261296		327506	321270
Q9Y3L3
Q9Y3U8	727126	332101	532457	42612.8					226981
Q9Y3Z3	919461		980677							2.02649e+06
Q9Y490	892015	542681		74599.4	1.64989e+06	1.68387e+06	1.27837e+06			5090512	1.24632e+06	1.23925e+06
Q9Y4L1				35505.7	655156	693609	804067	426208	376911		433794	342246
Q9Y4W6										204282	42380.6	34890.5
Q9Y5B9				9555.57							96303.5	77011.8
Q9Y5M8
Q9Y5P6			40940.4			159748	155372			103187
Q9Y5R8									35313.6	217902
Q9Y5S9								22964.7	11899		100349	74624.8
Q9Y5X1			57972.9
Q9Y5X3		54602.8			278037		126609				472855	215156
Q9Y646										180446
Q9Y678											1.70121e+06	1.17175e+06
Q9Y696											78652	93255
Q9Y6B6										345300
Q9Y6C2		1.53991e+06									3.68453e+06	4.40708e+06
Q9Y6C9		51011.2		19455.2	317360	243982	196508		50308.1	360951	210562	211356
Q9Y6G5										228569
Q9Y6K5
Q9Y6M9								217017	185888	602883	148951	67031.8
Q9Y6N5				1821.58	53755.6	114935	240442	102726	81019			156696
Q9Y6W5				12365.6				44237.5			161748	137455

## Sheet: Peptides
HD_App_2_1				HD_App_2_2				HD_App_2_3				HMQ_App_2_1				HMQ_App_2_2				HMQ_App_2_3				HMQ_App_2M_1				HMQ_App_2M_2				HMQ_App_2M_3				HD_App_2M_1				HD_App_2M_2				HD_App_2M_3
Modified Sequence	Identified Sequence	Extracted.Mods		Modified Sequence	Identified Sequence	Extracted.Mods		Modified Sequence	Identified Sequence	Extracted.Mods		Modified Sequence	Identified Sequence	Extracted.Mods		Modified Sequence	Identified Sequence	Extracted.Mods		Modified Sequence	Identified Sequence	Extracted.Mods		Modified Sequence	Identified Sequence	Extracted.Mods		Modified Sequence	Identified Sequence	Extracted.Mods		Modified Sequence	Identified Sequence	Extracted.Mods		Modified Sequence	Identified Sequence	Extracted.Mods		Modified Sequence	Identified Sequence	Extracted.Mods		Modified Sequence	Identified Sequence	Extracted.Mods
(UniMod:1)AAAAAAAAAAGAAGGR	AAAAAAAAAAGAAGGR	(UniMod:1)		(UniMod:1)AAAAAAAAAAGAAGGR	AAAAAAAAAAGAAGGR	(UniMod:1)		(UniMod:1)AAAAAAAAAAGAAGGR	AAAAAAAAAAGAAGGR	(UniMod:1)		(UniMod:1)AAAAAAAAAAGAAGGR	AAAAAAAAAAGAAGGR	(UniMod:1)		(UniMod:1)AAAAAAAAAAGAAGGR	AAAAAAAAAAGAAGGR	(UniMod:1)		(UniMod:1)AAAAAAGAGPEMVR	AAAAAAGAGPEMVR	(UniMod:1)		(UniMod:1)AAAAAAAAAAGAAGGR	AAAAAAAAAAGAAGGR	(UniMod:1)		(UniMod:1)AAAAAAGAASGLPGPVAQGLK	AAAAAAGAASGLPGPVAQGLK	(UniMod:1)		(UniMod:1)AAAAAAAPSGGGGGGEEERLEEK	AAAAAAAPSGGGGGGEEERLEEK	(UniMod:1)		(UniMod:1)AAAAAAAAAAGAAGGR	AAAAAAAAAAGAAGGR	(UniMod:1)		(UniMod:1)AAAAAAGAASGLPGPVAQGLK	AAAAAAGAASGLPGPVAQGLK	(UniMod:1)		(UniMod:1)AAAAAAAPSGGGGGGEEERLEEK	AAAAAAAPSGGGGGGEEERLEEK	(UniMod:1)
(UniMod:1)AAAAAAGAGPEMVR	AAAAAAGAGPEMVR	(UniMod:1)		(UniMod:1)AAAAAAGAGPEMVR	AAAAAAGAGPEMVR	(UniMod:1)		(UniMod:1)AAAAAAGAGPEMVR	AAAAAAGAGPEMVR	(UniMod:1)		(UniMod:1)AAAAAAGAGPEMVR	AAAAAAGAGPEMVR	(UniMod:1)		(UniMod:1)AAAAAAGAGPEMVR	AAAAAAGAGPEMVR	(UniMod:1)		(UniMod:1)AAAAELSLLEK	AAAAELSLLEK	(UniMod:1)		(UniMod:1)AAAAAAAVAGVGRGGGGAEPR	AAAAAAAVAGVGRGGGGAEPR	(UniMod:1)		(UniMod:1)AAAAAAGAGPEMVR	AAAAAAGAGPEMVR	(UniMod:1)		(UniMod:1)AAAAAAGAGPEMVR	AAAAAAGAGPEMVR	(UniMod:1)		(UniMod:1)AAAAAAAVAGVGRGGGGAEPR	AAAAAAAVAGVGRGGGGAEPR	(UniMod:1)		(UniMod:1)AAAAAAGAGPEMVR	AAAAAAGAGPEMVR	(UniMod:1)		(UniMod:1)AAAAAAGAGPEMVR	AAAAAAGAGPEMVR	(UniMod:1)
(UniMod:1)AAGVEAAAEVAATEIK	AAGVEAAAEVAATEIK	(UniMod:1)		(UniMod:1)AAAAVVEFQR	AAAAVVEFQR	(UniMod:1)		(UniMod:1)AAAAAQGGGGGEPR	AAAAAQGGGGGEPR	(UniMod:1)		(UniMod:1)AAGVEAAAEVAATEIK	AAGVEAAAEVAATEIK	(UniMod:1)		(UniMod:1)AAAAVVEFQR	AAAAVVEFQR	(UniMod:1)		(UniMod:1)AAAAVVEFQR	AAAAVVEFQR	(UniMod:1)		(UniMod:1)AAAAAAGAGPEMVR	AAAAAAGAGPEMVR	(UniMod:1)		(UniMod:1)AAAAAQGGGGGEPR	AAAAAQGGGGGEPR	(UniMod:1)		(UniMod:1)AAAAAQGGGGGEPR	AAAAAQGGGGGEPR	(UniMod:1)		(UniMod:1)AAAAAAGAGPEMVR	AAAAAAGAGPEMVR	(UniMod:1)		(UniMod:1)AAAAAQGGGGGEPR	AAAAAQGGGGGEPR	(UniMod:1)		(UniMod:1)AAAAAQGGGGGEPR	AAAAAQGGGGGEPR	(UniMod:1)
(UniMod:1)AALTTLFK	AALTTLFK	(UniMod:1)		(UniMod:1)AAATGPSFWLGNETLK	AAATGPSFWLGNETLK	(UniMod:1)		(UniMod:1)AAAAVVEFQR	AAAAVVEFQR	(UniMod:1)		(UniMod:1)AAQGEPQVQFK	AAQGEPQVQFK	(UniMod:1)		(UniMod:1)AAATGPSFWLGNETLK	AAATGPSFWLGNETLK	(UniMod:1)		(UniMod:1)AAGTLYTYPENWR	AAGTLYTYPENWR	(UniMod:1)		(UniMod:1)AAAAAQGGGGGEPR	AAAAAQGGGGGEPR	(UniMod:1)		(UniMod:1)AAAAELSLLEK	AAAAELSLLEK	(UniMod:1)		(UniMod:1)AAAAEGVLATR	AAAAEGVLATR	(UniMod:1)		(UniMod:1)AAAAAQGGGGGEPR	AAAAAQGGGGGEPR	(UniMod:1)		(UniMod:1)AAAAELSLLEK	AAAAELSLLEK	(UniMod:1)		(UniMod:1)AAAAEGVLATR	AAAAEGVLATR	(UniMod:1)
(UniMod:1)AALVLEDGSVLR	AALVLEDGSVLR	(UniMod:1)		(UniMod:1)AAGTLYTYPENWR	AAGTLYTYPENWR	(UniMod:1)		(UniMod:1)AAAAVVVPAEWIK	AAAAVVVPAEWIK	(UniMod:1)		(UniMod:1)AATASAGAGGIDGKPR	AATASAGAGGIDGKPR	(UniMod:1)		(UniMod:1)AAGTLYTYPENWR	AAGTLYTYPENWR	(UniMod:1)		(UniMod:1)AAGVEAAAEVAATEIK	AAGVEAAAEVAATEIK	(UniMod:1)		(UniMod:1)AAGVEAAAEVAATEIK	AAGVEAAAEVAATEIK	(UniMod:1)		(UniMod:1)AAAAVQGGR	AAAAVQGGR	(UniMod:1)		(UniMod:1)AAAAELSLLEK	AAAAELSLLEK	(UniMod:1)		(UniMod:1)AAAAELSLLEK	AAAAELSLLEK	(UniMod:1)		(UniMod:1)AAAAVQGGR	AAAAVQGGR	(UniMod:1)		(UniMod:1)AAAAELSLLEK	AAAAELSLLEK	(UniMod:1)
(UniMod:1)AAQALALLR	AAQALALLR	(UniMod:1)		(UniMod:1)AAGVEAAAEVAATEIK	AAGVEAAAEVAATEIK	(UniMod:1)		(UniMod:1)AAATGPSFWLGNETLK	AAATGPSFWLGNETLK	(UniMod:1)		(UniMod:1)AAVPELLQQQEEDRSK	AAVPELLQQQEEDRSK	(UniMod:1)		(UniMod:1)AAGVEAAAEVAATEIK	AAGVEAAAEVAATEIK	(UniMod:1)		(UniMod:1)AALTRDPQFQK	AALTRDPQFQK	(UniMod:1)		(UniMod:1)AALTRDPQFQK	AALTRDPQFQK	(UniMod:1)		(UniMod:1)AAAAVVEFQR	AAAAVVEFQR	(UniMod:1)		(UniMod:1)AAAAVSESWPELELAER	AAAAVSESWPELELAER	(UniMod:1)		(UniMod:1)AAAAVQGGR	AAAAVQGGR	(UniMod:1)		(UniMod:1)AAAAVVEFQR	AAAAVVEFQR	(UniMod:1)		(UniMod:1)AAAAVSESWPELELAER	AAAAVSESWPELELAER	(UniMod:1)
(UniMod:1)AAQGEPQVQFK	AAQGEPQVQFK	(UniMod:1)		(UniMod:1)AAIYGGVEGGGTR	AAIYGGVEGGGTR	(UniMod:1)		(UniMod:1)AAGTLYTYPENWR	AAGTLYTYPENWR	(UniMod:1)		(UniMod:1)ADFDDRVSDEEK	ADFDDRVSDEEK	(UniMod:1)		(UniMod:1)AALTRDPQFQK	AALTRDPQFQK	(UniMod:1)		(UniMod:1)AALTTLFK	AALTTLFK	(UniMod:1)		(UniMod:1)AALTTLFK	AALTTLFK	(UniMod:1)		(UniMod:1)AAAAVVVPAEWIK	AAAAVVVPAEWIK	(UniMod:1)		(UniMod:1)AAAAVVEFQR	AAAAVVEFQR	(UniMod:1)		(UniMod:1)AAAAVVEFQR	AAAAVVEFQR	(UniMod:1)		(UniMod:1)AAAAVVVPAEWIK	AAAAVVVPAEWIK	(UniMod:1)		(UniMod:1)AAAAVVEFQR	AAAAVVEFQR	(UniMod:1)
(UniMod:1)AASTDMAGLEESFRK	AASTDMAGLEESFRK	(UniMod:1)		(UniMod:1)AALTTLFK	AALTTLFK	(UniMod:1)		(UniMod:1)AAGVEAAAEVAATEIK	AAGVEAAAEVAATEIK	(UniMod:1)		(UniMod:1)ADKPDMGEIASFDK	ADKPDMGEIASFDK	(UniMod:1)		(UniMod:1)AALTTLFK	AALTTLFK	(UniMod:1)		(UniMod:1)AALVLEDGSVLR	AALVLEDGSVLR	(UniMod:1)		(UniMod:1)AALVLEDGSVLR	AALVLEDGSVLR	(UniMod:1)		(UniMod:1)AAATGPSFWLGNETLK	AAATGPSFWLGNETLK	(UniMod:1)		(UniMod:1)AAAAVVVPAEWIK	AAAAVVVPAEWIK	(UniMod:1)		(UniMod:1)AAGTLYTYPENWR	AAGTLYTYPENWR	(UniMod:1)		(UniMod:1)AAATGPSFWLGNETLK	AAATGPSFWLGNETLK	(UniMod:1)		(UniMod:1)AAAAVVVPAEWIK	AAAAVVVPAEWIK	(UniMod:1)
(UniMod:1)AATASAGAGGIDGKPR	AATASAGAGGIDGKPR	(UniMod:1)		(UniMod:1)AALVLEDGSVLR	AALVLEDGSVLR	(UniMod:1)		(UniMod:1)AAIYGGVEGGGTR	AAIYGGVEGGGTR	(UniMod:1)		(UniMod:1)ADQLTEEQIAEFK	ADQLTEEQIAEFK	(UniMod:1)		(UniMod:1)AALVLEDGSVLR	AALVLEDGSVLR	(UniMod:1)		(UniMod:1)AAQALALLR	AAQALALLR	(UniMod:1)		(UniMod:1)AAQALALLR	AAQALALLR	(UniMod:1)		(UniMod:1)AAGTLYTYPENWR	AAGTLYTYPENWR	(UniMod:1)		(UniMod:1)AAAVAAAGAGEPQSPDELLPK	AAAVAAAGAGEPQSPDELLPK	(UniMod:1)		(UniMod:1)AAGVEAAAEVAATEIK	AAGVEAAAEVAATEIK	(UniMod:1)		(UniMod:1)AAGTAAALAFLSQESR	AAGTAAALAFLSQESR	(UniMod:1)		(UniMod:1)AAATGPSFWLGNETLK	AAATGPSFWLGNETLK	(UniMod:1)
(UniMod:1)AAVLQQVLER	AAVLQQVLER	(UniMod:1)		(UniMod:1)AAQALALLR	AAQALALLR	(UniMod:1)		(UniMod:1)AALTRDPQFQK	AALTRDPQFQK	(UniMod:1)		(UniMod:1)AEELVLER	AEELVLER	(UniMod:1)		(UniMod:1)AAQALALLR	AAQALALLR	(UniMod:1)		(UniMod:1)AATASAGAGGIDGKPR	AATASAGAGGIDGKPR	(UniMod:1)		(UniMod:1)AASC(UniMod:4)VLLHTGQK	AASCVLLHTGQK	(UniMod:1),C(UniMod:4)		(UniMod:1)AAGVEAAAEVAATEIK	AAGVEAAAEVAATEIK	(UniMod:1)		(UniMod:1)AAGTLYTYPENWR	AAGTLYTYPENWR	(UniMod:1)		(UniMod:1)AAIYGGVEGGGTR	AAIYGGVEGGGTR	(UniMod:1)		(UniMod:1)AAGTLYTYPENWR	AAGTLYTYPENWR	(UniMod:1)		(UniMod:1)AAAVAAAGAGEPQSPDELLPK	AAAVAAAGAGEPQSPDELLPK	(UniMod:1)
(UniMod:1)AAVPELLQQQEEDRSK	AAVPELLQQQEEDRSK	(UniMod:1)		(UniMod:1)AAQGEPQVQFK	AAQGEPQVQFK	(UniMod:1)		(UniMod:1)AALTTLFK	AALTTLFK	(UniMod:1)		(UniMod:1)AGITTIEAVK	AGITTIEAVK	(UniMod:1)		(UniMod:1)AAQGEPQVQFK	AAQGEPQVQFK	(UniMod:1)		(UniMod:1)AAVLQQVLER	AAVLQQVLER	(UniMod:1)		(UniMod:1)AATASAGAGGIDGKPR	AATASAGAGGIDGKPR	(UniMod:1)		(UniMod:1)AAIYGGVEGGGTR	AAIYGGVEGGGTR	(UniMod:1)		(UniMod:1)AAGVEAAAEVAATEIK	AAGVEAAAEVAATEIK	(UniMod:1)		(UniMod:1)AALAPLPPLPAQFK	AALAPLPPLPAQFK	(UniMod:1)		(UniMod:1)AAGVEAAAEVAATEIK	AAGVEAAAEVAATEIK	(UniMod:1)		(UniMod:1)AAGTAAALAFLSQESR	AAGTAAALAFLSQESR	(UniMod:1)
(UniMod:1)ADEALAGLDEGALRK	ADEALAGLDEGALRK	(UniMod:1)		(UniMod:1)AATASAGAGGIDGKPR	AATASAGAGGIDGKPR	(UniMod:1)		(UniMod:1)AALVLEDGSVLR	AALVLEDGSVLR	(UniMod:1)		(UniMod:1)AGITTIEAVKR	AGITTIEAVKR	(UniMod:1)		(UniMod:1)AATASAGAGGIDGKPR	AATASAGAGGIDGKPR	(UniMod:1)		(UniMod:1)AAVPELLQQQEEDRSK	AAVPELLQQQEEDRSK	(UniMod:1)		(UniMod:1)AAVLQQVLER	AAVLQQVLER	(UniMod:1)		(UniMod:1)AALTRDPQFQK	AALTRDPQFQK	(UniMod:1)		(UniMod:1)AAIYGGVEGGGTR	AAIYGGVEGGGTR	(UniMod:1)		(UniMod:1)AALTRDPQFQK	AALTRDPQFQK	(UniMod:1)		(UniMod:1)AAIYGGVEGGGTR	AAIYGGVEGGGTR	(UniMod:1)		(UniMod:1)AAGTLYTYPENWR	AAGTLYTYPENWR	(UniMod:1)
(UniMod:1)ADKPDMGEIASFDK	ADKPDMGEIASFDK	(UniMod:1)		(UniMod:1)AAVLQQVLER	AAVLQQVLER	(UniMod:1)		(UniMod:1)AAQALALLR	AAQALALLR	(UniMod:1)		(UniMod:1)AGLGHPAAFGR	AGLGHPAAFGR	(UniMod:1)		(UniMod:1)AAVLQQVLER	AAVLQQVLER	(UniMod:1)		(UniMod:1)ADGQVAELLLR	ADGQVAELLLR	(UniMod:1)		(UniMod:1)AC(UniMod:4)ARPLISVYSEK	ACARPLISVYSEK	(UniMod:1),C(UniMod:4)		(UniMod:1)AALTTLFK	AALTTLFK	(UniMod:1)		(UniMod:1)AALTRDPQFQK	AALTRDPQFQK	(UniMod:1)		(UniMod:1)AALTTLFK	AALTTLFK	(UniMod:1)		(UniMod:1)AALTRDPQFQK	AALTRDPQFQK	(UniMod:1)		(UniMod:1)AAGVEAAAEVAATEIK	AAGVEAAAEVAATEIK	(UniMod:1)
(UniMod:1)ADMQNLVERLER	ADMQNLVERLER	(UniMod:1)		(UniMod:1)AAVPELLQQQEEDRSK	AAVPELLQQQEEDRSK	(UniMod:1)		(UniMod:1)AAQGEPQVQFK	AAQGEPQVQFK	(UniMod:1)		(UniMod:1)AGLNSLEAVK	AGLNSLEAVK	(UniMod:1)		(UniMod:1)AAVPELLQQQEEDRSK	AAVPELLQQQEEDRSK	(UniMod:1)		(UniMod:1)ADKPDMGEIASFDK	ADKPDMGEIASFDK	(UniMod:1)		(UniMod:1)AC(UniMod:4)GLVASNLNLKPGEC(UniMod:4)LR	ACGLVASNLNLKPGECLR	(UniMod:1),C(UniMod:4),C(UniMod:4)		(UniMod:1)AALVLEDGSVLR	AALVLEDGSVLR	(UniMod:1)		(UniMod:1)AALTTLFK	AALTTLFK	(UniMod:1)		(UniMod:1)AALVLEDGSVLR	AALVLEDGSVLR	(UniMod:1)		(UniMod:1)AALTTLFK	AALTTLFK	(UniMod:1)		(UniMod:1)AAIYGGVEGGGTR	AAIYGGVEGGGTR	(UniMod:1)
(UniMod:1)ADQLTEEQIAEFK	ADQLTEEQIAEFK	(UniMod:1)		(UniMod:1)ADKPDMGEIASFDK	ADKPDMGEIASFDK	(UniMod:1)		(UniMod:1)AATASAGAGGIDGKPR	AATASAGAGGIDGKPR	(UniMod:1)		(UniMod:1)ANRGPAYGLSR	ANRGPAYGLSR	(UniMod:1)		(UniMod:1)ADGQVAELLLR	ADGQVAELLLR	(UniMod:1)		(UniMod:1)ADMQNLVER	ADMQNLVER	(UniMod:1)		(UniMod:1)ADFDDRVSDEEK	ADFDDRVSDEEK	(UniMod:1)		(UniMod:1)AAQALALLR	AAQALALLR	(UniMod:1)		(UniMod:1)AALVLEDGSVLR	AALVLEDGSVLR	(UniMod:1)		(UniMod:1)AAQALALLR	AAQALALLR	(UniMod:1)		(UniMod:1)AALVLEDGSVLR	AALVLEDGSVLR	(UniMod:1)		(UniMod:1)AALTRDPQFQK	AALTRDPQFQK	(UniMod:1)
(UniMod:1)AEELVLER	AEELVLER	(UniMod:1)		(UniMod:1)ADQLTEEQIAEFK	ADQLTEEQIAEFK	(UniMod:1)		(UniMod:1)AAVLQQVLER	AAVLQQVLER	(UniMod:1)		(UniMod:1)AQILPIR	AQILPIR	(UniMod:1)		(UniMod:1)ADKPDMGEIASFDK	ADKPDMGEIASFDK	(UniMod:1)		(UniMod:1)ADMQNLVERLER	ADMQNLVERLER	(UniMod:1)		(UniMod:1)ADKPDMGEIASFDK	ADKPDMGEIASFDK	(UniMod:1)		(UniMod:1)AAQGEPQVQFK	AAQGEPQVQFK	(UniMod:1)		(UniMod:1)AAQALALLR	AAQALALLR	(UniMod:1)		(UniMod:1)AAQGEPQVQFK	AAQGEPQVQFK	(UniMod:1)		(UniMod:1)AAQALALLR	AAQALALLR	(UniMod:1)		(UniMod:1)AALTTLFK	AALTTLFK	(UniMod:1)
(UniMod:1)AEVQVLVLDGR	AEVQVLVLDGR	(UniMod:1)		(UniMod:1)AEAALLLLPEAAAER	AEAALLLLPEAAAER	(UniMod:1)		(UniMod:1)AAVPELLQQQEEDRSK	AAVPELLQQQEEDRSK	(UniMod:1)		(UniMod:1)ASASYHISNLLEK	ASASYHISNLLEK	(UniMod:1)		(UniMod:1)ADMQNLVERLER	ADMQNLVERLER	(UniMod:1)		(UniMod:1)ADQLTEEQIAEFK	ADQLTEEQIAEFK	(UniMod:1)		(UniMod:1)ADMQNLVERLER	ADMQNLVERLER	(UniMod:1)		(UniMod:1)AASC(UniMod:4)VLLHTGQK	AASCVLLHTGQK	(UniMod:1),C(UniMod:4)		(UniMod:1)AAQGEPQVQFK	AAQGEPQVQFK	(UniMod:1)		(UniMod:1)AASC(UniMod:4)VLLHTGQK	AASCVLLHTGQK	(UniMod:1),C(UniMod:4)		(UniMod:1)AAQGEPQVQFK	AAQGEPQVQFK	(UniMod:1)		(UniMod:1)AALVLEDGSVLR	AALVLEDGSVLR	(UniMod:1)
(UniMod:1)AEVQVLVLDGRGHLLGR	AEVQVLVLDGRGHLLGR	(UniMod:1)		(UniMod:1)AEELVLER	AEELVLER	(UniMod:1)		(UniMod:1)ADGQVAELLLR	ADGQVAELLLR	(UniMod:1)		(UniMod:1)ASGVAVSDGVIK	ASGVAVSDGVIK	(UniMod:1)		(UniMod:1)ADQLTEEQIAEFK	ADQLTEEQIAEFK	(UniMod:1)		(UniMod:1)AEELVLER	AEELVLER	(UniMod:1)		(UniMod:1)ADQLTEEQIAEFK	ADQLTEEQIAEFK	(UniMod:1)		(UniMod:1)AATASAGAGGIDGKPR	AATASAGAGGIDGKPR	(UniMod:1)		(UniMod:1)AASC(UniMod:4)VLLHTGQK	AASCVLLHTGQK	(UniMod:1),C(UniMod:4)		(UniMod:1)AATASAGAGGIDGKPR	AATASAGAGGIDGKPR	(UniMod:1)		(UniMod:1)AASC(UniMod:4)VLLHTGQK	AASCVLLHTGQK	(UniMod:1),C(UniMod:4)		(UniMod:1)AAQALALLR	AAQALALLR	(UniMod:1)
(UniMod:1)AGITTIEAVK	AGITTIEAVK	(UniMod:1)		(UniMod:1)AEVQVLVLDGR	AEVQVLVLDGR	(UniMod:1)		(UniMod:1)ADKPDMGEIASFDK	ADKPDMGEIASFDK	(UniMod:1)		(UniMod:1)ATNFLAHEK	ATNFLAHEK	(UniMod:1)		(UniMod:1)AEAALLLLPEAAAER	AEAALLLLPEAAAER	(UniMod:1)		(UniMod:1)AEVQVLVLDGR	AEVQVLVLDGR	(UniMod:1)		(UniMod:1)AEELVLER	AEELVLER	(UniMod:1)		(UniMod:1)AAVLQQVLER	AAVLQQVLER	(UniMod:1)		(UniMod:1)AATASAGAGGIDGKPR	AATASAGAGGIDGKPR	(UniMod:1)		(UniMod:1)AAVPELLQQQEEDRSK	AAVPELLQQQEEDRSK	(UniMod:1)		(UniMod:1)AATASAGAGGIDGKPR	AATASAGAGGIDGKPR	(UniMod:1)		(UniMod:1)AAQGEPQVQFK	AAQGEPQVQFK	(UniMod:1)
(UniMod:1)AGITTIEAVKR	AGITTIEAVKR	(UniMod:1)		(UniMod:1)AEYLASIFGTEK	AEYLASIFGTEK	(UniMod:1)		(UniMod:1)ADMQNLVERLER	ADMQNLVERLER	(UniMod:1)		(UniMod:1)ATVQQLEGR	ATVQQLEGR	(UniMod:1)		(UniMod:1)AETVADTRR	AETVADTRR	(UniMod:1)		(UniMod:1)AEYLASIFGTEK	AEYLASIFGTEK	(UniMod:1)		(UniMod:1)AETVADTRR	AETVADTRR	(UniMod:1)		(UniMod:1)AAVPELLQQQEEDRSK	AAVPELLQQQEEDRSK	(UniMod:1)		(UniMod:1)AAVLQQVLER	AAVLQQVLER	(UniMod:1)		(UniMod:1)AC(UniMod:4)ARPLISVYSEK	ACARPLISVYSEK	(UniMod:1),C(UniMod:4)		(UniMod:1)AAVLQQVLER	AAVLQQVLER	(UniMod:1)		(UniMod:1)AASC(UniMod:4)VLLHTGQK	AASCVLLHTGQK	(UniMod:1),C(UniMod:4)
(UniMod:1)AGLGHPAAFGR	AGLGHPAAFGR	(UniMod:1)		(UniMod:1)AFLASGPYLTHQQK	AFLASGPYLTHQQK	(UniMod:1)		(UniMod:1)ADQLTEEQIAEFK	ADQLTEEQIAEFK	(UniMod:1)		(UniMod:1)GDREQLLQR	GDREQLLQR	(UniMod:1)		(UniMod:1)AEVQVLVLDGR	AEVQVLVLDGR	(UniMod:1)		(UniMod:1)AFLASGPYLTHQQK	AFLASGPYLTHQQK	(UniMod:1)		(UniMod:1)AEYLASIFGTEK	AEYLASIFGTEK	(UniMod:1)		(UniMod:1)AC(UniMod:4)ARPLISVYSEK	ACARPLISVYSEK	(UniMod:1),C(UniMod:4)		(UniMod:1)AAVPELLQQQEEDRSK	AAVPELLQQQEEDRSK	(UniMod:1)		(UniMod:1)AC(UniMod:4)GLVASNLNLKPGEC(UniMod:4)LR	ACGLVASNLNLKPGECLR	(UniMod:1),C(UniMod:4),C(UniMod:4)		(UniMod:1)AAVPELLQQQEEDRSK	AAVPELLQQQEEDRSK	(UniMod:1)		(UniMod:1)AATASAGAGGIDGKPR	AATASAGAGGIDGKPR	(UniMod:1)
(UniMod:1)AGLNSLEAVK	AGLNSLEAVK	(UniMod:1)		(UniMod:1)AGGEAGVTLGQPHLSR	AGGEAGVTLGQPHLSR	(UniMod:1)		(UniMod:1)ADSELQLVEQR	ADSELQLVEQR	(UniMod:1)		(UniMod:1)MDDREDLVYQAK	MDDREDLVYQAK	(UniMod:1)		(UniMod:1)AEYLASIFGTEK	AEYLASIFGTEK	(UniMod:1)		(UniMod:1)AGGEAGVTLGQPHLSR	AGGEAGVTLGQPHLSR	(UniMod:1)		(UniMod:1)AGLNSLEAVK	AGLNSLEAVK	(UniMod:1)		(UniMod:1)AC(UniMod:4)GLVASNLNLK	ACGLVASNLNLK	(UniMod:1),C(UniMod:4)		(UniMod:1)AC(UniMod:4)ARPLISVYSEK	ACARPLISVYSEK	(UniMod:1),C(UniMod:4)		(UniMod:1)ADFDDRVSDEEK	ADFDDRVSDEEK	(UniMod:1)		(UniMod:1)AC(UniMod:4)ARPLISVYSEK	ACARPLISVYSEK	(UniMod:1),C(UniMod:4)		(UniMod:1)AAVLQQVLER	AAVLQQVLER	(UniMod:1)
(UniMod:1)AMISGLSGR	AMISGLSGR	(UniMod:1)		(UniMod:1)AGLNSLEAVK	AGLNSLEAVK	(UniMod:1)		(UniMod:1)AEAALLLLPEAAAER	AEAALLLLPEAAAER	(UniMod:1)		(UniMod:1)MDIAIHHPWIR	MDIAIHHPWIR	(UniMod:1)		(UniMod:1)AFLASGPYLTHQQK	AFLASGPYLTHQQK	(UniMod:1)		(UniMod:1)AGLGHPAAFGR	AGLGHPAAFGR	(UniMod:1)		(UniMod:1)AGLNSLEAVKR	AGLNSLEAVKR	(UniMod:1)		(UniMod:1)AC(UniMod:4)GLVASNLNLKPGEC(UniMod:4)LR	ACGLVASNLNLKPGECLR	(UniMod:1),C(UniMod:4),C(UniMod:4)		(UniMod:1)AC(UniMod:4)GLVASNLNLK	ACGLVASNLNLK	(UniMod:1),C(UniMod:4)		(UniMod:1)ADGELNVDSLITR	ADGELNVDSLITR	(UniMod:1)		(UniMod:1)AC(UniMod:4)GLVASNLNLK	ACGLVASNLNLK	(UniMod:1),C(UniMod:4)		(UniMod:1)AAVPELLQQQEEDRSK	AAVPELLQQQEEDRSK	(UniMod:1)
(UniMod:1)AMVSEFLK	AMVSEFLK	(UniMod:1)		(UniMod:1)AMVSEFLK	AMVSEFLK	(UniMod:1)		(UniMod:1)AEELVLER	AEELVLER	(UniMod:1)		(UniMod:1)MFQAAGAAQATPSHDAK	MFQAAGAAQATPSHDAK	(UniMod:1)		(UniMod:1)AGGEAGVTLGQPHLSR	AGGEAGVTLGQPHLSR	(UniMod:1)		(UniMod:1)AGLNSLEAVK	AGLNSLEAVK	(UniMod:1)		(UniMod:1)AGQAFRK	AGQAFRK	(UniMod:1)		(UniMod:1)ADGQVAELLLR	ADGQVAELLLR	(UniMod:1)		(UniMod:1)AC(UniMod:4)GLVASNLNLKPGEC(UniMod:4)LR	ACGLVASNLNLKPGECLR	(UniMod:1),C(UniMod:4),C(UniMod:4)		(UniMod:1)ADGQVAELLLR	ADGQVAELLLR	(UniMod:1)		(UniMod:1)AC(UniMod:4)GLVASNLNLKPGEC(UniMod:4)LR	ACGLVASNLNLKPGECLR	(UniMod:1),C(UniMod:4),C(UniMod:4)		(UniMod:1)AC(UniMod:4)ARPLISVYSEK	ACARPLISVYSEK	(UniMod:1),C(UniMod:4)
(UniMod:1)ANRGPAYGLSR	ANRGPAYGLSR	(UniMod:1)		(UniMod:1)ASALEQFVNSVR	ASALEQFVNSVR	(UniMod:1)		(UniMod:1)AETVADTRR	AETVADTRR	(UniMod:1)		(UniMod:1)SAADEVDGLGVARPHYGSVLDNER	SAADEVDGLGVARPHYGSVLDNER	(UniMod:1)		(UniMod:1)AGLNSLEAVK	AGLNSLEAVK	(UniMod:1)		(UniMod:1)AMVSEFLK	AMVSEFLK	(UniMod:1)		(UniMod:1)AGRLPAC(UniMod:4)VVDC(UniMod:4)GTGYTK	AGRLPACVVDCGTGYTK	(UniMod:1),C(UniMod:4),C(UniMod:4)		(UniMod:1)ADKPDMGEIASFDK	ADKPDMGEIASFDK	(UniMod:1)		(UniMod:1)ADELSEK	ADELSEK	(UniMod:1)		(UniMod:1)ADKPDMGEIASFDK	ADKPDMGEIASFDK	(UniMod:1)		(UniMod:1)ADGQVAELLLR	ADGQVAELLLR	(UniMod:1)		(UniMod:1)AC(UniMod:4)GLVASNLNLK	ACGLVASNLNLK	(UniMod:1),C(UniMod:4)
(UniMod:1)AQILPIR	AQILPIR	(UniMod:1)		(UniMod:1)ASGVAVSDGVIK	ASGVAVSDGVIK	(UniMod:1)		(UniMod:1)AEVQVLVLDGR	AEVQVLVLDGR	(UniMod:1)		(UniMod:1)SAHLQWMVVR	SAHLQWMVVR	(UniMod:1)		(UniMod:1)AGLNSLEAVKR	AGLNSLEAVKR	(UniMod:1)		(UniMod:1)AQILPIR	AQILPIR	(UniMod:1)		(UniMod:1)AMVSEFLK	AMVSEFLK	(UniMod:1)		(UniMod:1)ADMQNLVER	ADMQNLVER	(UniMod:1)		(UniMod:1)ADFDDRVSDEEK	ADFDDRVSDEEK	(UniMod:1)		(UniMod:1)ADMQNLVER	ADMQNLVER	(UniMod:1)		(UniMod:1)ADKPDMGEIASFDK	ADKPDMGEIASFDK	(UniMod:1)		(UniMod:1)AC(UniMod:4)GLVASNLNLKPGEC(UniMod:4)LR	ACGLVASNLNLKPGECLR	(UniMod:1),C(UniMod:4),C(UniMod:4)
(UniMod:1)ASALEQFVNSVR	ASALEQFVNSVR	(UniMod:1)		(UniMod:1)ASGVAVSDGVIKVFNDMK	ASGVAVSDGVIKVFNDMK	(UniMod:1)		(UniMod:1)AEVQVLVLDGRGHLLGR	AEVQVLVLDGRGHLLGR	(UniMod:1)		(UniMod:1)SDKPDMAEIEK	SDKPDMAEIEK	(UniMod:1)		(UniMod:1)AMVSEFLK	AMVSEFLK	(UniMod:1)		(UniMod:1)ASALEQFVNSVR	ASALEQFVNSVR	(UniMod:1)		(UniMod:1)ANRGPAYGLSR	ANRGPAYGLSR	(UniMod:1)		(UniMod:1)ADMQNLVERLER	ADMQNLVERLER	(UniMod:1)		(UniMod:1)ADGELNVDSLITR	ADGELNVDSLITR	(UniMod:1)		(UniMod:1)ADMQNLVERLER	ADMQNLVERLER	(UniMod:1)		(UniMod:1)ADMQNLVER	ADMQNLVER	(UniMod:1)		(UniMod:1)ADDLDFETGDAGASATFPMQC(UniMod:4)SALR	ADDLDFETGDAGASATFPMQCSALR	(UniMod:1),C(UniMod:4)
(UniMod:1)ASASYHISNLLEK	ASASYHISNLLEK	(UniMod:1)		(UniMod:1)ASLSLAPVNIFK	ASLSLAPVNIFK	(UniMod:1)		(UniMod:1)AEYLASIFGTEK	AEYLASIFGTEK	(UniMod:1)		(UniMod:1)SDKPDMAEIEKFDK	SDKPDMAEIEKFDK	(UniMod:1)		(UniMod:1)ASALEQFVNSVR	ASALEQFVNSVR	(UniMod:1)		(UniMod:1)ASASYHISNLLEK	ASASYHISNLLEK	(UniMod:1)		(UniMod:1)AQILPIR	AQILPIR	(UniMod:1)		(UniMod:1)ADQLTEEQIAEFK	ADQLTEEQIAEFK	(UniMod:1)		(UniMod:1)ADGQVAELLLR	ADGQVAELLLR	(UniMod:1)		(UniMod:1)ADQLTEEQIAEFK	ADQLTEEQIAEFK	(UniMod:1)		(UniMod:1)ADMQNLVERLER	ADMQNLVERLER	(UniMod:1)		(UniMod:1)ADELSEK	ADELSEK	(UniMod:1)
(UniMod:1)ASGVAVSDGVIK	ASGVAVSDGVIK	(UniMod:1)		(UniMod:1)ATNFLAHEK	ATNFLAHEK	(UniMod:1)		(UniMod:1)AGGEAGVTLGQPHLSR	AGGEAGVTLGQPHLSR	(UniMod:1)		(UniMod:1)SETAPAAPAAPAPAEK	SETAPAAPAAPAPAEK	(UniMod:1)		(UniMod:1)ASGVAVSDGVIK	ASGVAVSDGVIK	(UniMod:1)		(UniMod:1)ASGVAVSDGVIK	ASGVAVSDGVIK	(UniMod:1)		(UniMod:1)ASALEQFVNSVR	ASALEQFVNSVR	(UniMod:1)		(UniMod:1)AEELVLER	AEELVLER	(UniMod:1)		(UniMod:1)ADKPDMGEIASFDK	ADKPDMGEIASFDK	(UniMod:1)		(UniMod:1)ADSRDPASDQMQHWK	ADSRDPASDQMQHWK	(UniMod:1)		(UniMod:1)ADQLTEEQIAEFK	ADQLTEEQIAEFK	(UniMod:1)		(UniMod:1)ADFDDRVSDEEK	ADFDDRVSDEEK	(UniMod:1)
(UniMod:1)ASLSLAPVNIFK	ASLSLAPVNIFK	(UniMod:1)		(UniMod:1)ATVQQLEGR	ATVQQLEGR	(UniMod:1)		(UniMod:1)AGLNSLEAVKR	AGLNSLEAVKR	(UniMod:1)		(UniMod:1)SETAPAETATPAPVEK	SETAPAETATPAPVEK	(UniMod:1)		(UniMod:1)ASGVAVSDGVIKVFNDMK	ASGVAVSDGVIKVFNDMK	(UniMod:1)		(UniMod:1)ASGVAVSDGVIKVFNDMK	ASGVAVSDGVIKVFNDMK	(UniMod:1)		(UniMod:1)ASASYHISNLLEK	ASASYHISNLLEK	(UniMod:1)		(UniMod:1)AETVADTRR	AETVADTRR	(UniMod:1)		(UniMod:1)ADMQNLVER	ADMQNLVER	(UniMod:1)		(UniMod:1)AEELVLER	AEELVLER	(UniMod:1)		(UniMod:1)AEELVLER	AEELVLER	(UniMod:1)		(UniMod:1)ADGELNVDSLITR	ADGELNVDSLITR	(UniMod:1)
(UniMod:1)ATNFLAHEK	ATNFLAHEK	(UniMod:1)		(UniMod:1)AVPAALILR	AVPAALILR	(UniMod:1)		(UniMod:1)AMVSEFLK	AMVSEFLK	(UniMod:1)		(UniMod:1)SETAPLAPTIPAPAEK	SETAPLAPTIPAPAEK	(UniMod:1)		(UniMod:1)ASLSLAPVNIFK	ASLSLAPVNIFK	(UniMod:1)		(UniMod:1)ASLSLAPVNIFK	ASLSLAPVNIFK	(UniMod:1)		(UniMod:1)ASGVAVSDGVIK	ASGVAVSDGVIK	(UniMod:1)		(UniMod:1)AEVQVLVLDGR	AEVQVLVLDGR	(UniMod:1)		(UniMod:1)ADMQNLVERLER	ADMQNLVERLER	(UniMod:1)		(UniMod:1)AEQVALSR	AEQVALSR	(UniMod:1)		(UniMod:1)AETVADTRR	AETVADTRR	(UniMod:1)		(UniMod:1)ADGQVAELLLR	ADGQVAELLLR	(UniMod:1)
(UniMod:1)ATVQQLEGR	ATVQQLEGR	(UniMod:1)		(UniMod:1)GSEAAQLLEAADFAAR	GSEAAQLLEAADFAAR	(UniMod:1)		(UniMod:1)ASALEQFVNSVR	ASALEQFVNSVR	(UniMod:1)		(UniMod:1)SHTILLVQPTK	SHTILLVQPTK	(UniMod:1)		(UniMod:1)ATNFLAHEK	ATNFLAHEK	(UniMod:1)		(UniMod:1)ATEEFIIR	ATEEFIIR	(UniMod:1)		(UniMod:1)ASLSLAPVNIFK	ASLSLAPVNIFK	(UniMod:1)		(UniMod:1)AEYLASIFGTEK	AEYLASIFGTEK	(UniMod:1)		(UniMod:1)ADQLTEEQIAEFK	ADQLTEEQIAEFK	(UniMod:1)		(UniMod:1)AETVADTRR	AETVADTRR	(UniMod:1)		(UniMod:1)AEVQVLVLDGR	AEVQVLVLDGR	(UniMod:1)		(UniMod:1)ADKPDMGEIASFDK	ADKPDMGEIASFDK	(UniMod:1)
(UniMod:1)AVPAALILR	AVPAALILR	(UniMod:1)		(UniMod:1)M(UniMod:35)DVNIAPLR	MDVNIAPLR	(UniMod:1),M(UniMod:35)		(UniMod:1)ASASYHISNLLEK	ASASYHISNLLEK	(UniMod:1)		(UniMod:1)SSGIHVALVTGGNK	SSGIHVALVTGGNK	(UniMod:1)		(UniMod:1)ATVQQLEGR	ATVQQLEGR	(UniMod:1)		(UniMod:1)ATNFLAHEK	ATNFLAHEK	(UniMod:1)		(UniMod:1)ASPDWGYDDK	ASPDWGYDDK	(UniMod:1)		(UniMod:1)AFLASGPYLTHQQK	AFLASGPYLTHQQK	(UniMod:1)		(UniMod:1)AEELVLER	AEELVLER	(UniMod:1)		(UniMod:1)AEVQVLVLDGR	AEVQVLVLDGR	(UniMod:1)		(UniMod:1)AEYLASIFGTEK	AEYLASIFGTEK	(UniMod:1)		(UniMod:1)ADMQNLVER	ADMQNLVER	(UniMod:1)
(UniMod:1)MDDREDLVYQAK	MDDREDLVYQAK	(UniMod:1)		(UniMod:1)M(UniMod:35)NVDHEVNLLVEEIHR	MNVDHEVNLLVEEIHR	(UniMod:1),M(UniMod:35)		(UniMod:1)ASGVAVSDGVIK	ASGVAVSDGVIK	(UniMod:1)		(UniMod:1)SSVAVLTQESFAEHR	SSVAVLTQESFAEHR	(UniMod:1)		(UniMod:1)AVPAALILR	AVPAALILR	(UniMod:1)		(UniMod:1)ATVQQLEGR	ATVQQLEGR	(UniMod:1)		(UniMod:1)ATNFLAHEK	ATNFLAHEK	(UniMod:1)		(UniMod:1)AGGEAGVTLGQPHLSR	AGGEAGVTLGQPHLSR	(UniMod:1)		(UniMod:1)AEEQPQVELFVK	AEEQPQVELFVK	(UniMod:1)		(UniMod:1)AFLASGPYLTHQQK	AFLASGPYLTHQQK	(UniMod:1)		(UniMod:1)AFLASGPYLTHQQK	AFLASGPYLTHQQK	(UniMod:1)		(UniMod:1)ADMQNLVERLER	ADMQNLVERLER	(UniMod:1)
(UniMod:1)MDGIVPDIAVGTKR	MDGIVPDIAVGTKR	(UniMod:1)		(UniMod:1)MDDREDLVYQAK	MDDREDLVYQAK	(UniMod:1)		(UniMod:1)ASGVAVSDGVIKVFNDMK	ASGVAVSDGVIKVFNDMK	(UniMod:1)		(UniMod:1)STGTFVVSQPLNYR	STGTFVVSQPLNYR	(UniMod:1)		(UniMod:1)GSEAAQLLEAADFAAR	GSEAAQLLEAADFAAR	(UniMod:1)		(UniMod:1)AVNVYSTSVTSDNLSR	AVNVYSTSVTSDNLSR	(UniMod:1)		(UniMod:1)ATVQQLEGR	ATVQQLEGR	(UniMod:1)		(UniMod:1)AGLNSLEAVK	AGLNSLEAVK	(UniMod:1)		(UniMod:1)AETVADTRR	AETVADTRR	(UniMod:1)		(UniMod:1)AGLNSLEAVK	AGLNSLEAVK	(UniMod:1)		(UniMod:1)AGGEAGVTLGQPHLSR	AGGEAGVTLGQPHLSR	(UniMod:1)		(UniMod:1)ADQLTEEQIAEFK	ADQLTEEQIAEFK	(UniMod:1)
(UniMod:1)MDIAIHHPWIR	MDIAIHHPWIR	(UniMod:1)		(UniMod:1)MDGIVPDIAVGTKR	MDGIVPDIAVGTKR	(UniMod:1)		(UniMod:1)ASLSLAPVNIFK	ASLSLAPVNIFK	(UniMod:1)		(UniMod:1)STLYVSPHPDAFPSLR	STLYVSPHPDAFPSLR	(UniMod:1)		(UniMod:1)M(UniMod:35)NVDHEVNLLVEEIHR	MNVDHEVNLLVEEIHR	(UniMod:1),M(UniMod:35)		(UniMod:1)AVPAALILR	AVPAALILR	(UniMod:1)		(UniMod:1)AVPAALILR	AVPAALILR	(UniMod:1)		(UniMod:1)AGLNSLEAVKR	AGLNSLEAVKR	(UniMod:1)		(UniMod:1)AEVQVLVLDGR	AEVQVLVLDGR	(UniMod:1)		(UniMod:1)AGQAFRK	AGQAFRK	(UniMod:1)		(UniMod:1)AGLNSLEAVK	AGLNSLEAVK	(UniMod:1)		(UniMod:1)ADSELQLVEQR	ADSELQLVEQR	(UniMod:1)
(UniMod:1)MEAAHLLPAADVLR	MEAAHLLPAADVLR	(UniMod:1)		(UniMod:1)MDIAIHHPWIR	MDIAIHHPWIR	(UniMod:1)		(UniMod:1)ATNFLAHEK	ATNFLAHEK	(UniMod:1)		(UniMod:1)SYGRPPPDVEGMTSLK	SYGRPPPDVEGMTSLK	(UniMod:1)		(UniMod:1)MDDREDLVYQAK	MDDREDLVYQAK	(UniMod:1)		(UniMod:1)GDREQLLQR	GDREQLLQR	(UniMod:1)		(UniMod:1)AYHSFLVEPISC(UniMod:4)HAWNK	AYHSFLVEPISCHAWNK	(UniMod:1),C(UniMod:4)		(UniMod:1)AGQAFRK	AGQAFRK	(UniMod:1)		(UniMod:1)AEYLASIFGTEK	AEYLASIFGTEK	(UniMod:1)		(UniMod:1)AGRLPAC(UniMod:4)VVDC(UniMod:4)GTGYTK	AGRLPACVVDCGTGYTK	(UniMod:1),C(UniMod:4),C(UniMod:4)		(UniMod:1)AGLNSLEAVKR	AGLNSLEAVKR	(UniMod:1)		(UniMod:1)AEAALLLLPEAAAER	AEAALLLLPEAAAER	(UniMod:1)
(UniMod:1)MEEVVIAGMSGK	MEEVVIAGMSGK	(UniMod:1)		(UniMod:1)MEAAHLLPAADVLR	MEAAHLLPAADVLR	(UniMod:1)		(UniMod:1)ATVQQLEGR	ATVQQLEGR	(UniMod:1)		(UniMod:1)TDAAVSFAK	TDAAVSFAK	(UniMod:1)		(UniMod:1)MEALILEPSLYTVK	MEALILEPSLYTVK	(UniMod:1)		(UniMod:1)GTRDDEYDYLFK	GTRDDEYDYLFK	(UniMod:1)		(UniMod:1)C(UniMod:4)DAFVGTWK	CDAFVGTWK	(UniMod:1),C(UniMod:4)		(UniMod:1)AGRLPAC(UniMod:4)VVDC(UniMod:4)GTGYTK	AGRLPACVVDCGTGYTK	(UniMod:1),C(UniMod:4),C(UniMod:4)		(UniMod:1)AFLASGPYLTHQQK	AFLASGPYLTHQQK	(UniMod:1)		(UniMod:1)AMVSEFLK	AMVSEFLK	(UniMod:1)		(UniMod:1)AGQAFRK	AGQAFRK	(UniMod:1)		(UniMod:1)AEELVLER	AEELVLER	(UniMod:1)
(UniMod:1)MEGPLSVFGDR	MEGPLSVFGDR	(UniMod:1)		(UniMod:1)MEALILEPSLYTVK	MEALILEPSLYTVK	(UniMod:1)		(UniMod:1)AVPAALILR	AVPAALILR	(UniMod:1)		(UniMod:1)TEWETAAPAVAETPDIK	TEWETAAPAVAETPDIK	(UniMod:1)		(UniMod:1)MEGPLSVFGDR	MEGPLSVFGDR	(UniMod:1)		(UniMod:1)M(UniMod:35)NVDHEVNLLVEEIHR	MNVDHEVNLLVEEIHR	(UniMod:1),M(UniMod:35)		(UniMod:1)EEEIAALVIDNGSGM(UniMod:35)C(UniMod:4)K	EEEIAALVIDNGSGMCK	(UniMod:1),M(UniMod:35),C(UniMod:4)		(UniMod:1)AMVSEFLK	AMVSEFLK	(UniMod:1)		(UniMod:1)AGGEAGVTLGQPHLSR	AGGEAGVTLGQPHLSR	(UniMod:1)		(UniMod:1)ANGTADVR	ANGTADVR	(UniMod:1)		(UniMod:1)AGRLPAC(UniMod:4)VVDC(UniMod:4)GTGYTK	AGRLPACVVDCGTGYTK	(UniMod:1),C(UniMod:4),C(UniMod:4)		(UniMod:1)AEEQPQVELFVK	AEEQPQVELFVK	(UniMod:1)
(UniMod:1)MEIPVPVQPSWLR	MEIPVPVQPSWLR	(UniMod:1)		(UniMod:1)MEEVVIAGMSGK	MEEVVIAGMSGK	(UniMod:1)		(UniMod:1)GSEAAQLLEAADFAAR	GSEAAQLLEAADFAAR	(UniMod:1)		(UniMod:1)VDREQLVQK	VDREQLVQK	(UniMod:1)		(UniMod:1)MEIPVPVQPSWLR	MEIPVPVQPSWLR	(UniMod:1)		(UniMod:1)MDDREDLVYQAK	MDDREDLVYQAK	(UniMod:1)		(UniMod:1)GTRDDEYDYLFK	GTRDDEYDYLFK	(UniMod:1)		(UniMod:1)ANRGPAYGLSR	ANRGPAYGLSR	(UniMod:1)		(UniMod:1)AGITTIEAVK	AGITTIEAVK	(UniMod:1)		(UniMod:1)ANRGPAYGLSR	ANRGPAYGLSR	(UniMod:1)		(UniMod:1)AMVSEFLK	AMVSEFLK	(UniMod:1)		(UniMod:1)AELSEEALLSVLPTIR	AELSEEALLSVLPTIR	(UniMod:1)
(UniMod:1)MEVKPPPGRPQPDSGR	MEVKPPPGRPQPDSGR	(UniMod:1)		(UniMod:1)MEGPLSVFGDR	MEGPLSVFGDR	(UniMod:1)		(UniMod:1)M(UniMod:35)DVNIAPLR	MDVNIAPLR	(UniMod:1),M(UniMod:35)		(UniMod:1)VEADRPGK	VEADRPGK	(UniMod:1)		(UniMod:1)MELITILEK	MELITILEK	(UniMod:1)		(UniMod:1)MDGIVPDIAVGTK	MDGIVPDIAVGTK	(UniMod:1)		(UniMod:1)MDDREDLVYQAK	MDDREDLVYQAK	(UniMod:1)		(UniMod:1)AQILPIR	AQILPIR	(UniMod:1)		(UniMod:1)AGITTIEAVKR	AGITTIEAVKR	(UniMod:1)		(UniMod:1)AQILPIR	AQILPIR	(UniMod:1)		(UniMod:1)ANRGPAYGLSR	ANRGPAYGLSR	(UniMod:1)		(UniMod:1)AETVADTRR	AETVADTRR	(UniMod:1)
(UniMod:1)MMPTPVILLK	MMPTPVILLK	(UniMod:1)		(UniMod:1)MEIPVPVQPSWLR	MEIPVPVQPSWLR	(UniMod:1)		(UniMod:1)M(UniMod:35)NVDHEVNLLVEEIHR	MNVDHEVNLLVEEIHR	(UniMod:1),M(UniMod:35)		(UniMod:1)VHLTPEEK	VHLTPEEK	(UniMod:1)		(UniMod:1)MELVQVLKR	MELVQVLKR	(UniMod:1)		(UniMod:1)MDGIVPDIAVGTKR	MDGIVPDIAVGTKR	(UniMod:1)		(UniMod:1)MDGIVPDIAVGTKR	MDGIVPDIAVGTKR	(UniMod:1)		(UniMod:1)ASASYHISNLLEK	ASASYHISNLLEK	(UniMod:1)		(UniMod:1)AGLEVLFASAAPAITC(UniMod:4)R	AGLEVLFASAAPAITCR	(UniMod:1),C(UniMod:4)		(UniMod:1)ASASYHISNLLEK	ASASYHISNLLEK	(UniMod:1)		(UniMod:1)AQILPIR	AQILPIR	(UniMod:1)		(UniMod:1)AEVQVLVLDGR	AEVQVLVLDGR	(UniMod:1)
(UniMod:1)MNVDHEVNLLVEEIHR	MNVDHEVNLLVEEIHR	(UniMod:1)		(UniMod:1)MELITILEK	MELITILEK	(UniMod:1)		(UniMod:1)MDDREDLVYQAK	MDDREDLVYQAK	(UniMod:1)		AAAAAAALQAK	AAAAAAALQAK			(UniMod:1)MEVKPPPGRPQPDSGR	MEVKPPPGRPQPDSGR	(UniMod:1)		(UniMod:1)MDIAIHHPWIR	MDIAIHHPWIR	(UniMod:1)		(UniMod:1)MDIAIHHPWIR	MDIAIHHPWIR	(UniMod:1)		(UniMod:1)ASGADSKGDDLSTAILK	ASGADSKGDDLSTAILK	(UniMod:1)		(UniMod:1)AGLGHPAAFGR	AGLGHPAAFGR	(UniMod:1)		(UniMod:1)ASGADSKGDDLSTAILK	ASGADSKGDDLSTAILK	(UniMod:1)		(UniMod:1)ASASYHISNLLEK	ASASYHISNLLEK	(UniMod:1)		(UniMod:1)AEYLASIFGTEK	AEYLASIFGTEK	(UniMod:1)
(UniMod:1)MQAHELFR	MQAHELFR	(UniMod:1)		(UniMod:1)MEVKPPPGRPQPDSGR	MEVKPPPGRPQPDSGR	(UniMod:1)		(UniMod:1)MDGIVPDIAVGTKR	MDGIVPDIAVGTKR	(UniMod:1)		AAALAHLDR	AAALAHLDR			(UniMod:1)MLGPEGGEGFVVK	MLGPEGGEGFVVK	(UniMod:1)		(UniMod:1)MEAAHLLPAADVLR	MEAAHLLPAADVLR	(UniMod:1)		(UniMod:1)MEAAHLLPAADVLR	MEAAHLLPAADVLR	(UniMod:1)		(UniMod:1)ASGVAVSDGVIK	ASGVAVSDGVIK	(UniMod:1)		(UniMod:1)AGLNSLEAVK	AGLNSLEAVK	(UniMod:1)		(UniMod:1)ASGVAVSDGVIK	ASGVAVSDGVIK	(UniMod:1)		(UniMod:1)ASGADSKGDDLSTAILK	ASGADSKGDDLSTAILK	(UniMod:1)		(UniMod:1)AFLASGPYLTHQQK	AFLASGPYLTHQQK	(UniMod:1)
(UniMod:1)SAADEVDGLGVARPHYGSVLDNER	SAADEVDGLGVARPHYGSVLDNER	(UniMod:1)		(UniMod:1)MLGPEGGEGFVVK	MLGPEGGEGFVVK	(UniMod:1)		(UniMod:1)MDIAIHHPWIR	MDIAIHHPWIR	(UniMod:1)		AAATLMSER	AAATLMSER			(UniMod:1)MQAHELFR	MQAHELFR	(UniMod:1)		(UniMod:1)MEALILEPSLYTVK	MEALILEPSLYTVK	(UniMod:1)		(UniMod:1)MEEVVIAGMSGK	MEEVVIAGMSGK	(UniMod:1)		(UniMod:1)ASGVQVADEVC(UniMod:4)R	ASGVQVADEVCR	(UniMod:1),C(UniMod:4)		(UniMod:1)AGQAFRK	AGQAFRK	(UniMod:1)		(UniMod:1)ASLSLAPVNIFK	ASLSLAPVNIFK	(UniMod:1)		(UniMod:1)ASGVAVSDGVIK	ASGVAVSDGVIK	(UniMod:1)		(UniMod:1)AGGEAGVTLGQPHLSR	AGGEAGVTLGQPHLSR	(UniMod:1)
(UniMod:1)SDKPDMAEIEK	SDKPDMAEIEK	(UniMod:1)		(UniMod:1)MQAHELFR	MQAHELFR	(UniMod:1)		(UniMod:1)MEAAHLLPAADVLR	MEAAHLLPAADVLR	(UniMod:1)		AADAEAEVASLNR	AADAEAEVASLNR			(UniMod:1)SAADEVDGLGVARPHYGSVLDNER	SAADEVDGLGVARPHYGSVLDNER	(UniMod:1)		(UniMod:1)MEEVVIAGMSGK	MEEVVIAGMSGK	(UniMod:1)		(UniMod:1)MEGPLSVFGDR	MEGPLSVFGDR	(UniMod:1)		(UniMod:1)ASLSLAPVNIFK	ASLSLAPVNIFK	(UniMod:1)		(UniMod:1)AGRLPAC(UniMod:4)VVDC(UniMod:4)GTGYTK	AGRLPACVVDCGTGYTK	(UniMod:1),C(UniMod:4),C(UniMod:4)		(UniMod:1)ASNVTNK	ASNVTNK	(UniMod:1)		(UniMod:1)ASGVQVADEVC(UniMod:4)R	ASGVQVADEVCR	(UniMod:1),C(UniMod:4)		(UniMod:1)AGITTIEAVK	AGITTIEAVK	(UniMod:1)
(UniMod:1)SDKPDMAEIEKFDK	SDKPDMAEIEKFDK	(UniMod:1)		(UniMod:1)SAHLQWMVVR	SAHLQWMVVR	(UniMod:1)		(UniMod:1)MEALILEPSLYTVK	MEALILEPSLYTVK	(UniMod:1)		AADDTWEPFASGK	AADDTWEPFASGK			(UniMod:1)SAHLQWMVVR	SAHLQWMVVR	(UniMod:1)		(UniMod:1)MEGPLSVFGDR	MEGPLSVFGDR	(UniMod:1)		(UniMod:1)MELVQVLKR	MELVQVLKR	(UniMod:1)		(UniMod:1)ASNVTNK	ASNVTNK	(UniMod:1)		(UniMod:1)AMVSEFLK	AMVSEFLK	(UniMod:1)		(UniMod:1)ASNVTNKTDPR	ASNVTNKTDPR	(UniMod:1)		(UniMod:1)ASLSLAPVNIFK	ASLSLAPVNIFK	(UniMod:1)		(UniMod:1)AGITTIEAVKR	AGITTIEAVKR	(UniMod:1)
(UniMod:1)SELEQLRQEAEQLR	SELEQLRQEAEQLR	(UniMod:1)		(UniMod:1)SASVVSVISR	SASVVSVISR	(UniMod:1)		(UniMod:1)MEALIPVINK	MEALIPVINK	(UniMod:1)		AAEDYGVIK	AAEDYGVIK			(UniMod:1)SAPLDAALHALQEEQAR	SAPLDAALHALQEEQAR	(UniMod:1)		(UniMod:1)MEIPVPVQPSWLR	MEIPVPVQPSWLR	(UniMod:1)		(UniMod:1)MEVKPPPGRPQPDSGR	MEVKPPPGRPQPDSGR	(UniMod:1)		(UniMod:1)ATATPVPPR	ATATPVPPR	(UniMod:1)		(UniMod:1)ANRGPAYGLSR	ANRGPAYGLSR	(UniMod:1)		(UniMod:1)ASPDWGYDDK	ASPDWGYDDK	(UniMod:1)		(UniMod:1)ASNVTNK	ASNVTNK	(UniMod:1)		(UniMod:1)AGLELLSDQGYR	AGLELLSDQGYR	(UniMod:1)
(UniMod:1)SETAPAAPAAPAPAEK	SETAPAAPAAPAPAEK	(UniMod:1)		(UniMod:1)SDKPDMAEIEK	SDKPDMAEIEK	(UniMod:1)		(UniMod:1)MEEVVIAGMSGK	MEEVVIAGMSGK	(UniMod:1)		AAEILAR	AAEILAR			(UniMod:1)SASVVSVISR	SASVVSVISR	(UniMod:1)		(UniMod:1)MELEAMSR	MELEAMSR	(UniMod:1)		(UniMod:1)MFQAAGAAQATPSHDAK	MFQAAGAAQATPSHDAK	(UniMod:1)		(UniMod:1)ATNFLAHEK	ATNFLAHEK	(UniMod:1)		(UniMod:1)AQILPIR	AQILPIR	(UniMod:1)		(UniMod:1)ATATPVPPR	ATATPVPPR	(UniMod:1)		(UniMod:1)ATATPVPPR	ATATPVPPR	(UniMod:1)		(UniMod:1)AGLEVLFASAAPAITC(UniMod:4)R	AGLEVLFASAAPAITCR	(UniMod:1),C(UniMod:4)
(UniMod:1)SETAPAETATPAPVEK	SETAPAETATPAPVEK	(UniMod:1)		(UniMod:1)SELDQLRQEAEQLK	SELDQLRQEAEQLK	(UniMod:1)		(UniMod:1)MEGPLSVFGDR	MEGPLSVFGDR	(UniMod:1)		AAGLLSTYR	AAGLLSTYR			(UniMod:1)SDKPDMAEIEK	SDKPDMAEIEK	(UniMod:1)		(UniMod:1)MELITILEK	MELITILEK	(UniMod:1)		(UniMod:1)MFSSSAK	MFSSSAK	(UniMod:1)		(UniMod:1)ATVQQLEGR	ATVQQLEGR	(UniMod:1)		(UniMod:1)ASALEQFVNSVR	ASALEQFVNSVR	(UniMod:1)		(UniMod:1)ATEEFIIR	ATEEFIIR	(UniMod:1)		(UniMod:1)ATEEFIIR	ATEEFIIR	(UniMod:1)		(UniMod:1)AGLGHPAAFGR	AGLGHPAAFGR	(UniMod:1)
(UniMod:1)SETAPLAPTIPAPAEK	SETAPLAPTIPAPAEK	(UniMod:1)		(UniMod:1)SELEQLRQEAEQLR	SELEQLRQEAEQLR	(UniMod:1)		(UniMod:1)MEIPVPVQPSWLR	MEIPVPVQPSWLR	(UniMod:1)		AAGVPSATITWR	AAGVPSATITWR			(UniMod:1)SDKPDMAEIEKFDK	SDKPDMAEIEKFDK	(UniMod:1)		(UniMod:1)MELSAEYLR	MELSAEYLR	(UniMod:1)		(UniMod:1)MNVDHEVNLLVEEIHR	MNVDHEVNLLVEEIHR	(UniMod:1)		(UniMod:1)AVNVYSTSVTSDNLSR	AVNVYSTSVTSDNLSR	(UniMod:1)		(UniMod:1)ASASYHISNLLEK	ASASYHISNLLEK	(UniMod:1)		(UniMod:1)ATNFLAHEK	ATNFLAHEK	(UniMod:1)		(UniMod:1)ATNFLAHEK	ATNFLAHEK	(UniMod:1)		(UniMod:1)AGLNSLEAVK	AGLNSLEAVK	(UniMod:1)
(UniMod:1)SGALDVLQMKEEDVLK	SGALDVLQMKEEDVLK	(UniMod:1)		(UniMod:1)SETAPAETATPAPVEK	SETAPAETATPAPVEK	(UniMod:1)		(UniMod:1)MELITILEK	MELITILEK	(UniMod:1)		AAGVVLEMIR	AAGVVLEMIR			(UniMod:1)SELEQLRQEAEQLR	SELEQLRQEAEQLR	(UniMod:1)		(UniMod:1)MEVKPPPGRPQPDSGR	MEVKPPPGRPQPDSGR	(UniMod:1)		(UniMod:1)MQAHELFR	MQAHELFR	(UniMod:1)		(UniMod:1)AVPAALILR	AVPAALILR	(UniMod:1)		(UniMod:1)ASGVAVSDGVIK	ASGVAVSDGVIK	(UniMod:1)		(UniMod:1)ATVQQLEGR	ATVQQLEGR	(UniMod:1)		(UniMod:1)ATVQQLEGR	ATVQQLEGR	(UniMod:1)		(UniMod:1)AGQAFRK	AGQAFRK	(UniMod:1)
(UniMod:1)SHTILLVQPTK	SHTILLVQPTK	(UniMod:1)		(UniMod:1)SETAPLAPTIPAPAEK	SETAPLAPTIPAPAEK	(UniMod:1)		(UniMod:1)MELSAEYLR	MELSAEYLR	(UniMod:1)		AAIAAPILHVNSK	AAIAAPILHVNSK			(UniMod:1)SETAPAAPAAPAPAEK	SETAPAAPAAPAPAEK	(UniMod:1)		(UniMod:1)MLGPEGGEGFVVK	MLGPEGGEGFVVK	(UniMod:1)		(UniMod:1)SAADEVDGLGVARPHYGSVLDNER	SAADEVDGLGVARPHYGSVLDNER	(UniMod:1)		(UniMod:1)AVSVTPIRDTK	AVSVTPIRDTK	(UniMod:1)		(UniMod:1)ASGVQVADEVC(UniMod:4)R	ASGVQVADEVCR	(UniMod:1),C(UniMod:4)		(UniMod:1)AVASDFYLR	AVASDFYLR	(UniMod:1)		(UniMod:1)AVNVYSTSVTSDNLSR	AVNVYSTSVTSDNLSR	(UniMod:1)		(UniMod:1)AGRLPAC(UniMod:4)VVDC(UniMod:4)GTGYTK	AGRLPACVVDCGTGYTK	(UniMod:1),C(UniMod:4),C(UniMod:4)
(UniMod:1)SSAHFNR	SSAHFNR	(UniMod:1)		(UniMod:1)SGALDVLQMK	SGALDVLQMK	(UniMod:1)		(UniMod:1)MELVQVLKR	MELVQVLKR	(UniMod:1)		AAIDSYR	AAIDSYR			(UniMod:1)SETAPAETATPAPVEK	SETAPAETATPAPVEK	(UniMod:1)		(UniMod:1)SAADEVDGLGVARPHYGSVLDNER	SAADEVDGLGVARPHYGSVLDNER	(UniMod:1)		(UniMod:1)SAHLQWMVVR	SAHLQWMVVR	(UniMod:1)		(UniMod:1)AYHSFLVEPISC(UniMod:4)HAWNK	AYHSFLVEPISCHAWNK	(UniMod:1),C(UniMod:4)		(UniMod:1)ASLSLAPVNIFK	ASLSLAPVNIFK	(UniMod:1)		(UniMod:1)AVNVYSTSVTSDNLSR	AVNVYSTSVTSDNLSR	(UniMod:1)		(UniMod:1)AVPAALILR	AVPAALILR	(UniMod:1)		(UniMod:1)AGTVVLDDVELR	AGTVVLDDVELR	(UniMod:1)
(UniMod:1)SSGIHVALVTGGNK	SSGIHVALVTGGNK	(UniMod:1)		(UniMod:1)SGALDVLQMKEEDVLK	SGALDVLQMKEEDVLK	(UniMod:1)		(UniMod:1)MEVKPPPGRPQPDSGR	MEVKPPPGRPQPDSGR	(UniMod:1)		AAIDWFDGK	AAIDWFDGK			(UniMod:1)SETAPLAPTIPAPAEK	SETAPLAPTIPAPAEK	(UniMod:1)		(UniMod:1)SAHLQWMVVR	SAHLQWMVVR	(UniMod:1)		(UniMod:1)SASVVSVISR	SASVVSVISR	(UniMod:1)		(UniMod:1)C(UniMod:4)DAFVGTWK	CDAFVGTWK	(UniMod:1),C(UniMod:4)		(UniMod:1)ASNVTNK	ASNVTNK	(UniMod:1)		(UniMod:1)AYHSFLVEPISC(UniMod:4)HAWNK	AYHSFLVEPISCHAWNK	(UniMod:1),C(UniMod:4)		(UniMod:1)AVSVTPIRDTK	AVSVTPIRDTK	(UniMod:1)		(UniMod:1)AMVSEFLK	AMVSEFLK	(UniMod:1)
(UniMod:1)SSVAVLTQESFAEHR	SSVAVLTQESFAEHR	(UniMod:1)		(UniMod:1)SHTILLVQPTK	SHTILLVQPTK	(UniMod:1)		(UniMod:1)MLGPEGGEGFVVK	MLGPEGGEGFVVK	(UniMod:1)		AAIGLLAR	AAIGLLAR			(UniMod:1)SGALDVLQMKEEDVLK	SGALDVLQMKEEDVLK	(UniMod:1)		(UniMod:1)SASVVSVISR	SASVVSVISR	(UniMod:1)		(UniMod:1)SDKPDMAEIEK	SDKPDMAEIEK	(UniMod:1)		(UniMod:1)C(UniMod:4)DFTEDQTAEFK	CDFTEDQTAEFK	(UniMod:1),C(UniMod:4)		(UniMod:1)ASPDWGYDDK	ASPDWGYDDK	(UniMod:1)		(UniMod:1)C(UniMod:4)DAFVGTWK	CDAFVGTWK	(UniMod:1),C(UniMod:4)		(UniMod:1)AYHSFLVEPISC(UniMod:4)HAWNK	AYHSFLVEPISCHAWNK	(UniMod:1),C(UniMod:4)		(UniMod:1)ANRGPAYGLSR	ANRGPAYGLSR	(UniMod:1)
(UniMod:1)STGTFVVSQPLNYR	STGTFVVSQPLNYR	(UniMod:1)		(UniMod:1)SSAHFNR	SSAHFNR	(UniMod:1)		(UniMod:1)MQAHELFR	MQAHELFR	(UniMod:1)		AAIISAEGDSK	AAIISAEGDSK			(UniMod:1)SHTILLVQPTK	SHTILLVQPTK	(UniMod:1)		(UniMod:1)SDKPDMAEIEK	SDKPDMAEIEK	(UniMod:1)		(UniMod:1)SDKPDMAEIEKFDK	SDKPDMAEIEKFDK	(UniMod:1)		(UniMod:1)EEEIAALVIDNGSGM(UniMod:35)C(UniMod:4)KAGFAGDDAPR	EEEIAALVIDNGSGMCKAGFAGDDAPR	(UniMod:1),M(UniMod:35),C(UniMod:4)		(UniMod:1)ATATPVPPR	ATATPVPPR	(UniMod:1)		(UniMod:1)C(UniMod:4)DFTEDQTAEFK	CDFTEDQTAEFK	(UniMod:1),C(UniMod:4)		(UniMod:1)C(UniMod:4)DAFVGTWK	CDAFVGTWK	(UniMod:1),C(UniMod:4)		(UniMod:1)AQILPIR	AQILPIR	(UniMod:1)
(UniMod:1)STLYVSPHPDAFPSLR	STLYVSPHPDAFPSLR	(UniMod:1)		(UniMod:1)SSVAVLTQESFAEHR	SSVAVLTQESFAEHR	(UniMod:1)		(UniMod:1)SAADEVDGLGVARPHYGSVLDNER	SAADEVDGLGVARPHYGSVLDNER	(UniMod:1)		AAISGENAGLVR	AAISGENAGLVR			(UniMod:1)STLYVSPHPDAFPSLR	STLYVSPHPDAFPSLR	(UniMod:1)		(UniMod:1)SELDQLRQEAEQLK	SELDQLRQEAEQLK	(UniMod:1)		(UniMod:1)SELEQLRQEAEQLR	SELEQLRQEAEQLR	(UniMod:1)		(UniMod:1)EEEIAALVIDNGSGMC(UniMod:4)K	EEEIAALVIDNGSGMCK	(UniMod:1),C(UniMod:4)		(UniMod:1)ATDTSQGELVHPK	ATDTSQGELVHPK	(UniMod:1)		(UniMod:1)EEEIAALVIDNGSGM(UniMod:35)C(UniMod:4)K	EEEIAALVIDNGSGMCK	(UniMod:1),M(UniMod:35),C(UniMod:4)		(UniMod:1)C(UniMod:4)DFTEDQTAEFK	CDFTEDQTAEFK	(UniMod:1),C(UniMod:4)		(UniMod:1)ASALEQFVNSVR	ASALEQFVNSVR	(UniMod:1)
(UniMod:1)SVELEEALPVTTAEGMAK	SVELEEALPVTTAEGMAK	(UniMod:1)		(UniMod:1)STGTFVVSQPLNYR	STGTFVVSQPLNYR	(UniMod:1)		(UniMod:1)SAHLQWMVVR	SAHLQWMVVR	(UniMod:1)		AALEEVER	AALEEVER			(UniMod:1)SVELEEALPVTTAEGMAK	SVELEEALPVTTAEGMAK	(UniMod:1)		(UniMod:1)SELEQLRQEAEQLR	SELEQLRQEAEQLR	(UniMod:1)		(UniMod:1)SETAPAAPAAPAPAEK	SETAPAAPAAPAPAEK	(UniMod:1)		(UniMod:1)GDREQLLQR	GDREQLLQR	(UniMod:1)		(UniMod:1)ATEEFIIR	ATEEFIIR	(UniMod:1)		(UniMod:1)GDREQLLQR	GDREQLLQR	(UniMod:1)		(UniMod:1)EEEIAALVIDNGSGM(UniMod:35)C(UniMod:4)K	EEEIAALVIDNGSGMCK	(UniMod:1),M(UniMod:35),C(UniMod:4)		(UniMod:1)ASASYHISNLLEK	ASASYHISNLLEK	(UniMod:1)
(UniMod:1)SYGRPPPDVEGMTSLK	SYGRPPPDVEGMTSLK	(UniMod:1)		(UniMod:1)STLYVSPHPDAFPSLR	STLYVSPHPDAFPSLR	(UniMod:1)		(UniMod:1)SAPLDAALHALQEEQAR	SAPLDAALHALQEEQAR	(UniMod:1)		AALPYFPR	AALPYFPR			(UniMod:1)SYGRPPPDVEGMTSLK	SYGRPPPDVEGMTSLK	(UniMod:1)		(UniMod:1)SETAPAAPAAPAPAEK	SETAPAAPAAPAPAEK	(UniMod:1)		(UniMod:1)SETAPAETATPAPVEK	SETAPAETATPAPVEK	(UniMod:1)		(UniMod:1)GTRDDEYDYLFK	GTRDDEYDYLFK	(UniMod:1)		(UniMod:1)ATNFLAHEK	ATNFLAHEK	(UniMod:1)		(UniMod:1)GTRDDEYDYLFK	GTRDDEYDYLFK	(UniMod:1)		(UniMod:1)EEEIAALVIDNGSGM(UniMod:35)C(UniMod:4)KAGFAGDDAPR	EEEIAALVIDNGSGMCKAGFAGDDAPR	(UniMod:1),M(UniMod:35),C(UniMod:4)		(UniMod:1)ASGVAVSDGVIK	ASGVAVSDGVIK	(UniMod:1)
(UniMod:1)TEWETAAPAVAETPDIK	TEWETAAPAVAETPDIK	(UniMod:1)		(UniMod:1)SVELEEALPVTTAEGMAK	SVELEEALPVTTAEGMAK	(UniMod:1)		(UniMod:1)SASVVSVISR	SASVVSVISR	(UniMod:1)		AALQELLSK	AALQELLSK			(UniMod:1)TDAAVSFAK	TDAAVSFAK	(UniMod:1)		(UniMod:1)SETAPAETATPAPVEK	SETAPAETATPAPVEK	(UniMod:1)		(UniMod:1)SETAPLAPTIPAPAEK	SETAPLAPTIPAPAEK	(UniMod:1)		(UniMod:1)MDDREDLVYQAK	MDDREDLVYQAK	(UniMod:1)		(UniMod:1)ATVQQLEGR	ATVQQLEGR	(UniMod:1)		(UniMod:1)M(UniMod:35)NVDHEVNLLVEEIHR	MNVDHEVNLLVEEIHR	(UniMod:1),M(UniMod:35)		(UniMod:1)GDREQLLQR	GDREQLLQR	(UniMod:1)		(UniMod:1)ASGVQVADEVC(UniMod:4)R	ASGVQVADEVCR	(UniMod:1),C(UniMod:4)
(UniMod:1)VDAFLGTWK	VDAFLGTWK	(UniMod:1)		(UniMod:1)SYGRPPPDVEGMTSLK	SYGRPPPDVEGMTSLK	(UniMod:1)		(UniMod:1)SDKPDMAEIEK	SDKPDMAEIEK	(UniMod:1)		AALTGLLHR	AALTGLLHR			(UniMod:1)TTQQIDLQGPGPWGFR	TTQQIDLQGPGPWGFR	(UniMod:1)		(UniMod:1)SETAPLAPTIPAPAEK	SETAPLAPTIPAPAEK	(UniMod:1)		(UniMod:1)SGALDVLQMKEEDVLK	SGALDVLQMKEEDVLK	(UniMod:1)		(UniMod:1)MDGIVPDIAVGTK	MDGIVPDIAVGTK	(UniMod:1)		(UniMod:1)AVNVYSTSVTSDNLSR	AVNVYSTSVTSDNLSR	(UniMod:1)		(UniMod:1)MDDREDLVYQAK	MDDREDLVYQAK	(UniMod:1)		(UniMod:1)GTRDDEYDYLFK	GTRDDEYDYLFK	(UniMod:1)		(UniMod:1)ASLSLAPVNIFK	ASLSLAPVNIFK	(UniMod:1)
(UniMod:1)VDREQLVQK	VDREQLVQK	(UniMod:1)		(UniMod:1)TATLRPYLSAVR	TATLRPYLSAVR	(UniMod:1)		(UniMod:1)SDKPDMAEIEKFDK	SDKPDMAEIEKFDK	(UniMod:1)		AALVAQNYINYQQGTPHR	AALVAQNYINYQQGTPHR			(UniMod:1)TTSGALFPSLVPGSR	TTSGALFPSLVPGSR	(UniMod:1)		(UniMod:1)SGALDVLQMK	SGALDVLQMK	(UniMod:1)		(UniMod:1)SHHWGYGK	SHHWGYGK	(UniMod:1)		(UniMod:1)MDGIVPDIAVGTKR	MDGIVPDIAVGTKR	(UniMod:1)		(UniMod:1)AYHSFLVEPISC(UniMod:4)HAWNK	AYHSFLVEPISCHAWNK	(UniMod:1),C(UniMod:4)		(UniMod:1)MDGIVPDIAVGTK	MDGIVPDIAVGTK	(UniMod:1)		(UniMod:1)M(UniMod:35)DGIVPDIAVGTKR	MDGIVPDIAVGTKR	(UniMod:1),M(UniMod:35)		(UniMod:1)ASNVTNK	ASNVTNK	(UniMod:1)
(UniMod:1)VHLTPEEK	VHLTPEEK	(UniMod:1)		(UniMod:1)TDAAVSFAK	TDAAVSFAK	(UniMod:1)		(UniMod:1)SELDQLRQEAEQLK	SELDQLRQEAEQLK	(UniMod:1)		AALVDLEPGTMDSVR	AALVDLEPGTMDSVR			(UniMod:1)VDAFLGTWK	VDAFLGTWK	(UniMod:1)		(UniMod:1)SGALDVLQMKEEDVLK	SGALDVLQMKEEDVLK	(UniMod:1)		(UniMod:1)SHTILLVQPTK	SHTILLVQPTK	(UniMod:1)		(UniMod:1)MDIAIHHPWIR	MDIAIHHPWIR	(UniMod:1)		(UniMod:1)C(UniMod:4)DAFVGTWK	CDAFVGTWK	(UniMod:1),C(UniMod:4)		(UniMod:1)MDGIVPDIAVGTKR	MDGIVPDIAVGTKR	(UniMod:1)		(UniMod:1)MDDREDLVYQAK	MDDREDLVYQAK	(UniMod:1)		(UniMod:1)ASPDWGYDDK	ASPDWGYDDK	(UniMod:1)
AAAAAAALQAK	AAAAAAALQAK			(UniMod:1)TEQAISFAK	TEQAISFAK	(UniMod:1)		(UniMod:1)SELEQLRQEAEQLR	SELEQLRQEAEQLR	(UniMod:1)		AAMEPIVISAK	AAMEPIVISAK			(UniMod:1)VDREQLVQK	VDREQLVQK	(UniMod:1)		(UniMod:1)SHTILLVQPTK	SHTILLVQPTK	(UniMod:1)		(UniMod:1)SSVAVLTQESFAEHR	SSVAVLTQESFAEHR	(UniMod:1)		(UniMod:1)MDVNIAPLR	MDVNIAPLR	(UniMod:1)		(UniMod:1)C(UniMod:4)DFTEDQTAEFK	CDFTEDQTAEFK	(UniMod:1),C(UniMod:4)		(UniMod:1)MDIAIHHPWIR	MDIAIHHPWIR	(UniMod:1)		(UniMod:1)MDGIVPDIAVGTK	MDGIVPDIAVGTK	(UniMod:1)		(UniMod:1)ATATPVPPR	ATATPVPPR	(UniMod:1)
AAAITSDILEALGR	AAAITSDILEALGR			(UniMod:1)TTQQIDLQGPGPWGFR	TTQQIDLQGPGPWGFR	(UniMod:1)		(UniMod:1)SETAPAETATPAPVEK	SETAPAETATPAPVEK	(UniMod:1)		AAPEASGTPSSDAVSR	AAPEASGTPSSDAVSR			(UniMod:1)VHLTPEEK	VHLTPEEK	(UniMod:1)		(UniMod:1)SSAHFNR	SSAHFNR	(UniMod:1)		(UniMod:1)STGTFVVSQPLNYR	STGTFVVSQPLNYR	(UniMod:1)		(UniMod:1)MEAAHLLPAADVLR	MEAAHLLPAADVLR	(UniMod:1)		(UniMod:1)EEEIAALVIDNGSGM(UniMod:35)C(UniMod:4)K	EEEIAALVIDNGSGMCK	(UniMod:1),M(UniMod:35),C(UniMod:4)		(UniMod:1)MDVNIAPLR	MDVNIAPLR	(UniMod:1)		(UniMod:1)MDIAIHHPWIR	MDIAIHHPWIR	(UniMod:1)		(UniMod:1)ATDTSQGELVHPK	ATDTSQGELVHPK	(UniMod:1)
AAAITSDILEALGRDGHFTLFAPTNEAFEK	AAAITSDILEALGRDGHFTLFAPTNEAFEK			(UniMod:1)TTSGALFPSLVPGSR	TTSGALFPSLVPGSR	(UniMod:1)		(UniMod:1)SETAPLAPTIPAPAEK	SETAPLAPTIPAPAEK	(UniMod:1)		AAPEASGTPSSDAVSRLEEEMR	AAPEASGTPSSDAVSRLEEEMR			(UniMod:1)VHLTPEEKSAVTALWGKVNVDEVGGEALGR	VHLTPEEKSAVTALWGKVNVDEVGGEALGR	(UniMod:1)		(UniMod:1)SSGIHVALVTGGNK	SSGIHVALVTGGNK	(UniMod:1)		(UniMod:1)STLYVSPHPDAFPSLR	STLYVSPHPDAFPSLR	(UniMod:1)		(UniMod:1)MEATGVLPFVR	MEATGVLPFVR	(UniMod:1)		(UniMod:1)EEEIAALVIDNGSGM(UniMod:35)C(UniMod:4)KAGFAGDDAPR	EEEIAALVIDNGSGMCKAGFAGDDAPR	(UniMod:1),M(UniMod:35),C(UniMod:4)		(UniMod:1)MEAAHLLPAADVLR	MEAAHLLPAADVLR	(UniMod:1)		(UniMod:1)MDVNIAPLR	MDVNIAPLR	(UniMod:1)		(UniMod:1)ATEEFIIR	ATEEFIIR	(UniMod:1)
AAALAHLDR	AAALAHLDR			(UniMod:1)VDAFLGTWK	VDAFLGTWK	(UniMod:1)		(UniMod:1)SGALDVLQMK	SGALDVLQMK	(UniMod:1)		AAPEASGTPSSDAVSRLEEEMRK	AAPEASGTPSSDAVSRLEEEMRK			(UniMod:1)VNPTVFFDIAVDGEPLGR	VNPTVFFDIAVDGEPLGR	(UniMod:1)		(UniMod:1)SSVAVLTQESFAEHR	SSVAVLTQESFAEHR	(UniMod:1)		(UniMod:1)STVHEILC(UniMod:4)K	STVHEILCK	(UniMod:1),C(UniMod:4)		(UniMod:1)MEGPLSVFGDR	MEGPLSVFGDR	(UniMod:1)		(UniMod:1)GDREQLLQR	GDREQLLQR	(UniMod:1)		(UniMod:1)MEALILEPSLYTVK	MEALILEPSLYTVK	(UniMod:1)		(UniMod:1)MEAAHLLPAADVLR	MEAAHLLPAADVLR	(UniMod:1)		(UniMod:1)ATNFLAHEK	ATNFLAHEK	(UniMod:1)
AAATLMSER	AAATLMSER			(UniMod:1)VDREQLVQK	VDREQLVQK	(UniMod:1)		(UniMod:1)SGALDVLQMKEEDVLK	SGALDVLQMKEEDVLK	(UniMod:1)		AAPFSLEYR	AAPFSLEYR			AAAAAAALQAK	AAAAAAALQAK			(UniMod:1)STGTFVVSQPLNYR	STGTFVVSQPLNYR	(UniMod:1)		(UniMod:1)SVELEEALPVTTAEGMAK	SVELEEALPVTTAEGMAK	(UniMod:1)		(UniMod:1)MELSAEYLR	MELSAEYLR	(UniMod:1)		(UniMod:1)GTRDDEYDYLFK	GTRDDEYDYLFK	(UniMod:1)		(UniMod:1)MEEVVIAGMSGK	MEEVVIAGMSGK	(UniMod:1)		(UniMod:1)MEALILEPSLYTVK	MEALILEPSLYTVK	(UniMod:1)		(UniMod:1)ATVQQLEGR	ATVQQLEGR	(UniMod:1)
AAAVLPVLDLAQR	AAAVLPVLDLAQR			(UniMod:1)VHLTPEEK	VHLTPEEK	(UniMod:1)		(UniMod:1)SHTILLVQPTK	SHTILLVQPTK	(UniMod:1)		AAPSVTLFPPSSEELQANK	AAPSVTLFPPSSEELQANK			AAAITSDILEALGR	AAAITSDILEALGR			(UniMod:1)STLYVSPHPDAFPSLR	STLYVSPHPDAFPSLR	(UniMod:1)		(UniMod:1)SYGRPPPDVEGMTSLK	SYGRPPPDVEGMTSLK	(UniMod:1)		(UniMod:1)MELVQVLKR	MELVQVLKR	(UniMod:1)		(UniMod:1)M(UniMod:35)DVNIAPLR	MDVNIAPLR	(UniMod:1),M(UniMod:35)		(UniMod:1)MEGPLSVFGDR	MEGPLSVFGDR	(UniMod:1)		(UniMod:1)MEATGVLPFVR	MEATGVLPFVR	(UniMod:1)		(UniMod:1)AVASDFYLR	AVASDFYLR	(UniMod:1)
AADAEAEVASLNR	AADAEAEVASLNR			(UniMod:1)VHLTPEEKSAVTALWGKVNVDEVGGEALGR	VHLTPEEKSAVTALWGKVNVDEVGGEALGR	(UniMod:1)		(UniMod:1)SSVAVLTQESFAEHR	SSVAVLTQESFAEHR	(UniMod:1)		AAQLAIR	AAQLAIR			AAAITSDILEALGRDGHFTLFAPTNEAFEK	AAAITSDILEALGRDGHFTLFAPTNEAFEK			(UniMod:1)SVELEEALPVTTAEGMAK	SVELEEALPVTTAEGMAK	(UniMod:1)		(UniMod:1)TATLRPYLSAVR	TATLRPYLSAVR	(UniMod:1)		(UniMod:1)MEVKPPPGRPQPDSGR	MEVKPPPGRPQPDSGR	(UniMod:1)		(UniMod:1)M(UniMod:35)NVDHEVNLLVEEIHR	MNVDHEVNLLVEEIHR	(UniMod:1),M(UniMod:35)		(UniMod:1)MEIPVPVQPSWLR	MEIPVPVQPSWLR	(UniMod:1)		(UniMod:1)MEGPLSVFGDR	MEGPLSVFGDR	(UniMod:1)		(UniMod:1)AVAVGRPSNEELR	AVAVGRPSNEELR	(UniMod:1)
AADDTWEPFASGK	AADDTWEPFASGK			(UniMod:1)VNPTVFFDIAVDGEPLGR	VNPTVFFDIAVDGEPLGR	(UniMod:1)		(UniMod:1)STGTFVVSQPLNYR	STGTFVVSQPLNYR	(UniMod:1)		AAQLDGLEAR	AAQLDGLEAR			AAALAHLDR	AAALAHLDR			(UniMod:1)SYGRPPPDVEGMTSLK	SYGRPPPDVEGMTSLK	(UniMod:1)		(UniMod:1)TDAAVSFAK	TDAAVSFAK	(UniMod:1)		(UniMod:1)MFSSSAK	MFSSSAK	(UniMod:1)		(UniMod:1)MDDREDLVYQAK	MDDREDLVYQAK	(UniMod:1)		(UniMod:1)MELVQVLKR	MELVQVLKR	(UniMod:1)		(UniMod:1)MELSAEYLR	MELSAEYLR	(UniMod:1)		(UniMod:1)AVNVYSTSVTSDNLSR	AVNVYSTSVTSDNLSR	(UniMod:1)
AAEDYGVIK	AAEDYGVIK			AAAAAAALQAK	AAAAAAALQAK			(UniMod:1)STLYVSPHPDAFPSLR	STLYVSPHPDAFPSLR	(UniMod:1)		AASGFNAMEDAQTLR	AASGFNAMEDAQTLR			AAATLM(UniMod:35)SER	AAATLMSER	M(UniMod:35)		(UniMod:1)SYTPGVGGDPAQLAQR	SYTPGVGGDPAQLAQR	(UniMod:1)		(UniMod:1)VDREQLVQK	VDREQLVQK	(UniMod:1)		(UniMod:1)MLGPEGGEGFVVK	MLGPEGGEGFVVK	(UniMod:1)		(UniMod:1)MDGIVPDIAVGTK	MDGIVPDIAVGTK	(UniMod:1)		(UniMod:1)MEVKPPPGRPQPDSGR	MEVKPPPGRPQPDSGR	(UniMod:1)		(UniMod:1)MELVQVLKR	MELVQVLKR	(UniMod:1)		(UniMod:1)AVPAALILR	AVPAALILR	(UniMod:1)
AAEGIPKLLVLITGGK	AAEGIPKLLVLITGGK			AAAITSDILEALGR	AAAITSDILEALGR			(UniMod:1)SVELEEALPVTTAEGMAK	SVELEEALPVTTAEGMAK	(UniMod:1)		AASNLRDNYR	AASNLRDNYR			AADAEAEVASLNR	AADAEAEVASLNR			(UniMod:1)TEWETAAPAVAETPDIK	TEWETAAPAVAETPDIK	(UniMod:1)		(UniMod:1)VEADRPGK	VEADRPGK	(UniMod:1)		(UniMod:1)MMPTPVILLK	MMPTPVILLK	(UniMod:1)		(UniMod:1)MDGIVPDIAVGTKR	MDGIVPDIAVGTKR	(UniMod:1)		(UniMod:1)MMPTPVILLK	MMPTPVILLK	(UniMod:1)		(UniMod:1)MEVKPPPGRPQPDSGR	MEVKPPPGRPQPDSGR	(UniMod:1)		(UniMod:1)AYHSFLVEPISC(UniMod:4)HAWNK	AYHSFLVEPISCHAWNK	(UniMod:1),C(UniMod:4)
AAFQLGSPWR	AAFQLGSPWR			AAAITSDILEALGRDGHFTLFAPTNEAFEK	AAAITSDILEALGRDGHFTLFAPTNEAFEK			(UniMod:1)SYGRPPPDVEGMTSLK	SYGRPPPDVEGMTSLK	(UniMod:1)		AATHYTITIR	AATHYTITIR			AADDTWEPFASGK	AADDTWEPFASGK			(UniMod:1)TTQQIDLQGPGPWGFR	TTQQIDLQGPGPWGFR	(UniMod:1)		(UniMod:1)VHLTPEEK	VHLTPEEK	(UniMod:1)		(UniMod:1)MNVDHEVNLLVEEIHR	MNVDHEVNLLVEEIHR	(UniMod:1)		(UniMod:1)MDIAIHHPWIR	MDIAIHHPWIR	(UniMod:1)		(UniMod:1)MQAHELFR	MQAHELFR	(UniMod:1)		(UniMod:1)MFSSSAK	MFSSSAK	(UniMod:1)		(UniMod:1)C(UniMod:4)DAFVGTWK	CDAFVGTWK	(UniMod:1),C(UniMod:4)
AAFVAYALAFPR	AAFVAYALAFPR			AAALAHLDR	AAALAHLDR			(UniMod:1)TATLRPYLSAVR	TATLRPYLSAVR	(UniMod:1)		AATQFWR	AATQFWR			AAEDYGVIK	AAEDYGVIK			(UniMod:1)TTSGALFPSLVPGSR	TTSGALFPSLVPGSR	(UniMod:1)		AAAAAAALQAK	AAAAAAALQAK			(UniMod:1)MQNDAGEFVDLYVPRK	MQNDAGEFVDLYVPRK	(UniMod:1)		(UniMod:1)MEAAHLLPAADVLR	MEAAHLLPAADVLR	(UniMod:1)		(UniMod:1)SAADEVDGLGVARPHYGSVLDNER	SAADEVDGLGVARPHYGSVLDNER	(UniMod:1)		(UniMod:1)MLGPEGGEGFVVK	MLGPEGGEGFVVK	(UniMod:1)		(UniMod:1)C(UniMod:4)DFTEDQTAEFK	CDFTEDQTAEFK	(UniMod:1),C(UniMod:4)
AAFVLPEFAR	AAFVLPEFAR			AAALEFLNR	AAALEFLNR			(UniMod:1)TDAAVSFAK	TDAAVSFAK	(UniMod:1)		AATSPALFNR	AATSPALFNR			AAELIANSLATAGDGLIELR	AAELIANSLATAGDGLIELR			(UniMod:1)VDAFLGTWK	VDAFLGTWK	(UniMod:1)		AAAITSDILEALGR	AAAITSDILEALGR			(UniMod:1)SAADEVDGLGVARPHYGSVLDNER	SAADEVDGLGVARPHYGSVLDNER	(UniMod:1)		(UniMod:1)MEALILEPSLYTVK	MEALILEPSLYTVK	(UniMod:1)		(UniMod:1)SAHLQWMVVR	SAHLQWMVVR	(UniMod:1)		(UniMod:1)MMPTPVILLK	MMPTPVILLK	(UniMod:1)		(UniMod:1)EEEIAALVIDNGSGM(UniMod:35)C(UniMod:4)K	EEEIAALVIDNGSGMCK	(UniMod:1),M(UniMod:35),C(UniMod:4)
AAGLLSTYR	AAGLLSTYR			AAATLM(UniMod:35)SER	AAATLMSER	M(UniMod:35)		(UniMod:1)TTQQIDLQGPGPWGFR	TTQQIDLQGPGPWGFR	(UniMod:1)		AATVGSLAGQPLQER	AATVGSLAGQPLQER			AAEWQLDQPSWSGR	AAEWQLDQPSWSGR			(UniMod:1)VDREQLVQK	VDREQLVQK	(UniMod:1)		AAALAHLDR	AAALAHLDR			(UniMod:1)SADAAAGAPLPR	SADAAAGAPLPR	(UniMod:1)		(UniMod:1)MEEVVIAGMSGK	MEEVVIAGMSGK	(UniMod:1)		(UniMod:1)SAPLDAALHALQEEQAR	SAPLDAALHALQEEQAR	(UniMod:1)		(UniMod:1)MNVDHEVNLLVEEIHR	MNVDHEVNLLVEEIHR	(UniMod:1)		(UniMod:1)EEEIAALVIDNGSGM(UniMod:35)C(UniMod:4)KAGFAGDDAPR	EEEIAALVIDNGSGMCKAGFAGDDAPR	(UniMod:1),M(UniMod:35),C(UniMod:4)
AAGVNVEPFWPGLFAK	AAGVNVEPFWPGLFAK			AAAVLPVLDLAQR	AAAVLPVLDLAQR			(UniMod:1)TTSGALFPSLVPGSR	TTSGALFPSLVPGSR	(UniMod:1)		AAVEWFDGK	AAVEWFDGK			AAFAPFGR	AAFAPFGR			(UniMod:1)VHLTPEEKSAVTALWGKVNVDEVGGEALGR	VHLTPEEKSAVTALWGKVNVDEVGGEALGR	(UniMod:1)		AAATLMSER	AAATLMSER			(UniMod:1)SAHLQWMVVR	SAHLQWMVVR	(UniMod:1)		(UniMod:1)MEGPLSVFGDR	MEGPLSVFGDR	(UniMod:1)		(UniMod:1)SDAAVDTSSEITTK	SDAAVDTSSEITTK	(UniMod:1)		(UniMod:1)MQNDAGEFVDLYVPRK	MQNDAGEFVDLYVPRK	(UniMod:1)		(UniMod:1)GDREQLLQR	GDREQLLQR	(UniMod:1)
AAGVPSATITWR	AAGVPSATITWR			AADAEAEVASLNR	AADAEAEVASLNR			(UniMod:1)VDAFLGTWK	VDAFLGTWK	(UniMod:1)		AAVFHEK	AAVFHEK			AAFDDAIAELDTLSEESYK	AAFDDAIAELDTLSEESYK			AAAAAAALQAK	AAAAAAALQAK			AAAVLPVLDLAQR	AAAVLPVLDLAQR			(UniMod:1)SASVVSVISR	SASVVSVISR	(UniMod:1)		(UniMod:1)MEGVEEK	MEGVEEK	(UniMod:1)		(UniMod:1)SDKPDM(UniMod:35)AEIEK	SDKPDMAEIEK	(UniMod:1),M(UniMod:35)		(UniMod:1)SAADEVDGLGVARPHYGSVLDNER	SAADEVDGLGVARPHYGSVLDNER	(UniMod:1)		(UniMod:1)GSEAAQLLEAADFAAR	GSEAAQLLEAADFAAR	(UniMod:1)
AAIAAPILHVNSK	AAIAAPILHVNSK			AADAVEDLR	AADAVEDLR			(UniMod:1)VDREQLVQK	VDREQLVQK	(UniMod:1)		AAVFHEKDYDSLAQPGFFDR	AAVFHEKDYDSLAQPGFFDR			AAFVAYALAFPR	AAFVAYALAFPR			AAAITSDILEALGR	AAAITSDILEALGR			AAC(UniMod:4)LLPK	AACLLPK	C(UniMod:4)		(UniMod:1)SDAAVDTSSEITTK	SDAAVDTSSEITTK	(UniMod:1)		(UniMod:1)MEIPVPVQPSWLR	MEIPVPVQPSWLR	(UniMod:1)		(UniMod:1)SDKPDMAEIEKFDK	SDKPDMAEIEKFDK	(UniMod:1)		(UniMod:1)SAHLQWMVVR	SAHLQWMVVR	(UniMod:1)		(UniMod:1)GTRDDEYDYLFK	GTRDDEYDYLFK	(UniMod:1)
AAIDSYR	AAIDSYR			AADDTWEPFASGK	AADDTWEPFASGK			(UniMod:1)VHLTPEEK	VHLTPEEK	(UniMod:1)		AAVGELPEK	AAVGELPEK			AAFVLPEFAR	AAFVLPEFAR			AAALAHLDR	AAALAHLDR			AAC(UniMod:4)LPLPGYR	AACLPLPGYR	C(UniMod:4)		(UniMod:1)SDKPDM(UniMod:35)AEIEK	SDKPDMAEIEK	(UniMod:1),M(UniMod:35)		(UniMod:1)MELEAMSR	MELEAMSR	(UniMod:1)		(UniMod:1)SDQQLDC(UniMod:4)ALDLMR	SDQQLDCALDLMR	(UniMod:1),C(UniMod:4)		(UniMod:1)SASVVSVISR	SASVVSVISR	(UniMod:1)		(UniMod:1)M(UniMod:35)DVNIAPLR	MDVNIAPLR	(UniMod:1),M(UniMod:35)
AAIDWFDGK	AAIDWFDGK			AAEDYGVIK	AAEDYGVIK			(UniMod:1)VHLTPEEKSAVTALWGKVNVDEVGGEALGR	VHLTPEEKSAVTALWGKVNVDEVGGEALGR	(UniMod:1)		AAVLWEVK	AAVLWEVK			AAGVNVEPFWPGLFAK	AAGVNVEPFWPGLFAK			AAALEFLNRFEEAKR	AAALEFLNRFEEAKR			AADAEAEVASLNR	AADAEAEVASLNR			(UniMod:1)SDKPDMAEIEKFDK	SDKPDMAEIEKFDK	(UniMod:1)		(UniMod:1)MELITILEK	MELITILEK	(UniMod:1)		(UniMod:1)SDSLVVC(UniMod:4)EVDPELTEK	SDSLVVCEVDPELTEK	(UniMod:1),C(UniMod:4)		(UniMod:1)SDAAVDTSSEITTK	SDAAVDTSSEITTK	(UniMod:1)		(UniMod:1)M(UniMod:35)NVDHEVNLLVEEIHR	MNVDHEVNLLVEEIHR	(UniMod:1),M(UniMod:35)
AAIGLLAR	AAIGLLAR			AAEGIPKLLVLITGGK	AAEGIPKLLVLITGGK			(UniMod:1)VNPTVFFDIAVDGEPLGR	VNPTVFFDIAVDGEPLGR	(UniMod:1)		AAVPSGASTGIYEALELRDNDK	AAVPSGASTGIYEALELRDNDK			AAGVPSATITWR	AAGVPSATITWR			AAATLMSER	AAATLMSER			AADDTWEPFASGK	AADDTWEPFASGK			(UniMod:1)SDQQLDC(UniMod:4)ALDLMR	SDQQLDCALDLMR	(UniMod:1),C(UniMod:4)		(UniMod:1)MELVQVLKR	MELVQVLKR	(UniMod:1)		(UniMod:1)SELEQLRQEAEQLR	SELEQLRQEAEQLR	(UniMod:1)		(UniMod:1)SDKPDM(UniMod:35)AEIEK	SDKPDMAEIEK	(UniMod:1),M(UniMod:35)		(UniMod:1)MDDREDLVYQAK	MDDREDLVYQAK	(UniMod:1)
AAIVFTDGR	AAIVFTDGR			AAELIANSLATAGDGLIELR	AAELIANSLATAGDGLIELR			AAAAAAALQAK	AAAAAAALQAK			AAVYHHFISDGVR	AAVYHHFISDGVR			AAIDSYR	AAIDSYR			AAAVLPVLDLAQR	AAAVLPVLDLAQR			AAEC(UniMod:4)NIVVTQPR	AAECNIVVTQPR	C(UniMod:4)		(UniMod:1)SDSLVVC(UniMod:4)EVDPELTEK	SDSLVVCEVDPELTEK	(UniMod:1),C(UniMod:4)		(UniMod:1)MEVKPPPGRPQPDSGR	MEVKPPPGRPQPDSGR	(UniMod:1)		(UniMod:1)SETAPAAPAAPAPAEK	SETAPAAPAAPAPAEK	(UniMod:1)		(UniMod:1)SDKPDMAEIEKFDK	SDKPDMAEIEKFDK	(UniMod:1)		(UniMod:1)MDGIVPDIAVGTK	MDGIVPDIAVGTK	(UniMod:1)
AALEALLGR	AALEALLGR			AAEWQLDQPSWSGR	AAEWQLDQPSWSGR			AAAITSDILEALGR	AAAITSDILEALGR			AAYEAELGDAR	AAYEAELGDAR			AAIGLLAR	AAIGLLAR			AADAEAEVASLNR	AADAEAEVASLNR			AAEDYGVIK	AAEDYGVIK			(UniMod:1)SELDQLRQEAEQLK	SELDQLRQEAEQLK	(UniMod:1)		(UniMod:1)MEVLAAETTSQQER	MEVLAAETTSQQER	(UniMod:1)		(UniMod:1)SETAPAETATPAPVEK	SETAPAETATPAPVEK	(UniMod:1)		(UniMod:1)SDQQLDC(UniMod:4)ALDLMR	SDQQLDCALDLMR	(UniMod:1),C(UniMod:4)		(UniMod:1)MDGIVPDIAVGTKR	MDGIVPDIAVGTKR	(UniMod:1)
AALLELWELRR	AALLELWELRR			AAFAPFGR	AAFAPFGR			AAAITSDILEALGRDGHFTLFAPTNEAFEK	AAAITSDILEALGRDGHFTLFAPTNEAFEK			AAYIYIR	AAYIYIR			AALLELWELR	AALLELWELR			AADAVEDLR	AADAVEDLR			AAEGIPKLLVLITGGK	AAEGIPKLLVLITGGK			(UniMod:1)SELEQLRQEAEQLR	SELEQLRQEAEQLR	(UniMod:1)		(UniMod:1)MFQAAGAAQATPSHDAK	MFQAAGAAQATPSHDAK	(UniMod:1)		(UniMod:1)SETAPLAPTIPAPAEK	SETAPLAPTIPAPAEK	(UniMod:1)		(UniMod:1)SDSLVVC(UniMod:4)EVDPELTEK	SDSLVVCEVDPELTEK	(UniMod:1),C(UniMod:4)		(UniMod:1)MDIAIHHPWIR	MDIAIHHPWIR	(UniMod:1)
AALPYFPR	AALPYFPR			AAFQLGSPWR	AAFQLGSPWR			AAALAHLDR	AAALAHLDR			AAYNLVR	AAYNLVR			AALLELWELRR	AALLELWELRR			AAEDYGVIK	AAEDYGVIK			AAFQLGSPWR	AAFQLGSPWR			(UniMod:1)SETAPAAPAAPAPAEK	SETAPAAPAAPAPAEK	(UniMod:1)		(UniMod:1)MFSSSAK	MFSSSAK	(UniMod:1)		(UniMod:1)SGALDVLQMK	SGALDVLQMK	(UniMod:1)		(UniMod:1)SELDQLRQEAEQLK	SELDQLRQEAEQLK	(UniMod:1)		(UniMod:1)MEAAHLLPAADVLR	MEAAHLLPAADVLR	(UniMod:1)
AALQELLSK	AALQELLSK			AAFVAYALAFPR	AAFVAYALAFPR			AAATLM(UniMod:35)SER	AAATLMSER	M(UniMod:35)		ADDILASPPR	ADDILASPPR			AALLWALAAALER	AALLWALAAALER			AAEGIPKLLVLITGGK	AAEGIPKLLVLITGGK			AAFTEC(UniMod:4)C(UniMod:4)QAADK	AAFTECCQAADK	C(UniMod:4),C(UniMod:4)		(UniMod:1)SETAPAETATPAPVEK	SETAPAETATPAPVEK	(UniMod:1)		(UniMod:1)MLGPEGGEGFVVK	MLGPEGGEGFVVK	(UniMod:1)		(UniMod:1)SGALDVLQMKEEDVLK	SGALDVLQMKEEDVLK	(UniMod:1)		(UniMod:1)SELEQLRQEAEQLR	SELEQLRQEAEQLR	(UniMod:1)		(UniMod:1)MEALILEPSLYTVK	MEALILEPSLYTVK	(UniMod:1)
AALTGLLHR	AALTGLLHR			AAFVLPEFAR	AAFVLPEFAR			AAAVLPVLDLAQR	AAAVLPVLDLAQR			ADEGISFR	ADEGISFR			AALPYFPR	AALPYFPR			AAELIANSLATAGDGLIELR	AAELIANSLATAGDGLIELR			AAGVNVEPFWPGLFAK	AAGVNVEPFWPGLFAK			(UniMod:1)SETAPLAPTIPAPAEK	SETAPLAPTIPAPAEK	(UniMod:1)		(UniMod:1)MMPTPVILLK	MMPTPVILLK	(UniMod:1)		(UniMod:1)SHTILLVQPTK	SHTILLVQPTK	(UniMod:1)		(UniMod:1)SETAPAAPAAPAPAEK	SETAPAAPAAPAPAEK	(UniMod:1)		(UniMod:1)MEATGVLPFVR	MEATGVLPFVR	(UniMod:1)
AALVAQNYINYQQGTPHR	AALVAQNYINYQQGTPHR			AAGVNVEPFWPGLFAK	AAGVNVEPFWPGLFAK			AADAEAEVASLNR	AADAEAEVASLNR			ADEWLMK	ADEWLMK			AALQELLSK	AALQELLSK			AAEWQLDQPSWSGR	AAEWQLDQPSWSGR			AAGVPSATITWR	AAGVPSATITWR			(UniMod:1)SGALDVLQMK	SGALDVLQMK	(UniMod:1)		(UniMod:1)MQAHELFR	MQAHELFR	(UniMod:1)		(UniMod:1)SSAHFNR	SSAHFNR	(UniMod:1)		(UniMod:1)SETAPAETATPAPVEK	SETAPAETATPAPVEK	(UniMod:1)		(UniMod:1)MEGPLSVFGDR	MEGPLSVFGDR	(UniMod:1)
AALVDLEPGTMDSVR	AALVDLEPGTMDSVR			AAGVPSATITWR	AAGVPSATITWR			AADDTWEPFASGK	AADDTWEPFASGK			ADGSYAAWLSR	ADGSYAAWLSR			AALTGLLHR	AALTGLLHR			AAFDDAIAELDTLSEESYK	AAFDDAIAELDTLSEESYK			AAIDSYR	AAIDSYR			(UniMod:1)SGALDVLQMKEEDVLK	SGALDVLQMKEEDVLK	(UniMod:1)		(UniMod:1)MQNDAGEFVDLYVPR	MQNDAGEFVDLYVPR	(UniMod:1)		(UniMod:1)SSGIHVALVTGGNK	SSGIHVALVTGGNK	(UniMod:1)		(UniMod:1)SETAPLAPTIPAPAEK	SETAPLAPTIPAPAEK	(UniMod:1)		(UniMod:1)MEGVEEK	MEGVEEK	(UniMod:1)
AAMEPIVISAK	AAMEPIVISAK			AAGVVLEMIR	AAGVVLEMIR			AAEDYGVIK	AAEDYGVIK			ADHGEPIGR	ADHGEPIGR			AALVDLEPGTMDSVR	AALVDLEPGTMDSVR			AAFQLGSPWR	AAFQLGSPWR			AAIDWFDGK	AAIDWFDGK			(UniMod:1)SHTILLVQPTK	SHTILLVQPTK	(UniMod:1)		(UniMod:1)MQNDAGEFVDLYVPRK	MQNDAGEFVDLYVPRK	(UniMod:1)		(UniMod:1)SSVAVLTQESFAEHR	SSVAVLTQESFAEHR	(UniMod:1)		(UniMod:1)SGALDVLQMK	SGALDVLQMK	(UniMod:1)		(UniMod:1)MEIPVPVQPSWLR	MEIPVPVQPSWLR	(UniMod:1)
AAPEASGTPSSDAVSR	AAPEASGTPSSDAVSR			AAIAAPILHVNSK	AAIAAPILHVNSK			AAEGIPKLLVLITGGK	AAEGIPKLLVLITGGK			ADIDVSGPK	ADIDVSGPK			AAMEPIVISAK	AAMEPIVISAK			AAFVAYALAFPR	AAFVAYALAFPR			AAIGLLAR	AAIGLLAR			(UniMod:1)SLLNKPK	SLLNKPK	(UniMod:1)		(UniMod:1)MQPQSVLHSGYFHPLLR	MQPQSVLHSGYFHPLLR	(UniMod:1)		(UniMod:1)STGTFVVSQPLNYR	STGTFVVSQPLNYR	(UniMod:1)		(UniMod:1)SGALDVLQMKEEDVLK	SGALDVLQMKEEDVLK	(UniMod:1)		(UniMod:1)MELEAMSR	MELEAMSR	(UniMod:1)
AAPEASGTPSSDAVSRLEEEMR	AAPEASGTPSSDAVSRLEEEMR			AAIDSYR	AAIDSYR			AAELIANSLATAGDGLIELR	AAELIANSLATAGDGLIELR			ADLDVSGPK	ADLDVSGPK			AAPEASGTPSSDAVSR	AAPEASGTPSSDAVSR			AAFVLPEFAR	AAFVLPEFAR			AAIISAEGDSK	AAIISAEGDSK			(UniMod:1)SSGIHVALVTGGNK	SSGIHVALVTGGNK	(UniMod:1)		(UniMod:1)SAHLQWMVVR	SAHLQWMVVR	(UniMod:1)		(UniMod:1)STLYVSPHPDAFPSLR	STLYVSPHPDAFPSLR	(UniMod:1)		(UniMod:1)SHTILLVQPTK	SHTILLVQPTK	(UniMod:1)		(UniMod:1)MELVQVLKR	MELVQVLKR	(UniMod:1)
AAPEASGTPSSDAVSRLEEEMRK	AAPEASGTPSSDAVSRLEEEMRK			AAIDWFDGK	AAIDWFDGK			AAEWQLDQPSWSGR	AAEWQLDQPSWSGR			ADLINNLGTIAK	ADLINNLGTIAK			AAPEASGTPSSDAVSRLEEEMRK	AAPEASGTPSSDAVSRLEEEMRK			AAGLLSTYR	AAGLLSTYR			AAIVFTDGR	AAIVFTDGR			(UniMod:1)SSVAVLTQESFAEHR	SSVAVLTQESFAEHR	(UniMod:1)		(UniMod:1)SAPLDAALHALQEEQAR	SAPLDAALHALQEEQAR	(UniMod:1)		(UniMod:1)STVHEILC(UniMod:4)K	STVHEILCK	(UniMod:1),C(UniMod:4)		(UniMod:1)SLLNKPK	SLLNKPK	(UniMod:1)		(UniMod:1)MESDFYLR	MESDFYLR	(UniMod:1)
AAPFSLEYR	AAPFSLEYR			AAIGLLAR	AAIGLLAR			AAFAPFGR	AAFAPFGR			ADLISEDVQR	ADLISEDVQR			AAPFSLEYR	AAPFSLEYR			AAGVNVEPFWPGLFAK	AAGVNVEPFWPGLFAK			AALEEEVR	AALEEEVR			(UniMod:1)STLYVSPHPDAFPSLR	STLYVSPHPDAFPSLR	(UniMod:1)		(UniMod:1)SASVVSVISR	SASVVSVISR	(UniMod:1)		(UniMod:1)SVELEEALPVTTAEGMAK	SVELEEALPVTTAEGMAK	(UniMod:1)		(UniMod:1)SSGIHVALVTGGNK	SSGIHVALVTGGNK	(UniMod:1)		(UniMod:1)MEVKPPPGRPQPDSGR	MEVKPPPGRPQPDSGR	(UniMod:1)
AAPLQGM(UniMod:35)LPGLLAPLR	AAPLQGMLPGLLAPLR	M(UniMod:35)		AAIVFTDGR	AAIVFTDGR			AAFDDAIAELDTLSEESYK	AAFDDAIAELDTLSEESYK			ADLSAMSAER	ADLSAMSAER			AAPGAEFAPNKR	AAPGAEFAPNKR			AAGVPSATITWR	AAGVPSATITWR			AALLELWELRR	AALLELWELRR			(UniMod:1)STVHEILC(UniMod:4)K	STVHEILCK	(UniMod:1),C(UniMod:4)		(UniMod:1)SDAAVDTSSEITTK	SDAAVDTSSEITTK	(UniMod:1)		(UniMod:1)SYGRPPPDVEGMTSLK	SYGRPPPDVEGMTSLK	(UniMod:1)		(UniMod:1)SSSGTPDLPVLLTDLK	SSSGTPDLPVLLTDLK	(UniMod:1)		(UniMod:1)MEVLAAETTSQQER	MEVLAAETTSQQER	(UniMod:1)
AAPSVTLFPPSSEELQANK	AAPSVTLFPPSSEELQANK			AALEALLGR	AALEALLGR			AAFQLGSPWR	AAFQLGSPWR			ADLSGITGAR	ADLSGITGAR			AAPLQGM(UniMod:35)LPGLLAPLR	AAPLQGMLPGLLAPLR	M(UniMod:35)		AAGVVLEMIR	AAGVVLEMIR			AALPYFPR	AALPYFPR			(UniMod:1)SVELEEALPVTTAEGMAK	SVELEEALPVTTAEGMAK	(UniMod:1)		(UniMod:1)SDKPDMAEIEK	SDKPDMAEIEK	(UniMod:1)		(UniMod:1)TATLRPYLSAVR	TATLRPYLSAVR	(UniMod:1)		(UniMod:1)SSVAVLTQESFAEHR	SSVAVLTQESFAEHR	(UniMod:1)		(UniMod:1)MFQAAGAAQATPSHDAK	MFQAAGAAQATPSHDAK	(UniMod:1)
AAQEEYVKR	AAQEEYVKR			AALEELVK	AALEELVK			AAFVAYALAFPR	AAFVAYALAFPR			ADQIETQQLMR	ADQIETQQLMR			AAPSVTLFPPSSEELQANK	AAPSVTLFPPSSEELQANK			AAIDSYR	AAIDSYR			AALQELLSK	AALQELLSK			(UniMod:1)SYGRPPPDVEGMTSLK	SYGRPPPDVEGMTSLK	(UniMod:1)		(UniMod:1)SDKPDMAEIEKFDK	SDKPDMAEIEKFDK	(UniMod:1)		(UniMod:1)TDAAVSFAK	TDAAVSFAK	(UniMod:1)		(UniMod:1)STLYVSPHPDAFPSLR	STLYVSPHPDAFPSLR	(UniMod:1)		(UniMod:1)MFSSSAK	MFSSSAK	(UniMod:1)
AAQLAIR	AAQLAIR			AALEEVER	AALEEVER			AAFVLPEFAR	AAFVLPEFAR			ADSLLAVVK	ADSLLAVVK			AASGFNAMEDAQTLR	AASGFNAMEDAQTLR			AAIDWFDGK	AAIDWFDGK			AALTGLLHR	AALTGLLHR			(UniMod:1)TATLRPYLSAVR	TATLRPYLSAVR	(UniMod:1)		(UniMod:1)SDQQLDC(UniMod:4)ALDLMR	SDQQLDCALDLMR	(UniMod:1),C(UniMod:4)		(UniMod:1)TEWETAAPAVAETPDIK	TEWETAAPAVAETPDIK	(UniMod:1)		(UniMod:1)STVHEILC(UniMod:4)K	STVHEILCK	(UniMod:1),C(UniMod:4)		(UniMod:1)MLGPEGGEGFVVK	MLGPEGGEGFVVK	(UniMod:1)
AAQLDGLEAR	AAQLDGLEAR			AALLELWELR	AALLELWELR			AAGIDEQENWHEGK	AAGIDEQENWHEGK			ADTLTLEER	ADTLTLEER			AATPYTVSIYGVIQGYR	AATPYTVSIYGVIQGYR			AAIGLLAR	AAIGLLAR			AALVDLEPGTMDSVR	AALVDLEPGTMDSVR			(UniMod:1)TEWETAAPAVAETPDIK	TEWETAAPAVAETPDIK	(UniMod:1)		(UniMod:1)SDSLVVC(UniMod:4)EVDPELTEK	SDSLVVCEVDPELTEK	(UniMod:1),C(UniMod:4)		(UniMod:1)TTQQIDLQGPGPWGFR	TTQQIDLQGPGPWGFR	(UniMod:1)		(UniMod:1)SVELEEALPVTTAEGMAK	SVELEEALPVTTAEGMAK	(UniMod:1)		(UniMod:1)MQNDAGEFVDLYVPR	MQNDAGEFVDLYVPR	(UniMod:1)
AASGFNAMEDAQTLR	AASGFNAMEDAQTLR			AALLELWELRR	AALLELWELRR			AAGVNVEPFWPGLFAK	AAGVNVEPFWPGLFAK			ADVLTTGAGNPVGDK	ADVLTTGAGNPVGDK			AATQFWR	AATQFWR			AAIVFTDGR	AAIVFTDGR			AAMEPIVISAK	AAMEPIVISAK			(UniMod:1)TTQQIDLQGPGPWGFR	TTQQIDLQGPGPWGFR	(UniMod:1)		(UniMod:1)SELDQLRQEAEQLK	SELDQLRQEAEQLK	(UniMod:1)		(UniMod:1)TTSASSHLNK	TTSASSHLNK	(UniMod:1)		(UniMod:1)SYGRPPPDVEGMTSLK	SYGRPPPDVEGMTSLK	(UniMod:1)		(UniMod:1)MQNDAGEFVDLYVPRK	MQNDAGEFVDLYVPRK	(UniMod:1)
AATHYTITIR	AATHYTITIR			AALLWALAAALER	AALLWALAAALER			AAGVPSATITWR	AAGVPSATITWR			ADVVESWIGEK	ADVVESWIGEK			AAVATFLQSVQVPEFTPK	AAVATFLQSVQVPEFTPK			AALEALLGR	AALEALLGR			AAPEASGTPSSDAVSR	AAPEASGTPSSDAVSR			(UniMod:1)TTSGALFPSLVPGSR	TTSGALFPSLVPGSR	(UniMod:1)		(UniMod:1)SELEQLRQEAEQLR	SELEQLRQEAEQLR	(UniMod:1)		(UniMod:1)TTSGALFPSLVPGSR	TTSGALFPSLVPGSR	(UniMod:1)		(UniMod:1)TATLRPYLSAVR	TATLRPYLSAVR	(UniMod:1)		(UniMod:1)MQPQSVLHSGYFHPLLR	MQPQSVLHSGYFHPLLR	(UniMod:1)
AATQFWR	AATQFWR			AALQELLSK	AALQELLSK			AAGVVLEMIR	AAGVVLEMIR			ADVVVSGPK	ADVVVSGPK			AAVENLPTFLVELSR	AAVENLPTFLVELSR			AALEEVER	AALEEVER			AAPEASGTPSSDAVSRLEEEMR	AAPEASGTPSSDAVSRLEEEMR			(UniMod:1)VDAFLGTWK	VDAFLGTWK	(UniMod:1)		(UniMod:1)SETAPAAPAAPAPAEK	SETAPAAPAAPAPAEK	(UniMod:1)		(UniMod:1)VDREQLVQK	VDREQLVQK	(UniMod:1)		(UniMod:1)TDAAVSFAK	TDAAVSFAK	(UniMod:1)		(UniMod:1)SAADEVDGLGVARPHYGSVLDNER	SAADEVDGLGVARPHYGSVLDNER	(UniMod:1)
AATVGSLAGQPLQER	AATVGSLAGQPLQER			AALTGLLHR	AALTGLLHR			AAIAAPILHVNSK	AAIAAPILHVNSK			AEATTLHVAPQGTAMAVSTFR	AEATTLHVAPQGTAMAVSTFR			AAVESLGFILFR	AAVESLGFILFR			AALLELWELR	AALLELWELR			AAPEASGTPSSDAVSRLEEEMRK	AAPEASGTPSSDAVSRLEEEMRK			(UniMod:1)VDMMDLPR	VDMMDLPR	(UniMod:1)		(UniMod:1)SETAPAETATPAPVEK	SETAPAETATPAPVEK	(UniMod:1)		(UniMod:1)VEADRPGK	VEADRPGK	(UniMod:1)		(UniMod:1)TEQAISFAK	TEQAISFAK	(UniMod:1)		(UniMod:1)SAHLQWMVVR	SAHLQWMVVR	(UniMod:1)
AAVATFLQSVQVPEFTPK	AAVATFLQSVQVPEFTPK			AALVAQNYINYQQGTPHR	AALVAQNYINYQQGTPHR			AAIDSYR	AAIDSYR			AEDGSVIDYELIDQDAR	AEDGSVIDYELIDQDAR			AAVEWFDGK	AAVEWFDGK			AALLELWELRR	AALLELWELRR			AAPFSLEYR	AAPFSLEYR			(UniMod:1)VDREQLVQK	VDREQLVQK	(UniMod:1)		(UniMod:1)SETAPLAPTIPAPAEK	SETAPLAPTIPAPAEK	(UniMod:1)		AAAAAAALQAK	AAAAAAALQAK			(UniMod:1)TEWETAAPAVAETPDIK	TEWETAAPAVAETPDIK	(UniMod:1)		(UniMod:1)SAPLDAALHALQEEQAR	SAPLDAALHALQEEQAR	(UniMod:1)
AAVENLPTFLVELSR	AAVENLPTFLVELSR			AALVDLEPGTMDSVR	AALVDLEPGTMDSVR			AAIDWFDGK	AAIDWFDGK			AEEYEFLTPVEEAPK	AEEYEFLTPVEEAPK			AAVFHEK	AAVFHEK			AALPYFPR	AALPYFPR			AAPLQGM(UniMod:35)LPGLLAPLR	AAPLQGMLPGLLAPLR	M(UniMod:35)		(UniMod:1)VEADRPGK	VEADRPGK	(UniMod:1)		(UniMod:1)SGALDVLQMK	SGALDVLQMK	(UniMod:1)		AAAITSDILEALGR	AAAITSDILEALGR			(UniMod:1)TTQQIDLQGPGPWGFR	TTQQIDLQGPGPWGFR	(UniMod:1)		(UniMod:1)SASVVSVISR	SASVVSVISR	(UniMod:1)
AAVEWFDGK	AAVEWFDGK			AAMEALVVEVTK	AAMEALVVEVTK			AAIGLLAR	AAIGLLAR			AEFAEVSK	AEFAEVSK			AAVPSGASTGIYEALELR	AAVPSGASTGIYEALELR			AALQELLSK	AALQELLSK			AAPSVTLFPPSSEELQANK	AAPSVTLFPPSSEELQANK			(UniMod:1)VHLTPEEK	VHLTPEEK	(UniMod:1)		(UniMod:1)SGALDVLQMKEEDVLK	SGALDVLQMKEEDVLK	(UniMod:1)		AAAPDVAPAPGPAPR	AAAPDVAPAPGPAPR			(UniMod:1)TTSGALFPSLVPGSR	TTSGALFPSLVPGSR	(UniMod:1)		(UniMod:1)SDAAVDTSSEITTK	SDAAVDTSSEITTK	(UniMod:1)
AAVFHEK	AAVFHEK			AAMEPIVISAK	AAMEPIVISAK			AAISGENAGLVR	AAISGENAGLVR			AEFGPPGPGAGSR	AEFGPPGPGAGSR			AAVYHHFISDGVR	AAVYHHFISDGVR			AALTGLLHR	AALTGLLHR			AAQEEYVKR	AAQEEYVKR			AAAAAAALQAK	AAAAAAALQAK			(UniMod:1)SHHWGYGK	SHHWGYGK	(UniMod:1)		AAATLMSER	AAATLMSER			(UniMod:1)VDAFLGTWK	VDAFLGTWK	(UniMod:1)		(UniMod:1)SDEFSLADALPEHSPAK	SDEFSLADALPEHSPAK	(UniMod:1)
AAVFHEKDYDSLAQPGFFDR	AAVFHEKDYDSLAQPGFFDR			AAMIWIVGEYAER	AAMIWIVGEYAER			AAIVFTDGR	AAIVFTDGR			AEFQDALEK	AEFQDALEK			AAVYHHFISDGVRK	AAVYHHFISDGVRK			AALVAQNYINYQQGTPHR	AALVAQNYINYQQGTPHR			AAQLAIR	AAQLAIR			AAAITSDILEALGR	AAAITSDILEALGR			(UniMod:1)SHTILLVQPTK	SHTILLVQPTK	(UniMod:1)		AAAVLPVLDLAQR	AAAVLPVLDLAQR			(UniMod:1)VDMMDLPR	VDMMDLPR	(UniMod:1)		(UniMod:1)SDIGDWFR	SDIGDWFR	(UniMod:1)
AAVLWEVK	AAVLWEVK			AAPEASGTPSSDAVSR	AAPEASGTPSSDAVSR			AALEALLGR	AALEALLGR			AEFTVETR	AEFTVETR			AAWGKVGAHAGEYGAEALER	AAWGKVGAHAGEYGAEALER			AALVDLEPGTMDSVR	AALVDLEPGTMDSVR			AAQLDGLEAR	AAQLDGLEAR			AAAITSDILEALGRDGHFTLFAPTNEAFEK	AAAITSDILEALGRDGHFTLFAPTNEAFEK			(UniMod:1)SQWYELQQLDSK	SQWYELQQLDSK	(UniMod:1)		AAC(UniMod:4)LLPK	AACLLPK	C(UniMod:4)		(UniMod:1)VDREQLVQK	VDREQLVQK	(UniMod:1)		(UniMod:1)SDKPDM(UniMod:35)AEIEK	SDKPDMAEIEK	(UniMod:1),M(UniMod:35)
AAVPSGASTGIYEALELR	AAVPSGASTGIYEALELR			AAPEASGTPSSDAVSRLEEEMR	AAPEASGTPSSDAVSRLEEEMR			AALEELVK	AALEELVK			AEGDVAALNR	AEGDVAALNR			AAYEAELGDAR	AAYEAELGDAR			AAMEALVVEVTK	AAMEALVVEVTK			AASGFNAMEDAQTLR	AASGFNAMEDAQTLR			AAALEQFK	AAALEQFK			(UniMod:1)SSGIHVALVTGGNK	SSGIHVALVTGGNK	(UniMod:1)		AAC(UniMod:4)LPLPGYR	AACLPLPGYR	C(UniMod:4)		(UniMod:1)VEADRPGK	VEADRPGK	(UniMod:1)		(UniMod:1)SDKPDMAEIEKFDK	SDKPDMAEIEKFDK	(UniMod:1)
AAVPSGASTGIYEALELRDNDK	AAVPSGASTGIYEALELRDNDK			AAPEASGTPSSDAVSRLEEEMRK	AAPEASGTPSSDAVSRLEEEMRK			AALEEVER	AALEEVER			AEGDVAALNRR	AEGDVAALNRR			AAYEAELGDARK	AAYEAELGDARK			AAMEPIVISAK	AAMEPIVISAK			AASNLRDNYR	AASNLRDNYR			AAATLMSER	AAATLMSER			(UniMod:1)SSVAVLTQESFAEHR	SSVAVLTQESFAEHR	(UniMod:1)		AADAEAEVASLNR	AADAEAEVASLNR			(UniMod:1)VHLTPEEK	VHLTPEEK	(UniMod:1)		(UniMod:1)SDQQLDC(UniMod:4)ALDLMR	SDQQLDCALDLMR	(UniMod:1),C(UniMod:4)
AAVYHHFISDGVR	AAVYHHFISDGVR			AAPEMVSLLK	AAPEMVSLLK			AALLELWELR	AALLELWELR			AEIDMLDIR	AEIDMLDIR			AAYNLVR	AAYNLVR			AAPEASGTPSSDAVSR	AAPEASGTPSSDAVSR			AATHYTITIR	AATHYTITIR			AAAVLPVLDLAQR	AAAVLPVLDLAQR			(UniMod:1)STGTFVVSQPLNYR	STGTFVVSQPLNYR	(UniMod:1)		AADAVEDLR	AADAVEDLR			AAAAAAALQAK	AAAAAAALQAK			(UniMod:1)SDSLVVC(UniMod:4)EVDPELTEK	SDSLVVCEVDPELTEK	(UniMod:1),C(UniMod:4)
AAVYHHFISDGVRK	AAVYHHFISDGVRK			AAPFSLEYR	AAPFSLEYR			AALLELWELRR	AALLELWELRR			AEISFEDR	AEISFEDR			ADDILASPPR	ADDILASPPR			AAPEASGTPSSDAVSRLEEEMRK	AAPEASGTPSSDAVSRLEEEMRK			AATQFWR	AATQFWR			AAC(UniMod:4)LLPK	AACLLPK	C(UniMod:4)		(UniMod:1)STLYVSPHPDAFPSLR	STLYVSPHPDAFPSLR	(UniMod:1)		AADDTWEPFASGK	AADDTWEPFASGK			AAAITSDILEALGR	AAAITSDILEALGR			(UniMod:1)SELDQLRQEAEQLK	SELDQLRQEAEQLK	(UniMod:1)
AAWGKVGAHAGEYGAEALER	AAWGKVGAHAGEYGAEALER			AAPGAEFAPNKR	AAPGAEFAPNKR			AALLWALAAALER	AALLWALAAALER			AEISFEDRK	AEISFEDRK			ADEGISFR	ADEGISFR			AAPEMVSLLK	AAPEMVSLLK			AATVGSLAGQPLQER	AATVGSLAGQPLQER			AAC(UniMod:4)LPLPGYR	AACLPLPGYR	C(UniMod:4)		(UniMod:1)STRSVSSSSYR	STRSVSSSSYR	(UniMod:1)		AAEC(UniMod:4)NIVVTQPR	AAECNIVVTQPR	C(UniMod:4)		AAALEQFK	AAALEQFK			(UniMod:1)SELEQLRQEAEQLR	SELEQLRQEAEQLR	(UniMod:1)
AAYEAELGDAR	AAYEAELGDAR			AAPLQGM(UniMod:35)LPGLLAPLR	AAPLQGMLPGLLAPLR	M(UniMod:35)		AALPYFPR	AALPYFPR			AELDDTPMR	AELDDTPMR			ADFLEQPVLGFVR	ADFLEQPVLGFVR			AAPFSLEYR	AAPFSLEYR			AAVATFLQSVQVPEFTPK	AAVATFLQSVQVPEFTPK			AADAEAEVASLNR	AADAEAEVASLNR			(UniMod:1)STVHEILC(UniMod:4)K	STVHEILCK	(UniMod:1),C(UniMod:4)		AAEDYGVIK	AAEDYGVIK			AAATLMSER	AAATLMSER			(UniMod:1)SETAPAAPAAPAPAEK	SETAPAAPAAPAPAEK	(UniMod:1)
AAYEAELGDARK	AAYEAELGDARK			AAPSVTLFPPSSEELQANK	AAPSVTLFPPSSEELQANK			AALQELLSK	AALQELLSK			AELNEFLTR	AELNEFLTR			ADGEYWLGLQNMHLLTLK	ADGEYWLGLQNMHLLTLK			AAPGAEFAPNK	AAPGAEFAPNK			AAVEEGIVLGGGC(UniMod:4)ALLR	AAVEEGIVLGGGCALLR	C(UniMod:4)		AADDTWEPFASGK	AADDTWEPFASGK			(UniMod:1)SVELEEALPVTTAEGMAK	SVELEEALPVTTAEGMAK	(UniMod:1)		AAFQLGSPWR	AAFQLGSPWR			AAAVLPVLDLAQR	AAAVLPVLDLAQR			(UniMod:1)SETAPAETATPAPVEK	SETAPAETATPAPVEK	(UniMod:1)
AAYNLVR	AAYNLVR			AAQEEYVK	AAQEEYVK			AALTGLLHR	AALTGLLHR			AELQEGAR	AELQEGAR			ADGLAVIGVLMK	ADGLAVIGVLMK			AAPLQGM(UniMod:35)LPGLLAPLR	AAPLQGMLPGLLAPLR	M(UniMod:35)		AAVENLPTFLVELSR	AAVENLPTFLVELSR			AAEC(UniMod:4)NIVVTQPR	AAECNIVVTQPR	C(UniMod:4)		(UniMod:1)SYGRPPPDVEGMTSLK	SYGRPPPDVEGMTSLK	(UniMod:1)		AAFTEC(UniMod:4)C(UniMod:4)QAADK	AAFTECCQAADK	C(UniMod:4),C(UniMod:4)		AAC(UniMod:4)LLPK	AACLLPK	C(UniMod:4)		(UniMod:1)SETAPLAPTIPAPAEK	SETAPLAPTIPAPAEK	(UniMod:1)
ADDILASPPR	ADDILASPPR			AAQLAIR	AAQLAIR			AALVAQNYINYQQGTPHR	AALVAQNYINYQQGTPHR			AEMADQAAAWLTR	AEMADQAAAWLTR			ADGSYAAWLSR	ADGSYAAWLSR			AAPSVTLFPPSSEELQANK	AAPSVTLFPPSSEELQANK			AAVEWFDGK	AAVEWFDGK			AAEDYGVIK	AAEDYGVIK			(UniMod:1)TATLRPYLSAVR	TATLRPYLSAVR	(UniMod:1)		AAFVAYALAFPR	AAFVAYALAFPR			AAC(UniMod:4)LPLPGYR	AACLPLPGYR	C(UniMod:4)		(UniMod:1)SGALDVLQMK	SGALDVLQMK	(UniMod:1)
ADEGISFR	ADEGISFR			AAQLDGLEAR	AAQLDGLEAR			AALVDLEPGTMDSVR	AALVDLEPGTMDSVR			AENQVLAMR	AENQVLAMR			ADHGEPIGR	ADHGEPIGR			AAQLAIR	AAQLAIR			AAVFHEK	AAVFHEK			AAEGIPKLLVLITGGK	AAEGIPKLLVLITGGK			(UniMod:1)TDAAVSFAK	TDAAVSFAK	(UniMod:1)		AAFVLPEFAR	AAFVLPEFAR			AADAEAEVASLNR	AADAEAEVASLNR			(UniMod:1)SGALDVLQMKEEDVLK	SGALDVLQMKEEDVLK	(UniMod:1)
ADFLEQPVLGFVR	ADFLEQPVLGFVR			AASGFNAMEDAQTLR	AASGFNAMEDAQTLR			AAMEALVVEVTK	AAMEALVVEVTK			AEPEDHYFLLTEPPLNTPENR	AEPEDHYFLLTEPPLNTPENR			ADLDVSGPK	ADLDVSGPK			AAQLDGLEAR	AAQLDGLEAR			AAVGELPEK	AAVGELPEK			AAEGWSAPILTLAR	AAEGWSAPILTLAR			(UniMod:1)TEQAISFAK	TEQAISFAK	(UniMod:1)		AAGHPGDPESQQR	AAGHPGDPESQQR			AADAVEDLR	AADAVEDLR			(UniMod:1)SHTILLVQPTK	SHTILLVQPTK	(UniMod:1)
ADGEYWLGLQNMHLLTLK	ADGEYWLGLQNMHLLTLK			AATPYTVSIYGVIQGYR	AATPYTVSIYGVIQGYR			AAMEPIVISAK	AAMEPIVISAK			AEPPQAMNALMR	AEPPQAMNALMR			ADLINNLGTIAK	ADLINNLGTIAK			AASGFNAMEDAQTLR	AASGFNAMEDAQTLR			AAVPSGASTGIYEALELR	AAVPSGASTGIYEALELR			AAFDDAIAELDTLSEESYK	AAFDDAIAELDTLSEESYK			(UniMod:1)TEWETAAPAVAETPDIK	TEWETAAPAVAETPDIK	(UniMod:1)		AAGVNVEPFWPGLFAK	AAGVNVEPFWPGLFAK			AADDTWEPFASGK	AADDTWEPFASGK			(UniMod:1)SQWYELQQLDSK	SQWYELQQLDSK	(UniMod:1)
ADGLAVIGVLMK	ADGLAVIGVLMK			AATVGSLAGQPLQER	AATVGSLAGQPLQER			AAMIWIVGEYAER	AAMIWIVGEYAER			AEPVEVVAPR	AEPVEVVAPR			ADLSGITGAR	ADLSGITGAR			AASNLRDNYR	AASNLRDNYR			AAVPSGASTGIYEALELRDNDK	AAVPSGASTGIYEALELRDNDK			AAFGLSEAGFNTAC(UniMod:4)VTK	AAFGLSEAGFNTACVTK	C(UniMod:4)		(UniMod:1)TTQQIDLQGPGPWGFR	TTQQIDLQGPGPWGFR	(UniMod:1)		AAGVPSATITWR	AAGVPSATITWR			AAEC(UniMod:4)NIVVTQPR	AAECNIVVTQPR	C(UniMod:4)		(UniMod:1)SSGIHVALVTGGNK	SSGIHVALVTGGNK	(UniMod:1)
ADHGEPIGR	ADHGEPIGR			AAVATFLQSVQVPEFTPK	AAVATFLQSVQVPEFTPK			AAPEASGTPSSDAVSR	AAPEASGTPSSDAVSR			AETVQAALEEAQR	AETVQAALEEAQR			ADLTALFLPR	ADLTALFLPR			AATHYTITIR	AATHYTITIR			AAVYHHFISDGVR	AAVYHHFISDGVR			AAFQLGSPWR	AAFQLGSPWR			(UniMod:1)TTSGALFPSLVPGSR	TTSGALFPSLVPGSR	(UniMod:1)		AAGVVLEMIR	AAGVVLEMIR			AAEDYGVIK	AAEDYGVIK			(UniMod:1)SSVAVLTQESFAEHR	SSVAVLTQESFAEHR	(UniMod:1)
ADLDVSGPK	ADLDVSGPK			AAVENLPTFLVELSR	AAVENLPTFLVELSR			AAPEASGTPSSDAVSRLEEEMR	AAPEASGTPSSDAVSRLEEEMR			AFAHLQVPER	AFAHLQVPER			ADLTEYLSTHYK	ADLTEYLSTHYK			AATQFWR	AATQFWR			AAWGKVGAHAGEYGAEALER	AAWGKVGAHAGEYGAEALER			AAFTEC(UniMod:4)C(UniMod:4)QAADK	AAFTECCQAADK	C(UniMod:4),C(UniMod:4)		(UniMod:1)VDMMDLPR	VDMMDLPR	(UniMod:1)		AAIDSYR	AAIDSYR			AAEGIPKLLVLITGGK	AAEGIPKLLVLITGGK			(UniMod:1)STGTFVVSQPLNYR	STGTFVVSQPLNYR	(UniMod:1)
ADLIAYLK	ADLIAYLK			AAVESLGFILFR	AAVESLGFILFR			AAPEASGTPSSDAVSRLEEEMRK	AAPEASGTPSSDAVSRLEEEMRK			AFDITYVR	AFDITYVR			ADVLTTGAGNPVGDK	ADVLTTGAGNPVGDK			AATVGSLAGQPLQER	AATVGSLAGQPLQER			AAYEAELGDAR	AAYEAELGDAR			AAFVAYALAFPR	AAFVAYALAFPR			(UniMod:1)VDREQLVQK	VDREQLVQK	(UniMod:1)		AAIDWFDGK	AAIDWFDGK			AAEGWSAPILTLAR	AAEGWSAPILTLAR			(UniMod:1)STLYVSPHPDAFPSLR	STLYVSPHPDAFPSLR	(UniMod:1)
ADLINNLGTIAK	ADLINNLGTIAK			AAVEWFDGK	AAVEWFDGK			AAPEMVSLLK	AAPEMVSLLK			AFEDEMSGR	AFEDEMSGR			ADVQSIIGLQR	ADVQSIIGLQR			AAVAASGLNTMLEGNGQYTLLAPTNEAFEK	AAVAASGLNTMLEGNGQYTLLAPTNEAFEK			AAYEAELGDARK	AAYEAELGDARK			AAFVLPEFAR	AAFVLPEFAR			(UniMod:1)VEADRPGK	VEADRPGK	(UniMod:1)		AAIGLLAR	AAIGLLAR			AAFDDAIAELDTLSEESYK	AAFDDAIAELDTLSEESYK			(UniMod:1)STVHEILC(UniMod:4)K	STVHEILCK	(UniMod:1),C(UniMod:4)
ADLSAMSAER	ADLSAMSAER			AAVFHEK	AAVFHEK			AAPFSLEYR	AAPFSLEYR			AFELMHSGK	AFELMHSGK			ADVVESWIGEK	ADVVESWIGEK			AAVATFLQSVQVPEFTPK	AAVATFLQSVQVPEFTPK			AAYNLVR	AAYNLVR			AAGHPGDPESQQR	AAGHPGDPESQQR			(UniMod:1)VHLTPEEKSAVTALWGKVNVDEVGGEALGR	VHLTPEEKSAVTALWGKVNVDEVGGEALGR	(UniMod:1)		AAIISAEGDSK	AAIISAEGDSK			AAFGLSEAGFNTAC(UniMod:4)VTK	AAFGLSEAGFNTACVTK	C(UniMod:4)		(UniMod:1)SVELEEALPVTTAEGMAK	SVELEEALPVTTAEGMAK	(UniMod:1)
ADLSGITGAR	ADLSGITGAR			AAVFHEKDYDSLAQPGFFDR	AAVFHEKDYDSLAQPGFFDR			AAPGAEFAPNKR	AAPGAEFAPNKR			AFFSEVER	AFFSEVER			ADVVVSGPK	ADVVVSGPK			AAVENLPTFLVELSR	AAVENLPTFLVELSR			AC(UniMod:4)ANPAAGSVILLENLR	ACANPAAGSVILLENLR	C(UniMod:4)		AAGVNVEPFWPGLFAK	AAGVNVEPFWPGLFAK			(UniMod:1)VNPTVFFDIAVDGEPLGR	VNPTVFFDIAVDGEPLGR	(UniMod:1)		AAILETAPK	AAILETAPK			AAFQLGSPWR	AAFQLGSPWR			(UniMod:1)SYGRPPPDVEGMTSLK	SYGRPPPDVEGMTSLK	(UniMod:1)
ADLTALFLPR	ADLTALFLPR			AAVPSGASTGIYEALELR	AAVPSGASTGIYEALELR			AAPLQGM(UniMod:35)LPGLLAPLR	AAPLQGMLPGLLAPLR	M(UniMod:35)		AFGDVVVK	AFGDVVVK			AEAGVPAEFSIWTR	AEAGVPAEFSIWTR			AAVEWFDGK	AAVEWFDGK			AC(UniMod:4)C(UniMod:4)GVPC(UniMod:4)K	ACCGVPCK	C(UniMod:4),C(UniMod:4),C(UniMod:4)		AAGVPSATITWR	AAGVPSATITWR			AAAAAAALQAK	AAAAAAALQAK			AALEALLGR	AALEALLGR			AAFTEC(UniMod:4)C(UniMod:4)QAADK	AAFTECCQAADK	C(UniMod:4),C(UniMod:4)		(UniMod:1)TATLRPYLSAVR	TATLRPYLSAVR	(UniMod:1)
ADLTEYLSTHYK	ADLTEYLSTHYK			AAVPSGASTGIYEALELRDNDK	AAVPSGASTGIYEALELRDNDK			AAPSVTLFPPSSEELQANK	AAPSVTLFPPSSEELQANK			AFGPGLQGGSAGSPAR	AFGPGLQGGSAGSPAR			AEDGSVIDYELIDQDARDLYDAGVKR	AEDGSVIDYELIDQDARDLYDAGVKR			AAVFHEK	AAVFHEK			AC(UniMod:4)GLNFADLMAR	ACGLNFADLMAR	C(UniMod:4)		AAGVVLEMIR	AAGVVLEMIR			AAAITSDILEALGR	AAAITSDILEALGR			AALLELWELRR	AALLELWELRR			AAFVAYALAFPR	AAFVAYALAFPR			(UniMod:1)TDAAVSFAK	TDAAVSFAK	(UniMod:1)
ADSLLAVVK	ADSLLAVVK			AAVYHHFISDGVR	AAVYHHFISDGVR			AAQLAIR	AAQLAIR			AFGYYGPLR	AFGYYGPLR			AEELGLPILGVLR	AEELGLPILGVLR			AAVGELPEK	AAVGELPEK			AC(UniMod:4)NLDVILGFDGSR	ACNLDVILGFDGSR	C(UniMod:4)		AAIDSYR	AAIDSYR			AAAITSDILEALGRDGHFTLFAPTNEAFEK	AAAITSDILEALGRDGHFTLFAPTNEAFEK			AALLTER	AALLTER			AAFVLPEFAR	AAFVLPEFAR			(UniMod:1)TEQAISFAK	TEQAISFAK	(UniMod:1)
ADVDAATLAR	ADVDAATLAR			AAVYHHFISDGVRK	AAVYHHFISDGVRK			AAQLDGLEAR	AAQLDGLEAR			AFHPFIAGPYNR	AFHPFIAGPYNR			AEFAEVSK	AEFAEVSK			AAVPSGASTGIYEALELR	AAVPSGASTGIYEALELR			AC(UniMod:4)NLDVILGFDGSRDQNVFVAQK	ACNLDVILGFDGSRDQNVFVAQK	C(UniMod:4)		AAIDWFDGK	AAIDWFDGK			AAALAHLDR	AAALAHLDR			AALPYFPR	AALPYFPR			AAGFNVLR	AAGFNVLR			(UniMod:1)TEWETAAPAVAETPDIK	TEWETAAPAVAETPDIK	(UniMod:1)
ADVDISGPK	ADVDISGPK			AAWGKVGAHAGEYGAEALER	AAWGKVGAHAGEYGAEALER			AASAAREELK	AASAAREELK			AFKAWAVAR	AFKAWAVAR			AEFTVETR	AEFTVETR			AAVPSGASTGIYEALELRDNDK	AAVPSGASTGIYEALELRDNDK			AC(UniMod:4)QKMILELFSK	ACQKMILELFSK	C(UniMod:4)		AAIGLLAR	AAIGLLAR			AAALEQFK	AAALEQFK			AALQELLSK	AALQELLSK			AAGHPGDPESQQR	AAGHPGDPESQQR			(UniMod:1)TTQQIDLQGPGPWGFR	TTQQIDLQGPGPWGFR	(UniMod:1)
ADVLTTGAGNPVGDK	ADVLTTGAGNPVGDK			AAYEAELGDAR	AAYEAELGDAR			AASGFNAMEDAQTLR	AASGFNAMEDAQTLR			AFLIEEQK	AFLIEEQK			AEGDVAALNRR	AEGDVAALNRR			AAVYHHFISDGVR	AAVYHHFISDGVR			AC(UniMod:4)QSIYPLHDVFVR	ACQSIYPLHDVFVR	C(UniMod:4)		AAIISAEGDSK	AAIISAEGDSK			AAAPDVAPAPGPAPR	AAAPDVAPAPGPAPR			AALTGLLHR	AALTGLLHR			AAGVNVEPFWPGLFAK	AAGVNVEPFWPGLFAK			(UniMod:1)TTSGALFPSLVPGSR	TTSGALFPSLVPGSR	(UniMod:1)
ADVVESWIGEK	ADVVESWIGEK			AAYEAELGDARK	AAYEAELGDARK			AATPYTVSIYGVIQGYR	AATPYTVSIYGVIQGYR			AFLLTPR	AFLLTPR			AEGPEVDVNLPK	AEGPEVDVNLPK			AAWGKVGAHAGEYGAEALER	AAWGKVGAHAGEYGAEALER			ADDKETC(UniMod:4)FAEEGK	ADDKETCFAEEGK	C(UniMod:4)		AAISGENAGLVR	AAISGENAGLVR			AAATC(UniMod:4)FAR	AAATCFAR	C(UniMod:4)		AALVDLEPGTMDSVR	AALVDLEPGTMDSVR			AAGVPSATITWR	AAGVPSATITWR			(UniMod:1)VDAFLGTWK	VDAFLGTWK	(UniMod:1)
ADVVVSGPK	ADVVVSGPK			AAYNLVR	AAYNLVR			AATQFWR	AATQFWR			AFQSLLTEVNK	AFQSLLTEVNK			AEISFEDR	AEISFEDR			AAYEAELGDAR	AAYEAELGDAR			ADDKETC(UniMod:4)FAEEGKK	ADDKETCFAEEGKK	C(UniMod:4)		AALEELVK	AALEELVK			AAATLMSER	AAATLMSER			AAMEPIVISAK	AAMEPIVISAK			AAGVVLEMIR	AAGVVLEMIR			(UniMod:1)VDREQLVQK	VDREQLVQK	(UniMod:1)
AEADVASLNR	AEADVASLNR			ADDILASPPR	ADDILASPPR			AATVGSLAGQPLQER	AATVGSLAGQPLQER			AFREEAIK	AFREEAIK			AELNEFLTR	AELNEFLTR			AAYEAELGDARK	AAYEAELGDARK			ADEGISFR	ADEGISFR			AALEEVER	AALEEVER			AAAVLPVLDLAQR	AAAVLPVLDLAQR			AAPEASGTPSSDAVSR	AAPEASGTPSSDAVSR			AAIDSYR	AAIDSYR			(UniMod:1)VEADRPGK	VEADRPGK	(UniMod:1)
AEADVASLNRR	AEADVASLNRR			ADEGISFR	ADEGISFR			AAVATFLQSVQVPEFTPK	AAVATFLQSVQVPEFTPK			AFSPLRK	AFSPLRK			AELQEGAR	AELQEGAR			AAYNLVR	AAYNLVR			ADEWLMK	ADEWLMK			AALLELWELRR	AALLELWELRR			AAC(UniMod:4)LLPK	AACLLPK	C(UniMod:4)		AAPEASGTPSSDAVSRLEEEMR	AAPEASGTPSSDAVSRLEEEMR			AAIDWFDGK	AAIDWFDGK			(UniMod:1)VHLTPEEKSAVTALWGKVNVDEVGGEALGR	VHLTPEEKSAVTALWGKVNVDEVGGEALGR	(UniMod:1)
AEAGVPAEFSIWTR	AEAGVPAEFSIWTR			ADEWLMK	ADEWLMK			AAVENLPTFLVELSR	AAVENLPTFLVELSR			AFSYYGPLR	AFSYYGPLR			AELQHIATDDNLVFTVPEFR	AELQHIATDDNLVFTVPEFR			ADAETLR	ADAETLR			ADFLEQPVLGFVR	ADFLEQPVLGFVR			AALLTER	AALLTER			AAC(UniMod:4)LPLPGYR	AACLPLPGYR	C(UniMod:4)		AAPEASGTPSSDAVSRLEEEMRK	AAPEASGTPSSDAVSRLEEEMRK			AAIGLLAR	AAIGLLAR			(UniMod:1)VNPTVFFDIAVDGEPLGR	VNPTVFFDIAVDGEPLGR	(UniMod:1)
AEATTLHVAPQGTAMAVSTFR	AEATTLHVAPQGTAMAVSTFR			ADFLEQPVLGFVR	ADFLEQPVLGFVR			AAVESLGFILFR	AAVESLGFILFR			AFVVDMMER	AFVVDMMER			AENFFILR	AENFFILR			ADDILASPPR	ADDILASPPR			ADGLAVIGVLMK	ADGLAVIGVLMK			AALPYFPR	AALPYFPR			AADAVEDLR	AADAVEDLR			AAPEMVSLLK	AAPEMVSLLK			AAIISAEGDSK	AAIISAEGDSK			AAAAAAALQAK	AAAAAAALQAK
AEDGSVIDYELIDQDAR	AEDGSVIDYELIDQDAR			ADGEYWLGLQNMHLLTLK	ADGEYWLGLQNMHLLTLK			AAVEWFDGK	AAVEWFDGK			AFYVNVLNEEQR	AFYVNVLNEEQR			AENQVLAMR	AENQVLAMR			ADEGISFR	ADEGISFR			ADGSYAAWLSR	ADGSYAAWLSR			AALQELLSK	AALQELLSK			AADDTWEPFASGK	AADDTWEPFASGK			AAPFSLEYR	AAPFSLEYR			AALEELVK	AALEELVK			AAAITSDILEALGR	AAAITSDILEALGR
AEDSLLAAEEAAAK	AEDSLLAAEEAAAK			ADGLAVIGVLMK	ADGLAVIGVLMK			AAVFHEK	AAVFHEK			AGAESILANR	AGAESILANR			AEPEDHYFLLTEPPLNTPENR	AEPEDHYFLLTEPPLNTPENR			ADEWLMK	ADEWLMK			ADHGEPIGR	ADHGEPIGR			AALTGLLHR	AALTGLLHR			AAEC(UniMod:4)NIVVTQPR	AAECNIVVTQPR	C(UniMod:4)		AAPGAEFAPNK	AAPGAEFAPNK			AALEEVER	AALEEVER			AAALAHLDR	AAALAHLDR
AEELSFVAGAPR	AEELSFVAGAPR			ADGSYAAWLSR	ADGSYAAWLSR			AAVFHEKDYDSLAQPGFFDR	AAVFHEKDYDSLAQPGFFDR			AGAGSATLSMAYAGAR	AGAGSATLSMAYAGAR			AEPPQAMNALMR	AEPPQAMNALMR			ADFLEQPVLGFVR	ADFLEQPVLGFVR			ADHQPLTEASYVNLPTIALC(UniMod:4)NTDSPLR	ADHQPLTEASYVNLPTIALCNTDSPLR	C(UniMod:4)		AALVAQNYINYQQGTPHR	AALVAQNYINYQQGTPHR			AAEDYGVIK	AAEDYGVIK			AAPGAEFAPNKR	AAPGAEFAPNKR			AALLTER	AALLTER			AAALEQFK	AAALEQFK
AEEYEFLTPVEEAPK	AEEYEFLTPVEEAPK			ADHGEPIGR	ADHGEPIGR			AAVPSGASTGIYEALELR	AAVPSGASTGIYEALELR			AGALLPAIHEQLR	AGALLPAIHEQLR			AEPVEVVAPR	AEPVEVVAPR			ADGEYWLGLQNMHLLTLK	ADGEYWLGLQNMHLLTLK			ADIDVSGPK	ADIDVSGPK			AALVDLEPGTMDSVR	AALVDLEPGTMDSVR			AAEGIPKLLVLITGGK	AAEGIPKLLVLITGGK			AAPLQGM(UniMod:35)LPGLLAPLR	AAPLQGMLPGLLAPLR	M(UniMod:35)		AALQELLSK	AALQELLSK			AAAPDVAPAPGPAPR	AAAPDVAPAPGPAPR
AEFAEVSK	AEFAEVSK			ADIDVSGPK	ADIDVSGPK			AAVPSGASTGIYEALELRDNDK	AAVPSGASTGIYEALELRDNDK			AGALNSNDAFVLK	AGALNSNDAFVLK			AETVQAALEEAQR	AETVQAALEEAQR			ADGLAVIGVLMK	ADGLAVIGVLMK			ADIGC(UniMod:4)TPGSGK	ADIGCTPGSGK	C(UniMod:4)		AAMEPIVISAK	AAMEPIVISAK			AAELIANSLATAGDGLIELR	AAELIANSLATAGDGLIELR			AAPSVTLFPPSSEELQANK	AAPSVTLFPPSSEELQANK			AALTGLLHR	AALTGLLHR			AAATLMSER	AAATLMSER
AEFGPPGPGAGSR	AEFGPPGPGAGSR			ADIVFLLDGSINFR	ADIVFLLDGSINFR			AAVYHHFISDGVR	AAVYHHFISDGVR			AGDALWLR	AGDALWLR			AFAHLQVPER	AFAHLQVPER			ADGSYAAWLSR	ADGSYAAWLSR			ADLIAYLK	ADLIAYLK			AAMGPGISR	AAMGPGISR			AAFQLGSPWR	AAFQLGSPWR			AAQEEYVKR	AAQEEYVKR			AALVAQNYINYQQGTPHR	AALVAQNYINYQQGTPHR			AAAVLPVLDLAQR	AAAVLPVLDLAQR
AEFTVETR	AEFTVETR			ADLIAYLK	ADLIAYLK			AAVYHHFISDGVRK	AAVYHHFISDGVRK			AGDFLEANYMNLQR	AGDFLEANYMNLQR			AFALWSAVTPLTFTR	AFALWSAVTPLTFTR			ADIDVSGPK	ADIDVSGPK			ADLINNLGTIAK	ADLINNLGTIAK			AAPEASGTPSSDAVSR	AAPEASGTPSSDAVSR			AAFTEC(UniMod:4)C(UniMod:4)QAADK	AAFTECCQAADK	C(UniMod:4),C(UniMod:4)		AAQLAIR	AAQLAIR			AALVDLEPGTMDSVR	AALVDLEPGTMDSVR			AAC(UniMod:4)LLPK	AACLLPK	C(UniMod:4)
AEGDVAALNR	AEGDVAALNR			ADLINNLGTIAK	ADLINNLGTIAK			AAWGKVGAHAGEYGAEALER	AAWGKVGAHAGEYGAEALER			AGEVFIHK	AGEVFIHK			AFDITYVR	AFDITYVR			ADLIAYLK	ADLIAYLK			ADLSAMSAER	ADLSAMSAER			AAPEASGTPSSDAVSRLEEEMR	AAPEASGTPSSDAVSRLEEEMR			AAFVAYALAFPR	AAFVAYALAFPR			AAQLDGLEAR	AAQLDGLEAR			AAMEALVVEVTK	AAMEALVVEVTK			AAC(UniMod:4)LPLPGYR	AACLPLPGYR	C(UniMod:4)
AEGDVAALNRR	AEGDVAALNRR			ADLSAMSAER	ADLSAMSAER			AAYEAELGDAR	AAYEAELGDAR			AGEVINQPMMMAAR	AGEVINQPMMMAAR			AFFAGSQR	AFFAGSQR			ADLINNLGTIAK	ADLINNLGTIAK			ADLSGITGAR	ADLSGITGAR			AAPEASGTPSSDAVSRLEEEMRK	AAPEASGTPSSDAVSRLEEEMRK			AAFVLPEFAR	AAFVLPEFAR			AASAAREELK	AASAAREELK			AAMEPIVISAK	AAMEPIVISAK			AADAEAEVASLNR	AADAEAEVASLNR
AEGPGLSR	AEGPGLSR			ADLSGITGAR	ADLSGITGAR			AAYEAELGDARK	AAYEAELGDARK			AGEVQEPELR	AGEVQEPELR			AFFSEVER	AFFSEVER			ADLLLSTQPGREEGSPLELER	ADLLLSTQPGREEGSPLELER			ADLTALFLPR	ADLTALFLPR			AAPFSLEYR	AAPFSLEYR			AAGHPGDPESQQR	AAGHPGDPESQQR			AASGFNAMEDAQTLR	AASGFNAMEDAQTLR			AAMGPGISR	AAMGPGISR			AADAVEDLR	AADAVEDLR
AEIDMLDIR	AEIDMLDIR			ADLTALFLPR	ADLTALFLPR			AAYNLVR	AAYNLVR			AGEYIFER	AGEYIFER			AFGPGLQGGSAGSPAR	AFGPGLQGGSAGSPAR			ADLSGITGAR	ADLSGITGAR			ADQC(UniMod:4)YEDVR	ADQCYEDVR	C(UniMod:4)		AAPGAEFAPNK	AAPGAEFAPNK			AAGVNVEPFWPGLFAK	AAGVNVEPFWPGLFAK			AATQFWR	AATQFWR			AAPEASGTPSSDAVSR	AAPEASGTPSSDAVSR			AADDTWEPFASGK	AADDTWEPFASGK
AEISFEDR	AEISFEDR			ADTLTLEER	ADTLTLEER			ADDILASPPR	ADDILASPPR			AGFAGDQIPK	AGFAGDQIPK			AFGYYGPLR	AFGYYGPLR			ADLTALFLPR	ADLTALFLPR			ADQVC(UniMod:4)INLR	ADQVCINLR	C(UniMod:4)		AAPGAEFAPNKR	AAPGAEFAPNKR			AAGVPSATITWR	AAGVPSATITWR			AAVATFLQSVQVPEFTPK	AAVATFLQSVQVPEFTPK			AAPEASGTPSSDAVSRLEEEMR	AAPEASGTPSSDAVSRLEEEMR			AAEC(UniMod:4)NIVVTQPR	AAECNIVVTQPR	C(UniMod:4)
AEISFEDRK	AEISFEDRK			ADVDAATLAR	ADVDAATLAR			ADEGISFR	ADEGISFR			AGFGNLR	AGFGNLR			AFHPFIAGPYNR	AFHPFIAGPYNR			ADNFEYSDPVDGSISR	ADNFEYSDPVDGSISR			ADRDQYELLC(UniMod:4)LDNTR	ADRDQYELLCLDNTR	C(UniMod:4)		AAPLQGM(UniMod:35)LPGLLAPLR	AAPLQGMLPGLLAPLR	M(UniMod:35)		AAGVVLEMIR	AAGVVLEMIR			AAVDTYC(UniMod:4)R	AAVDTYCR	C(UniMod:4)		AAPEASGTPSSDAVSRLEEEMRK	AAPEASGTPSSDAVSRLEEEMRK			AAEDYGVIK	AAEDYGVIK
AELDDTPMR	AELDDTPMR			ADVLTTGAGNPVGDK	ADVLTTGAGNPVGDK			ADEWLMK	ADEWLMK			AGFGNLRR	AGFGNLRR			AFITNIPFDVK	AFITNIPFDVK			ADQFLVGTSR	ADQFLVGTSR			ADVLTTGAGNPVGDK	ADVLTTGAGNPVGDK			AAPSVTLFPPSSEELQANK	AAPSVTLFPPSSEELQANK			AAIDSYR	AAIDSYR			AAVEEGIVLGGGC(UniMod:4)ALLR	AAVEEGIVLGGGCALLR	C(UniMod:4)		AAPFSLEYR	AAPFSLEYR			AAEGIPKLLVLITGGK	AAEGIPKLLVLITGGK
AELNEFLTR	AELNEFLTR			ADVQSIIGLQR	ADVQSIIGLQR			ADFLEQPVLGFVR	ADFLEQPVLGFVR			AGFLDLK	AGFLDLK			AFLGALLDHFEITPEPETSVTGDR	AFLGALLDHFEITPEPETSVTGDR			ADRDESSPYAAMLAAQDVAQR	ADRDESSPYAAMLAAQDVAQR			ADVQSIIGLQR	ADVQSIIGLQR			AAQEEYVKR	AAQEEYVKR			AAIDWFDGK	AAIDWFDGK			AAVENLPTFLVELSR	AAVENLPTFLVELSR			AAPGAEFAPNK	AAPGAEFAPNK			AAELIANSLATAGDGLIELR	AAELIANSLATAGDGLIELR
AELQEGAR	AELQEGAR			ADVVESWIGEK	ADVVESWIGEK			ADGEYWLGLQNMHLLTLK	ADGEYWLGLQNMHLLTLK			AGGADAVQTVTGGLR	AGGADAVQTVTGGLR			AFLTLAEDILR	AFLTLAEDILR			ADVDAATLAR	ADVDAATLAR			ADVVESWIGEK	ADVVESWIGEK			AAQLAIR	AAQLAIR			AAIGLLAR	AAIGLLAR			AAVESLGFILFR	AAVESLGFILFR			AAPGAEFAPNKR	AAPGAEFAPNKR			AAFDDAIAELDTLSEESYK	AAFDDAIAELDTLSEESYK
AELQHIATDDNLVFTVPEFR	AELQHIATDDNLVFTVPEFR			ADVVVSGPK	ADVVVSGPK			ADGLAVIGVLMK	ADGLAVIGVLMK			AGGEFLLR	AGGEFLLR			AFPALTSLDLSDNPGLGER	AFPALTSLDLSDNPGLGER			ADVLTTGAGNPVGDK	ADVLTTGAGNPVGDK			ADVVVSGPK	ADVVVSGPK			AAQLDGLEAR	AAQLDGLEAR			AAIISAEGDSK	AAIISAEGDSK			AAVEWFDGK	AAVEWFDGK			AAPLQGM(UniMod:35)LPGLLAPLR	AAPLQGMLPGLLAPLR	M(UniMod:35)		AAFGLSEAGFNTAC(UniMod:4)VTK	AAFGLSEAGFNTACVTK	C(UniMod:4)
AELTLGLR	AELTLGLR			AEAGVPAEFSIWTR	AEAGVPAEFSIWTR			ADGSYAAWLSR	ADGSYAAWLSR			AGGPATPLSPTR	AGGPATPLSPTR			AFPAWADTSVLSR	AFPAWADTSVLSR			ADVQSIIGLQR	ADVQSIIGLQR			AEAGVPAEFSIWTR	AEAGVPAEFSIWTR			AASGFNAMEDAQTLR	AASGFNAMEDAQTLR			AAISGENAGLVR	AAISGENAGLVR			AAVFHEK	AAVFHEK			AAPSVTLFPPSSEELQANK	AAPSVTLFPPSSEELQANK			AAFQLGSPWR	AAFQLGSPWR
AEMADQAAAWLTR	AEMADQAAAWLTR			AEDGSVIDYELIDQDAR	AEDGSVIDYELIDQDAR			ADIDVSGPK	ADIDVSGPK			AGGPTTPLSPTR	AGGPTTPLSPTR			AFQSLLTEVNK	AFQSLLTEVNK			ADVVEAWIADK	ADVVEAWIADK			AEATTLHVAPQGTAMAVSTFR	AEATTLHVAPQGTAMAVSTFR			AATHYTITIR	AATHYTITIR			AAIVFTDGR	AAIVFTDGR			AAVFHEKDYDSLAQPGFFDR	AAVFHEKDYDSLAQPGFFDR			AAQASDLEK	AAQASDLEK			AAFTEC(UniMod:4)C(UniMod:4)QAADK	AAFTECCQAADK	C(UniMod:4),C(UniMod:4)
AEMEDLVSSK	AEMEDLVSSK			AEDGSVIDYELIDQDARDLYDAGVKR	AEDGSVIDYELIDQDARDLYDAGVKR			ADLIAYLK	ADLIAYLK			AGHNVIALVGGATAR	AGHNVIALVGGATAR			AFSYYGPLR	AFSYYGPLR			ADVVVSGPK	ADVVVSGPK			AEC(UniMod:4)MLQQAER	AECMLQQAER	C(UniMod:4)		AATQFWR	AATQFWR			AALEEVER	AALEEVER			AAVGELPEK	AAVGELPEK			AAQEEYVK	AAQEEYVK			AAFVAYALAFPR	AAFVAYALAFPR
AENFFILR	AENFFILR			AEELGLPILGVLR	AEELGLPILGVLR			ADLINNLGTIAK	ADLINNLGTIAK			AGIFQSVK	AGIFQSVK			AFVDFLSDEIKEER	AFVDFLSDEIKEER			AEAGVPAEFSIWTR	AEAGVPAEFSIWTR			AEDGSVIDYELIDQDAR	AEDGSVIDYELIDQDAR			AATSPALFNR	AATSPALFNR			AALLELWELRR	AALLELWELRR			AAVLWEVK	AAVLWEVK			AAQEEYVKR	AAQEEYVKR			AAFVLPEFAR	AAFVLPEFAR
AENQVLAMR	AENQVLAMR			AEEYEFLTPVEEAPK	AEEYEFLTPVEEAPK			ADLSGITGAR	ADLSGITGAR			AGIIASAR	AGIIASAR			AFYAELYHIISSNLEK	AFYAELYHIISSNLEK			AEATTLHVAPQGTAMAVSTFR	AEATTLHVAPQGTAMAVSTFR			AEDLFVEFAHK	AEDLFVEFAHK			AATVGSLAGQPLQER	AATVGSLAGQPLQER			AALLTER	AALLTER			AAVPSGASTGIYEALELR	AAVPSGASTGIYEALELR			AAQLAIR	AAQLAIR			AAGHPGDPESQQR	AAGHPGDPESQQR
AEPEDHYFLLTEPPLNTPENR	AEPEDHYFLLTEPPLNTPENR			AEFAEVSK	AEFAEVSK			ADLTALFLPR	ADLTALFLPR			AGIISTVEVLK	AGIISTVEVLK			AFYPEEISSMVLTK	AFYPEEISSMVLTK			AEDGSVIDYELIDQDAR	AEDGSVIDYELIDQDAR			AEDTAVYYC(UniMod:4)AR	AEDTAVYYCAR	C(UniMod:4)		AAVAASGLNTMLEGNGQYTLLAPTNEAFEK	AAVAASGLNTMLEGNGQYTLLAPTNEAFEK			AALMESQGQQQEER	AALMESQGQQQEER			AAVPSGASTGIYEALELRDNDK	AAVPSGASTGIYEALELRDNDK			AAQLDGLEAR	AAQLDGLEAR			AAGLLSTYR	AAGLLSTYR
AEPPQAMNALMR	AEPPQAMNALMR			AEFTVETR	AEFTVETR			ADLTEYLSTHYK	ADLTEYLSTHYK			AGIPVYAWK	AGIPVYAWK			AFYVNVLNEEQR	AFYVNVLNEEQR			AEELSFVAGAPR	AEELSFVAGAPR			AEEVATFFAK	AEEVATFFAK			AAVATFLQSVQVPEFTPK	AAVATFLQSVQVPEFTPK			AALPYFPR	AALPYFPR			AAVYHHFISDGVR	AAVYHHFISDGVR			AASAAREELK	AASAAREELK			AAGVNVEPFWPGLFAK	AAGVNVEPFWPGLFAK
AEPVEVVAPR	AEPVEVVAPR			AEGDVAALNR	AEGDVAALNR			ADSLLAVVK	ADSLLAVVK			AGKEPGLQIWR	AGKEPGLQIWR			AFYVNVLNEEQRK	AFYVNVLNEEQRK			AEEVATFFAK	AEEVATFFAK			AEEYEFLTPVEEAPK	AEEYEFLTPVEEAPK			AAVDTYC(UniMod:4)R	AAVDTYCR	C(UniMod:4)		AALQELLSK	AALQELLSK			AAYEAELGDAR	AAYEAELGDAR			AASGFNAMEDAQTLR	AASGFNAMEDAQTLR			AAGVPSATITWR	AAGVPSATITWR
AETVQAALEEAQR	AETVQAALEEAQR			AEGDVAALNRR	AEGDVAALNRR			ADTLTLEER	ADTLTLEER			AGKLDPHLVLDQLR	AGKLDPHLVLDQLR			AGAAPYVQAFDSLLAGPVAEYLK	AGAAPYVQAFDSLLAGPVAEYLK			AEEYEFLTPVEEAPK	AEEYEFLTPVEEAPK			AEFAEVSK	AEFAEVSK			AAVEEGIVLGGGC(UniMod:4)ALLR	AAVEEGIVLGGGCALLR	C(UniMod:4)		AALTGLLHR	AALTGLLHR			AAYEAELGDARK	AAYEAELGDARK			AASNLRDNYR	AASNLRDNYR			AAGVVLEMIR	AAGVVLEMIR
AFAHLQVPER	AFAHLQVPER			AEGPEVDVNLPK	AEGPEVDVNLPK			ADVDAATLAR	ADVDAATLAR			AGLAASLAGPHSIVGR	AGLAASLAGPHSIVGR			AGAGSATLSMAYAGAR	AGAGSATLSMAYAGAR			AEFAEVSK	AEFAEVSK			AEFTVETR	AEFTVETR			AAVENLPTFLVELSR	AAVENLPTFLVELSR			AALVDLEPGTMDSVR	AALVDLEPGTMDSVR			AAYNLVR	AAYNLVR			AASYFFDGSGYAVVR	AASYFFDGSGYAVVR			AAIAAPILHVNSK	AAIAAPILHVNSK
AFDITYVR	AFDITYVR			AEGPGLSR	AEGPGLSR			ADVLTTGAGNPVGDK	ADVLTTGAGNPVGDK			AGLAPLEVR	AGLAPLEVR			AGALLPAIHEQLR	AGALLPAIHEQLR			AEFTVETR	AEFTVETR			AEGDVAALNR	AEGDVAALNR			AAVESLGFILFR	AAVESLGFILFR			AAMEPIVISAK	AAMEPIVISAK			AC(UniMod:4)ADATLSQITNNIDPVGR	ACADATLSQITNNIDPVGR	C(UniMod:4)		AATHYTITIR	AATHYTITIR			AAIDSYR	AAIDSYR
AFEDEMSGR	AFEDEMSGR			AEHIMVEGFHVDDK	AEHIMVEGFHVDDK			ADVQSIIGLQR	ADVQSIIGLQR			AGLQFPVGR	AGLQFPVGR			AGALNSNDAFVLK	AGALNSNDAFVLK			AEGDVAALNR	AEGDVAALNR			AEGDVAALNRR	AEGDVAALNRR			AAVEWFDGK	AAVEWFDGK			AAMGPGISR	AAMGPGISR			AC(UniMod:4)ANPAAGSVILLENLR	ACANPAAGSVILLENLR	C(UniMod:4)		AATQFWR	AATQFWR			AAIDWFDGK	AAIDWFDGK
AFFSEVER	AFFSEVER			AEIDMLDIR	AEIDMLDIR			ADVVESWIGEK	ADVVESWIGEK			AGLQFPVGRVHR	AGLQFPVGRVHR			AGASLWGGLR	AGASLWGGLR			AEGDVAALNRR	AEGDVAALNRR			AEGPEVDVNLPK	AEGPEVDVNLPK			AAVFHEK	AAVFHEK			AANNGALPPDLSYIVR	AANNGALPPDLSYIVR			AC(UniMod:4)C(UniMod:4)GVPC(UniMod:4)K	ACCGVPCK	C(UniMod:4),C(UniMod:4),C(UniMod:4)		AATVGSLAGQPLQER	AATVGSLAGQPLQER			AAIGLLAR	AAIGLLAR
AFGDVVVK	AFGDVVVK			AEISFEDR	AEISFEDR			ADVVVSGPK	ADVVVSGPK			AGLVGPEFHEK	AGLVGPEFHEK			AGDALWLR	AGDALWLR			AEGPEVDVNLPK	AEGPEVDVNLPK			AEGPGLSR	AEGPGLSR			AAVGELPEK	AAVGELPEK			AAPEASGTPSSDAVSR	AAPEASGTPSSDAVSR			AC(UniMod:4)GDSTLTQITAGLDPVGR	ACGDSTLTQITAGLDPVGR	C(UniMod:4)		AAVAASGLNTMLEGNGQYTLLAPTNEAFEK	AAVAASGLNTMLEGNGQYTLLAPTNEAFEK			AAIISAEGDSK	AAIISAEGDSK
AFGPGLQGGSAGSPAR	AFGPGLQGGSAGSPAR			AELDDTPMR	AELDDTPMR			AEAGVPAEFSIWTR	AEAGVPAEFSIWTR			AGMSAEQAQGLLEK	AGMSAEQAQGLLEK			AGDFLEANYMNLQR	AGDFLEANYMNLQR			AEGPGLSR	AEGPGLSR			AEIDMLDIR	AEIDMLDIR			AAVLWEVK	AAVLWEVK			AAPEASGTPSSDAVSRLEEEMR	AAPEASGTPSSDAVSRLEEEMR			AC(UniMod:4)GLNFADLMAR	ACGLNFADLMAR	C(UniMod:4)		AAVATFLQSVQVPEFTPK	AAVATFLQSVQVPEFTPK			AAISGENAGLVR	AAISGENAGLVR
AFGYYGPLR	AFGYYGPLR			AELNEFLTR	AELNEFLTR			AEDGSVIDYELIDQDAR	AEDGSVIDYELIDQDAR			AGMTHIVR	AGMTHIVR			AGDLRDTGIFLDLMHLK	AGDLRDTGIFLDLMHLK			AEIDMLDIR	AEIDMLDIR			AEISFEDR	AEISFEDR			AAVPSGASTGIYEALELR	AAVPSGASTGIYEALELR			AAPFSLEYR	AAPFSLEYR			AC(UniMod:4)NLDVILGFDGSR	ACNLDVILGFDGSR	C(UniMod:4)		AAVDTYC(UniMod:4)R	AAVDTYCR	C(UniMod:4)		AAIVFTDGR	AAIVFTDGR
AFHPFIAGPYNR	AFHPFIAGPYNR			AELQEGAR	AELQEGAR			AEDGSVIDYELIDQDARDLYDAGVKR	AEDGSVIDYELIDQDARDLYDAGVKR			AGNFYVPAEPK	AGNFYVPAEPK			AGEVFIHK	AGEVFIHK			AEISFEDR	AEISFEDR			AELDDTPMR	AELDDTPMR			AAVPSGASTGIYEALELRDNDK	AAVPSGASTGIYEALELRDNDK			AAPGAEFAPNK	AAPGAEFAPNK			AC(UniMod:4)NLDVILGFDGSRDQNVFVAQK	ACNLDVILGFDGSRDQNVFVAQK	C(UniMod:4)		AAVEEGIVLGGGC(UniMod:4)ALLR	AAVEEGIVLGGGCALLR	C(UniMod:4)		AALEELVK	AALEELVK
AFITNIPFDVK	AFITNIPFDVK			AELQHIATDDNLVFTVPEFR	AELQHIATDDNLVFTVPEFR			AEELGLPILGVLR	AEELGLPILGVLR			AGNLGGGVVTIER	AGNLGGGVVTIER			AGEVINQPMMMAAR	AGEVINQPMMMAAR			AEISFEDRK	AEISFEDRK			AELNEFLTR	AELNEFLTR			AAVVTSPPPTTAPHK	AAVVTSPPPTTAPHK			AAPGAEFAPNKR	AAPGAEFAPNKR			AC(UniMod:4)QSIYPLHDVFVR	ACQSIYPLHDVFVR	C(UniMod:4)		AAVENLPTFLVELSR	AAVENLPTFLVELSR			AALEEVER	AALEEVER
AFKAWAVAR	AFKAWAVAR			AEMADQAAAWLTR	AEMADQAAAWLTR			AEEYEFLTPVEEAPK	AEEYEFLTPVEEAPK			AGNNMLLVGVHGPR	AGNNMLLVGVHGPR			AGEYIFER	AGEYIFER			AELDDTPMR	AELDDTPMR			AELQEGAR	AELQEGAR			AAWGKVGAHAGEYGAEALER	AAWGKVGAHAGEYGAEALER			AAPLQGM(UniMod:35)LPGLLAPLR	AAPLQGMLPGLLAPLR	M(UniMod:35)		ADAINSTQSTALHVAVQR	ADAINSTQSTALHVAVQR			AAVEWFDGK	AAVEWFDGK			AALLTER	AALLTER
AFLTLAEDILR	AFLTLAEDILR			AENFFILR	AENFFILR			AEFAEVSK	AEFAEVSK			AGNSLAASTAEETAGSAQGR	AGNSLAASTAEETAGSAQGR			AGFLDLK	AGFLDLK			AELNEFLTR	AELNEFLTR			AELQHIATDDNLVFTVPEFR	AELQHIATDDNLVFTVPEFR			AAYEAELGDAR	AAYEAELGDAR			AAPSVTLFPPSSEELQANK	AAPSVTLFPPSSEELQANK			ADDILASPPR	ADDILASPPR			AAVFHEK	AAVFHEK			AALMESQGQQQEER	AALMESQGQQQEER
AFQSLLTEVNK	AFQSLLTEVNK			AENQVLAMR	AENQVLAMR			AEFTVETR	AEFTVETR			AGPIWDLR	AGPIWDLR			AGFWEEFESLQK	AGFWEEFESLQK			AELQEGAR	AELQEGAR			AEMADQAAAWLTR	AEMADQAAAWLTR			AAYEAELGDARK	AAYEAELGDARK			AAQEEYVKR	AAQEEYVKR			ADDKETC(UniMod:4)FAEEGK	ADDKETCFAEEGK	C(UniMod:4)		AAVGELPEK	AAVGELPEK			AALPYFPR	AALPYFPR
AFREEAIK	AFREEAIK			AEPEDHYFLLTEPPLNTPENR	AEPEDHYFLLTEPPLNTPENR			AEGDVAALNR	AEGDVAALNR			AGQAVDDFIEK	AGQAVDDFIEK			AGGADAVQTVTGGLR	AGGADAVQTVTGGLR			AELQHIATDDNLVFTVPEFR	AELQHIATDDNLVFTVPEFR			AENFFILR	AENFFILR			AAYNLVR	AAYNLVR			AAQLAIR	AAQLAIR			ADDKETC(UniMod:4)FAEEGKK	ADDKETCFAEEGKK	C(UniMod:4)		AAVLWEVK	AAVLWEVK			AALQELLSK	AALQELLSK
AFSYYGPLR	AFSYYGPLR			AEPPQAMNALMR	AEPPQAMNALMR			AEGDVAALNRR	AEGDVAALNRR			AGQSVIGLQMGTNK	AGQSVIGLQMGTNK			AGGFLMK	AGGFLMK			AELTLGLR	AELTLGLR			AENQVLAMR	AENQVLAMR			AAYVLFYQR	AAYVLFYQR			AAQLDGLEAR	AAQLDGLEAR			ADEGISFR	ADEGISFR			AAVPSGASTGIYEALELR	AAVPSGASTGIYEALELR			AALSALESFLK	AALSALESFLK
AFVDFLSDEIKEER	AFVDFLSDEIKEER			AEPVEVVAPR	AEPVEVVAPR			AEGPGLSR	AEGPGLSR			AGTPYTVTLHGEVR	AGTPYTVTLHGEVR			AGGPTTPLSPTR	AGGPTTPLSPTR			AEMADQAAAWLTR	AEMADQAAAWLTR			AEPEDHYFLLTEPPLNTPENR	AEPEDHYFLLTEPPLNTPENR			AC(UniMod:4)ADATLSQITNNIDPVGR	ACADATLSQITNNIDPVGR	C(UniMod:4)		AASGFNAMEDAQTLR	AASGFNAMEDAQTLR			ADEWLMK	ADEWLMK			AAVPSGASTGIYEALELRDNDK	AAVPSGASTGIYEALELRDNDK			AALTGLLHR	AALTGLLHR
AFVVDMMER	AFVVDMMER			AEQLLQDAR	AEQLLQDAR			AEIDMLDIR	AEIDMLDIR			AGTQYLLR	AGTQYLLR			AGGSRVEEGVPQVLVLISAGPSSDEIR	AGGSRVEEGVPQVLVLISAGPSSDEIR			AEMEDLVSSK	AEMEDLVSSK			AEPPQAMNALMR	AEPPQAMNALMR			AC(UniMod:4)ANPAAGSVILLENLR	ACANPAAGSVILLENLR	C(UniMod:4)		AASNLRDNYR	AASNLRDNYR			ADFLEQPVLGFVR	ADFLEQPVLGFVR			AAVVTSPPPTTAPHK	AAVVTSPPPTTAPHK			AALVAQNYINYQQGTPHR	AALVAQNYINYQQGTPHR
AFYPEEISSMVLTK	AFYPEEISSMVLTK			AETVQAALEEAQR	AETVQAALEEAQR			AELDDTPMR	AELDDTPMR			AGVAPLQVK	AGVAPLQVK			AGIEIFVVVVGR	AGIEIFVVVVGR			AENFFILR	AENFFILR			AEPVEVVAPR	AEPVEVVAPR			AC(UniMod:4)C(UniMod:4)GVPC(UniMod:4)K	ACCGVPCK	C(UniMod:4),C(UniMod:4),C(UniMod:4)		AATHYTITIR	AATHYTITIR			ADGLAVIGVLMK	ADGLAVIGVLMK			AAWGKVGAHAGEYGAEALER	AAWGKVGAHAGEYGAEALER			AALVDLEPGTMDSVR	AALVDLEPGTMDSVR
AFYVNVLNEEQR	AFYVNVLNEEQR			AFAHLQVPER	AFAHLQVPER			AELNEFLTR	AELNEFLTR			AGVDPLVPLR	AGVDPLVPLR			AGIIASAR	AGIIASAR			AENQVLAMR	AENQVLAMR			AFAHLQVPER	AFAHLQVPER			AC(UniMod:4)GLNFADLMAR	ACGLNFADLMAR	C(UniMod:4)		AATVGSLAGQPLQER	AATVGSLAGQPLQER			ADHGEPIGR	ADHGEPIGR			AAYEAELGDAR	AAYEAELGDAR			AAMEPIVISAK	AAMEPIVISAK
AGAESILANR	AGAESILANR			AFALWSAVTPLTFTR	AFALWSAVTPLTFTR			AELQEGAR	AELQEGAR			AGVETTTPSK	AGVETTTPSK			AGIPVYAWK	AGIPVYAWK			AEPEDHYFLLTEPPLNTPENR	AEPEDHYFLLTEPPLNTPENR			AFDITYVR	AFDITYVR			AC(UniMod:4)NLDVILGFDGSR	ACNLDVILGFDGSR	C(UniMod:4)		AAVATFLQSVQVPEFTPK	AAVATFLQSVQVPEFTPK			ADHQPLTEASYVNLPTIALC(UniMod:4)NTDSPLR	ADHQPLTEASYVNLPTIALCNTDSPLR	C(UniMod:4)		AAYEAELGDARK	AAYEAELGDARK			AAMGPGISR	AAMGPGISR
AGAGSATLSMAYAGAR	AGAGSATLSMAYAGAR			AFDITYVR	AFDITYVR			AELQHIATDDNLVFTVPEFR	AELQHIATDDNLVFTVPEFR			AGVIFPVGR	AGVIFPVGR			AGKEPGLQIWR	AGKEPGLQIWR			AEPPQAMNALMR	AEPPQAMNALMR			AFDLIVDRPVTLVR	AFDLIVDRPVTLVR			AC(UniMod:4)NLDVILGFDGSRDQNVFVAQK	ACNLDVILGFDGSRDQNVFVAQK	C(UniMod:4)		AAVDTYC(UniMod:4)R	AAVDTYCR	C(UniMod:4)		ADIGC(UniMod:4)TPGSGK	ADIGCTPGSGK	C(UniMod:4)		AAYNLVR	AAYNLVR			AANDAGYFNDEMAPIEVK	AANDAGYFNDEMAPIEVK
AGALLPAIHEQLR	AGALLPAIHEQLR			AFDLIVDRPVTLVR	AFDLIVDRPVTLVR			AEMADQAAAWLTR	AEMADQAAAWLTR			AGVLAGHDNR	AGVLAGHDNR			AGKLDPHLVLDQLR	AGKLDPHLVLDQLR			AEPVEVVAPR	AEPVEVVAPR			AFEDELR	AFEDELR			AC(UniMod:4)QSIYPLHDVFVR	ACQSIYPLHDVFVR	C(UniMod:4)		AAVEEGIVLGGGC(UniMod:4)ALLR	AAVEEGIVLGGGCALLR	C(UniMod:4)		ADLDVSGPK	ADLDVSGPK			AC(UniMod:4)ADATLSQITNNIDPVGR	ACADATLSQITNNIDPVGR	C(UniMod:4)		AANNGALPPDLSYIVR	AANNGALPPDLSYIVR
AGALNSNDAFVLK	AGALNSNDAFVLK			AFEDEMSGR	AFEDEMSGR			AENFFILR	AENFFILR			AGVLAHLEEER	AGVLAHLEEER			AGLAASLAGPHSIVGR	AGLAASLAGPHSIVGR			AEQLLQDAR	AEQLLQDAR			AFEDEMSGR	AFEDEMSGR			ADAETLR	ADAETLR			AAVENLPTFLVELSR	AAVENLPTFLVELSR			ADLIAYLK	ADLIAYLK			AC(UniMod:4)ANPAAGSVILLENLR	ACANPAAGSVILLENLR	C(UniMod:4)		AAPEASGTPSSDAVSR	AAPEASGTPSSDAVSR
AGDALWLR	AGDALWLR			AFFAGSQR	AFFAGSQR			AENQVLAMR	AENQVLAMR			AGVLAHLEEERDLK	AGVLAHLEEERDLK			AGLGSGLSLSGLVHPELSR	AGLGSGLSLSGLVHPELSR			AETVQAALEEAQR	AETVQAALEEAQR			AFFAGSQR	AFFAGSQR			ADDGRPFPQVIK	ADDGRPFPQVIK			AAVESLGFILFR	AAVESLGFILFR			ADLINNLGTIAK	ADLINNLGTIAK			AC(UniMod:4)C(UniMod:4)GVPC(UniMod:4)K	ACCGVPCK	C(UniMod:4),C(UniMod:4),C(UniMod:4)		AAPEASGTPSSDAVSRLEEEMR	AAPEASGTPSSDAVSRLEEEMR
AGDFLEANYMNLQR	AGDFLEANYMNLQR			AFFSEVER	AFFSEVER			AEPEDHYFLLTEPPLNTPENR	AEPEDHYFLLTEPPLNTPENR			AGVNTVTTLVENK	AGVNTVTTLVENK			AGLQFPVGR	AGLQFPVGR			AEWLLAVR	AEWLLAVR			AFFSEVER	AFFSEVER			ADDILASPPR	ADDILASPPR			AAVEWFDGK	AAVEWFDGK			ADLSAMSAER	ADLSAMSAER			AC(UniMod:4)GLNFADLMAR	ACGLNFADLMAR	C(UniMod:4)		AAPEASGTPSSDAVSRLEEEMRK	AAPEASGTPSSDAVSRLEEEMRK
AGDLRDTGIFLDLMHLK	AGDLRDTGIFLDLMHLK			AFGDVVVK	AFGDVVVK			AEPPQAMNALMR	AEPPQAMNALMR			AGYIIPLQGPGLTTTESR	AGYIIPLQGPGLTTTESR			AGLVELLLR	AGLVELLLR			AFAHLQVPER	AFAHLQVPER			AFGDVVVK	AFGDVVVK			ADDKETC(UniMod:4)FAEEGK	ADDKETCFAEEGK	C(UniMod:4)		AAVFHEK	AAVFHEK			ADLSGITGAR	ADLSGITGAR			AC(UniMod:4)NLDVILGFDGSR	ACNLDVILGFDGSR	C(UniMod:4)		AAPFSLEYR	AAPFSLEYR
AGEVFIHK	AGEVFIHK			AFGPGLQGGSAGSPAR	AFGPGLQGGSAGSPAR			AEPVEVVAPR	AEPVEVVAPR			AGYQSTLTR	AGYQSTLTR			AGLYGLPR	AGLYGLPR			AFDITYVR	AFDITYVR			AFGPGLQGGSAGSPAR	AFGPGLQGGSAGSPAR			ADDKETC(UniMod:4)FAEEGKK	ADDKETCFAEEGKK	C(UniMod:4)		AAVFHEKDYDSLAQPGFFDR	AAVFHEKDYDSLAQPGFFDR			ADLSGMSGAR	ADLSGMSGAR			AC(UniMod:4)NLDVILGFDGSRDQNVFVAQK	ACNLDVILGFDGSRDQNVFVAQK	C(UniMod:4)		AAPGAEFAPNK	AAPGAEFAPNK
AGEVINQPMMMAAR	AGEVINQPMMMAAR			AFGYYGPLR	AFGYYGPLR			AETVQAALEEAQR	AETVQAALEEAQR			AHGGYSVFAGVGER	AHGGYSVFAGVGER			AGMSAEQAQGLLEK	AGMSAEQAQGLLEK			AFDLIVDRPVTLVR	AFDLIVDRPVTLVR			AFGYYGPLR	AFGYYGPLR			ADEGISFR	ADEGISFR			AAVGELPEK	AAVGELPEK			ADLTALFLPR	ADLTALFLPR			AC(UniMod:4)QSIYPLHDVFVR	ACQSIYPLHDVFVR	C(UniMod:4)		AAPGAEFAPNKR	AAPGAEFAPNKR
AGEYIFER	AGEYIFER			AFHPFIAGPYNR	AFHPFIAGPYNR			AFAHLQVPER	AFAHLQVPER			AHLGTALK	AHLGTALK			AGMTHIVR	AGMTHIVR			AFEDEMSGR	AFEDEMSGR			AFITNIPFDVK	AFITNIPFDVK			ADEWLMK	ADEWLMK			AAVPSGASTGIYEALELR	AAVPSGASTGIYEALELR			ADLTEYLSTHYK	ADLTEYLSTHYK			ADDILASPPR	ADDILASPPR			AAPLQGM(UniMod:35)LPGLLAPLR	AAPLQGMLPGLLAPLR	M(UniMod:35)
AGFGNLR	AGFGNLR			AFIQLWAFDAVK	AFIQLWAFDAVK			AFALWSAVTPLTFTR	AFALWSAVTPLTFTR			AHLVAVFNEYQR	AHLVAVFNEYQR			AGNLGGGVVTIER	AGNLGGGVVTIER			AFFAGSQR	AFFAGSQR			AFKAWAVAR	AFKAWAVAR			ADFC(UniMod:4)IIHYAGK	ADFCIIHYAGK	C(UniMod:4)		AAVPSGASTGIYEALELRDNDK	AAVPSGASTGIYEALELRDNDK			ADQC(UniMod:4)YEDVR	ADQCYEDVR	C(UniMod:4)		ADDKETC(UniMod:4)FAEEGK	ADDKETCFAEEGK	C(UniMod:4)		AAPSVTLFPPSSEELQANK	AAPSVTLFPPSSEELQANK
AGFLDLK	AGFLDLK			AFITNIPFDVK	AFITNIPFDVK			AFDITYVR	AFDITYVR			AHSSMVGVNLPQK	AHSSMVGVNLPQK			AGNNMLLVGVHGPR	AGNNMLLVGVHGPR			AFFSEVER	AFFSEVER			AFLGALLDHFEITPEPETSVTGDR	AFLGALLDHFEITPEPETSVTGDR			ADFLEQPVLGFVR	ADFLEQPVLGFVR			AAVYHHFISDGVR	AAVYHHFISDGVR			ADQVC(UniMod:4)INLR	ADQVCINLR	C(UniMod:4)		ADDKETC(UniMod:4)FAEEGKK	ADDKETCFAEEGKK	C(UniMod:4)		AAQASDLEK	AAQASDLEK
AGGADAVQTVTGGLR	AGGADAVQTVTGGLR			AFKAWAVAR	AFKAWAVAR			AFDLIVDRPVTLVR	AFDLIVDRPVTLVR			AHVDALR	AHVDALR			AGQAVDDFIEK	AGQAVDDFIEK			AFGDVVVK	AFGDVVVK			AFLSSHLQDLSTIVR	AFLSSHLQDLSTIVR			ADGLAVIGVLMK	ADGLAVIGVLMK			AAVYHHFISDGVRK	AAVYHHFISDGVRK			ADRDQYELLC(UniMod:4)LDNTR	ADRDQYELLCLDNTR	C(UniMod:4)		ADEGISFR	ADEGISFR			AAQEEYVK	AAQEEYVK
AGGFLMK	AGGFLMK			AFLGALLDHFEITPEPETSVTGDR	AFLGALLDHFEITPEPETSVTGDR			AFEDEMSGR	AFEDEMSGR			AHVSFKPTVAQQR	AHVSFKPTVAQQR			AGQSAAGAAPGGGVDTR	AGQSAAGAAPGGGVDTR			AFGPGLQGGSAGSPAR	AFGPGLQGGSAGSPAR			AFLTLAEDILR	AFLTLAEDILR			ADGSYAAWLSR	ADGSYAAWLSR			AAWGKVGAHAGEYGAEALER	AAWGKVGAHAGEYGAEALER			ADVDAATLAR	ADVDAATLAR			ADEWLMK	ADEWLMK			AAQEEYVKR	AAQEEYVKR
AGGPATPLSPTR	AGGPATPLSPTR			AFLLFPTIER	AFLLFPTIER			AFELMHSGK	AFELMHSGK			AHYGGFTVQNEANK	AHYGGFTVQNEANK			AGQVVTIWAAGAGATHSPPTDLVWK	AGQVVTIWAAGAGATHSPPTDLVWK			AFGYYGPLR	AFGYYGPLR			AFQSLLTEVNK	AFQSLLTEVNK			ADHGEPIGR	ADHGEPIGR			AAYEAELGDAR	AAYEAELGDAR			ADVDVSGPK	ADVDVSGPK			ADFC(UniMod:4)IIHYAGK	ADFCIIHYAGK	C(UniMod:4)		AAQLAIR	AAQLAIR
AGGPTTPLSPTR	AGGPTTPLSPTR			AFLLTPR	AFLLTPR			AFFAGSQR	AFFAGSQR			AIADTGANVVVTGGK	AIADTGANVVVTGGK			AGTQYLLR	AGTQYLLR			AFHPFIAGPYNR	AFHPFIAGPYNR			AFSYYGPLR	AFSYYGPLR			ADHQPLTEASYVNLPTIALC(UniMod:4)NTDSPLR	ADHQPLTEASYVNLPTIALCNTDSPLR	C(UniMod:4)		AAYEAELGDARK	AAYEAELGDARK			ADVLTTGAGNPVGDK	ADVLTTGAGNPVGDK			ADFLEQPVLGFVR	ADFLEQPVLGFVR			AAQLDGLEAR	AAQLDGLEAR
AGGSRVEEGVPQVLVLISAGPSSDEIR	AGGSRVEEGVPQVLVLISAGPSSDEIR			AFLSSHLQDLSTIVR	AFLSSHLQDLSTIVR			AFFSEVER	AFFSEVER			AIEINPDSAQPYK	AIEINPDSAQPYK			AGVDPLVPLR	AGVDPLVPLR			AFITNIPFDVK	AFITNIPFDVK			AFVDFLSDEIKEER	AFVDFLSDEIKEER			ADIDVSGPK	ADIDVSGPK			AAYNLVR	AAYNLVR			ADVQSIIGLQR	ADVQSIIGLQR			ADGLAVIGVLMK	ADGLAVIGVLMK			AASGFNAMEDAQTLR	AASGFNAMEDAQTLR
AGIEIFVVVVGR	AGIEIFVVVVGR			AFLTLAEDILR	AFLTLAEDILR			AFGDVVVK	AFGDVVVK			AIEMLGGELGSK	AIEMLGGELGSK			AGVETTTPSK	AGVETTTPSK			AFKAWAVAR	AFKAWAVAR			AFVVDMMER	AFVVDMMER			ADIGC(UniMod:4)TPGSGK	ADIGCTPGSGK	C(UniMod:4)		AC(UniMod:4)ADATLSQITNNIDPVGR	ACADATLSQITNNIDPVGR	C(UniMod:4)		ADVVVSGPK	ADVVVSGPK			ADGSYAAWLSR	ADGSYAAWLSR			AASNLRDNYR	AASNLRDNYR
AGIFQSVK	AGIFQSVK			AFMGPLK	AFMGPLK			AFGPGLQGGSAGSPAR	AFGPGLQGGSAGSPAR			AIFAGYKR	AIFAGYKR			AGVIFPVGR	AGVIFPVGR			AFLSSHLQDLSTIVR	AFLSSHLQDLSTIVR			AFYPEEISSMVLTK	AFYPEEISSMVLTK			ADLIAYLK	ADLIAYLK			AC(UniMod:4)ANPAAGSVILLENLR	ACANPAAGSVILLENLR	C(UniMod:4)		AEAGAGSATEFQFR	AEAGAGSATEFQFR			ADHGEPIGR	ADHGEPIGR			AATHYTITIR	AATHYTITIR
AGIIASAR	AGIIASAR			AFPALTSLDLSDNPGLGER	AFPALTSLDLSDNPGLGER			AFGYYGPLR	AFGYYGPLR			AIFLADGK	AIFLADGK			AGVLAGHDNR	AGVLAGHDNR			AFLTLAEDILR	AFLTLAEDILR			AFYVNVLNEEQR	AFYVNVLNEEQR			ADLINNLGTIAK	ADLINNLGTIAK			AC(UniMod:4)C(UniMod:4)GVPC(UniMod:4)K	ACCGVPCK	C(UniMod:4),C(UniMod:4),C(UniMod:4)		AEAGVPAEFSIWTR	AEAGVPAEFSIWTR			ADHQPLTEASYVNLPTIALC(UniMod:4)NTDSPLR	ADHQPLTEASYVNLPTIALCNTDSPLR	C(UniMod:4)		AATPYTVSIYGVIQGYR	AATPYTVSIYGVIQGYR
AGIPVYAWK	AGIPVYAWK			AFPAWADTSVLSR	AFPAWADTSVLSR			AFHPFIAGPYNR	AFHPFIAGPYNR			AIGVKPPR	AIGVKPPR			AGVLAHLEEER	AGVLAHLEEER			AFMGPLK	AFMGPLK			AGAGSATLSMAYAGAR	AGAGSATLSMAYAGAR			ADLSAMSAER	ADLSAMSAER			AC(UniMod:4)EPGVDYVYK	ACEPGVDYVYK	C(UniMod:4)		AEC(UniMod:4)MLQQAER	AECMLQQAER	C(UniMod:4)		ADIDVSGPK	ADIDVSGPK			AATQFWR	AATQFWR
AGKEPGLQIWR	AGKEPGLQIWR			AFQSLLTEVNK	AFQSLLTEVNK			AFITNIPFDVK	AFITNIPFDVK			AIGVLTSGGDAQGMNAAVR	AIGVLTSGGDAQGMNAAVR			AGVLAHLEEERDLK	AGVLAHLEEERDLK			AFPALTSLDLSDNPGLGER	AFPALTSLDLSDNPGLGER			AGALLPAIHEQLR	AGALLPAIHEQLR			ADLSGITGAR	ADLSGITGAR			AC(UniMod:4)GDSTLTQITAGLDPVGR	ACGDSTLTQITAGLDPVGR	C(UniMod:4)		AEDGSVIDYELIDQDAR	AEDGSVIDYELIDQDAR			ADIGC(UniMod:4)TPGSGK	ADIGCTPGSGK	C(UniMod:4)		AATVGSLAGQPLQER	AATVGSLAGQPLQER
AGKLDPHLVLDQLR	AGKLDPHLVLDQLR			AFSYYGPLR	AFSYYGPLR			AFKAWAVAR	AFKAWAVAR			AIGYLNTGYQR	AIGYLNTGYQR			AGVMALANLLQIQR	AGVMALANLLQIQR			AFPAWADTSVLSR	AFPAWADTSVLSR			AGALNSNDAFVLK	AGALNSNDAFVLK			ADLSGMSGAR	ADLSGMSGAR			AC(UniMod:4)GLNFADLMAR	ACGLNFADLMAR	C(UniMod:4)		AEDTAVYYC(UniMod:4)AR	AEDTAVYYCAR	C(UniMod:4)		ADLIAYLK	ADLIAYLK			AAVATFLQSVQVPEFTPK	AAVATFLQSVQVPEFTPK
AGLAASLAGPHSIVGR	AGLAASLAGPHSIVGR			AFVDFLSDEIKEER	AFVDFLSDEIKEER			AFLGALLDHFEITPEPETSVTGDR	AFLGALLDHFEITPEPETSVTGDR			AIHSWLTR	AIHSWLTR			AGVNFSEFTGVWK	AGVNFSEFTGVWK			AFQSLLTEVNK	AFQSLLTEVNK			AGDALWLR	AGDALWLR			ADLTALFLPR	ADLTALFLPR			AC(UniMod:4)NLDVILGFDGSR	ACNLDVILGFDGSR	C(UniMod:4)		AEEYEFLTPVEEAPK	AEEYEFLTPVEEAPK			ADLINNLGTIAK	ADLINNLGTIAK			AAVDTYC(UniMod:4)R	AAVDTYCR	C(UniMod:4)
AGLAPLEVR	AGLAPLEVR			AFVVDMMER	AFVVDMMER			AFLLFPTIER	AFLLFPTIER			AIIAWMEK	AIIAWMEK			AGVNTVTTLVENK	AGVNTVTTLVENK			AFSYYGPLR	AFSYYGPLR			AGDFLEANYMNLQR	AGDFLEANYMNLQR			ADLTEYLSTHYK	ADLTEYLSTHYK			AC(UniMod:4)NLDVILGFDGSRDQNVFVAQK	ACNLDVILGFDGSRDQNVFVAQK	C(UniMod:4)		AEFAEVSK	AEFAEVSK			ADLSAMSAER	ADLSAMSAER			AAVEEGIVLGGGC(UniMod:4)ALLR	AAVEEGIVLGGGCALLR	C(UniMod:4)
AGLQFPVGR	AGLQFPVGR			AFYAELYHIISSNLEK	AFYAELYHIISSNLEK			AFLLTPR	AFLLTPR			AINEAYKEDYHK	AINEAYKEDYHK			AGYQSTLTR	AGYQSTLTR			AFTGREFDELNPSAQR	AFTGREFDELNPSAQR			AGEPLGVTFR	AGEPLGVTFR			ADMGGAATIC(UniMod:4)SAIVSAAK	ADMGGAATICSAIVSAAK	C(UniMod:4)		AC(UniMod:4)QIFVR	ACQIFVR	C(UniMod:4)		AEFGPPGPGAGSR	AEFGPPGPGAGSR			ADLSGITGAR	ADLSGITGAR			AAVENLPTFLVELSR	AAVENLPTFLVELSR
AGLYGLPR	AGLYGLPR			AFYPEEISSMVLTK	AFYPEEISSMVLTK			AFLTLAEDILR	AFLTLAEDILR			AINPINTFTK	AINPINTFTK			AHGGYSVFAGVGER	AHGGYSVFAGVGER			AFVAGVLPFK	AFVAGVLPFK			AGEVINQPMMMAAR	AGEVINQPMMMAAR			ADQC(UniMod:4)YEDVR	ADQCYEDVR	C(UniMod:4)		AC(UniMod:4)QSIYPLHDVFVR	ACQSIYPLHDVFVR	C(UniMod:4)		AEFQDALEK	AEFQDALEK			ADLSGMSGAR	ADLSGMSGAR			AAVEWFDGK	AAVEWFDGK
AGMSAEQAQGLLEK	AGMSAEQAQGLLEK			AFYVNVLNEEQR	AFYVNVLNEEQR			AFMGPLK	AFMGPLK			AINQGGLTSVAVR	AINQGGLTSVAVR			AHLGTALK	AHLGTALK			AFVDFLSDEIKEER	AFVDFLSDEIKEER			AGEVQEPELR	AGEVQEPELR			ADQVDTQQLMR	ADQVDTQQLMR			ADDILASPPR	ADDILASPPR			AEFTVETR	AEFTVETR			ADLTALFLPR	ADLTALFLPR			AAVFHEK	AAVFHEK
AGMTHIVR	AGMTHIVR			AFYVNVLNEEQRK	AFYVNVLNEEQRK			AFPALTSLDLSDNPGLGER	AFPALTSLDLSDNPGLGER			AIPQLQGYLR	AIPQLQGYLR			AHLVAVFNEYQR	AHLVAVFNEYQR			AFVVDMMER	AFVVDMMER			AGEYIFER	AGEYIFER			ADRDESSPYAAMLAAQDVAQR	ADRDESSPYAAMLAAQDVAQR			ADDKETC(UniMod:4)FAEEGK	ADDKETCFAEEGK	C(UniMod:4)		AEGDVAALNR	AEGDVAALNR			ADLTEYLSTHYK	ADLTEYLSTHYK			AAVFHEKDYDSLAQPGFFDR	AAVFHEKDYDSLAQPGFFDR
AGNLGGGVVTIER	AGNLGGGVVTIER			AGAAPYVQAFDSLLAGPVAEYLK	AGAAPYVQAFDSLLAGPVAEYLK			AFPAWADTSVLSR	AFPAWADTSVLSR			AIQLTYNPDESSK	AIQLTYNPDESSK			AHSSMVGVNLPQK	AHSSMVGVNLPQK			AFYPEEISSMVLTK	AFYPEEISSMVLTK			AGFGNLRR	AGFGNLRR			ADRDQYELLC(UniMod:4)LDNTR	ADRDQYELLCLDNTR	C(UniMod:4)		ADDKETC(UniMod:4)FAEEGKK	ADDKETCFAEEGKK	C(UniMod:4)		AEGDVAALNRR	AEGDVAALNRR			ADMGGAATIC(UniMod:4)SAIVSAAK	ADMGGAATICSAIVSAAK	C(UniMod:4)		AAVGELPEK	AAVGELPEK
AGNNMLLVGVHGPR	AGNNMLLVGVHGPR			AGAGSATLSMAYAGAR	AGAGSATLSMAYAGAR			AFQSLLTEVNK	AFQSLLTEVNK			AIQLTYNPDESSKPNMIDAATLK	AIQLTYNPDESSKPNMIDAATLK			AHVDALR	AHVDALR			AFYVNVLNEEQR	AFYVNVLNEEQR			AGGADAVQTVTGGLR	AGGADAVQTVTGGLR			ADTLTLEER	ADTLTLEER			ADEGISFR	ADEGISFR			AEGPGLSR	AEGPGLSR			ADQC(UniMod:4)YEDVR	ADQCYEDVR	C(UniMod:4)		AAVLWEVK	AAVLWEVK
AGPIWDLR	AGPIWDLR			AGALLPAIHEQLR	AGALLPAIHEQLR			AFSYYGPLR	AFSYYGPLR			AIRLELQGPR	AIRLELQGPR			AHYGGFTVQNEANK	AHYGGFTVQNEANK			AGAGSATLSMAYAGAR	AGAGSATLSMAYAGAR			AGGFLMK	AGGFLMK			ADVIQATGDAIC(UniMod:4)IFR	ADVIQATGDAICIFR	C(UniMod:4)		ADEWLMK	ADEWLMK			AEIDMLDIR	AEIDMLDIR			ADQVDTQQLMR	ADQVDTQQLMR			AAVPSGASTGIYEALELR	AAVPSGASTGIYEALELR
AGQAVDDFIEK	AGQAVDDFIEK			AGALNSNDAFVLK	AGALNSNDAFVLK			AFVDFLSDEIKEER	AFVDFLSDEIKEER			AITGASLADIMAK	AITGASLADIMAK			AIAELGIYPAVDPLDSTSR	AIAELGIYPAVDPLDSTSR			AGALLPAIHEQLR	AGALLPAIHEQLR			AGGPATPLSPTR	AGGPATPLSPTR			ADVLTTGAGNPVGDK	ADVLTTGAGNPVGDK			ADFLEQPVLGFVR	ADFLEQPVLGFVR			AELAELPLR	AELAELPLR			ADRDESSPYAAMLAAQDVAQR	ADRDESSPYAAMLAAQDVAQR			AAVPSGASTGIYEALELRDNDK	AAVPSGASTGIYEALELRDNDK
AGQSAAGAAPGGGVDTR	AGQSAAGAAPGGGVDTR			AGDALWLR	AGDALWLR			AFVVDMMER	AFVVDMMER			AITSAYYR	AITSAYYR			AIAVTVQEMVTK	AIAVTVQEMVTK			AGALNSNDAFVLK	AGALNSNDAFVLK			AGGPTTPLSPTR	AGGPTTPLSPTR			ADVVESWIGEK	ADVVESWIGEK			ADGEYWLGLQNMHLLTLK	ADGEYWLGLQNMHLLTLK			AELDDTPMR	AELDDTPMR			ADRDQYELLC(UniMod:4)LDNTR	ADRDQYELLCLDNTR	C(UniMod:4)		AAVYHHFISDGVR	AAVYHHFISDGVR
AGTPYTVTLHGEVR	AGTPYTVTLHGEVR			AGDFLEANYM(UniMod:35)NLQR	AGDFLEANYMNLQR	M(UniMod:35)		AFYAELYHIISSNLEK	AFYAELYHIISSNLEK			AIVAIENPADVSVISSR	AIVAIENPADVSVISSR			AIEIYTDMGR	AIEIYTDMGR			AGDFLEANYMNLQR	AGDFLEANYMNLQR			AGGSRVEEGVPQVLVLISAGPSSDEIR	AGGSRVEEGVPQVLVLISAGPSSDEIR			ADVVVSGPK	ADVVVSGPK			ADGLAVIGVLMK	ADGLAVIGVLMK			AELNEFLTR	AELNEFLTR			ADTLTLEER	ADTLTLEER			AAWGKVGAHAGEYGAEALER	AAWGKVGAHAGEYGAEALER
AGTQIENIDEDFRDGLK	AGTQIENIDEDFRDGLK			AGDLRDTGIFLDLMHLK	AGDLRDTGIFLDLMHLK			AFYPEEISSMVLTK	AFYPEEISSMVLTK			AIVQLVNER	AIVQLVNER			AIEMLGGELGSK	AIEMLGGELGSK			AGDVIFLLSR	AGDVIFLLSR			AGIEIFVVVVGR	AGIEIFVVVVGR			AEAGVPAEFSIWTR	AEAGVPAEFSIWTR			ADGSYAAWLSR	ADGSYAAWLSR			AELQEGAR	AELQEGAR			ADVIQATGDAIC(UniMod:4)IFR	ADVIQATGDAICIFR	C(UniMod:4)		AAYEAELGDAR	AAYEAELGDAR
AGTQYLLR	AGTQYLLR			AGEVFIHK	AGEVFIHK			AFYVNVLNEEQR	AFYVNVLNEEQR			AIVWGMQTR	AIVWGMQTR			AIEPPPLDAVIEAEHTLR	AIEPPPLDAVIEAEHTLR			AGESVELFGK	AGESVELFGK			AGIIASAR	AGIIASAR			AEATTLHVAPQGTAMAVSTFR	AEATTLHVAPQGTAMAVSTFR			ADHQPLTEASYVNLPTIALC(UniMod:4)NTDSPLR	ADHQPLTEASYVNLPTIALCNTDSPLR	C(UniMod:4)		AELQHIATDDNLVFTVPEFR	AELQHIATDDNLVFTVPEFR			ADVLTTGAGNPVGDK	ADVLTTGAGNPVGDK			AAYEAELGDARK	AAYEAELGDARK
AGVAPLQVK	AGVAPLQVK			AGEVINQPMMMAAR	AGEVINQPMMMAAR			AGAGSATLSMAYAGAR	AGAGSATLSMAYAGAR			AKPALEDLR	AKPALEDLR			AIFLADGNVFTTGFSR	AIFLADGNVFTTGFSR			AGEVINQPMMMAAR	AGEVINQPMMMAAR			AGILTFC(UniMod:4)VGASQANK	AGILTFCVGASQANK	C(UniMod:4)		AEC(UniMod:4)MLQQAER	AECMLQQAER	C(UniMod:4)		ADIGC(UniMod:4)TPGSGK	ADIGCTPGSGK	C(UniMod:4)		AEMADQAAAWLTR	AEMADQAAAWLTR			ADVVESWIGEK	ADVVESWIGEK			AC(UniMod:4)ADATLSQITNNIDPVGR	ACADATLSQITNNIDPVGR	C(UniMod:4)
AGVDPLVPLR	AGVDPLVPLR			AGEVQEPELR	AGEVQEPELR			AGALLPAIHEQLR	AGALLPAIHEQLR			ALAAAGYDVEK	ALAAAGYDVEK			AIGVKPPR	AIGVKPPR			AGEVQEPELR	AGEVQEPELR			AGIPVYAWK	AGIPVYAWK			AEDGSVIDYELIDQDAR	AEDGSVIDYELIDQDAR			ADLDVSGPK	ADLDVSGPK			AENFFILR	AENFFILR			ADVVVSGPK	ADVVVSGPK			AC(UniMod:4)ANPAAGSVILLENLR	ACANPAAGSVILLENLR	C(UniMod:4)
AGVETTTPSK	AGVETTTPSK			AGEYIFER	AGEYIFER			AGDALWLR	AGDALWLR			ALAAAGYDVEKNNSR	ALAAAGYDVEKNNSR			AIGYLNTGYQR	AIGYLNTGYQR			AGEYIFER	AGEYIFER			AGKEPGLQIWR	AGKEPGLQIWR			AEDTAVYYC(UniMod:4)AR	AEDTAVYYCAR	C(UniMod:4)		ADLIAYLK	ADLIAYLK			AENQVLAMR	AENQVLAMR			AEAGVPAEFSIWTR	AEAGVPAEFSIWTR			AC(UniMod:4)C(UniMod:4)GVPC(UniMod:4)K	ACCGVPCK	C(UniMod:4),C(UniMod:4),C(UniMod:4)
AGVIFPVGR	AGVIFPVGR			AGFLDLK	AGFLDLK			AGDFLEANYMNLQR	AGDFLEANYMNLQR			ALAAFLK	ALAAFLK			AIIIFVPVPQLK	AIIIFVPVPQLK			AGFFGDAMK	AGFFGDAMK			AGKLDPHLVLDQLR	AGKLDPHLVLDQLR			AEEYEFLTPVEEAPK	AEEYEFLTPVEEAPK			ADLINNLGTIAK	ADLINNLGTIAK			AENYDIPSADR	AENYDIPSADR			AEATTLHVAPQGTAMAVSTFR	AEATTLHVAPQGTAMAVSTFR			AC(UniMod:4)EPGVDYVYK	ACEPGVDYVYK	C(UniMod:4)
AGVLAGHDNR	AGVLAGHDNR			AGFWEEFESLQK	AGFWEEFESLQK			AGDLRDTGIFLDLMHLK	AGDLRDTGIFLDLMHLK			ALAAGGVGSIVR	ALAAGGVGSIVR			AILEDMVR	AILEDMVR			AGFGNLR	AGFGNLR			AGKPVIC(UniMod:4)ATQMLESMIK	AGKPVICATQMLESMIK	C(UniMod:4)		AEFAEVSK	AEFAEVSK			ADLSAMSAER	ADLSAMSAER			AEPAKIEAFR	AEPAKIEAFR			AEC(UniMod:4)MLQQAER	AECMLQQAER	C(UniMod:4)		AC(UniMod:4)GDSTLTQITAGLDPVGR	ACGDSTLTQITAGLDPVGR	C(UniMod:4)
AGVLAHLEEERDLK	AGVLAHLEEERDLK			AGGADAVQTVTGGLR	AGGADAVQTVTGGLR			AGEVFIHK	AGEVFIHK			ALAAGGYDVEK	ALAAGGYDVEK			AILVDLEPGTM(UniMod:35)DSVR	AILVDLEPGTMDSVR	M(UniMod:35)		AGFWEEFESLQK	AGFWEEFESLQK			AGLAASLAGPHSIVGR	AGLAASLAGPHSIVGR			AEFGPPGPGAGSR	AEFGPPGPGAGSR			ADLSGITGAR	ADLSGITGAR			AEPEDHYFLLTEPPLNTPENR	AEPEDHYFLLTEPPLNTPENR			AEDGSVIDYELIDQDAR	AEDGSVIDYELIDQDAR			AC(UniMod:4)GLNFADLMAR	ACGLNFADLMAR	C(UniMod:4)
AGVNFSEFTGVWK	AGVNFSEFTGVWK			AGGFLMK	AGGFLMK			AGEVINQPMMMAAR	AGEVINQPMMMAAR			ALAEGGSILSR	ALAEGGSILSR			AIMTYVSSFYHAFSGAQK	AIMTYVSSFYHAFSGAQK			AGGADAVQTVTGGLR	AGGADAVQTVTGGLR			AGLAPLEVR	AGLAPLEVR			AEFQDALEK	AEFQDALEK			ADLSGMSGAR	ADLSGMSGAR			AEPPQAMNALMR	AEPPQAMNALMR			AEDTALYYC(UniMod:4)AK	AEDTALYYCAK	C(UniMod:4)		AC(UniMod:4)NLDVILGFDGSR	ACNLDVILGFDGSR	C(UniMod:4)
AGVNTVTTLVENK	AGVNTVTTLVENK			AGGPATPLSPTR	AGGPATPLSPTR			AGEVQEPELR	AGEVQEPELR			ALAEGVLLR	ALAEGVLLR			AINEAYKEDYHK	AINEAYKEDYHK			AGGFLMK	AGGFLMK			AGLGSGLSLSGLVHPELSR	AGLGSGLSLSGLVHPELSR			AEFTVETR	AEFTVETR			ADLTALFLPR	ADLTALFLPR			AEPVEVVAPR	AEPVEVVAPR			AEDTAVYYC(UniMod:4)AR	AEDTAVYYCAR	C(UniMod:4)		AC(UniMod:4)NLDVILGFDGSRDQNVFVAQK	ACNLDVILGFDGSRDQNVFVAQK	C(UniMod:4)
AGYIIPLQGPGLTTTESR	AGYIIPLQGPGLTTTESR			AGGPTTPLSPTR	AGGPTTPLSPTR			AGEYIFER	AGEYIFER			ALALGALQNIR	ALALGALQNIR			AINPINTFTK	AINPINTFTK			AGGPATPLSPTR	AGGPATPLSPTR			AGLQFPVGR	AGLQFPVGR			AEGDVAALNR	AEGDVAALNR			ADMGGAATIC(UniMod:4)SAIVSAAK	ADMGGAATICSAIVSAAK	C(UniMod:4)		AFDITYVR	AFDITYVR			AEEYEFLTPVEEAPK	AEEYEFLTPVEEAPK			AC(UniMod:4)NQLGQFLQHR	ACNQLGQFLQHR	C(UniMod:4)
AGYQSTLTR	AGYQSTLTR			AGGSRVEEGVPQVLVLISAGPSSDEIR	AGGSRVEEGVPQVLVLISAGPSSDEIR			AGFLDLK	AGFLDLK			ALAPEYAK	ALAPEYAK			AINQGGLTSVAVR	AINQGGLTSVAVR			AGGPTTPLSPTR	AGGPTTPLSPTR			AGLSSGFIGC(UniMod:4)VR	AGLSSGFIGCVR	C(UniMod:4)		AEGDVAALNRR	AEGDVAALNRR			ADQC(UniMod:4)YEDVR	ADQCYEDVR	C(UniMod:4)		AFEDEMSGR	AFEDEMSGR			AEFAEVSK	AEFAEVSK			AC(UniMod:4)QIFVR	ACQIFVR	C(UniMod:4)
AHGGYSVFAGVGER	AHGGYSVFAGVGER			AGIEIFVVVVGR	AGIEIFVVVVGR			AGFWEEFESLQK	AGFWEEFESLQK			ALAQLSLSR	ALAQLSLSR			AIPDLTAPVAAVQAAVSNLVR	AIPDLTAPVAAVQAAVSNLVR			AGGSRVEEGVPQVLVLISAGPSSDEIR	AGGSRVEEGVPQVLVLISAGPSSDEIR			AGLYGLPR	AGLYGLPR			AEGPEVDVNLPK	AEGPEVDVNLPK			ADQVC(UniMod:4)INLR	ADQVCINLR	C(UniMod:4)		AFEPATGR	AFEPATGR			AEFQDALEK	AEFQDALEK			AC(UniMod:4)QSIYPLHDVFVR	ACQSIYPLHDVFVR	C(UniMod:4)
AHLGTALK	AHLGTALK			AGIFQSVK	AGIFQSVK			AGGADAVQTVTGGLR	AGGADAVQTVTGGLR			ALASQLQDSLK	ALASQLQDSLK			AIPQLQGYLR	AIPQLQGYLR			AGIFQSVK	AGIFQSVK			AGMSAEQAQGLLEK	AGMSAEQAQGLLEK			AEGPGLSR	AEGPGLSR			ADQVDTQQLMR	ADQVDTQQLMR			AFFSEVER	AFFSEVER			AEFTVETR	AEFTVETR			AC(UniMod:4)YGVLR	ACYGVLR	C(UniMod:4)
AHLLSLVDVMQR	AHLLSLVDVMQR			AGIIASAR	AGIIASAR			AGGFLMK	AGGFLMK			ALAVGGLGSIIR	ALAVGGLGSIIR			AIQLTYNPDESSK	AIQLTYNPDESSK			AGIIASAR	AGIIASAR			AGMTHIVR	AGMTHIVR			AEGSDVANAVLDGADC(UniMod:4)IMLSGETAK	AEGSDVANAVLDGADCIMLSGETAK	C(UniMod:4)		ADRDESSPYAAMLAAQDVAQR	ADRDESSPYAAMLAAQDVAQR			AFGDVVVK	AFGDVVVK			AEGDVAALNR	AEGDVAALNR			ADDILASPPR	ADDILASPPR
AHLVAVFNEYQR	AHLVAVFNEYQR			AGIISTVEVLK	AGIISTVEVLK			AGGPATPLSPTR	AGGPATPLSPTR			ALDDFVLGSAR	ALDDFVLGSAR			AIQLTYNPDESSKPNMIDAATLK	AIQLTYNPDESSKPNMIDAATLK			AGIISTVEVLK	AGIISTVEVLK			AGNLGGGVVTIER	AGNLGGGVVTIER			AEHDQLLLNYAK	AEHDQLLLNYAK			ADRDQYELLC(UniMod:4)LDNTR	ADRDQYELLCLDNTR	C(UniMod:4)		AFGPGLQGGSAGSPAR	AFGPGLQGGSAGSPAR			AEGDVAALNRR	AEGDVAALNRR			ADDKETC(UniMod:4)FAEEGK	ADDKETCFAEEGK	C(UniMod:4)
AHSSMVGVNLPQK	AHSSMVGVNLPQK			AGIPVYAWK	AGIPVYAWK			AGGPTTPLSPTR	AGGPTTPLSPTR			ALDFIASK	ALDFIASK			AIRLELQGPR	AIRLELQGPR			AGIPVYAWK	AGIPVYAWK			AGNNMLLVGVHGPR	AGNNMLLVGVHGPR			AEIDMLDIR	AEIDMLDIR			ADTLTLEER	ADTLTLEER			AFGYYGPLR	AFGYYGPLR			AEGPEVDVNLPK	AEGPEVDVNLPK			ADDKETC(UniMod:4)FAEEGKK	ADDKETCFAEEGKK	C(UniMod:4)
AHVDALR	AHVDALR			AGKEPGLQIWR	AGKEPGLQIWR			AGGSRVEEGVPQVLVLISAGPSSDEIR	AGGSRVEEGVPQVLVLISAGPSSDEIR			ALDIAENEMPGLMR	ALDIAENEMPGLMR			AIVWGMQTR	AIVWGMQTR			AGKEPGLQIWR	AGKEPGLQIWR			AGPIWDLR	AGPIWDLR			AELAELPLR	AELAELPLR			ADVLTTGAGNPVGDK	ADVLTTGAGNPVGDK			AFHPFIAGPYNR	AFHPFIAGPYNR			AEGPGLSR	AEGPGLSR			ADEGISFR	ADEGISFR
AHYGGFTVQNEANK	AHYGGFTVQNEANK			AGLAASLAGPHSIVGR	AGLAASLAGPHSIVGR			AGIEIFVVVVGR	AGIEIFVVVVGR			ALDLLDK	ALDLLDK			AIWNVINWENVTER	AIWNVINWENVTER			AGKLDPHLVLDQLR	AGKLDPHLVLDQLR			AGQSAAGAAPGGGVDTR	AGQSAAGAAPGGGVDTR			AELDDTPMR	AELDDTPMR			ADVVESWIGEK	ADVVESWIGEK			AFITNIPFDVK	AFITNIPFDVK			AEGSDVANAVLDGADC(UniMod:4)IMLSGETAK	AEGSDVANAVLDGADCIMLSGETAK	C(UniMod:4)		ADEWLMK	ADEWLMK
AIAELGIYPAVDPLDSTSR	AIAELGIYPAVDPLDSTSR			AGLGSGLSLSGLVHPELSR	AGLGSGLSLSGLVHPELSR			AGIIASAR	AGIIASAR			ALDVMVSTFHK	ALDVMVSTFHK			AKFEELNMDLFR	AKFEELNMDLFR			AGLAASLAGPHSIVGR	AGLAASLAGPHSIVGR			AGTQYLLR	AGTQYLLR			AELNEFLTR	AELNEFLTR			ADVVVSGPK	ADVVVSGPK			AFLTLAEDILR	AFLTLAEDILR			AEHDQLLLNYAK	AEHDQLLLNYAK			ADFLEQPVLGFVR	ADFLEQPVLGFVR
AIAVDPIR	AIAVDPIR			AGLQFPVGR	AGLQFPVGR			AGIISTVEVLK	AGIISTVEVLK			ALDVSASDDEIAR	ALDVSASDDEIAR			ALAAAGYDVEK	ALAAAGYDVEK			AGLAPLEVR	AGLAPLEVR			AGVAPLQVK	AGVAPLQVK			AELQEGAR	AELQEGAR			AEAGVPAEFSIWTR	AEAGVPAEFSIWTR			AFPALTSLDLSDNPGLGER	AFPALTSLDLSDNPGLGER			AEIDMLDIR	AEIDMLDIR			ADGLAVIGVLMK	ADGLAVIGVLMK
AIAVTVQEMVTK	AIAVTVQEMVTK			AGLVDDFEK	AGLVDDFEK			AGIPVYAWK	AGIPVYAWK			ALDYYMLR	ALDYYMLR			ALAAFLK	ALAAFLK			AGLGSGLSLSGLVHPELSR	AGLGSGLSLSGLVHPELSR			AGVDPLVPLR	AGVDPLVPLR			AELQHIATDDNLVFTVPEFR	AELQHIATDDNLVFTVPEFR			AEC(UniMod:4)MLQQAER	AECMLQQAER	C(UniMod:4)		AFPAWADTSVLSR	AFPAWADTSVLSR			AELAELPLR	AELAELPLR			ADGSYAAWLSR	ADGSYAAWLSR
AIEASNAYSR	AIEASNAYSR			AGLVELLLR	AGLVELLLR			AGKEPGLQIWR	AGKEPGLQIWR			ALEALVAK	ALEALVAK			ALAAGGVGSIVR	ALAAGGVGSIVR			AGLQFPVGR	AGLQFPVGR			AGVETTTPSK	AGVETTTPSK			AEMADQAAAWLTR	AEMADQAAAWLTR			AEDGSVIDYELIDQDAR	AEDGSVIDYELIDQDAR			AFQSLLTEVNK	AFQSLLTEVNK			AELDDTPMR	AELDDTPMR			ADHGEPIGR	ADHGEPIGR
AIEDYINEFSVR	AIEDYINEFSVR			AGLYGLPR	AGLYGLPR			AGKLDPHLVLDQLR	AGKLDPHLVLDQLR			ALEAVFGK	ALEAVFGK			ALAAGGYDVEK	ALAAGGYDVEK			AGLVELLLR	AGLVELLLR			AGVIFPVGR	AGVIFPVGR			AENFFILR	AENFFILR			AEDLFVEFAHK	AEDLFVEFAHK			AFSYYGPLR	AFSYYGPLR			AELNEFLTR	AELNEFLTR			ADHHATNGVVHLIDK	ADHHATNGVVHLIDK
AIEINPDSAQPYK	AIEINPDSAQPYK			AGMSAEQAQGLLEK	AGMSAEQAQGLLEK			AGLAASLAGPHSIVGR	AGLAASLAGPHSIVGR			ALEEAMEQK	ALEEAMEQK			ALAEGGSILSR	ALAEGGSILSR			AGLYGLPR	AGLYGLPR			AGVLAGHDNR	AGVLAGHDNR			AENQVLAMR	AENQVLAMR			AEDTAVYYC(UniMod:4)AK	AEDTAVYYCAK	C(UniMod:4)		AFVDFLSDEIKEER	AFVDFLSDEIKEER			AELQEGAR	AELQEGAR			ADHQPLTEASYVNLPTIALC(UniMod:4)NTDSPLR	ADHQPLTEASYVNLPTIALCNTDSPLR	C(UniMod:4)
AIEMLGGELGSK	AIEMLGGELGSK			AGMTHIVR	AGMTHIVR			AGLGSGLSLSGLVHPELSR	AGLGSGLSLSGLVHPELSR			ALEHFTDLYDIKR	ALEHFTDLYDIKR			ALAPTWEQLALGLEHSETVK	ALAPTWEQLALGLEHSETVK			AGMTHIVR	AGMTHIVR			AGVLAHLEEER	AGVLAHLEEER			AENYDIPSADR	AENYDIPSADR			AEDTAVYYC(UniMod:4)AR	AEDTAVYYCAR	C(UniMod:4)		AFVPPLAEDLLAR	AFVPPLAEDLLAR			AELQELNAR	AELQELNAR			ADIGC(UniMod:4)TPGSGK	ADIGCTPGSGK	C(UniMod:4)
AIEPPPLDAVIEAEHTLR	AIEPPPLDAVIEAEHTLR			AGNLGGGVVTIER	AGNLGGGVVTIER			AGLQFPVGR	AGLQFPVGR			ALEIIPR	ALEIIPR			ALAQLSLSR	ALAQLSLSR			AGNGQWASVIR	AGNGQWASVIR			AGVNTVTTLVENK	AGVNTVTTLVENK			AEPEDHYFLLTEPPLNTPENR	AEPEDHYFLLTEPPLNTPENR			AEEYEFLTPVEEAPK	AEEYEFLTPVEEAPK			AFVVDMMER	AFVVDMMER			AELQHIATDDNLVFTVPEFR	AELQHIATDDNLVFTVPEFR			ADLDVSGPK	ADLDVSGPK
AIFLADGNVFTTGFSR	AIFLADGNVFTTGFSR			AGNNM(UniMod:35)LLVGVHGPR	AGNNMLLVGVHGPR	M(UniMod:35)		AGLVELLLR	AGLVELLLR			ALELDPNLYR	ALELDPNLYR			ALASLMTYK	ALASLMTYK			AGNNM(UniMod:35)LLVGVHGPR	AGNNMLLVGVHGPR	M(UniMod:35)		AGYQSTLTR	AGYQSTLTR			AEPPQAMNALMR	AEPPQAMNALMR			AEFAEVSK	AEFAEVSK			AFWLQPR	AFWLQPR			AEMADQAAAWLTR	AEMADQAAAWLTR			ADLIAYLK	ADLIAYLK
AIGVKPPR	AIGVKPPR			AGPIWDLR	AGPIWDLR			AGLYGLPR	AGLYGLPR			ALELDSNLYR	ALELDSNLYR			ALASQLQDSLK	ALASQLQDSLK			AGNVLMTLEGDIR	AGNVLMTLEGDIR			AHGGYSVFAGVGER	AHGGYSVFAGVGER			AEPVEVVAPR	AEPVEVVAPR			AEFGPPGPGAGSR	AEFGPPGPGAGSR			AFYPEEISSMVLTK	AFYPEEISSMVLTK			AENFFILR	AENFFILR			ADLINNLGTIAK	ADLINNLGTIAK
AIGVLTSGGDAQGMNAAVR	AIGVLTSGGDAQGMNAAVR			AGQAVDDFIEK	AGQAVDDFIEK			AGMSAEQAQGLLEK	AGMSAEQAQGLLEK			ALELEQER	ALELEQER			ALAVGGLGSIIR	ALAVGGLGSIIR			AGPIWDLR	AGPIWDLR			AHGQDLGTAGSC(UniMod:4)LR	AHGQDLGTAGSCLR	C(UniMod:4)		AEVSELK	AEVSELK			AEFQDALEK	AEFQDALEK			AFYVNVLNEEQR	AFYVNVLNEEQR			AENQVLAMR	AENQVLAMR			ADLSAMSAER	ADLSAMSAER
AIGYLNTGYQR	AIGYLNTGYQR			AGQSAAGAAPGGGVDTR	AGQSAAGAAPGGGVDTR			AGMTHIVR	AGMTHIVR			ALELEQERK	ALELEQERK			ALAVNPRDPPSWSVLAGHSR	ALAVNPRDPPSWSVLAGHSR			AGQAVDDFIEK	AGQAVDDFIEK			AHIAQLC(UniMod:4)EK	AHIAQLCEK	C(UniMod:4)		AEVVMAAAAAGAAVGK	AEVVMAAAAAGAAVGK			AEFTVETR	AEFTVETR			AGAGSATLSMAYAGAR	AGAGSATLSMAYAGAR			AENYDIPSADR	AENYDIPSADR			ADLSGITGAR	ADLSGITGAR
AIIAWMEK	AIIAWMEK			AGQVVTIWAAGAGATHSPPTDLVWK	AGQVVTIWAAGAGATHSPPTDLVWK			AGNLGGGVVTIER	AGNLGGGVVTIER			ALELTGLK	ALELTGLK			ALDFIASK	ALDFIASK			AGQSAAGAAPGGGVDTR	AGQSAAGAAPGGGVDTR			AHLGTALK	AHLGTALK			AFAMIIDK	AFAMIIDK			AEGDVAALNR	AEGDVAALNR			AGALLPAIHEQLR	AGALLPAIHEQLR			AEPEDHYFLLTEPPLNTPENR	AEPEDHYFLLTEPPLNTPENR			ADLSGMSGAR	ADLSGMSGAR
AIIIFVPVPQLK	AIIIFVPVPQLK			AGTQYLLR	AGTQYLLR			AGNNMLLVGVHGPR	AGNNMLLVGVHGPR			ALEQQVEEMK	ALEQQVEEMK			ALDGAFTEENR	ALDGAFTEENR			AGQVVTIWAAGAGATHSPPTDLVWK	AGQVVTIWAAGAGATHSPPTDLVWK			AHLVAVFNEYQR	AHLVAVFNEYQR			AFDITYVR	AFDITYVR			AEGDVAALNRR	AEGDVAALNRR			AGALNSNDAFVLK	AGALNSNDAFVLK			AEPPQAMNALMR	AEPPQAMNALMR			ADLTALFLPR	ADLTALFLPR
AILEDMVR	AILEDMVR			AGVAAPATQVAQVTLQSVQR	AGVAAPATQVAQVTLQSVQR			AGPIWDLR	AGPIWDLR			ALESELQQLR	ALESELQQLR			ALDIAENEMPGLMR	ALDIAENEMPGLMR			AGTPYTVTLHGEVR	AGTPYTVTLHGEVR			AHNQDLGLAGSC(UniMod:4)LAR	AHNQDLGLAGSCLAR	C(UniMod:4)		AFDLIVDRPVTLVR	AFDLIVDRPVTLVR			AEGPGLSR	AEGPGLSR			AGDALWLR	AGDALWLR			AEPVEVVAPR	AEPVEVVAPR			ADLTEYLSTHYK	ADLTEYLSTHYK
AIMTYVSSFYHAFSGAQK	AIMTYVSSFYHAFSGAQK			AGVAPLQVK	AGVAPLQVK			AGQAVDDFIEK	AGQAVDDFIEK			ALESGDVNTVWK	ALESGDVNTVWK			ALDIPLVK	ALDIPLVK			AGTQYLLR	AGTQYLLR			AHVDALR	AHVDALR			AFDMINR	AFDMINR			AEGSDVANAVLDGADC(UniMod:4)IMLSGETAK	AEGSDVANAVLDGADCIMLSGETAK	C(UniMod:4)		AGDFLEANYMNLQR	AGDFLEANYMNLQR			AEVSELK	AEVSELK			ADMGGAATIC(UniMod:4)SAIVSAAK	ADMGGAATICSAIVSAAK	C(UniMod:4)
AINPINTFTK	AINPINTFTK			AGVDPLVPLR	AGVDPLVPLR			AGQSAAGAAPGGGVDTR	AGQSAAGAAPGGGVDTR			ALEWLAR	ALEWLAR			ALDLFSDNAPPPELLEIINEDIAKR	ALDLFSDNAPPPELLEIINEDIAKR			AGVAAPATQVAQVTLQSVQR	AGVAAPATQVAQVTLQSVQR			AHYGGFTVQNEANK	AHYGGFTVQNEANK			AFEDEMSGR	AFEDEMSGR			AEHDQLLLNYAK	AEHDQLLLNYAK			AGELTEDEVER	AGELTEDEVER			AEVVMAAAAAGAAVGK	AEVVMAAAAAGAAVGK			ADNFEYSDPVDGSISR	ADNFEYSDPVDGSISR
AIPQLQGYLR	AIPQLQGYLR			AGVETTTPSK	AGVETTTPSK			AGQVVTIWAAGAGATHSPPTDLVWK	AGQVVTIWAAGAGATHSPPTDLVWK			ALFQDIK	ALFQDIK			ALDVMVSTFHK	ALDVMVSTFHK			AGVAPLQVK	AGVAPLQVK			AIAELGIYPAVDPLDSTSR	AIAELGIYPAVDPLDSTSR			AFEPATGR	AFEPATGR			AEIDMLDIR	AEIDMLDIR			AGEVFIHK	AGEVFIHK			AFAMIIDK	AFAMIIDK			ADQC(UniMod:4)YEDVR	ADQCYEDVR	C(UniMod:4)
AIQLTYNPDESSK	AIQLTYNPDESSK			AGVIFPVGR	AGVIFPVGR			AGTPYTVTLHGEVR	AGTPYTVTLHGEVR			ALFVSEEEK	ALFVSEEEK			ALDYYMLR	ALDYYMLR			AGVDPLVPLR	AGVDPLVPLR			AIAVDPIR	AIAVDPIR			AFFAGSQR	AFFAGSQR			AELDDTPMR	AELDDTPMR			AGEVINQPMMMAAR	AGEVINQPMMMAAR			AFDITYVR	AFDITYVR			ADQVC(UniMod:4)INLR	ADQVCINLR	C(UniMod:4)
AIQLTYNPDESSKPNM(UniMod:35)IDAATLK	AIQLTYNPDESSKPNMIDAATLK	M(UniMod:35)		AGVLAGHDNR	AGVLAGHDNR			AGTQYLLR	AGTQYLLR			ALGDLISATK	ALGDLISATK			ALEEALEAKEELER	ALEEALEAKEELER			AGVETTTPSK	AGVETTTPSK			AIAVTVQEMVTK	AIAVTVQEMVTK			AFFPC(UniMod:4)FDTPAVK	AFFPCFDTPAVK	C(UniMod:4)		AELNEFLTR	AELNEFLTR			AGEVQEPELR	AGEVQEPELR			AFDLIVDRPVTLVR	AFDLIVDRPVTLVR			ADRDESSPYAAMLAAQDVAQR	ADRDESSPYAAMLAAQDVAQR
AIRLELQGPR	AIRLELQGPR			AGVLAHLEEER	AGVLAHLEEER			AGVAAPATQVAQVTLQSVQR	AGVAAPATQVAQVTLQSVQR			ALGFPLERPK	ALGFPLERPK			ALEFVAR	ALEFVAR			AGVIFPVGR	AGVIFPVGR			AIEASNAYSR	AIEASNAYSR			AFFSEVER	AFFSEVER			AELPLSWSVSSK	AELPLSWSVSSK			AGEYIFER	AGEYIFER			AFDMINR	AFDMINR			ADRDQYELLC(UniMod:4)LDNTR	ADRDQYELLCLDNTR	C(UniMod:4)
AITGASLADIMAK	AITGASLADIMAK			AGVLAHLEEERDLK	AGVLAHLEEERDLK			AGVAPLQVK	AGVAPLQVK			ALGQNPTNAEVLK	ALGQNPTNAEVLK			ALEGLQYPFAVTSYGK	ALEGLQYPFAVTSYGK			AGVLAGHDNR	AGVLAGHDNR			AIEDYINEFSVR	AIEDYINEFSVR			AFGDVVVK	AFGDVVVK			AELQEGAR	AELQEGAR			AGGADAVQTVTGGLR	AGGADAVQTVTGGLR			AFEDEMSGR	AFEDEMSGR			ADTLTLEER	ADTLTLEER
AITSAYYR	AITSAYYR			AGVMALANLLQIQR	AGVMALANLLQIQR			AGVDPLVPLR	AGVDPLVPLR			ALGVGFATR	ALGVGFATR			ALEHFTDLYDIKR	ALEHFTDLYDIKR			AGVLAHLEEER	AGVLAHLEEER			AIEMLGGELGSK	AIEMLGGELGSK			AFGPGLQGGSAGSPAR	AFGPGLQGGSAGSPAR			AELQHIATDDNLVFTVPEFR	AELQHIATDDNLVFTVPEFR			AGGPATPLSPTR	AGGPATPLSPTR			AFEPATGR	AFEPATGR			ADVIQATGDAIC(UniMod:4)IFR	ADVIQATGDAICIFR	C(UniMod:4)
AIVAIENPADVSVISSR	AIVAIENPADVSVISSR			AGVNFSEFTGVWK	AGVNFSEFTGVWK			AGVETTTPSK	AGVETTTPSK			ALIAAQYSGAQVR	ALIAAQYSGAQVR			ALELDPNLYR	ALELDPNLYR			AGVLAHLEEERDLK	AGVLAHLEEERDLK			AIEPPPLDAVIEAEHTLR	AIEPPPLDAVIEAEHTLR			AFGYYGPLR	AFGYYGPLR			AEMADQAAAWLTR	AEMADQAAAWLTR			AGGPTTPLSPTR	AGGPTTPLSPTR			AFFAGSQR	AFFAGSQR			ADVLTTGAGNPVGDK	ADVLTTGAGNPVGDK
AIVWGMQTR	AIVWGMQTR			AGVNTVTTLVENK	AGVNTVTTLVENK			AGVIFPVGR	AGVIFPVGR			ALIEILATR	ALIEILATR			ALELDSNLYR	ALELDSNLYR			AGVMALANLLQIQR	AGVMALANLLQIQR			AIFLADGNVFTTGFSR	AIFLADGNVFTTGFSR			AFHPFIAGPYNR	AFHPFIAGPYNR			AENFFILR	AENFFILR			AGIIASAR	AGIIASAR			AFFSEVER	AFFSEVER			ADVQSIIGLQR	ADVQSIIGLQR
AIWNVINWENVTER	AIWNVINWENVTER			AGYQSTLTR	AGYQSTLTR			AGVLAGHDNR	AGVLAGHDNR			ALILVGLER	ALILVGLER			ALELEQER	ALELEQER			AGVNFSEFTGVWK	AGVNFSEFTGVWK			AIGAVPLIQGEYMIPC(UniMod:4)EK	AIGAVPLIQGEYMIPCEK	C(UniMod:4)		AFITNIPFDVK	AFITNIPFDVK			AENQVLAMR	AENQVLAMR			AGILTFC(UniMod:4)VGASQANK	AGILTFCVGASQANK	C(UniMod:4)		AFGDVVVK	AFGDVVVK			ADVVESWIGEK	ADVVESWIGEK
AIYHDLEQSIR	AIYHDLEQSIR			AHGGYSVFAGVGER	AHGGYSVFAGVGER			AGVLAHLEEER	AGVLAHLEEER			ALINSPEGAVGR	ALINSPEGAVGR			ALELEQERK	ALELEQERK			AGVNTVTTLVENK	AGVNTVTTLVENK			AIGVKPPR	AIGVKPPR			AFKAWAVAR	AFKAWAVAR			AENYDIPSADR	AENYDIPSADR			AGIPVYAWK	AGIPVYAWK			AFGPGLQGGSAGSPAR	AFGPGLQGGSAGSPAR			ADVVVSGPK	ADVVVSGPK
AKFEELNMDLFR	AKFEELNMDLFR			AHLGTALK	AHLGTALK			AGVLAHLEEERDLK	AGVLAHLEEERDLK			ALKPPPIK	ALKPPPIK			ALELTGLK	ALELTGLK			AGYQSTLTR	AGYQSTLTR			AIGYLNTGYQR	AIGYLNTGYQR			AFLGALLDHFEITPEPETSVTGDR	AFLGALLDHFEITPEPETSVTGDR			AEPAKIEAFR	AEPAKIEAFR			AGKEPGLQIWR	AGKEPGLQIWR			AFGYYGPLR	AFGYYGPLR			AEAGAGSATEFQFR	AEAGAGSATEFQFR
AKPALEDLR	AKPALEDLR			AHLLSLVDVMQR	AHLLSLVDVMQR			AGVMALANLLQIQR	AGVMALANLLQIQR			ALLEVVQSGGK	ALLEVVQSGGK			ALEQQVEEMK	ALEQQVEEMK			AHFLQGALFEEELAR	AHFLQGALFEEELAR			AIIAWMEK	AIIAWMEK			AFLIEEQK	AFLIEEQK			AEPEDHYFLLTEPPLNTPENR	AEPEDHYFLLTEPPLNTPENR			AGKLDPHLVLDQLR	AGKLDPHLVLDQLR			AFHPFIAGPYNR	AFHPFIAGPYNR			AEAGVPAEFSIWTR	AEAGVPAEFSIWTR
ALAAAGYDVEK	ALAAAGYDVEK			AHLVAVFNEYQR	AHLVAVFNEYQR			AGVNFSEFTGVWK	AGVNFSEFTGVWK			ALLFIPR	ALLFIPR			ALESGDVNTVWK	ALESGDVNTVWK			AHGGYSVFAGVGER	AHGGYSVFAGVGER			AIIIFVPVPQLK	AIIIFVPVPQLK			AFLTLAEDILR	AFLTLAEDILR			AEPPQAMNALMR	AEPPQAMNALMR			AGKPVIC(UniMod:4)ATQMLESMIK	AGKPVICATQMLESMIK	C(UniMod:4)		AFITNIPFDVK	AFITNIPFDVK			AEC(UniMod:4)MLQQAER	AECMLQQAER	C(UniMod:4)
ALAAFLK	ALAAFLK			AHSSMVGVNLPQK	AHSSMVGVNLPQK			AGVNTVTTLVENK	AGVNTVTTLVENK			ALLFVPR	ALLFVPR			ALESPERPFLAILGGAK	ALESPERPFLAILGGAK			AHLGTALK	AHLGTALK			AILEDMVR	AILEDMVR			AFQSLLTEVNK	AFQSLLTEVNK			AEPVEVVAPR	AEPVEVVAPR			AGLGSGLSLSGLVHPELSR	AGLGSGLSLSGLVHPELSR			AFKAWAVAR	AFKAWAVAR			AEDGSVIDYELIDQDAR	AEDGSVIDYELIDQDAR
ALAAGGVGSIVR	ALAAGGVGSIVR			AHVDALR	AHVDALR			AGYQSTLTR	AGYQSTLTR			ALLLDALR	ALLLDALR			ALESSIAPIVIFASNR	ALESSIAPIVIFASNR			AHLLSLVDVMQR	AHLLSLVDVMQR			AIMTYVSSFYHAFSGAQK	AIMTYVSSFYHAFSGAQK			AFREEAIK	AFREEAIK			AETVQAALEEAQR	AETVQAALEEAQR			AGLQFPVGR	AGLQFPVGR			AFLGALLDHFEITPEPETSVTGDR	AFLGALLDHFEITPEPETSVTGDR			AEDTAVYYC(UniMod:4)AK	AEDTAVYYCAK	C(UniMod:4)
ALAAGGYDVEK	ALAAGGYDVEK			AHYGGFTVQNEANK	AHYGGFTVQNEANK			AHGGYSVFAGVGER	AHGGYSVFAGVGER			ALLNVVDNAR	ALLNVVDNAR			ALETQMEEMK	ALETQMEEMK			AHLPLDINFR	AHLPLDINFR			AIPDLTAPVAAVQAAVSNLVR	AIPDLTAPVAAVQAAVSNLVR			AFSPLRK	AFSPLRK			AFAHLQVPER	AFAHLQVPER			AGLVDDFEK	AGLVDDFEK			AFLIEEQK	AFLIEEQK			AEDTAVYYC(UniMod:4)AR	AEDTAVYYCAR	C(UniMod:4)
ALAEGGSILSR	ALAEGGSILSR			AIAELGIYPAVDPLDSTSR	AIAELGIYPAVDPLDSTSR			AHLGTALK	AHLGTALK			ALLTPVAIAAGR	ALLTPVAIAAGR			ALEWLAR	ALEWLAR			AHLVAVFNEYQR	AHLVAVFNEYQR			AIPQLQGYLR	AIPQLQGYLR			AFSYYGPLR	AFSYYGPLR			AFDITYVR	AFDITYVR			AGLVELLLR	AGLVELLLR			AFLTLAEDILR	AFLTLAEDILR			AEELGLPILGVLR	AEELGLPILGVLR
ALALGALQNIR	ALALGALQNIR			AIAVDPIR	AIAVDPIR			AHLLSLVDVMQR	AHLLSLVDVMQR			ALMDEVVK	ALMDEVVK			ALFEEVPELLTEAEKK	ALFEEVPELLTEAEKK			AHSSMVGVNLPQK	AHSSMVGVNLPQK			AIQLTYNPDESSK	AIQLTYNPDESSK			AFVAGVLPFK	AFVAGVLPFK			AFDLIVDRPVTLVR	AFDLIVDRPVTLVR			AGLYGLPR	AGLYGLPR			AFPFYSSYLR	AFPFYSSYLR			AEEVATFFAK	AEEVATFFAK
ALAPEYAK	ALAPEYAK			AIAVTVQEMVTK	AIAVTVQEMVTK			AHLVAVFNEYQR	AHLVAVFNEYQR			ALNEITESGR	ALNEITESGR			ALFQDIK	ALFQDIK			AHVDALR	AHVDALR			AIQLTYNPDESSKPNM(UniMod:35)IDAATLK	AIQLTYNPDESSKPNMIDAATLK	M(UniMod:35)		AFVDFLSDEIK	AFVDFLSDEIK			AFEDELR	AFEDELR			AGMSAEQAQGLLEK	AGMSAEQAQGLLEK			AFQSLLTEVNK	AFQSLLTEVNK			AEEYEFLTPVEEAPK	AEEYEFLTPVEEAPK
ALAPTWEQLALGLEHSETVK	ALAPTWEQLALGLEHSETVK			AIEAVAISPWK	AIEAVAISPWK			AHSSMVGVNLPQK	AHSSMVGVNLPQK			ALNLGYALDYAQR	ALNLGYALDYAQR			ALFVSEEEK	ALFVSEEEK			AHYGGFTVQNEANK	AHYGGFTVQNEANK			AITGASLADIMAK	AITGASLADIMAK			AFVDFLSDEIKEER	AFVDFLSDEIKEER			AFEDEMSGR	AFEDEMSGR			AGMTHIVR	AGMTHIVR			AFREEAIK	AFREEAIK			AEFAEVSK	AEFAEVSK
ALAQLSLSR	ALAQLSLSR			AIEDYINEFSVR	AIEDYINEFSVR			AHVDALR	AHVDALR			ALNSIIDVYHK	ALNSIIDVYHK			ALGDLISATK	ALGDLISATK			AIAELGIYPAVDPLDSTSR	AIAELGIYPAVDPLDSTSR			AITIAGVPQSVTEC(UniMod:4)VK	AITIAGVPQSVTECVK	C(UniMod:4)		AFVVDMMER	AFVVDMMER			AFFSEVER	AFFSEVER			AGNNMLLVGVHGPR	AGNNMLLVGVHGPR			AFSPLRK	AFSPLRK			AEFGPPGPGAGSR	AEFGPPGPGAGSR
ALASIDSK	ALASIDSK			AIEIYTDMGR	AIEIYTDMGR			AHYGGFTVQNEANK	AHYGGFTVQNEANK			ALPAPIEK	ALPAPIEK			ALGFPLERPK	ALGFPLERPK			AIAVDPIR	AIAVDPIR			AITPPHPASQANIIFDITEGNLR	AITPPHPASQANIIFDITEGNLR			AFWLQPR	AFWLQPR			AFGDVVVK	AFGDVVVK			AGPIWDLR	AGPIWDLR			AFSYYGPLR	AFSYYGPLR			AEFQDALEK	AEFQDALEK
ALASQLQDSLK	ALASQLQDSLK			AIEPPPLDAVIEAEHTLR	AIEPPPLDAVIEAEHTLR			AIAELGIYPAVDPLDSTSR	AIAELGIYPAVDPLDSTSR			ALPAVQQNNLDEDLIR	ALPAVQQNNLDEDLIR			ALGQNPTNAEVLK	ALGQNPTNAEVLK			AIAVTVQEMVTK	AIAVTVQEMVTK			AITSAYYR	AITSAYYR			AFYAELYHIISSNLEK	AFYAELYHIISSNLEK			AFGPGLQGGSAGSPAR	AFGPGLQGGSAGSPAR			AGQSAAGAAPGGGVDTR	AGQSAAGAAPGGGVDTR			AFTGREFDELNPSAQR	AFTGREFDELNPSAQR			AEFTVETR	AEFTVETR
ALAVGGLGSIIR	ALAVGGLGSIIR			AIFLADGNVFTTGFSR	AIFLADGNVFTTGFSR			AIAVDPIR	AIAVDPIR			ALPPRER	ALPPRER			ALGSAIEYTIENVFESAPNPR	ALGSAIEYTIENVFESAPNPR			AIDLFTDAIK	AIDLFTDAIK			AIVAIENPADVSVISSR	AIVAIENPADVSVISSR			AFYPEEISSMVLTK	AFYPEEISSMVLTK			AFGYYGPLR	AFGYYGPLR			AGTQYLLR	AGTQYLLR			AFVDFLSDEIK	AFVDFLSDEIK			AEGDVAALNR	AEGDVAALNR
ALDDFVLGSAR	ALDDFVLGSAR			AIGVKPPR	AIGVKPPR			AIAVTVQEMVTK	AIAVTVQEMVTK			ALPTTYEK	ALPTTYEK			ALGVLAQLIWSR	ALGVLAQLIWSR			AIEDYINEFSVR	AIEDYINEFSVR			AIWNVINWENVTER	AIWNVINWENVTER			AFYVNVLNEEQR	AFYVNVLNEEQR			AFITNIPFDVK	AFITNIPFDVK			AGVAPLQVK	AGVAPLQVK			AFVDFLSDEIKEER	AFVDFLSDEIKEER			AEGDVAALNRR	AEGDVAALNRR
ALDEETRSHEAQVQEMR	ALDEETRSHEAQVQEMR			AIGYLNTGYQR	AIGYLNTGYQR			AIEAVAISPWK	AIEAVAISPWK			ALQAAYGASAPSVTSAALR	ALQAAYGASAPSVTSAALR			ALIAGGGAPEIELALR	ALIAGGGAPEIELALR			AIEINPDSAQPYK	AIEINPDSAQPYK			AKFEELNMDLFR	AKFEELNMDLFR			AGAGSATLSMAYAGAR	AGAGSATLSMAYAGAR			AFKAWAVAR	AFKAWAVAR			AGVDPLVPLR	AGVDPLVPLR			AFVVDMMER	AFVVDMMER			AEGPGLSR	AEGPGLSR
ALDFIASK	ALDFIASK			AIIAWMEK	AIIAWMEK			AIEDYINEFSVR	AIEDYINEFSVR			ALQASALK	ALQASALK			ALIEILATR	ALIEILATR			AIEIYTDMGR	AIEIYTDMGR			AKPALEDLR	AKPALEDLR			AGAIAPC(UniMod:4)EVTVPAQNTGLGPEK	AGAIAPCEVTVPAQNTGLGPEK	C(UniMod:4)		AFLGALLDHFEITPEPETSVTGDR	AFLGALLDHFEITPEPETSVTGDR			AGVETTTPSK	AGVETTTPSK			AFWLQPR	AFWLQPR			AEGSDVANAVLDGADC(UniMod:4)IMLSGETAK	AEGSDVANAVLDGADCIMLSGETAK	C(UniMod:4)
ALDIAENEMPGLMR	ALDIAENEMPGLMR			AIIIFVPVPQLK	AIIIFVPVPQLK			AIEMLGGELGSK	AIEMLGGELGSK			ALQASALNAWR	ALQASALNAWR			ALIEVLQPLIAEHQAR	ALIEVLQPLIAEHQAR			AIEMLGGELGSK	AIEMLGGELGSK			ALAAAGYDVEK	ALAAAGYDVEK			AGALLPAIHEQLR	AGALLPAIHEQLR			AFLTLAEDILR	AFLTLAEDILR			AGVIFPVGR	AGVIFPVGR			AFYPEEISSMVLTK	AFYPEEISSMVLTK			AEHDQLLLNYAK	AEHDQLLLNYAK
ALDVMVSTFHK	ALDVMVSTFHK			AILEDMVR	AILEDMVR			AIEPPPLDAVIEAEHTLR	AIEPPPLDAVIEAEHTLR			ALQEALVLSDR	ALQEALVLSDR			ALLAYAFALAGNQDK	ALLAYAFALAGNQDK			AIENELLAR	AIENELLAR			ALAAFLK	ALAAFLK			AGALNSNDAFVLK	AGALNSNDAFVLK			AFPALTSLDLSDNPGLGER	AFPALTSLDLSDNPGLGER			AGVLAGHDNR	AGVLAGHDNR			AFYVNVLNEEQR	AFYVNVLNEEQR			AEIDMLDIR	AEIDMLDIR
ALDYYMLR	ALDYYMLR			AILVDLEPGTM(UniMod:35)DSVR	AILVDLEPGTMDSVR	M(UniMod:35)		AIFLADGNVFTTGFSR	AIFLADGNVFTTGFSR			ALQFLEEVK	ALQFLEEVK			ALLELQLEPEELYQTFQR	ALLELQLEPEELYQTFQR			AIEPPPLDAVIEAEHTLR	AIEPPPLDAVIEAEHTLR			ALAAGGVGSIVR	ALAAGGVGSIVR			AGDALWLR	AGDALWLR			AFQSLLTEVNK	AFQSLLTEVNK			AGVLAHLEEER	AGVLAHLEEER			AGADEERAETAR	AGADEERAETAR			AELAELPLR	AELAELPLR
ALEAVFGK	ALEAVFGK			AIMTYVSSFYHAFSGAQK	AIMTYVSSFYHAFSGAQK			AIGVKPPR	AIGVKPPR			ALQLEEERK	ALQLEEERK			ALLEVVQSGGK	ALLEVVQSGGK			AIFAGYK	AIFAGYK			ALAAGGYDVEK	ALAAGGYDVEK			AGDFLEANYMNLQR	AGDFLEANYMNLQR			AFSYYGPLR	AFSYYGPLR			AGVNTVTTLVENK	AGVNTVTTLVENK			AGAGSATLSMAYAGAR	AGAGSATLSMAYAGAR			AELDDTPMR	AELDDTPMR
ALEDLAQELEK	ALEDLAQELEK			AINQGGLTSVAVR	AINQGGLTSVAVR			AIGYLNTGYQR	AIGYLNTGYQR			ALQPLEEGEDEEK	ALQPLEEGEDEEK			ALLFVPR	ALLFVPR			AIFLADGNVFTTGFSR	AIFLADGNVFTTGFSR			ALAEGGSILSR	ALAEGGSILSR			AGELTEDEVER	AGELTEDEVER			AFVDFLSDEIK	AFVDFLSDEIK			AGYQSTLTR	AGYQSTLTR			AGALLPAIHEQLR	AGALLPAIHEQLR			AELGGISELASGPP	AELGGISELASGPP
ALEEALEAK	ALEEALEAK			AIPDLTAPVAAVQAAVSNLVR	AIPDLTAPVAAVQAAVSNLVR			AIIAWMEK	AIIAWMEK			ALQSPALGLR	ALQSPALGLR			ALLLDALR	ALLLDALR			AIFQTIQNR	AIFQTIQNR			ALAGC(UniMod:4)DFLTISPK	ALAGCDFLTISPK	C(UniMod:4)		AGEVFIHK	AGEVFIHK			AFVDFLSDEIKEER	AFVDFLSDEIKEER			AHGGYSVFAGVGER	AHGGYSVFAGVGER			AGALNSNDAFVLK	AGALNSNDAFVLK			AELNEFLTR	AELNEFLTR
ALEEALEAKEELER	ALEEALEAKEELER			AIPQLQGYLR	AIPQLQGYLR			AIIIFVPVPQLK	AIIIFVPVPQLK			ALSQLAEVEEK	ALSQLAEVEEK			ALLNVVDNAR	ALLNVVDNAR			AIGVKPPR	AIGVKPPR			ALALGALQNIR	ALALGALQNIR			AGEVINQPMMMAAR	AGEVINQPMMMAAR			AFVVDMMER	AFVVDMMER			AHGQDLGTAGSC(UniMod:4)LR	AHGQDLGTAGSCLR	C(UniMod:4)		AGDALWLR	AGDALWLR			AELQEGAR	AELQEGAR
ALEEAMEQK	ALEEAMEQK			AIQLTYNPDESSK	AIQLTYNPDESSK			AILEDMVR	AILEDMVR			ALSRQEMQEVQSSR	ALSRQEMQEVQSSR			ALLQEMPLTALLR	ALLQEMPLTALLR			AIGVLTSGGDAQGMNAAVR	AIGVLTSGGDAQGMNAAVR			ALANSLAC(UniMod:4)QGK	ALANSLACQGK	C(UniMod:4)		AGEVQEPELR	AGEVQEPELR			AFWLQPR	AFWLQPR			AHLVAVFNEYQR	AHLVAVFNEYQR			AGDFLEANYMNLQR	AGDFLEANYMNLQR			AELQHIATDDNLVFTVPEFR	AELQHIATDDNLVFTVPEFR
ALEFVAR	ALEFVAR			AIQLTYNPDESSKPNM(UniMod:35)IDAATLK	AIQLTYNPDESSKPNMIDAATLK	M(UniMod:35)		AILVDLEPGTM(UniMod:35)DSVR	AILVDLEPGTMDSVR	M(UniMod:35)		ALSTDPAAPNLK	ALSTDPAAPNLK			ALLSAPWYLNR	ALLSAPWYLNR			AIGYLNTGYQR	AIGYLNTGYQR			ALAPTWEQLALGLEHSETVK	ALAPTWEQLALGLEHSETVK			AGEYIFER	AGEYIFER			AFYPEEISSMVLTK	AFYPEEISSMVLTK			AHNQDLGLAGSC(UniMod:4)LAR	AHNQDLGLAGSCLAR	C(UniMod:4)		AGDTVIPLYIPQC(UniMod:4)GEC(UniMod:4)K	AGDTVIPLYIPQCGECK	C(UniMod:4),C(UniMod:4)		AELVGQLQR	AELVGQLQR
ALEGLQYPFAVTSYGK	ALEGLQYPFAVTSYGK			AITGASLADIMAK	AITGASLADIMAK			AIMTYVSSFYHAFSGAQK	AIMTYVSSFYHAFSGAQK			ALTDFFR	ALTDFFR			ALLSDMVR	ALLSDMVR			AIIAWMEK	AIIAWMEK			ALAQLSLSR	ALAQLSLSR			AGFFGDAMK	AGFFGDAMK			AFYVNVLNEEQR	AFYVNVLNEEQR			AHSSMVGVNLPQK	AHSSMVGVNLPQK			AGELTEDEVER	AGELTEDEVER			AEMADQAAAWLTR	AEMADQAAAWLTR
ALEHFTDLYDIKR	ALEHFTDLYDIKR			AITPPHPASQANIIFDITEGNLR	AITPPHPASQANIIFDITEGNLR			AINEAYKEDYHK	AINEAYKEDYHK			ALTDM(UniMod:35)PQMR	ALTDMPQMR	M(UniMod:35)		ALLTPVAIAAGR	ALLTPVAIAAGR			AIIIFVPVPQLK	AIIIFVPVPQLK			ALASLMTYK	ALASLMTYK			AGFGNLR	AGFGNLR			AGAGSATLSMAYAGAR	AGAGSATLSMAYAGAR			AHVDALR	AHVDALR			AGEVFIHK	AGEVFIHK			AENFFILR	AENFFILR
ALELDPNLYR	ALELDPNLYR			AITSAYYR	AITSAYYR			AINPINTFTK	AINPINTFTK			ALTLIAGSPLK	ALTLIAGSPLK			ALLVEPVINSYLLAER	ALLVEPVINSYLLAER			AILEDMVR	AILEDMVR			ALAVGGLGSIIR	ALAVGGLGSIIR			AGFGNLRR	AGFGNLRR			AGALLPAIHEQLR	AGALLPAIHEQLR			AHVVPC(UniMod:4)FDASK	AHVVPCFDASK	C(UniMod:4)		AGEVINQPMMMAAR	AGEVINQPMMMAAR			AENQVLAMR	AENQVLAMR
ALELDSNLYR	ALELDSNLYR			AIVAIENPADVSVISSR	AIVAIENPADVSVISSR			AINQGGLTSVAVR	AINQGGLTSVAVR			ALTSEIALLQSR	ALTSEIALLQSR			ALLVEPVINSYLLAERDLYLENPEIK	ALLVEPVINSYLLAERDLYLENPEIK			AINPINTFTK	AINPINTFTK			ALC(UniMod:4)DRDVTVTAIGIGDM(UniMod:35)FHEK	ALCDRDVTVTAIGIGDMFHEK	C(UniMod:4),M(UniMod:35)		AGFLDLK	AGFLDLK			AGALNSNDAFVLK	AGALNSNDAFVLK			AHYGGFTVQNEANK	AHYGGFTVQNEANK			AGEVQEPELR	AGEVQEPELR			AENYDIPSADR	AENYDIPSADR
ALELEQER	ALELEQER			AIVWGMQTR	AIVWGMQTR			AIPDLTAPVAAVQAAVSNLVR	AIPDLTAPVAAVQAAVSNLVR			ALTSELANAR	ALTSELANAR			ALMDEVVK	ALMDEVVK			AINQGGLTSVAVR	AINQGGLTSVAVR			ALDDFVLGSAR	ALDDFVLGSAR			AGGADAVQTVTGGLR	AGGADAVQTVTGGLR			AGDALWLR	AGDALWLR			AIAELGIYPAVDPLDSTSR	AIAELGIYPAVDPLDSTSR			AGEYIFER	AGEYIFER			AEPEDHYFLLTEPPLNTPENR	AEPEDHYFLLTEPPLNTPENR
ALELEQERK	ALELEQERK			AIWNVINWENVTER	AIWNVINWENVTER			AIPQLQGYLR	AIPQLQGYLR			ALTSELANARDESK	ALTSELANARDESK			ALNLGYALDYAQR	ALNLGYALDYAQR			AIPDLTAPVAAVQAAVSNLVR	AIPDLTAPVAAVQAAVSNLVR			ALDFIASK	ALDFIASK			AGGEFLLR	AGGEFLLR			AGDFLEANYMNLQR	AGDFLEANYMNLQR			AIEDYINEFSVR	AIEDYINEFSVR			AGFFGDAMK	AGFFGDAMK			AEPPQAMNALMR	AEPPQAMNALMR
ALELTGLK	ALELTGLK			AKFEELNMDLFR	AKFEELNMDLFR			AIQLTYNPDESSK	AIQLTYNPDESSK			ALTSFER	ALTSFER			ALNSIIDVYHK	ALNSIIDVYHK			AIPQLQGYLR	AIPQLQGYLR			ALDIAENEMPGLMR	ALDIAENEMPGLMR			AGGFLMK	AGGFLMK			AGELTEDEVER	AGELTEDEVER			AIEIYTDMGR	AIEIYTDMGR			AGFGNLR	AGFGNLR			AEPVEVVAPR	AEPVEVVAPR
ALEQQVEEMK	ALEQQVEEMK			AKPALEDLR	AKPALEDLR			AIQLTYNPDESSKPNM(UniMod:35)IDAATLK	AIQLTYNPDESSKPNMIDAATLK	M(UniMod:35)		ALTSQLTDEELAQGR	ALTSQLTDEELAQGR			ALPAPIEK	ALPAPIEK			AIQLTYNPDESSK	AIQLTYNPDESSK			ALDVMVSTFHK	ALDVMVSTFHK			AGGPATPLSPTR	AGGPATPLSPTR			AGEVFIHK	AGEVFIHK			AIEPPPLDAVIEAEHTLR	AIEPPPLDAVIEAEHTLR			AGFLDLK	AGFLDLK			AETVQAALEEAQR	AETVQAALEEAQR
ALESPERPFLAILGGAK	ALESPERPFLAILGGAK			ALAAAGYDVEK	ALAAAGYDVEK			AIRHPQYNQR	AIRHPQYNQR			ALTTMGFR	ALTTMGFR			ALPAVQQNNLDEDLIR	ALPAVQQNNLDEDLIR			AIQLTYNPDESSKPNMIDAATLK	AIQLTYNPDESSKPNMIDAATLK			ALDVSASDDEIAR	ALDVSASDDEIAR			AGGPTTPLSPTR	AGGPTTPLSPTR			AGEVINQPMMMAAR	AGEVINQPMMMAAR			AIFLADGNVFTTGFSR	AIFLADGNVFTTGFSR			AGGADAVQTVTGGLR	AGGADAVQTVTGGLR			AFAHLQVPER	AFAHLQVPER
ALETQMEEMK	ALETQMEEMK			ALAAFLK	ALAAFLK			AIRLELQGPR	AIRLELQGPR			ALVEEALAQR	ALVEEALAQR			ALPFWNEEIVPQIK	ALPFWNEEIVPQIK			AITGASLADIMAK	AITGASLADIMAK			ALDYYMLR	ALDYYMLR			AGGSRVEEGVPQVLVLISAGPSSDEIR	AGGSRVEEGVPQVLVLISAGPSSDEIR			AGEVQEPELR	AGEVQEPELR			AIGAVPLIQGEYMIPC(UniMod:4)EK	AIGAVPLIQGEYMIPCEK	C(UniMod:4)		AGGEFLLR	AGGEFLLR			AFDLIVDRPVTLVR	AFDLIVDRPVTLVR
ALEWLAR	ALEWLAR			ALAAGGVGSIVR	ALAAGGVGSIVR			AITGASLADIMAK	AITGASLADIMAK			ALVHERDEAAYGELR	ALVHERDEAAYGELR			ALPGQLKPFETLLSQNQGGK	ALPGQLKPFETLLSQNQGGK			AITHLNNNFMFGQK	AITHLNNNFMFGQK			ALEDLAQELEK	ALEDLAQELEK			AGIEIFVVVVGR	AGIEIFVVVVGR			AGEYIFER	AGEYIFER			AIGVKPPR	AIGVKPPR			AGGFLMK	AGGFLMK			AFEDEMSGR	AFEDEMSGR
ALFEEVPELLTEAEKK	ALFEEVPELLTEAEKK			ALAAGGYDVEK	ALAAGGYDVEK			AITPPHPASQANIIFDITEGNLR	AITPPHPASQANIIFDITEGNLR			ALVQNDTLLQVK	ALVQNDTLLQVK			ALPLALVLHELGAGR	ALPLALVLHELGAGR			AITPPHPASQANIIFDITEGNLR	AITPPHPASQANIIFDITEGNLR			ALEEAMEQK	ALEEAMEQK			AGIFQSVK	AGIFQSVK			AGFAGDDAPR	AGFAGDDAPR			AIGVLTSGGDAQGMNAAVR	AIGVLTSGGDAQGMNAAVR			AGGPATPLSPTR	AGGPATPLSPTR			AFFPC(UniMod:4)FDTPAVK	AFFPCFDTPAVK	C(UniMod:4)
ALFQDIK	ALFQDIK			ALAEGGSILSR	ALAEGGSILSR			AITSAYYR	AITSAYYR			ALWFQGR	ALWFQGR			ALQAAYGASAPSVTSAALR	ALQAAYGASAPSVTSAALR			AITSAYYR	AITSAYYR			ALEFVAR	ALEFVAR			AGIIASAR	AGIIASAR			AGFFGDAM(UniMod:35)K	AGFFGDAMK	M(UniMod:35)		AIGYLNTGYQR	AIGYLNTGYQR			AGGPTTPLSPTR	AGGPTTPLSPTR			AFFSEVER	AFFSEVER
ALFVSEEEK	ALFVSEEEK			ALAELLGPYGMK	ALAELLGPYGMK			AIVAIENPADVSVISSR	AIVAIENPADVSVISSR			ALYEAGER	ALYEAGER			ALQASALK	ALQASALK			AIVAIENPADVSVISSR	AIVAIENPADVSVISSR			ALEGLQYPFAVTSYGK	ALEGLQYPFAVTSYGK			AGIISTVEVLK	AGIISTVEVLK			AGFGNLR	AGFGNLR			AIIIFVPVPQLK	AIIIFVPVPQLK			AGGSRVEEGVPQVLVLISAGPSSDEIR	AGGSRVEEGVPQVLVLISAGPSSDEIR			AFGDVVVK	AFGDVVVK
ALGDLISATK	ALGDLISATK			ALALGALQNIR	ALALGALQNIR			AIVWGMQTR	AIVWGMQTR			ALYESELADAR	ALYESELADAR			ALQEALVLSDR	ALQEALVLSDR			AIVQLVNER	AIVQLVNER			ALELDSNLYR	ALELDSNLYR			AGILTFC(UniMod:4)VGASQANK	AGILTFCVGASQANK	C(UniMod:4)		AGFGNLRR	AGFGNLRR			AILEDMVR	AILEDMVR			AGIFQSVK	AGIFQSVK			AFGPGLQGGSAGSPAR	AFGPGLQGGSAGSPAR
ALGFPLERPK	ALGFPLERPK			ALAPTWEQLALGLEHSETVK	ALAPTWEQLALGLEHSETVK			AIWNVINWENVTER	AIWNVINWENVTER			ALYESELADARR	ALYESELADARR			ALQSPALGLR	ALQSPALGLR			AIVWGMQTR	AIVWGMQTR			ALELEQER	ALELEQER			AGIPVYAWK	AGIPVYAWK			AGFLDLK	AGFLDLK			AINPINTFTK	AINPINTFTK			AGIIASAR	AGIIASAR			AFGYYGPLR	AFGYYGPLR
ALGQNPTNAEVLK	ALGQNPTNAEVLK			ALAQLSLSR	ALAQLSLSR			AKFEELNMDLFR	AKFEELNMDLFR			ALYETELADAR	ALYETELADAR			ALQSVGQIVGEVLK	ALQSVGQIVGEVLK			AIWNVINWENVTER	AIWNVINWENVTER			ALELEQERK	ALELEQERK			AGKEPGLQIWR	AGKEPGLQIWR			AGFWEEFESLQK	AGFWEEFESLQK			AINQGGLTSVAVR	AINQGGLTSVAVR			AGIISTVEVLK	AGIISTVEVLK			AFHPFIAGPYNR	AFHPFIAGPYNR
ALGSAIEYTIENVFESAPNPR	ALGSAIEYTIENVFESAPNPR			ALASIDSK	ALASIDSK			AKPALEDLR	AKPALEDLR			ALYETELADARR	ALYETELADARR			ALSPLEEWLR	ALSPLEEWLR			AKFEELNMDLFR	AKFEELNMDLFR			ALENDPDC(UniMod:4)R	ALENDPDCR	C(UniMod:4)		AGKLDPHLVLDQLR	AGKLDPHLVLDQLR			AGGADAVQTVTGGLR	AGGADAVQTVTGGLR			AIPQLQGYLR	AIPQLQGYLR			AGILTFC(UniMod:4)VGASQANK	AGILTFCVGASQANK	C(UniMod:4)		AFITNIPFDVK	AFITNIPFDVK
ALGVLAQLIWSR	ALGVLAQLIWSR			ALASLMTYK	ALASLMTYK			ALAAAGYDVEK	ALAAAGYDVEK			ALYLQYTDETFR	ALYLQYTDETFR			ALSRQEMQEVQSSR	ALSRQEMQEVQSSR			ALAAAGYDVEK	ALAAAGYDVEK			ALEQQVEEMK	ALEQQVEEMK			AGKPVIC(UniMod:4)ATQMLESMIK	AGKPVICATQMLESMIK	C(UniMod:4)		AGGIETIANEYSDR	AGGIETIANEYSDR			AIQLTYNPDESSKPNMIDAATLK	AIQLTYNPDESSKPNMIDAATLK			AGIPVYAWK	AGIPVYAWK			AFKAWAVAR	AFKAWAVAR
ALIAAQYSGAQVR	ALIAAQYSGAQVR			ALASQLQDSLK	ALASQLQDSLK			ALAAFLK	ALAAFLK			ALYTFEPR	ALYTFEPR			ALTDMPQM(UniMod:35)R	ALTDMPQMR	M(UniMod:35)		ALAAFLK	ALAAFLK			ALESPERPFLAILGGAK	ALESPERPFLAILGGAK			AGLAASLAGPHSIVGR	AGLAASLAGPHSIVGR			AGGPATPLSPTR	AGGPATPLSPTR			AIRHPQYNQR	AIRHPQYNQR			AGKEPGLQIWR	AGKEPGLQIWR			AFLGALLDHFEITPEPETSVTGDR	AFLGALLDHFEITPEPETSVTGDR
ALIAGGGAPEIELALR	ALIAGGGAPEIELALR			ALAVGGLGSIIR	ALAVGGLGSIIR			ALAAGGVGSIVR	ALAAGGVGSIVR			AMAAEAEASR	AMAAEAEASR			ALTGHLEEVVLALLK	ALTGHLEEVVLALLK			ALAAGGVGSIVR	ALAAGGVGSIVR			ALEWLAR	ALEWLAR			AGLGSGLSLSGLVHPELSR	AGLGSGLSLSGLVHPELSR			AGGPTTPLSPTR	AGGPTTPLSPTR			AITGASLADIMAK	AITGASLADIMAK			AGKLDPHLVLDQLR	AGKLDPHLVLDQLR			AFLSSHLQDLSTIVR	AFLSSHLQDLSTIVR
ALIEILATR	ALIEILATR			ALDDFVLGSAR	ALDDFVLGSAR			ALAAGGYDVEK	ALAAGGYDVEK			AMADPEVQQIMSDPAMR	AMADPEVQQIMSDPAMR			ALTLGALTLPLAR	ALTLGALTLPLAR			ALAAGGYDVEK	ALAAGGYDVEK			ALFQDIK	ALFQDIK			AGLQFPVGR	AGLQFPVGR			AGGSASAMLQPLLDNQVGFK	AGGSASAMLQPLLDNQVGFK			AITIAGVPQSVTEC(UniMod:4)VK	AITIAGVPQSVTECVK	C(UniMod:4)		AGKPVIC(UniMod:4)ATQMLESMIK	AGKPVICATQMLESMIK	C(UniMod:4)		AFLTLAEDILR	AFLTLAEDILR
ALIEVLQPLIAEHQAR	ALIEVLQPLIAEHQAR			ALDFIASK	ALDFIASK			ALAEGGSILSR	ALAEGGSILSR			AMAVEDIISR	AMAVEDIISR			ALTLIAGSPLK	ALTLIAGSPLK			ALAEGGSILSR	ALAEGGSILSR			ALFVSEEEK	ALFVSEEEK			AGLQVYNK	AGLQVYNK			AGGSRVEEGVPQVLVLISAGPSSDEIR	AGGSRVEEGVPQVLVLISAGPSSDEIR			AITSAYYR	AITSAYYR			AGLAASLAGPHSIVGR	AGLAASLAGPHSIVGR			AFPALTSLDLSDNPGLGER	AFPALTSLDLSDNPGLGER
ALILVGLER	ALILVGLER			ALDGAFTEENR	ALDGAFTEENR			ALAELLGPYGMK	ALAELLGPYGMK			AMAVLESLR	AMAVLESLR			ALTQTGGPHVK	ALTQTGGPHVK			ALALGALQNIR	ALALGALQNIR			ALGDLISATK	ALGDLISATK			AGLSSGFIGC(UniMod:4)VR	AGLSSGFIGCVR	C(UniMod:4)		AGIEIFVVVVGR	AGIEIFVVVVGR			AIVAIENPADVSVISSR	AIVAIENPADVSVISSR			AGLGSGLSLSGLVHPELSR	AGLGSGLSLSGLVHPELSR			AFPAWADTSVLSR	AFPAWADTSVLSR
ALILVGLERVVNLER	ALILVGLERVVNLER			ALDIAENEMPGLMR	ALDIAENEMPGLMR			ALALGALQNIR	ALALGALQNIR			AMEAVAAQGK	AMEAVAAQGK			ALTSELANAR	ALTSELANAR			ALAPTWEQLALGLEHSETVK	ALAPTWEQLALGLEHSETVK			ALGFPLERPK	ALGFPLERPK			AGLVDDFEK	AGLVDDFEK			AGIFQSVK	AGIFQSVK			AIVIC(UniMod:4)PTDEDLK	AIVICPTDEDLK	C(UniMod:4)		AGLQFPVGR	AGLQFPVGR			AFQSLLTEVNK	AFQSLLTEVNK
ALKPPPIK	ALKPPPIK			ALDIPLVK	ALDIPLVK			ALAPTWEQLALGLEHSETVK	ALAPTWEQLALGLEHSETVK			AMGNLQIDFADPSR	AMGNLQIDFADPSR			ALTSFER	ALTSFER			ALAQLSLSR	ALAQLSLSR			ALGQNPTNAEVLK	ALGQNPTNAEVLK			AGLVELLLR	AGLVELLLR			AGIIASAR	AGIIASAR			AIVWGMQTR	AIVWGMQTR			AGLQVYNK	AGLQVYNK			AFSYYGPLR	AFSYYGPLR
ALLANALTSALR	ALLANALTSALR			ALDLFSDNAPPPELLEIINEDIAKR	ALDLFSDNAPPPELLEIINEDIAKR			ALAQLSLSR	ALAQLSLSR			AMLDQLMGTSR	AMLDQLMGTSR			ALTTMGFR	ALTTMGFR			ALASIDSK	ALASIDSK			ALGVLAQLIWSR	ALGVLAQLIWSR			AGMSAEQAQGLLEK	AGMSAEQAQGLLEK			AGILTFC(UniMod:4)VGASQANK	AGILTFCVGASQANK	C(UniMod:4)		AIWNVINWENVTER	AIWNVINWENVTER			AGLSSGFIGC(UniMod:4)VR	AGLSSGFIGCVR	C(UniMod:4)		AFVDFLSDEIK	AFVDFLSDEIK
ALLAYAFALAGNQDK	ALLAYAFALAGNQDK			ALDVMVSTFHK	ALDVMVSTFHK			ALASIDSK	ALASIDSK			AMLSANIR	AMLSANIR			ALTVPELTQQMFDAK	ALTVPELTQQMFDAK			ALASLMTYK	ALASLMTYK			ALIAGGGAPEIELALR	ALIAGGGAPEIELALR			AGMTHIVR	AGMTHIVR			AGIPVYAWK	AGIPVYAWK			AKFEELNMDLFR	AKFEELNMDLFR			AGLVDDFEK	AGLVDDFEK			AFVDFLSDEIKEER	AFVDFLSDEIKEER
ALLEAPLK	ALLEAPLK			ALDYYMLR	ALDYYMLR			ALASLMTYK	ALASLMTYK			AMTGVEQWPYR	AMTGVEQWPYR			ALVEVLGPYEPLLSR	ALVEVLGPYEPLLSR			ALASQLQDSLK	ALASQLQDSLK			ALIEILATR	ALIEILATR			AGNFYVPAEPK	AGNFYVPAEPK			AGKEPGLQIWR	AGKEPGLQIWR			AKPALEDLR	AKPALEDLR			AGLVELLLR	AGLVELLLR			AFVPPLAEDLLAR	AFVPPLAEDLLAR
ALLFIPR	ALLFIPR			ALEAVFGK	ALEAVFGK			ALASQLQDSLK	ALASQLQDSLK			AMVASGSELGK	AMVASGSELGK			ALVILAK	ALVILAK			ALAVGGLGSIIR	ALAVGGLGSIIR			ALIEVLQPLIAEHQAR	ALIEVLQPLIAEHQAR			AGNLGGGVVTIER	AGNLGGGVVTIER			AGKLDPHLVLDQLR	AGKLDPHLVLDQLR			AKWDAWNELK	AKWDAWNELK			AGMSAEQAQGLLEK	AGMSAEQAQGLLEK			AFVVDMMER	AFVVDMMER
ALLFVPR	ALLFVPR			ALEDLAQELEK	ALEDLAQELEK			ALAVGGLGSIIR	ALAVGGLGSIIR			AMVLDLR	AMVLDLR			ALVQNDTLLQVK	ALVQNDTLLQVK			ALAVNPR	ALAVNPR			ALILVGLER	ALILVGLER			AGNNMLLVGVHGPR	AGNNMLLVGVHGPR			AGKPVIC(UniMod:4)ATQMLESMIK	AGKPVICATQMLESMIK	C(UniMod:4)		ALAAAGYDVEK	ALAAAGYDVEK			AGMTHIVR	AGMTHIVR			AFWLQPR	AFWLQPR
ALLLDALR	ALLLDALR			ALEEALEAK	ALEEALEAK			ALAVNPR	ALAVNPR			ANAQAAALYK	ANAQAAALYK			ALYEAGER	ALYEAGER			ALAVNPRDPPSWSVLAGHSR	ALAVNPRDPPSWSVLAGHSR			ALILVGLERVVNLER	ALILVGLERVVNLER			AGPIWDLR	AGPIWDLR			AGLAASLAGPHSIVGR	AGLAASLAGPHSIVGR			ALAAFLK	ALAAFLK			AGNFYVPAEPK	AGNFYVPAEPK			AFYPEEISSMVLTK	AFYPEEISSMVLTK
ALLNVVDNAR	ALLNVVDNAR			ALEEALEAKEELER	ALEEALEAKEELER			ALAVNPRDPPSWSVLAGHSR	ALAVNPRDPPSWSVLAGHSR			ANDDIIVNWVNR	ANDDIIVNWVNR			ALYETELADAR	ALYETELADAR			ALDDFVLGSAR	ALDDFVLGSAR			ALINSPEGAVGR	ALINSPEGAVGR			AGQAVDDFIEK	AGQAVDDFIEK			AGLAPLEVR	AGLAPLEVR			ALAAGGVGSIVR	ALAAGGVGSIVR			AGNLGGGVVTIER	AGNLGGGVVTIER			AFYVNVLNEEQR	AFYVNVLNEEQR
ALLQAILQTEDMLK	ALLQAILQTEDMLK			ALEFVAR	ALEFVAR			ALDDFVLGSAR	ALDDFVLGSAR			ANLEIMTK	ANLEIMTK			ALYETELADARR	ALYETELADARR			ALDEETR	ALDEETR			ALLANALTSALR	ALLANALTSALR			AGQSAAGAAPGGGVDTR	AGQSAAGAAPGGGVDTR			AGLGSGLSLSGLVHPELSR	AGLGSGLSLSGLVHPELSR			ALAAGGYDVEK	ALAAGGYDVEK			AGNNMLLVGVHGPR	AGNNMLLVGVHGPR			AGAAPYVQAFDSLLAGPVAEYLK	AGAAPYVQAFDSLLAGPVAEYLK
ALLSAPWYLNR	ALLSAPWYLNR			ALEGLQYPFAVTSYGK	ALEGLQYPFAVTSYGK			ALDIAENEMPGLMR	ALDIAENEMPGLMR			ANLPQSFQVDTSK	ANLPQSFQVDTSK			ALYTFEPR	ALYTFEPR			ALDEETRSHEAQVQEMR	ALDEETRSHEAQVQEMR			ALLAYAFALAGNQDK	ALLAYAFALAGNQDK			AGQSVIGLQMGTNK	AGQSVIGLQMGTNK			AGLQFPVGR	AGLQFPVGR			ALAEEAAK	ALAEEAAK			AGPGQLFWAER	AGPGQLFWAER			AGAGSATLSMAYAGAR	AGAGSATLSMAYAGAR
ALLSDMVR	ALLSDMVR			ALELDPNLYR	ALELDPNLYR			ALDIPLVK	ALDIPLVK			ANLQIDQINTDLNLER	ANLQIDQINTDLNLER			AM(UniMod:35)GIM(UniMod:35)NSFVNDIFER	AMGIMNSFVNDIFER	M(UniMod:35),M(UniMod:35)		ALDFIASK	ALDFIASK			ALLEVLGR	ALLEVLGR			AGQVVTIWAAGAGATHSPPTDLVWK	AGQVVTIWAAGAGATHSPPTDLVWK			AGLQVYNK	AGLQVYNK			ALAEGGSILSR	ALAEGGSILSR			AGPIWDLR	AGPIWDLR			AGALLPAIHEQLR	AGALLPAIHEQLR
ALLTPVAIAAGR	ALLTPVAIAAGR			ALELDSNLYR	ALELDSNLYR			ALDTMNFDVIK	ALDTMNFDVIK			ANPALYVLR	ANPALYVLR			AMAVEDIISR	AMAVEDIISR			ALDIAENEMPGLMR	ALDIAENEMPGLMR			ALLFIPR	ALLFIPR			AGSVSLDSVLADVR	AGSVSLDSVLADVR			AGLVDDFEK	AGLVDDFEK			ALAELLGPYGMK	ALAELLGPYGMK			AGQAVDDFIEK	AGQAVDDFIEK			AGALNSNDAFVLK	AGALNSNDAFVLK
ALLVEPVINSYLLAER	ALLVEPVINSYLLAER			ALELENDR	ALELENDR			ALDVMVSTFHK	ALDVMVSTFHK			ANPFGGASHAK	ANPFGGASHAK			AMAVLESLR	AMAVLESLR			ALDLLDK	ALDLLDK			ALLFVPR	ALLFVPR			AGTQYLLR	AGTQYLLR			AGLVELLLR	AGLVELLLR			ALAGC(UniMod:4)DFLTISPK	ALAGCDFLTISPK	C(UniMod:4)		AGQSAAGAAPGGGVDTR	AGQSAAGAAPGGGVDTR			AGDALWLR	AGDALWLR
ALMDEVVK	ALMDEVVK			ALELEQER	ALELEQER			ALDVSASDDEIAR	ALDVSASDDEIAR			ANPQVGVAFPHIK	ANPQVGVAFPHIK			AMDFNGILTIR	AMDFNGILTIR			ALDTMNFDVIK	ALDTMNFDVIK			ALLNVVDNAR	ALLNVVDNAR			AGVAAPATQVAQVTLQSVQR	AGVAAPATQVAQVTLQSVQR			AGLYGLPR	AGLYGLPR			ALALGALQNIR	ALALGALQNIR			AGQSVIGLQMGTNK	AGQSVIGLQMGTNK			AGDFLEANYM(UniMod:35)NLQR	AGDFLEANYMNLQR	M(UniMod:35)
ALNLGYALDYAQR	ALNLGYALDYAQR			ALELTGLK	ALELTGLK			ALDYYMLR	ALDYYMLR			ANRPFLVFIR	ANRPFLVFIR			AMEAVAAQGK	AMEAVAAQGK			ALDVMVSTFHK	ALDVMVSTFHK			ALLSAPWYLNR	ALLSAPWYLNR			AGVAPLQVK	AGVAPLQVK			AGMSAEQAQGLLEK	AGMSAEQAQGLLEK			ALANSLAC(UniMod:4)QGK	ALANSLACQGK	C(UniMod:4)		AGQVVTIWAAGAGATHSPPTDLVWK	AGQVVTIWAAGAGATHSPPTDLVWK			AGDTVIPLYIPQC(UniMod:4)GEC(UniMod:4)K	AGDTVIPLYIPQCGECK	C(UniMod:4),C(UniMod:4)
ALNSIIDVYHK	ALNSIIDVYHK			ALEQQVEEMK	ALEQQVEEMK			ALEDLAQELEK	ALEDLAQELEK			ANTFVAELK	ANTFVAELK			AMTGVEQWPYR	AMTGVEQWPYR			ALDYYMLR	ALDYYMLR			ALLSDMVR	ALLSDMVR			AGVDPLVPLR	AGVDPLVPLR			AGMTHIVR	AGMTHIVR			ALAPTWEQLALGLEHSETVK	ALAPTWEQLALGLEHSETVK			AGTQYLLR	AGTQYLLR			AGELTEDEVER	AGELTEDEVER
ALPAPIEK	ALPAPIEK			ALESGDVNTVWK	ALESGDVNTVWK			ALEFVAR	ALEFVAR			APAMFNIR	APAMFNIR			AMVLDLR	AMVLDLR			ALEAVFGK	ALEAVFGK			ALLTPVAIAAGR	ALLTPVAIAAGR			AGVETTTPSK	AGVETTTPSK			AGNFYVPAEPK	AGNFYVPAEPK			ALASIDSK	ALASIDSK			AGVAAPATQVAQVTLQSVQR	AGVAAPATQVAQVTLQSVQR			AGEPLGVTFR	AGEPLGVTFR
ALPAPIEKTISK	ALPAPIEKTISK			ALESPERPFLAILGGAK	ALESPERPFLAILGGAK			ALEGLQYPFAVTSYGK	ALEGLQYPFAVTSYGK			APAPASAPPGPSEELLR	APAPASAPPGPSEELLR			ANDDIIVNWVNR	ANDDIIVNWVNR			ALEDLAQELEK	ALEDLAQELEK			ALLVEPVINSYLLAER	ALLVEPVINSYLLAER			AGVIFPVGR	AGVIFPVGR			AGNLGGGVVTIER	AGNLGGGVVTIER			ALASILLQDHIR	ALASILLQDHIR			AGVAPLQVK	AGVAPLQVK			AGEVFIHK	AGEVFIHK
ALPAVQQNNLDEDLIR	ALPAVQQNNLDEDLIR			ALESSIAPIVIFASNR	ALESSIAPIVIFASNR			ALELDPNLYR	ALELDPNLYR			APASVLPAATPR	APASVLPAATPR			ANDTTFGLAAGVFTR	ANDTTFGLAAGVFTR			ALEEALEAK	ALEEALEAK			ALMDEVVK	ALMDEVVK			AGVLAGHDNR	AGVLAGHDNR			AGNNMLLVGVHGPR	AGNNMLLVGVHGPR			ALASQLQDSLK	ALASQLQDSLK			AGVDPLVPLR	AGVDPLVPLR			AGEVINQPMMMAAR	AGEVINQPMMMAAR
ALPFWNEEIVPQIK	ALPFWNEEIVPQIK			ALETQMEEMK	ALETQMEEMK			ALELDSNLYR	ALELDSNLYR			APDFVFYAPR	APDFVFYAPR			ANINVENAFFTLAR	ANINVENAFFTLAR			ALEEALEAKEELER	ALEEALEAKEELER			ALNLGYALDYAQR	ALNLGYALDYAQR			AGVLAHLEEER	AGVLAHLEEER			AGPGTLSVTIEGPSK	AGPGTLSVTIEGPSK			ALAVGGLGSIIR	ALAVGGLGSIIR			AGVETTTPSK	AGVETTTPSK			AGEVQEPELR	AGEVQEPELR
ALPGQLKPFETLLSQNQGGK	ALPGQLKPFETLLSQNQGGK			ALEWLAR	ALEWLAR			ALELENDR	ALELENDR			APEIMLNSK	APEIMLNSK			ANLEIMTK	ANLEIMTK			ALEEAMEQK	ALEEAMEQK			ALNSIIDVYHK	ALNSIIDVYHK			AGVLAHLEEERDLK	AGVLAHLEEERDLK			AGPIWDLR	AGPIWDLR			ALAVNPR	ALAVNPR			AGVIFPVGR	AGVIFPVGR			AGEYIFER	AGEYIFER
ALPLALVLHELGAGR	ALPLALVLHELGAGR			ALFQDIK	ALFQDIK			ALELENDRLLLK	ALELENDRLLLK			APGFAQMLK	APGFAQMLK			ANLGVFSVFAPR	ANLGVFSVFAPR			ALEFVAR	ALEFVAR			ALPAPIEK	ALPAPIEK			AGVMALANLLQIQR	AGVMALANLLQIQR			AGQAVDDFIEK	AGQAVDDFIEK			ALC(UniMod:4)DRDVTVTAIGIGDM(UniMod:35)FHEK	ALCDRDVTVTAIGIGDMFHEK	C(UniMod:4),M(UniMod:35)		AGVLAGHDNR	AGVLAGHDNR			AGFAGDDAPR	AGFAGDDAPR
ALPLIVGAQLIHADK	ALPLIVGAQLIHADK			ALFVSEEEK	ALFVSEEEK			ALELEQER	ALELEQER			APIIAVTR	APIIAVTR			ANLPQSFQVDTSK	ANLPQSFQVDTSK			ALEGLQYPFAVTSYGK	ALEGLQYPFAVTSYGK			ALPFWNEEIVPQIK	ALPFWNEEIVPQIK			AGVNFSEFTGVWK	AGVNFSEFTGVWK			AGQC(UniMod:4)VIGLQMGTNK	AGQCVIGLQMGTNK	C(UniMod:4)		ALC(UniMod:4)SGSPAER	ALCSGSPAER	C(UniMod:4)		AGVLAHLEEER	AGVLAHLEEER			AGFFGDAM(UniMod:35)K	AGFFGDAMK	M(UniMod:35)
ALQAAYGASAPSVTSAALR	ALQAAYGASAPSVTSAALR			ALGALAAALR	ALGALAAALR			ALELEQERK	ALELEQERK			APILIATDVASR	APILIATDVASR			ANLQIDQINTDLNLER	ANLQIDQINTDLNLER			ALELDPNLYR	ALELDPNLYR			ALPGQLKPFETLLSQNQGGK	ALPGQLKPFETLLSQNQGGK			AGVNTVTTLVENK	AGVNTVTTLVENK			AGQSAAGAAPGGGVDTR	AGQSAAGAAPGGGVDTR			ALDDFVLGSAR	ALDDFVLGSAR			AGVLAHLEEERDLK	AGVLAHLEEERDLK			AGFGNLR	AGFGNLR
ALQASALK	ALQASALK			ALGDLISATK	ALGDLISATK			ALELTGLK	ALELTGLK			APIQWEER	APIQWEER			ANLSLLR	ANLSLLR			ALELDSNLYR	ALELDSNLYR			ALPLALVLHELGAGR	ALPLALVLHELGAGR			AGVNTVTTLVENKK	AGVNTVTTLVENKK			AGQSVIGLQMGTNK	AGQSVIGLQMGTNK			ALDDTAR	ALDDTAR			AGVNFSEFTGVWK	AGVNFSEFTGVWK			AGFLDLK	AGFLDLK
ALQASALNAWR	ALQASALNAWR			ALGFPLERPK	ALGFPLERPK			ALEQQVEEMK	ALEQQVEEMK			APIRPDIVNFVHTNLR	APIRPDIVNFVHTNLR			ANPALYVLR	ANPALYVLR			ALELENDRLLLK	ALELENDRLLLK			ALPLIVGAQLIHADK	ALPLIVGAQLIHADK			AGYIIPLQGPGLTTTESR	AGYIIPLQGPGLTTTESR			AGQVVTIWAAGAGATHSPPTDLVWK	AGQVVTIWAAGAGATHSPPTDLVWK			ALDFIASK	ALDFIASK			AGVNTVTTLVENK	AGVNTVTTLVENK			AGFWEEFESLQK	AGFWEEFESLQK
ALQDLGLR	ALQDLGLR			ALGQNPTNAEVLK	ALGQNPTNAEVLK			ALESGDVNTVWK	ALESGDVNTVWK			APLDIPVPDPVK	APLDIPVPDPVK			ANPFGGASHAK	ANPFGGASHAK			ALELEQER	ALELEQER			ALQASALK	ALQASALK			AGYQSTLTR	AGYQSTLTR			AGSVSLDSVLADVR	AGSVSLDSVLADVR			ALDIAENEMPGLMR	ALDIAENEMPGLMR			AGVNTVTTLVENKK	AGVNTVTTLVENKK			AGGADAVQTVTGGLR	AGGADAVQTVTGGLR
ALQEALVLSDR	ALQEALVLSDR			ALGSAIEYTIENVFESAPNPR	ALGSAIEYTIENVFESAPNPR			ALESPERPFLAILGGAK	ALESPERPFLAILGGAK			APLPLGHIK	APLPLGHIK			ANPGAWILR	ANPGAWILR			ALELEQERK	ALELEQERK			ALQEALVLSDR	ALQEALVLSDR			AHENEITK	AHENEITK			AGTPYTVTLHGEVR	AGTPYTVTLHGEVR			ALDVMVSTFHK	ALDVMVSTFHK			AGVVTPGITEDQLWR	AGVVTPGITEDQLWR			AGGIETIANEYSDR	AGGIETIANEYSDR
ALQELQAAQAR	ALQELQAAQAR			ALGVLAQLIWSR	ALGVLAQLIWSR			ALESSIAPIVIFASNR	ALESSIAPIVIFASNR			APLVLKD	APLVLKD			ANRPFLVFIR	ANRPFLVFIR			ALEPPYLPVR	ALEPPYLPVR			ALQELQAAQAR	ALQELQAAQAR			AHGGYSVFAGVGER	AHGGYSVFAGVGER			AGTQYLLR	AGTQYLLR			ALDYYMLR	ALDYYMLR			AGYIIPLQGPGLTTTESR	AGYIIPLQGPGLTTTESR			AGGPATPLSPTR	AGGPATPLSPTR
ALQFLEEVK	ALQFLEEVK			ALIAAQYSGAQVR	ALIAAQYSGAQVR			ALEWLAR	ALEWLAR			APMAAQGMVETR	APMAAQGMVETR			ANTFVAELK	ANTFVAELK			ALEQQVEEMK	ALEQQVEEMK			ALQFLEEVK	ALQFLEEVK			AHGQDLGTAGSC(UniMod:4)LR	AHGQDLGTAGSCLR	C(UniMod:4)		AGVAAPATQVAQVTLQSVQR	AGVAAPATQVAQVTLQSVQR			ALEAVFGK	ALEAVFGK			AGYQSTLTR	AGYQSTLTR			AGGPTTPLSPTR	AGGPTTPLSPTR
ALQLEEERK	ALQLEEERK			ALIAGGGAPEIELALR	ALIAGGGAPEIELALR			ALFEEVPELLTEAEKK	ALFEEVPELLTEAEKK			APNHAVVTR	APNHAVVTR			ANWYFLLAR	ANWYFLLAR			ALESGDVNTVWK	ALESGDVNTVWK			ALQPLEEGEDEEK	ALQPLEEGEDEEK			AHIAQLC(UniMod:4)EK	AHIAQLCEK	C(UniMod:4)		AGVAPLQVK	AGVAPLQVK			ALEDLAQELEK	ALEDLAQELEK			AHGGYSVFAGVGER	AHGGYSVFAGVGER			AGGSASAMLQPLLDNQVGFK	AGGSASAMLQPLLDNQVGFK
ALQNAVTTFVNR	ALQNAVTTFVNR			ALIEILATR	ALIEILATR			ALFQDIK	ALFQDIK			APNHAVVTRK	APNHAVVTRK			APAMFNIR	APAMFNIR			ALESPERPFLAILGGAK	ALESPERPFLAILGGAK			ALQSPALGLR	ALQSPALGLR			AHLGTALK	AHLGTALK			AGVETTTPSK	AGVETTTPSK			ALEEALEAK	ALEEALEAK			AHGQDLGTAGSC(UniMod:4)LR	AHGQDLGTAGSCLR	C(UniMod:4)		AGGSRVEEGVPQVLVLISAGPSSDEIR	AGGSRVEEGVPQVLVLISAGPSSDEIR
ALQSPALGLR	ALQSPALGLR			ALIEVLQPLIAEHQAR	ALIEVLQPLIAEHQAR			ALFVSEEEK	ALFVSEEEK			APNVVVTR	APNVVVTR			APAPASAPPGPSEELLR	APAPASAPPGPSEELLR			ALESSIAPIVIFASNR	ALESSIAPIVIFASNR			ALSNAANLQR	ALSNAANLQR			AHLLSLVDVMQR	AHLLSLVDVMQR			AGVIFPVGR	AGVIFPVGR			ALEEALEAKEELER	ALEEALEAKEELER			AHLGTALK	AHLGTALK			AGIEIFVVVVGR	AGIEIFVVVVGR
ALSNAANLQR	ALSNAANLQR			ALILVGLER	ALILVGLER			ALGALAAALR	ALGALAAALR			APTAQVESFR	APTAQVESFR			APGIIPR	APGIIPR			ALETQMEEMK	ALETQMEEMK			ALSPLEEWLR	ALSPLEEWLR			AHLVAVFNEYQR	AHLVAVFNEYQR			AGVLAGHDNR	AGVLAGHDNR			ALEEAMEQK	ALEEAMEQK			AHLVAVFNEYQR	AHLVAVFNEYQR			AGIFQSVK	AGIFQSVK
ALSPLEEWLR	ALSPLEEWLR			ALLANALTSALR	ALLANALTSALR			ALGDLISATK	ALGDLISATK			APVPTGEVYFADSFDR	APVPTGEVYFADSFDR			APGLGLVLER	APGLGLVLER			ALEWLAR	ALEWLAR			ALSRQEMQEVQSSR	ALSRQEMQEVQSSR			AHNQDLGLAGSC(UniMod:4)LAR	AHNQDLGLAGSCLAR	C(UniMod:4)		AGVLAHLEEER	AGVLAHLEEER			ALEGLQYPFAVTSYGK	ALEGLQYPFAVTSYGK			AHNQDLGLAGSC(UniMod:4)LAR	AHNQDLGLAGSCLAR	C(UniMod:4)		AGIIASAR	AGIIASAR
ALSTDPAAPNLK	ALSTDPAAPNLK			ALLAYAFALAGNQDK	ALLAYAFALAGNQDK			ALGFPLERPK	ALGFPLERPK			APWIEQEGPEYWDR	APWIEQEGPEYWDR			APGPPFPQTLGIANVATR	APGPPFPQTLGIANVATR			ALFEEVPELLTEAEKK	ALFEEVPELLTEAEKK			ALTDFFR	ALTDFFR			AHSSMVGVNLPQK	AHSSMVGVNLPQK			AGVNFSEFTGVWK	AGVNFSEFTGVWK			ALEHFTDLYDIKR	ALEHFTDLYDIKR			AHSSMVGVNLPQK	AHSSMVGVNLPQK			AGIISTVEVLK	AGIISTVEVLK
ALTDFFR	ALTDFFR			ALLELQLEPEELYQTFQR	ALLELQLEPEELYQTFQR			ALGQNPTNAEVLK	ALGQNPTNAEVLK			AQAAAPASVPAQAPK	AQAAAPASVPAQAPK			APIIAVTR	APIIAVTR			ALFQDIK	ALFQDIK			ALTDM(UniMod:35)PQMR	ALTDMPQMR	M(UniMod:35)		AHVDALR	AHVDALR			AGVNTVTTLVENK	AGVNTVTTLVENK			ALELDPNLYR	ALELDPNLYR			AHVDALR	AHVDALR			AGILTFC(UniMod:4)VGASQANK	AGILTFCVGASQANK	C(UniMod:4)
ALTDM(UniMod:35)PQMR	ALTDMPQMR	M(UniMod:35)		ALLEVLGR	ALLEVLGR			ALGSAIEYTIENVFESAPNPR	ALGSAIEYTIENVFESAPNPR			AQEAEQLLR	AQEAEQLLR			APILIATDVASR	APILIATDVASR			ALFVSEEEK	ALFVSEEEK			ALTLGALTLPLAR	ALTLGALTLPLAR			AHVVPC(UniMod:4)FDASK	AHVVPCFDASK	C(UniMod:4)		AGYIIPLQGPGLTTTESR	AGYIIPLQGPGLTTTESR			ALELDSNLYR	ALELDSNLYR			AHVVPC(UniMod:4)FDASK	AHVVPCFDASK	C(UniMod:4)		AGIPVYAWK	AGIPVYAWK
ALTLGALTLPLAR	ALTLGALTLPLAR			ALLEVVQSGGK	ALLEVVQSGGK			ALGVLAQLIWSR	ALGVLAQLIWSR			AQGIAQGAIR	AQGIAQGAIR			APLDIPVPDPVK	APLDIPVPDPVK			ALGDLISATK	ALGDLISATK			ALTQTGGPHVK	ALTQTGGPHVK			AHYGGFTVQNEANK	AHYGGFTVQNEANK			AGYQSTLTR	AGYQSTLTR			ALELENDR	ALELENDR			AHYGGFTVQNEANK	AHYGGFTVQNEANK			AGKEPGLQIWR	AGKEPGLQIWR
ALTQTGGPHVK	ALTQTGGPHVK			ALLFIPR	ALLFIPR			ALIAAQYSGAQVR	ALIAAQYSGAQVR			AQIHDLVLVGGSTR	AQIHDLVLVGGSTR			APLPDLYPFGTMR	APLPDLYPFGTMR			ALGQNPTNAEVLK	ALGQNPTNAEVLK			ALTSEIALLQSR	ALTSEIALLQSR			AIAELGIYPAVDPLDSTSR	AIAELGIYPAVDPLDSTSR			AGYTGLR	AGYTGLR			ALELEQER	ALELEQER			AIAELGIYPAVDPLDSTSR	AIAELGIYPAVDPLDSTSR			AGKLDPHLVLDQLR	AGKLDPHLVLDQLR
ALTSEIALLQSR	ALTSEIALLQSR			ALLFVPR	ALLFVPR			ALIAGGGAPEIELALR	ALIAGGGAPEIELALR			AQIHGGILR	AQIHGGILR			APLPLGHIKR	APLPLGHIKR			ALGTEVIQLFPEK	ALGTEVIQLFPEK			ALTSELANAR	ALTSELANAR			AIAHYEQQMGQK	AIAHYEQQMGQK			AHGFTFTR	AHGFTFTR			ALELEQERK	ALELEQERK			AIANEC(UniMod:4)QANFISIK	AIANECQANFISIK	C(UniMod:4)		AGKPVIC(UniMod:4)ATQMLESMIK	AGKPVICATQMLESMIK	C(UniMod:4)
ALTSELANAR	ALTSELANAR			ALLLDALR	ALLLDALR			ALIEILATR	ALIEILATR			AQITGYR	AQITGYR			APNHAVVTR	APNHAVVTR			ALHSVLQAVPLNELR	ALHSVLQAVPLNELR			ALTSFER	ALTSFER			AIANEC(UniMod:4)QANFISIK	AIANECQANFISIK	C(UniMod:4)		AHGGYSVFAGVGER	AHGGYSVFAGVGER			ALELTGLK	ALELTGLK			AIAVDPIR	AIAVDPIR			AGLAASLAGPHSIVGR	AGLAASLAGPHSIVGR
ALTSELANARDESK	ALTSELANARDESK			ALLLLLAER	ALLLLLAER			ALIEVLQPLIAEHQAR	ALIEVLQPLIAEHQAR			AQIWDTAGQER	AQIWDTAGQER			APNHAVVTRK	APNHAVVTRK			ALIAAQYSGAQVR	ALIAAQYSGAQVR			ALTTMGFR	ALTTMGFR			AIAVDPIR	AIAVDPIR			AHGQDLGTAGSC(UniMod:4)LR	AHGQDLGTAGSCLR	C(UniMod:4)		ALENDPDC(UniMod:4)R	ALENDPDCR	C(UniMod:4)		AIC(UniMod:4)DHVR	AICDHVR	C(UniMod:4)		AGLAPLEVR	AGLAPLEVR
ALTSFER	ALTSFER			ALLNVVDNAR	ALLNVVDNAR			ALILVGLER	ALILVGLER			AQLFALTGVQPAR	AQLFALTGVQPAR			APNVVVTR	APNVVVTR			ALIAGGGAPEIELALR	ALIAGGGAPEIELALR			ALTVPELTQQMFDAK	ALTVPELTQQMFDAK			AIAVTVQEMVTK	AIAVTVQEMVTK			AHIAQLC(UniMod:4)EK	AHIAQLCEK	C(UniMod:4)		ALEQQVEEMK	ALEQQVEEMK			AIEDYINEFSVR	AIEDYINEFSVR			AGLELGAEPETIVNSGLISPEGLAIDHIRR	AGLELGAEPETIVNSGLISPEGLAIDHIRR
ALTTMGFR	ALTTMGFR			ALLQEMPLTALLR	ALLQEMPLTALLR			ALIQYFSPYVSADMHR	ALIQYFSPYVSADMHR			AQLLELPYAR	AQLLELPYAR			APQLVGQFIAR	APQLVGQFIAR			ALIDSVIPK	ALIDSVIPK			ALVILAK	ALVILAK			AIC(UniMod:4)DHVR	AICDHVR	C(UniMod:4)		AHLGTALK	AHLGTALK			ALESDMAPVLIMATNR	ALESDMAPVLIMATNR			AIEINPDSAQPYK	AIEINPDSAQPYK			AGLGSGLSLSGLVHPELSR	AGLGSGLSLSGLVHPELSR
ALTVPELTQQMFDAK	ALTVPELTQQMFDAK			ALLSAPWYLNR	ALLSAPWYLNR			ALLANALTSALR	ALLANALTSALR			AQLLGLIQR	AQLLGLIQR			APSHVPFLLIGGGTAAFAAAR	APSHVPFLLIGGGTAAFAAAR			ALIEILATR	ALIEILATR			ALVLIAFAQYLQQC(UniMod:4)PFEDHVK	ALVLIAFAQYLQQCPFEDHVK	C(UniMod:4)		AIDLFTDAIK	AIDLFTDAIK			AHLLSLVDVMQR	AHLLSLVDVMQR			ALESGDVNTVWK	ALESGDVNTVWK			AIEPPPLDAVIEAEHTLR	AIEPPPLDAVIEAEHTLR			AGLQFPVGR	AGLQFPVGR
ALVEEALAQR	ALVEEALAQR			ALLSDMVR	ALLSDMVR			ALLAYAFALAGNQDK	ALLAYAFALAGNQDK			AQLMADFQAGR	AQLMADFQAGR			APSWFDTGLSEMR	APSWFDTGLSEMR			ALIEVLQPLIAEHQAR	ALIEVLQPLIAEHQAR			ALVQNDTLLQVK	ALVQNDTLLQVK			AIEDYINEFSVR	AIEDYINEFSVR			AHLVAVFNEYQR	AHLVAVFNEYQR			ALESPERPFLAILGGAK	ALESPERPFLAILGGAK			AIFLADGNVFTTGFSR	AIFLADGNVFTTGFSR			AGLQVYNK	AGLQVYNK
ALVHERDEAAYGELR	ALVHERDEAAYGELR			ALLTPVAIAAGR	ALLTPVAIAAGR			ALLELQLEPEELYQTFQR	ALLELQLEPEELYQTFQR			AQMVQEDLEK	AQMVQEDLEK			APTAQVESFR	APTAQVESFR			ALILVGLER	ALILVGLER			ALVQQMEQLR	ALVQQMEQLR			AIEINPDSAQPYK	AIEINPDSAQPYK			AHNQDLGLAGSC(UniMod:4)LAR	AHNQDLGLAGSCLAR	C(UniMod:4)		ALESSIAPIVIFASNR	ALESSIAPIVIFASNR			AIFMIPTNPPPTFR	AIFMIPTNPPPTFR			AGLVDDFEK	AGLVDDFEK
ALVILAK	ALVILAK			ALLVEPVINSYLLAER	ALLVEPVINSYLLAER			ALLEVLGR	ALLEVLGR			AQQELEEQTR	AQQELEEQTR			APVDFGYVGIDSILEQMR	APVDFGYVGIDSILEQMR			ALKPPPIK	ALKPPPIK			ALWFQGR	ALWFQGR			AIEPPPLDAVIEAEHTLR	AIEPPPLDAVIEAEHTLR			AHSSMVGVNLPQK	AHSSMVGVNLPQK			ALETQMEEMK	ALETQMEEMK			AIGAVPLIQGEYMIPC(UniMod:4)EK	AIGAVPLIQGEYMIPCEK	C(UniMod:4)		AGLVELLLR	AGLVELLLR
ALVQNDTLLQVK	ALVQNDTLLQVK			ALMDEVVK	ALMDEVVK			ALLEVVQSGGK	ALLEVVQSGGK			AQQELEEQTRR	AQQELEEQTRR			APVILGSPDDVLEFLK	APVILGSPDDVLEFLK			ALLANALTSALR	ALLANALTSALR			ALYEAGER	ALYEAGER			AIFLADGNVFTTGFSR	AIFLADGNVFTTGFSR			AHVDALR	AHVDALR			ALEWLAR	ALEWLAR			AIGVKPPR	AIGVKPPR			AGMSAEQAQGLLEK	AGMSAEQAQGLLEK
ALWFQGR	ALWFQGR			ALNLGYALDYAQR	ALNLGYALDYAQR			ALLFIPR	ALLFIPR			AQQEQELAADAFK	AQQEQELAADAFK			APVPTGEVYFADSFDR	APVPTGEVYFADSFDR			ALLAYAFALAGNQDK	ALLAYAFALAGNQDK			ALYETELADAR	ALYETELADAR			AIFMIPTNPPPTFR	AIFMIPTNPPPTFR			AHVVPC(UniMod:4)FDASK	AHVVPCFDASK	C(UniMod:4)		ALFQDIK	ALFQDIK			AIGVLTSGGDAQGMNAAVR	AIGVLTSGGDAQGMNAAVR			AGMTHIVR	AGMTHIVR
ALYEAGER	ALYEAGER			ALNSIIDVYHK	ALNSIIDVYHK			ALLFVPR	ALLFVPR			AQVARPGGDTIFGK	AQVARPGGDTIFGK			APWELLELR	APWELLELR			ALLELVPWR	ALLELVPWR			ALYETELADARR	ALYETELADARR			AIGAVPLIQGEYMIPC(UniMod:4)EK	AIGAVPLIQGEYMIPCEK	C(UniMod:4)		AHYGGFTVQNEANK	AHYGGFTVQNEANK			ALFVSEEEK	ALFVSEEEK			AIGYLNTGYQR	AIGYLNTGYQR			AGNFYVPAEPK	AGNFYVPAEPK
ALYETELADAR	ALYETELADAR			ALPAPIEK	ALPAPIEK			ALLLDALR	ALLLDALR			AQVEQELTTLR	AQVEQELTTLR			APWIEQEGPEYWDR	APWIEQEGPEYWDR			ALLEVLGR	ALLEVLGR			ALYLQYTDETFR	ALYLQYTDETFR			AIGVKPPR	AIGVKPPR			AIADTGANVVVTGGK	AIADTGANVVVTGGK			ALGDLISATK	ALGDLISATK			AIIAWMEK	AIIAWMEK			AGNLGGGVVTIER	AGNLGGGVVTIER
ALYETELADARR	ALYETELADARR			ALPAVQQNNLDEDLIR	ALPAVQQNNLDEDLIR			ALLLLLAER	ALLLLLAER			AQVIYTR	AQVIYTR			AQAAAPASVPAQAPK	AQAAAPASVPAQAPK			ALLFIPR	ALLFIPR			ALYTFEPR	ALYTFEPR			AIGVLTSGGDAQGMNAAVR	AIGVLTSGGDAQGMNAAVR			AIAELGIYPAVDPLDSTSR	AIAELGIYPAVDPLDSTSR			ALGFPLERPK	ALGFPLERPK			AIIIFVPVPQLK	AIIIFVPVPQLK			AGNNMLLVGVHGPR	AGNNMLLVGVHGPR
ALYLQYTDETFR	ALYLQYTDETFR			ALPDGPVTIVIR	ALPDGPVTIVIR			ALLNVVDNAR	ALLNVVDNAR			AREDIFMETLK	AREDIFMETLK			AQFEGIVTDLIR	AQFEGIVTDLIR			ALLFVPR	ALLFVPR			AM(UniMod:35)DFNGILTIR	AMDFNGILTIR	M(UniMod:35)		AIGYLNTGYQR	AIGYLNTGYQR			AIC(UniMod:4)DHVR	AICDHVR	C(UniMod:4)		ALGQNPTNAEVLK	ALGQNPTNAEVLK			AILEDMVR	AILEDMVR			AGPGTLSVTIEGPSK	AGPGTLSVTIEGPSK
ALYTFEPR	ALYTFEPR			ALPFWNEEIVPQIK	ALPFWNEEIVPQIK			ALLQEMPLTALLR	ALLQEMPLTALLR			AREEGIR	AREEGIR			AQFEGIVTDLIRR	AQFEGIVTDLIRR			ALLLDALR	ALLLDALR			AM(UniMod:35)GIM(UniMod:35)NSFVNDIFER	AMGIMNSFVNDIFER	M(UniMod:35),M(UniMod:35)		AIIAWMEK	AIIAWMEK			AIEDYINEFSVR	AIEDYINEFSVR			ALGTEVIQLFPEK	ALGTEVIQLFPEK			AILPC(UniMod:4)QDTPSVK	AILPCQDTPSVK	C(UniMod:4)		AGPIWDLR	AGPIWDLR
AM(UniMod:35)GIM(UniMod:35)NSFVNDIFER	AMGIMNSFVNDIFER	M(UniMod:35),M(UniMod:35)		ALPGQLKPFETLLSQNQGGK	ALPGQLKPFETLLSQNQGGK			ALLSAPWYLNR	ALLSAPWYLNR			AREQEELLAPADGTVELVR	AREQEELLAPADGTVELVR			AQGIAQGAIR	AQGIAQGAIR			ALLLLLAER	ALLLLLAER			AMAAEAEASR	AMAAEAEASR			AIIIFVPVPQLK	AIIIFVPVPQLK			AIEINPDSAQPYK	AIEINPDSAQPYK			ALIAGGGAPEIELALR	ALIAGGGAPEIELALR			AINPINTFTK	AINPINTFTK			AGQAVDDFIEK	AGQAVDDFIEK
AMAAEAEASR	AMAAEAEASR			ALPLALVLHELGAGR	ALPLALVLHELGAGR			ALLSDMVR	ALLSDMVR			ARFEELNADLFR	ARFEELNADLFR			AQIHDLVLVGGSTR	AQIHDLVLVGGSTR			ALLLSTYIK	ALLLSTYIK			AMADPEVQQIMSDPAMR	AMADPEVQQIMSDPAMR			AILEDMVR	AILEDMVR			AIEMLGGELGSK	AIEMLGGELGSK			ALIEILATR	ALIEILATR			AINQGGLTSVAVR	AINQGGLTSVAVR			AGQC(UniMod:4)VIGLQMGTNK	AGQCVIGLQMGTNK	C(UniMod:4)
AMADPEVQQIMSDPAMR	AMADPEVQQIMSDPAMR			ALPLIVGAQLIHADK	ALPLIVGAQLIHADK			ALLTPVAIAAGR	ALLTPVAIAAGR			ARVEVER	ARVEVER			AQIHGGILR	AQIHGGILR			ALLNVVDNAR	ALLNVVDNAR			AMAVEDIISR	AMAVEDIISR			AILPC(UniMod:4)QDTPSVK	AILPCQDTPSVK	C(UniMod:4)		AIEPPPLDAVIEAEHTLR	AIEPPPLDAVIEAEHTLR			ALIEVLQPLIAEHQAR	ALIEVLQPLIAEHQAR			AIPQLQGYLR	AIPQLQGYLR			AGQSAAGAAPGGGVDTR	AGQSAAGAAPGGGVDTR
AMAVEDIISR	AMAVEDIISR			ALQAAYGASAPSVTSAALR	ALQAAYGASAPSVTSAALR			ALLVEPVINSYLLAER	ALLVEPVINSYLLAER			ARVEVERDNLAEDIM(UniMod:35)R	ARVEVERDNLAEDIMR	M(UniMod:35)		AQITGYR	AQITGYR			ALLQSSASR	ALLQSSASR			AMDYDLLLR	AMDYDLLLR			AIMTYVSSFYHAFSGAQK	AIMTYVSSFYHAFSGAQK			AIFLADGNVFTTGFSR	AIFLADGNVFTTGFSR			ALILVGLER	ALILVGLER			AIQLTYNPDESSK	AIQLTYNPDESSK			AGQSVIGLQMGTNK	AGQSVIGLQMGTNK
AMAVLESLR	AMAVLESLR			ALQASALK	ALQASALK			ALLVEPVINSYLLAERDLYLENPEIK	ALLVEPVINSYLLAERDLYLENPEIK			ASAGSYISALR	ASAGSYISALR			AQLADSFHLQQFFR	AQLADSFHLQQFFR			ALLSAPWYLNR	ALLSAPWYLNR			AMEAVAAQGK	AMEAVAAQGK			AINEAYKEDYHK	AINEAYKEDYHK			AIFMIPTNPPPTFR	AIFMIPTNPPPTFR			ALLANALTSALR	ALLANALTSALR			AIQLTYNPDESSKPNMIDAATLK	AIQLTYNPDESSKPNMIDAATLK			AGQVVTIWAAGAGATHSPPTDLVWK	AGQVVTIWAAGAGATHSPPTDLVWK
AMDFNGILTIR	AMDFNGILTIR			ALQDQLVLVAAK	ALQDQLVLVAAK			ALMDEVVK	ALMDEVVK			ASAHAITGPPTELITSEVTAR	ASAHAITGPPTELITSEVTAR			AQLLGLIQR	AQLLGLIQR			ALLSDMVR	ALLSDMVR			AMGNLQIDFADPSR	AMGNLQIDFADPSR			AINPINTFTK	AINPINTFTK			AIGAVPLIQGEYMIPC(UniMod:4)EK	AIGAVPLIQGEYMIPCEK	C(UniMod:4)		ALLEVLGR	ALLEVLGR			AIRHPQYNQR	AIRHPQYNQR			AGSVSLDSVLADVR	AGSVSLDSVLADVR
AMDYDLLLR	AMDYDLLLR			ALQEALVLSDR	ALQEALVLSDR			ALMQVVDFLSR	ALMQVVDFLSR			ASANMDLMR	ASANMDLMR			AQLVDMK	AQLVDMK			ALLTPVAIAAGR	ALLTPVAIAAGR			AMLDQLMGTSR	AMLDQLMGTSR			AINQGGLTSVAVR	AINQGGLTSVAVR			AIGVKPPR	AIGVKPPR			ALLFIPR	ALLFIPR			AITGASLADIMAK	AITGASLADIMAK			AGTPYTVTLHGEVR	AGTPYTVTLHGEVR
AMEAVAAQGK	AMEAVAAQGK			ALQELQAAQAR	ALQELQAAQAR			ALNLGYALDYAQR	ALNLGYALDYAQR			ASAPLPGLSAPGR	ASAPLPGLSAPGR			AQMDLSGR	AQMDLSGR			ALLVEPVINSYLLAER	ALLVEPVINSYLLAER			AMLSANIR	AMLSANIR			AIPDLTAPVAAVQAAVSNLVR	AIPDLTAPVAAVQAAVSNLVR			AIGVLTSGGDAQGMNAAVR	AIGVLTSGGDAQGMNAAVR			ALLFVPR	ALLFVPR			AITHLNNNFMFGQK	AITHLNNNFMFGQK			AGTQYLLR	AGTQYLLR
AMGNLQIDFADPSR	AMGNLQIDFADPSR			ALQFLEEVK	ALQFLEEVK			ALNSIIDVYHK	ALNSIIDVYHK			ASENLRQEGVR	ASENLRQEGVR			AQMVQEDLEK	AQMVQEDLEK			ALMDEVVK	ALMDEVVK			AMTGVEQWPYR	AMTGVEQWPYR			AIPQLQGYLR	AIPQLQGYLR			AIGYLNTGYQR	AIGYLNTGYQR			ALLLDALR	ALLLDALR			AITIAGIPQSIIEC(UniMod:4)VK	AITIAGIPQSIIECVK	C(UniMod:4)		AGVAAPATQVAQVTLQSVQR	AGVAAPATQVAQVTLQSVQR
AMLDQLMGTSR	AMLDQLMGTSR			ALQSPALGLR	ALQSPALGLR			ALPAPIEK	ALPAPIEK			ASEVMGPVEAAPEYR	ASEVMGPVEAAPEYR			AQPVQVAEGSEPDGFWEALGGK	AQPVQVAEGSEPDGFWEALGGK			ALMGSPQLVAAVVR	ALMGSPQLVAAVVR			AMVLDLR	AMVLDLR			AIQLTYNPDESSK	AIQLTYNPDESSK			AIIIFVPVPQLK	AIIIFVPVPQLK			ALLLSTYIK	ALLLSTYIK			AITIAGVPQSVTEC(UniMod:4)VK	AITIAGVPQSVTECVK	C(UniMod:4)		AGVAPLQVK	AGVAPLQVK
AMLSANIR	AMLSANIR			ALQSVGQIVGEVLK	ALQSVGQIVGEVLK			ALPAVQQNNLDEDLIR	ALPAVQQNNLDEDLIR			ASFNHFDK	ASFNHFDK			AQQEQELAADAFK	AQQEQELAADAFK			ALNLAYSSIYGSYR	ALNLAYSSIYGSYR			ANDDIIVNWVNR	ANDDIIVNWVNR			AIQLTYNPDESSKPNMIDAATLK	AIQLTYNPDESSKPNMIDAATLK			AILEDMVR	AILEDMVR			ALLNVVDNAR	ALLNVVDNAR			AITIANQTNC(UniMod:4)PLYITK	AITIANQTNCPLYITK	C(UniMod:4)		AGVETTTPSK	AGVETTTPSK
AMTGVEQWPYR	AMTGVEQWPYR			ALSNAANLQR	ALSNAANLQR			ALPDGPVTIVIR	ALPDGPVTIVIR			ASGPPVSELITK	ASGPPVSELITK			AQQVSQGLDVLTAK	AQQVSQGLDVLTAK			ALNLGYALDYAQR	ALNLGYALDYAQR			ANINVENAFFTLAR	ANINVENAFFTLAR			AITGASLADIMAK	AITGASLADIMAK			AILPC(UniMod:4)QDTPSVK	AILPCQDTPSVK	C(UniMod:4)		ALLQEMPLTALLR	ALLQEMPLTALLR			AITSAYYR	AITSAYYR			AGVIFPVGR	AGVIFPVGR
AMVLDLR	AMVLDLR			ALSPLEEWLR	ALSPLEEWLR			ALPFWNEEIVPQIK	ALPFWNEEIVPQIK			ASGVPDRFSGSGSGTDFTLK	ASGVPDRFSGSGSGTDFTLK			AQVEQELTTLR	AQVEQELTTLR			ALNSIIDVYHK	ALNSIIDVYHK			ANLEIMTK	ANLEIMTK			AITHLNNNFMFGQK	AITHLNNNFMFGQK			AIMTYVSSFYHAFSGAQK	AIMTYVSSFYHAFSGAQK			ALLSAPWYLNR	ALLSAPWYLNR			AIVAIENPADVSVISSR	AIVAIENPADVSVISSR			AGVLAGHDNR	AGVLAGHDNR
ANDDIIVNWVNR	ANDDIIVNWVNR			ALSTDPAAPNLK	ALSTDPAAPNLK			ALPGQLKPFETLLSQNQGGK	ALPGQLKPFETLLSQNQGGK			ASHLGLAR	ASHLGLAR			AQVIYTR	AQVIYTR			ALNSMGQDLERPLELR	ALNSMGQDLERPLELR			ANLPQSFQVDTSK	ANLPQSFQVDTSK			AITIAGVPQSVTEC(UniMod:4)VK	AITIAGVPQSVTECVK	C(UniMod:4)		AINPINTFTK	AINPINTFTK			ALLSDMVR	ALLSDMVR			AIVIC(UniMod:4)PTDEDLK	AIVICPTDEDLK	C(UniMod:4)		AGVLAHLEEER	AGVLAHLEEER
ANINVENAFFTLAR	ANINVENAFFTLAR			ALTDM(UniMod:35)PQMR	ALTDMPQMR	M(UniMod:35)		ALPLALVLHELGAGR	ALPLALVLHELGAGR			ASHTAPQVLFSHR	ASHTAPQVLFSHR			AQVSLLIR	AQVSLLIR			ALPAPIEK	ALPAPIEK			ANLQIDQINTDLNLER	ANLQIDQINTDLNLER			AITIANQTNC(UniMod:4)PLYITK	AITIANQTNCPLYITK	C(UniMod:4)		AINQGGLTSVAVR	AINQGGLTSVAVR			ALLTPVAIAAGR	ALLTPVAIAAGR			AIVPLEAR	AIVPLEAR			AGVLAHLEEERDLK	AGVLAHLEEERDLK
ANLEIMTK	ANLEIMTK			ALTGHLEEVVLALLK	ALTGHLEEVVLALLK			ALPLIVGAQLIHADK	ALPLIVGAQLIHADK			ASIHEAWTDGK	ASIHEAWTDGK			AQWFAIQHISLNPPR	AQWFAIQHISLNPPR			ALPAVQQNNLDEDLIR	ALPAVQQNNLDEDLIR			ANLSLLR	ANLSLLR			AITPPHPASQANIIFDITEGNLR	AITPPHPASQANIIFDITEGNLR			AIPDLTAPVAAVQAAVSNLVR	AIPDLTAPVAAVQAAVSNLVR			ALLVEPVINSYLLAER	ALLVEPVINSYLLAER			AIVWGMQTR	AIVWGMQTR			AGVNFSEFTGVWK	AGVNFSEFTGVWK
ANLPQSFQVDTSK	ANLPQSFQVDTSK			ALTLGALTLPLAR	ALTLGALTLPLAR			ALQAAYGASAPSVTSAALR	ALQAAYGASAPSVTSAALR			ASINMLR	ASINMLR			AQYETIAAK	AQYETIAAK			ALPFWNEEIVPQIK	ALPFWNEEIVPQIK			ANPFGGASHAK	ANPFGGASHAK			AITSAYYR	AITSAYYR			AIPQLQGYLR	AIPQLQGYLR			ALLVTASQC(UniMod:4)QQPAENK	ALLVTASQCQQPAENK	C(UniMod:4)		AIWNVINWENVTER	AIWNVINWENVTER			AGVNTVTTLVENK	AGVNTVTTLVENK
ANLQIDQINTDLNLER	ANLQIDQINTDLNLER			ALTLIAGSPLK	ALTLIAGSPLK			ALQASALK	ALQASALK			ASITALEAK	ASITALEAK			AREEGIR	AREEGIR			ALPGQLKPFETLLSQNQGGK	ALPGQLKPFETLLSQNQGGK			ANPTVTLFPPSSEELQANK	ANPTVTLFPPSSEELQANK			AIVAIENPADVSVISSR	AIVAIENPADVSVISSR			AIQLTYNPDESSK	AIQLTYNPDESSK			ALMDEVVK	ALMDEVVK			AKFEELNMDLFR	AKFEELNMDLFR			AGVVTPGITEDQLWR	AGVVTPGITEDQLWR
ANPALYVLR	ANPALYVLR			ALTQPLGLLR	ALTQPLGLLR			ALQDQLVLVAAK	ALQDQLVLVAAK			ASLHGGEPTTIIR	ASLHGGEPTTIIR			AREQEELLAPADGTVELVR	AREQEELLAPADGTVELVR			ALPLALVLHELGAGR	ALPLALVLHELGAGR			ANRPFLVFIR	ANRPFLVFIR			AIVFVVDSAAFQR	AIVFVVDSAAFQR			AIQLTYNPDESSKPNMIDAATLK	AIQLTYNPDESSKPNMIDAATLK			ALNEGINR	ALNEGINR			AKFESMAEEK	AKFESMAEEK			AGYIIPLQGPGLTTTESR	AGYIIPLQGPGLTTTESR
ANPFGGASHAK	ANPFGGASHAK			ALTQTGGPHVK	ALTQTGGPHVK			ALQEALVLSDR	ALQEALVLSDR			ASLQYLLR	ASLQYLLR			ARPEYMLPVHFYGR	ARPEYMLPVHFYGR			ALPLIVGAQLIHADK	ALPLIVGAQLIHADK			ANSILFC(UniMod:4)GR	ANSILFCGR	C(UniMod:4)		AIVIC(UniMod:4)PTDEDLK	AIVICPTDEDLK	C(UniMod:4)		AIRHPQYNQR	AIRHPQYNQR			ALNSIIDVYHK	ALNSIIDVYHK			AKPALEDLR	AKPALEDLR			AGYQSTLTR	AGYQSTLTR
ANRPFLVFIR	ANRPFLVFIR			ALTSEIALLQSR	ALTSEIALLQSR			ALQELQAAQAR	ALQELQAAQAR			ASMHPVTAMLVGK	ASMHPVTAMLVGK			ARVDVERDNLLDDLQR	ARVDVERDNLLDDLQR			ALQAAYGASAPSVTSAALR	ALQAAYGASAPSVTSAALR			ANTFVAELK	ANTFVAELK			AIVPLEAR	AIVPLEAR			AITGASLADIMAK	AITGASLADIMAK			ALPAPIEK	ALPAPIEK			ALAAAGYDVEK	ALAAAGYDVEK			AHGFTFTR	AHGFTFTR
ANTFVAELK	ANTFVAELK			ALTSELANAR	ALTSELANAR			ALQFLEEVK	ALQFLEEVK			ASREEILAQAK	ASREEILAQAK			ARVEVER	ARVEVER			ALQASALK	ALQASALK			ANWYFLLAR	ANWYFLLAR			AIVWGMQTR	AIVWGMQTR			AITIAGIPQSIIEC(UniMod:4)VK	AITIAGIPQSIIECVK	C(UniMod:4)		ALPAVQQNNLDEDLIR	ALPAVQQNNLDEDLIR			ALAAFLK	ALAAFLK			AHGGYSVFAGVGER	AHGGYSVFAGVGER
ANWYFLLAR	ANWYFLLAR			ALTSFER	ALTSFER			ALQSPALGLR	ALQSPALGLR			ASSEGGTAAGAGLDSLHK	ASSEGGTAAGAGLDSLHK			ARVEVERDNLAEDIM(UniMod:35)R	ARVEVERDNLAEDIMR	M(UniMod:35)		ALQASALNAWR	ALQASALNAWR			APAMFNIR	APAMFNIR			AIWNVINWENVTER	AIWNVINWENVTER			AITIAGVPQSVTEC(UniMod:4)VK	AITIAGVPQSVTECVK	C(UniMod:4)		ALPDGPVTIVIR	ALPDGPVTIVIR			ALAAGGVGSIVR	ALAAGGVGSIVR			AHGQDLGTAGSC(UniMod:4)LR	AHGQDLGTAGSCLR	C(UniMod:4)
APAMFNIR	APAMFNIR			ALTSQLTDEELAQGR	ALTSQLTDEELAQGR			ALQSVGQIVGEVLK	ALQSVGQIVGEVLK			ASSIATTSYAQDQEAPR	ASSIATTSYAQDQEAPR			ASAGLLGAHAAAITAYALTLTK	ASAGLLGAHAAAITAYALTLTK			ALQDQLVLVAAK	ALQDQLVLVAAK			APAPASAPPGPSEELLR	APAPASAPPGPSEELLR			AKFEELNMDLFR	AKFEELNMDLFR			AITPPHPASQANIIFDITEGNLR	AITPPHPASQANIIFDITEGNLR			ALPFWNEEIVPQIK	ALPFWNEEIVPQIK			ALAAGGYDVEK	ALAAGGYDVEK			AHIAQLC(UniMod:4)EK	AHIAQLCEK	C(UniMod:4)
APAPASAPPGPSEELLR	APAPASAPPGPSEELLR			ALTTMGFR	ALTTMGFR			ALSNAANLQR	ALSNAANLQR			ASSLESGVPSR	ASSLESGVPSR			ASAGSYISALR	ASAGSYISALR			ALQEALVLSDR	ALQEALVLSDR			APDFVFYAPR	APDFVFYAPR			AKFESMAEEK	AKFESMAEEK			AITSAYYR	AITSAYYR			ALPGQLKPFETLLSQNQGGK	ALPGQLKPFETLLSQNQGGK			ALAEGGSILSR	ALAEGGSILSR			AHLGTALK	AHLGTALK
APDFVFYAPR	APDFVFYAPR			ALTVPELTQQMFDAK	ALTVPELTQQMFDAK			ALSPLEEWLR	ALSPLEEWLR			ASSLIEEAK	ASSLIEEAK			ASAHAITGPPTELITSEVTAR	ASAHAITGPPTELITSEVTAR			ALQELQAAQAR	ALQELQAAQAR			APEIMLNSK	APEIMLNSK			AKPALEDLR	AKPALEDLR			AIVAIENPADVSVISSR	AIVAIENPADVSVISSR			ALPLALVLHELGAGR	ALPLALVLHELGAGR			ALAELLGPYGMK	ALAELLGPYGMK			AHLVAVFNEYQR	AHLVAVFNEYQR
APEPHVEEDDDDELDSK	APEPHVEEDDDDELDSK			ALVADSHPESER	ALVADSHPESER			ALSRQEMQEVQSSR	ALSRQEMQEVQSSR			ASYVAPLTAQPATYR	ASYVAPLTAQPATYR			ASAPLPGLSAPGR	ASAPLPGLSAPGR			ALQFLEEVK	ALQFLEEVK			APEPHVEEDDDDELDSK	APEPHVEEDDDDELDSK			AKWEMPFDPQDTHQSR	AKWEMPFDPQDTHQSR			AIVIC(UniMod:4)PTDEDLK	AIVICPTDEDLK	C(UniMod:4)		ALPLIVGAQLIHADK	ALPLIVGAQLIHADK			ALAGC(UniMod:4)DFLTISPK	ALAGCDFLTISPK	C(UniMod:4)		AHNQDLGLAGSC(UniMod:4)LAR	AHNQDLGLAGSCLAR	C(UniMod:4)
APFDLFENR	APFDLFENR			ALVDILSEVSK	ALVDILSEVSK			ALSTDPAAPNLK	ALSTDPAAPNLK			ATADDELSFK	ATADDELSFK			ASAPNSHVPLSSAFFASWR	ASAPNSHVPLSSAFFASWR			ALQSPALGLR	ALQSPALGLR			APGIIPR	APGIIPR			ALAAAGYDVEK	ALAAAGYDVEK			AIVQLVNER	AIVQLVNER			ALQASALK	ALQASALK			ALALGALQNIR	ALALGALQNIR			AHSSMVGVNLPQK	AHSSMVGVNLPQK
APGFAQMLK	APGFAQMLK			ALVEVLGPYEPLLSR	ALVEVLGPYEPLLSR			ALTDM(UniMod:35)PQMR	ALTDMPQMR	M(UniMod:35)		ATAPQTQHVSPMR	ATAPQTQHVSPMR			ASENLRQEGVR	ASENLRQEGVR			ALQSVGQIVGEVLK	ALQSVGQIVGEVLK			APIIAVTR	APIIAVTR			ALAAFLK	ALAAFLK			AIWNVINWENVTER	AIWNVINWENVTER			ALQATVGNSYK	ALQATVGNSYK			ALAMGYKPK	ALAMGYKPK			AHVDALR	AHVDALR
APGIIPR	APGIIPR			ALVILAK	ALVILAK			ALTLGALTLPLAR	ALTLGALTLPLAR			ATAVMPDGQFK	ATAVMPDGQFK			ASGPPVSELITK	ASGPPVSELITK			ALSNVEGFER	ALSNVEGFER			APILIATDVASR	APILIATDVASR			ALAAGGVGSIVR	ALAAGGVGSIVR			AKFEELNMDLFR	AKFEELNMDLFR			ALQEALVLSDR	ALQEALVLSDR			ALANSLAC(UniMod:4)QGK	ALANSLACQGK	C(UniMod:4)		AHVVPC(UniMod:4)FDASK	AHVVPCFDASK	C(UniMod:4)
APIIAVTR	APIIAVTR			ALVQNDTLLQVK	ALVQNDTLLQVK			ALTLIAGSPLK	ALTLIAGSPLK			ATAVVDGAFK	ATAVVDGAFK			ASGVPDRFSGSGSGTDFTLK	ASGVPDRFSGSGSGTDFTLK			ALSPLEEWLR	ALSPLEEWLR			APIQWEER	APIQWEER			ALAAGGYDVEK	ALAAGGYDVEK			AKPALEDLR	AKPALEDLR			ALQPLEEGEDEEK	ALQPLEEGEDEEK			ALAPTWEQLALGLEHSETVK	ALAPTWEQLALGLEHSETVK			AHYGGFTVQNEANK	AHYGGFTVQNEANK
APILIATDVASR	APILIATDVASR			ALYEAGER	ALYEAGER			ALTQTGGPHVK	ALTQTGGPHVK			ATDAEADVASLNR	ATDAEADVASLNR			ASHLGLAR	ASHLGLAR			ALSTDPAAPNLK	ALSTDPAAPNLK			APIRPDIVNFVHTNLR	APIRPDIVNFVHTNLR			ALAEEVEQVHR	ALAEEVEQVHR			ALAAAGYDVEK	ALAAAGYDVEK			ALQSPALGLR	ALQSPALGLR			ALAQLSLSR	ALAQLSLSR			AIADTGANVVVTGGK	AIADTGANVVVTGGK
APIQWEER	APIQWEER			ALYETELADAR	ALYETELADAR			ALTSEIALLQSR	ALTSEIALLQSR			ATDFVVPGPGK	ATDFVVPGPGK			ASINMLR	ASINMLR			ALTDFFR	ALTDFFR			APLDIPVPDPVK	APLDIPVPDPVK			ALAEGGSILSR	ALAEGGSILSR			ALAAFLK	ALAAFLK			ALSNAANLQR	ALSNAANLQR			ALASIDSK	ALASIDSK			AIAELGIYPAVDPLDSTSR	AIAELGIYPAVDPLDSTSR
APIRPDIVNFVHTNLR	APIRPDIVNFVHTNLR			ALYETELADARR	ALYETELADARR			ALTSELANAR	ALTSELANAR			ATEHLSTLSEK	ATEHLSTLSEK			ASITPGTILIILTGR	ASITPGTILIILTGR			ALTDMPQM(UniMod:35)R	ALTDMPQMR	M(UniMod:35)		APLPDLYPFGTMR	APLPDLYPFGTMR			ALAEGVLLR	ALAEGVLLR			ALAAGGVGSIVR	ALAAGGVGSIVR			ALSPLEEWLR	ALSPLEEWLR			ALASLMTYK	ALASLMTYK			AIC(UniMod:4)DHVR	AICDHVR	C(UniMod:4)
APLDIPVPDPVK	APLDIPVPDPVK			ALYLQYTDETFR	ALYLQYTDETFR			ALTSELANARDESKK	ALTSELANARDESKK			ATGIPDRFSGSGSGTDFTLTISR	ATGIPDRFSGSGSGTDFTLTISR			ASLHGGEPTTIIR	ASLHGGEPTTIIR			ALTLGALTLPLAR	ALTLGALTLPLAR			APNHAVVTR	APNHAVVTR			ALAELLGPYGMK	ALAELLGPYGMK			ALAAGGYDVEK	ALAAGGYDVEK			ALSRQEMQEVQSSR	ALSRQEMQEVQSSR			ALAVGGLGSIIR	ALAVGGLGSIIR			AIEASNAYSR	AIEASNAYSR
APLPDLYPFGTMR	APLPDLYPFGTMR			ALYPVIPR	ALYPVIPR			ALTSFER	ALTSFER			ATGLHFR	ATGLHFR			ASLQYLLR	ASLQYLLR			ALTLIAGSPLK	ALTLIAGSPLK			APNHAVVTRK	APNHAVVTRK			ALAGC(UniMod:4)DFLTISPK	ALAGCDFLTISPK	C(UniMod:4)		ALAEGGSILSR	ALAEGGSILSR			ALSTDPAAPNLK	ALSTDPAAPNLK			ALC(UniMod:4)DRDVTVTAIGIGDM(UniMod:35)FHEK	ALCDRDVTVTAIGIGDMFHEK	C(UniMod:4),M(UniMod:35)		AIEAVAISPWK	AIEAVAISPWK
APLPLGHIKR	APLPLGHIKR			ALYTFEPR	ALYTFEPR			ALTSQLTDEELAQGR	ALTSQLTDEELAQGR			ATGPPVSELITK	ATGPPVSELITK			ASRDEIFATAK	ASRDEIFATAK			ALTQPLGLLR	ALTQPLGLLR			APNVVVTR	APNVVVTR			ALALGALQNIR	ALALGALQNIR			ALAEGVLLR	ALAEGVLLR			ALTDMPQM(UniMod:35)R	ALTDMPQMR	M(UniMod:35)		ALC(UniMod:4)SGSPAER	ALCSGSPAER	C(UniMod:4)		AIEDYINEFSVR	AIEDYINEFSVR
APNHAVVTR	APNHAVVTR			ALYYLQIHPQELR	ALYYLQIHPQELR			ALTTMGFR	ALTTMGFR			ATIAGGGVIPHIHK	ATIAGGGVIPHIHK			ASREEILAQAK	ASREEILAQAK			ALTQTGGPHVK	ALTQTGGPHVK			APQLVGQFIAR	APQLVGQFIAR			ALAMGYKPK	ALAMGYKPK			ALAELLGPYGMK	ALAELLGPYGMK			ALTLGALTLPLAR	ALTLGALTLPLAR			ALDDFVLGSAR	ALDDFVLGSAR			AIEINPDSAQPYK	AIEINPDSAQPYK
APNHAVVTRK	APNHAVVTRK			AM(UniMod:35)GIM(UniMod:35)NSFVNDIFER	AMGIMNSFVNDIFER	M(UniMod:35),M(UniMod:35)		ALTVPELTQQMFDAK	ALTVPELTQQMFDAK			ATIQGVLR	ATIQGVLR			ASSIIDELFQDR	ASSIIDELFQDR			ALTSEIALLQSR	ALTSEIALLQSR			APSWFDTGLSEMR	APSWFDTGLSEMR			ALANSLAC(UniMod:4)QGK	ALANSLACQGK	C(UniMod:4)		ALAGC(UniMod:4)DFLTISPK	ALAGCDFLTISPK	C(UniMod:4)		ALTLIAGSPLK	ALTLIAGSPLK			ALDDMISTLK	ALDDMISTLK			AIEMLGGELGSK	AIEMLGGELGSK
APNVVVTR	APNVVVTR			AMAAEAEASR	AMAAEAEASR			ALVADSHPESER	ALVADSHPESER			ATITGYR	ATITGYR			ASVDELFAEIVR	ASVDELFAEIVR			ALTSELANAR	ALTSELANAR			APTAQVESFR	APTAQVESFR			ALAPEYAK	ALAPEYAK			ALALGALQNIR	ALALGALQNIR			ALTQPLGLLR	ALTQPLGLLR			ALDDTAR	ALDDTAR			AIEPPPLDAVIEAEHTLR	AIEPPPLDAVIEAEHTLR
APSWFDTGLSEMR	APSWFDTGLSEMR			AMAVEDIISR	AMAVEDIISR			ALVATPGKK	ALVATPGKK			ATITSLWGK	ATITSLWGK			ASYSGVSLFSNPVQYWEIQPSTFR	ASYSGVSLFSNPVQYWEIQPSTFR			ALTSFER	ALTSFER			APTPGTASREP	APTPGTASREP			ALAPTWEQLALGLEHSETVK	ALAPTWEQLALGLEHSETVK			ALANSLAC(UniMod:4)QGK	ALANSLACQGK	C(UniMod:4)		ALTQTGGPHVK	ALTQTGGPHVK			ALDFIASK	ALDFIASK			AIFLADGNVFTTGFSR	AIFLADGNVFTTGFSR
APTAQVESFR	APTAQVESFR			AMAVLESLR	AMAVLESLR			ALVEVLGPYEPLLSR	ALVEVLGPYEPLLSR			ATLGPAVRPLPWQR	ATLGPAVRPLPWQR			ATAPQTQHVSPMR	ATAPQTQHVSPMR			ALTTMGFR	ALTTMGFR			APVPASELLASGVLSR	APVPASELLASGVLSR			ALAQLSLSR	ALAQLSLSR			ALAPEYAK	ALAPEYAK			ALTSEIALLQSR	ALTSEIALLQSR			ALDGAFTEENR	ALDGAFTEENR			AIFMIPTNPPPTFR	AIFMIPTNPPPTFR
APVPASELLASGVLSR	APVPASELLASGVLSR			AMDFNGILTIR	AMDFNGILTIR			ALVILAK	ALVILAK			ATLPSPDKLPGFK	ATLPSPDKLPGFK			ATAVMPDGQFK	ATAVMPDGQFK			ALTVPELTQQMFDAK	ALTVPELTQQMFDAK			APVPTGEVYFADSFDR	APVPTGEVYFADSFDR			ALASIDSK	ALASIDSK			ALAPTWEQLALGLEHSETVK	ALAPTWEQLALGLEHSETVK			ALTSELANAR	ALTSELANAR			ALDIAENEMPGLMR	ALDIAENEMPGLMR			AIGAVPLIQGEYMIPC(UniMod:4)EK	AIGAVPLIQGEYMIPCEK	C(UniMod:4)
APVPTGEVYFADSFDR	APVPTGEVYFADSFDR			AMDSDWFAENYMGR	AMDSDWFAENYMGR			ALVQNDTLLQVK	ALVQNDTLLQVK			ATMEAYSR	ATMEAYSR			ATAVVDGAFK	ATAVVDGAFK			ALTVPELTQQMFDAR	ALTVPELTQQMFDAR			APWIEQEGPEYWDR	APWIEQEGPEYWDR			ALASLMTYK	ALASLMTYK			ALAQLSLSR	ALAQLSLSR			ALTSELANARDESK	ALTSELANARDESK			ALDIPLVK	ALDIPLVK			AIGVKPPR	AIGVKPPR
APWIEQEGPEYWDR	APWIEQEGPEYWDR			AMDYDLLLR	AMDYDLLLR			ALWLPMGD	ALWLPMGD			ATQALVLAPTR	ATQALVLAPTR			ATDAEADVASLNR	ATDAEADVASLNR			ALVEEALAQR	ALVEEALAQR			AQAAAPASVPAQAPK	AQAAAPASVPAQAPK			ALAVGGLGSIIR	ALAVGGLGSIIR			ALASIDSK	ALASIDSK			ALTSQLTDEELAQGR	ALTSQLTDEELAQGR			ALDLLDK	ALDLLDK			AIGVLTSGGDAQGMNAAVR	AIGVLTSGGDAQGMNAAVR
AQAAAPASVPAQAPK	AQAAAPASVPAQAPK			AMEAVAAQGK	AMEAVAAQGK			ALYEAGER	ALYEAGER			ATVLLSMSK	ATVLLSMSK			ATDFVADR	ATDFVADR			ALVIAQALGMR	ALVIAQALGMR			AQC(UniMod:4)PIVER	AQCPIVER	C(UniMod:4)		ALC(UniMod:4)DRDVTVTAIGIGDM(UniMod:35)FHEK	ALCDRDVTVTAIGIGDMFHEK	C(UniMod:4),M(UniMod:35)		ALASLMTYK	ALASLMTYK			ALTTMGFR	ALTTMGFR			ALDTMNFDVIK	ALDTMNFDVIK			AIGYLNTGYQR	AIGYLNTGYQR
AQAEAQQPTFDALRDELR	AQAEAQQPTFDALRDELR			AMGNLQIDFADPSR	AMGNLQIDFADPSR			ALYETELADAR	ALYETELADAR			ATVLNYLPK	ATVLNYLPK			ATEHLSTLSEK	ATEHLSTLSEK			ALVILAK	ALVILAK			AQEAEQLLR	AQEAEQLLR			ALC(UniMod:4)SGSPAER	ALCSGSPAER	C(UniMod:4)		ALAVGGLGSIIR	ALAVGGLGSIIR			ALTVPELTQQMFDAK	ALTVPELTQQMFDAK			ALDVMVSTFHK	ALDVMVSTFHK			AIIIFVPVPQLK	AIIIFVPVPQLK
AQEAEQLLR	AQEAEQLLR			AMLDQLMGTSR	AMLDQLMGTSR			ALYETELADARR	ALYETELADARR			ATVMLYDDGNKR	ATVMLYDDGNKR			ATENDIANFFSPLNPIR	ATENDIANFFSPLNPIR			ALVQNDTLLQVK	ALVQNDTLLQVK			AQEASVLLR	AQEASVLLR			ALDDFVLGSAR	ALDDFVLGSAR			ALC(UniMod:4)DRDVTVTAIGIGDMFHEK	ALCDRDVTVTAIGIGDMFHEK	C(UniMod:4)		ALVADSHPESER	ALVADSHPESER			ALDYYMLR	ALDYYMLR			AILPC(UniMod:4)QDTPSVK	AILPCQDTPSVK	C(UniMod:4)
AQFEGIVTDLIR	AQFEGIVTDLIR			AMLENEK	AMLENEK			ALYLQYTDETFR	ALYLQYTDETFR			ATVNLLGEEK	ATVNLLGEEK			ATENDIYNFFSPLNPVR	ATENDIYNFFSPLNPVR			ALVSAQWVAEALR	ALVSAQWVAEALR			AQEGLRPGTLC(UniMod:4)TVAGWGR	AQEGLRPGTLCTVAGWGR	C(UniMod:4)		ALDDMISTLK	ALDDMISTLK			ALDDFVLGSAR	ALDDFVLGSAR			ALVAVLLSR	ALVAVLLSR			ALEEAMEQK	ALEEAMEQK			AINPINTFTK	AINPINTFTK
AQFEGIVTDLIRR	AQFEGIVTDLIRR			AMTGVEQWPYR	AMTGVEQWPYR			ALYTFEPR	ALYTFEPR			ATVTPSPVK	ATVTPSPVK			ATFMVGSYGPRPEEYEFLTPVEEAPK	ATFMVGSYGPRPEEYEFLTPVEEAPK			ALYEAGER	ALYEAGER			AQEKEFDR	AQEKEFDR			ALDDTAR	ALDDTAR			ALDEGDIALLK	ALDEGDIALLK			ALVDGPC(UniMod:4)TQVR	ALVDGPCTQVR	C(UniMod:4)		ALEGLQYPFAVTSYGK	ALEGLQYPFAVTSYGK			AINQGGLTSVAVR	AINQGGLTSVAVR
AQGIAQGAIR	AQGIAQGAIR			AMVLDLR	AMVLDLR			ALYYLQIHPQELR	ALYYLQIHPQELR			ATWSGAVLAGR	ATWSGAVLAGR			ATFQTPDFIVPLTDLR	ATFQTPDFIVPLTDLR			ALYETELADAR	ALYETELADAR			AQFEGIVTDLIR	AQFEGIVTDLIR			ALDFIASK	ALDFIASK			ALDFIASK	ALDFIASK			ALVLIAFAQYLQQC(UniMod:4)PFEDHVK	ALVLIAFAQYLQQCPFEDHVK	C(UniMod:4)		ALEHFTDLYDIKR	ALEHFTDLYDIKR			AIPDLTAPVAAVQAAVSNLVR	AIPDLTAPVAAVQAAVSNLVR
AQIHDLVLVGGSTR	AQIHDLVLVGGSTR			ANDDIIVNWVNR	ANDDIIVNWVNR			AM(UniMod:35)GIM(UniMod:35)NSFVNDIFER	AMGIMNSFVNDIFER	M(UniMod:35),M(UniMod:35)		AVAALLTIPEAEK	AVAALLTIPEAEK			ATFSSVPLAASISAVSLEVAQPGPSNRPR	ATFSSVPLAASISAVSLEVAQPGPSNRPR			ALYETELADARR	ALYETELADARR			AQFEGIVTDLIRR	AQFEGIVTDLIRR			ALDGAFTEENR	ALDGAFTEENR			ALDGAFTEENR	ALDGAFTEENR			ALVPMFVR	ALVPMFVR			ALELDPNLYR	ALELDPNLYR			AIPQLQGYLR	AIPQLQGYLR
AQIHGGILR	AQIHGGILR			ANINVENAFFTLAR	ANINVENAFFTLAR			AMAAEAEASR	AMAAEAEASR			AVAEQIPLLVQGVR	AVAEQIPLLVQGVR			ATGPPVSELITK	ATGPPVSELITK			ALYLQYTDETFR	ALYLQYTDETFR			AQGIAQGAIR	AQGIAQGAIR			ALDIAENEMPGLMR	ALDIAENEMPGLMR			ALDIAENEMPGLMR	ALDIAENEMPGLMR			ALVQNDTLLQVK	ALVQNDTLLQVK			ALELDSNLYR	ALELDSNLYR			AIQLTYNPDESSK	AIQLTYNPDESSK
AQITGYR	AQITGYR			ANLEIMTK	ANLEIMTK			AMAVEDIISR	AMAVEDIISR			AVAIDLPGLGHSK	AVAIDLPGLGHSK			ATIAGGGVIPHIHK	ATIAGGGVIPHIHK			ALYTFEPR	ALYTFEPR			AQHEDQVEQYKK	AQHEDQVEQYKK			ALDIPLVK	ALDIPLVK			ALDLFSDNAPPPELLEIINEDIAKR	ALDLFSDNAPPPELLEIINEDIAKR			ALWEDEGVR	ALWEDEGVR			ALELENDR	ALELENDR			AIQLTYNPDESSKPNMIDAATLK	AIQLTYNPDESSKPNMIDAATLK
AQLFALTGVQPAR	AQLFALTGVQPAR			ANLGVFSVFAPR	ANLGVFSVFAPR			AMAVLESLR	AMAVLESLR			AVANQTSATFLR	AVANQTSATFLR			ATITGYR	ATITGYR			AM(UniMod:35)GIM(UniMod:35)NSFVNDIFER	AMGIMNSFVNDIFER	M(UniMod:35),M(UniMod:35)		AQIHDLVLVGGSTR	AQIHDLVLVGGSTR			ALDLLDK	ALDLLDK			ALDLLDK	ALDLLDK			ALYEAGER	ALYEAGER			ALELEQER	ALELEQER			AIRHPQYNQR	AIRHPQYNQR
AQLGGPEAAK	AQLGGPEAAK			ANLPQSFQVDTSK	ANLPQSFQVDTSK			AMDFNGILTIR	AMDFNGILTIR			AVAQALEVIPR	AVAQALEVIPR			ATITSLWGK	ATITSLWGK			AMAAEAEASR	AMAAEAEASR			AQIHGGILR	AQIHGGILR			ALDTMNFDVIK	ALDTMNFDVIK			ALDVMVSTFHK	ALDVMVSTFHK			ALYETELADAR	ALYETELADAR			ALELEQERK	ALELEQERK			AITGASLADIMAK	AITGASLADIMAK
AQLLELPYAR	AQLLELPYAR			ANLQIDQINTDLNLER	ANLQIDQINTDLNLER			AMDSDWFAENYMGR	AMDSDWFAENYMGR			AVAYQMWQNLAK	AVAYQMWQNLAK			ATLPSPDKLPGFK	ATLPSPDKLPGFK			AMADELSEK	AMADELSEK			AQITGYR	AQITGYR			ALDVGSGSGILTAC(UniMod:4)FAR	ALDVGSGSGILTACFAR	C(UniMod:4)		ALDVSASDDEIAR	ALDVSASDDEIAR			ALYETELADARR	ALYETELADARR			ALELTGLK	ALELTGLK			AITIAGIPQSIIEC(UniMod:4)VK	AITIAGIPQSIIECVK	C(UniMod:4)
AQLLGLIQR	AQLLGLIQR			ANLSLLR	ANLSLLR			AMDYDLLLR	AMDYDLLLR			AVDIPGLEAATPYR	AVDIPGLEAATPYR			ATLYVTAIEDR	ATLYVTAIEDR			AMADPEVQQIMSDPAMR	AMADPEVQQIMSDPAMR			AQLFALTGVQPAR	AQLFALTGVQPAR			ALDVMVSTFHK	ALDVMVSTFHK			ALDYYMLR	ALDYYMLR			ALYLQYTDETFR	ALYLQYTDETFR			ALENDPDC(UniMod:4)R	ALENDPDCR	C(UniMod:4)		AITIAGVPQSVTEC(UniMod:4)VK	AITIAGVPQSVTECVK	C(UniMod:4)
AQLVDMK	AQLVDMK			ANPFGGASHAK	ANPFGGASHAK			AMEAVAAQGK	AMEAVAAQGK			AVDIPHMDIEALK	AVDIPHMDIEALK			ATMEAYSR	ATMEAYSR			AMAELAA	AMAELAA			AQLGGPEAAK	AQLGGPEAAK			ALDYYMLR	ALDYYMLR			ALEALVAK	ALEALVAK			ALYTFEPR	ALYTFEPR			ALEQFATVVEAK	ALEQFATVVEAK			AITIANQTNC(UniMod:4)PLYITK	AITIANQTNCPLYITK	C(UniMod:4)
AQLVDMKR	AQLVDMKR			ANPGAWILR	ANPGAWILR			AMGNLQIDFADPSR	AMGNLQIDFADPSR			AVDSLVPIGR	AVDSLVPIGR			ATMELYQISQR	ATMELYQISQR			AMAVEDIISR	AMAVEDIISR			AQLLELPYAR	AQLLELPYAR			ALEALVAK	ALEALVAK			ALEAVFGK	ALEAVFGK			AM(UniMod:35)GIM(UniMod:35)NSFVNDIFER	AMGIMNSFVNDIFER	M(UniMod:35),M(UniMod:35)		ALEQQVEEMK	ALEQQVEEMK			AITPPHPASQANIIFDITEGNLR	AITPPHPASQANIIFDITEGNLR
AQMVQEDLEK	AQMVQEDLEK			ANPQVGVAFPHIK	ANPQVGVAFPHIK			AMLDQLMGTSR	AMLDQLMGTSR			AVEVLPK	AVEVLPK			ATQALVLAPTR	ATQALVLAPTR			AMAVLESLR	AMAVLESLR			AQLLGLIQR	AQLLGLIQR			ALEEAMEQK	ALEEAMEQK			ALEDLAQELEK	ALEDLAQELEK			AMAAEAEASR	AMAAEAEASR			ALESGDVNTVWK	ALESGDVNTVWK			AITSAYYR	AITSAYYR
AQPVQVAEGSEPDGFWEALGGK	AQPVQVAEGSEPDGFWEALGGK			ANRPFLVFIR	ANRPFLVFIR			AMLENEK	AMLENEK			AVFDETYPDPVR	AVFDETYPDPVR			ATQQAEQLSNELATER	ATQQAEQLSNELATER			AMDFNGILTIR	AMDFNGILTIR			AQLVDMK	AQLVDMK			ALEGLQYPFAVTSYGK	ALEGLQYPFAVTSYGK			ALEFVAR	ALEFVAR			AMADALLER	AMADALLER			ALESPERPFLAILGGAK	ALESPERPFLAILGGAK			AIVAIENPADVSVISSR	AIVAIENPADVSVISSR
AQQELEEQTR	AQQELEEQTR			ANTFVAELK	ANTFVAELK			AMTGVEQWPYR	AMTGVEQWPYR			AVFVPDIYSR	AVFVPDIYSR			ATSFLLALEPELEAR	ATSFLLALEPELEAR			AMDSDWFAENYMGR	AMDSDWFAENYMGR			AQLVDMKR	AQLVDMKR			ALEHFTDLYDIKR	ALEHFTDLYDIKR			ALEGLQYPFAVTSYGK	ALEGLQYPFAVTSYGK			AMADELSEK	AMADELSEK			ALESSIAPIVIFASNR	ALESSIAPIVIFASNR			AIVIC(UniMod:4)PTDEDLK	AIVICPTDEDLK	C(UniMod:4)
AQQELEEQTRR	AQQELEEQTRR			ANWYFLLAR	ANWYFLLAR			AMVLDLR	AMVLDLR			AVFVSEGK	AVFVSEGK			ATTLSNAVSSLASTGLSLTK	ATTLSNAVSSLASTGLSLTK			AMDYDLLLR	AMDYDLLLR			AQMDLSGR	AQMDLSGR			ALEIIPR	ALEIIPR			ALEIIPR	ALEIIPR			AMADPEVQQIMSDPAMR	AMADPEVQQIMSDPAMR			ALEWLAR	ALEWLAR			AIVQLVNER	AIVQLVNER
AQQEQELAADAFK	AQQEQELAADAFK			ANYWWLR	ANYWWLR			ANDDIIVNWVNR	ANDDIIVNWVNR			AVGFGGDFDGVPR	AVGFGGDFDGVPR			ATVLNYLPK	ATVLNYLPK			AMEAVAAQGK	AMEAVAAQGK			AQMVQEDLEK	AQMVQEDLEK			ALELDPNLYR	ALELDPNLYR			ALELDPNLYR	ALELDPNLYR			AMAELAA	AMAELAA			ALFEEVPELLTEAEKK	ALFEEVPELLTEAEKK			AIVQQWLEYR	AIVQQWLEYR
AQQVSQGLDVLTAK	AQQVSQGLDVLTAK			APAMFNIR	APAMFNIR			ANDTTFGLAAGVFTR	ANDTTFGLAAGVFTR			AVGLAGTFR	AVGLAGTFR			ATVTPSPVK	ATVTPSPVK			AMGNLQIDFADPSR	AMGNLQIDFADPSR			AQNTWGC(UniMod:4)GNSLR	AQNTWGCGNSLR	C(UniMod:4)		ALELDSNLYR	ALELDSNLYR			ALELDSNLYR	ALELDSNLYR			AMAVLESLR	AMAVLESLR			ALFQDIK	ALFQDIK			AIWNVINWENVTER	AIWNVINWENVTER
AQVARPGGDTIFGK	AQVARPGGDTIFGK			APAPASAPPGPSEELLR	APAPASAPPGPSEELLR			ANINVENAFFTLAR	ANINVENAFFTLAR			AVGRLEAVSHTSDMHR	AVGRLEAVSHTSDMHR			ATVVYQGER	ATVVYQGER			AMLDQLMGTSR	AMLDQLMGTSR			AQPSVSLGAAYR	AQPSVSLGAAYR			ALELENDR	ALELENDR			ALELEQER	ALELEQER			AMDFNGILTIR	AMDFNGILTIR			ALFVSEEEK	ALFVSEEEK			AKFEELNMDLFR	AKFEELNMDLFR
AQVEQELTTLR	AQVEQELTTLR			APASEEEFQFLR	APASEEEFQFLR			ANLEIMTK	ANLEIMTK			AVIDLNNR	AVIDLNNR			ATWSGAVLAGR	ATWSGAVLAGR			AMLENEK	AMLENEK			AQQELEEQTRR	AQQELEEQTRR			ALELEQER	ALELEQER			ALELEQERK	ALELEQERK			AMDYDLLLR	AMDYDLLLR			ALGDLISATK	ALGDLISATK			AKPALEDLR	AKPALEDLR
AQVIYTR	AQVIYTR			APDFVFYAPR	APDFVFYAPR			ANLGVFSVFAPR	ANLGVFSVFAPR			AVLAESYER	AVLAESYER			AVAEQIPLLVQGVR	AVAEQIPLLVQGVR			AMTGVEQWPYR	AMTGVEQWPYR			AQQEQELAADAFK	AQQEQELAADAFK			ALELEQERK	ALELEQERK			ALELTGLK	ALELTGLK			AMEAVAAQGK	AMEAVAAQGK			ALGQNPTNAEVLK	ALGQNPTNAEVLK			AKPYEGSILEADC(UniMod:4)DILIPAASEK	AKPYEGSILEADCDILIPAASEK	C(UniMod:4)
AQVLGAVK	AQVLGAVK			APEPHVEEDDDDELDSK	APEPHVEEDDDDELDSK			ANLPQSFQVDTSK	ANLPQSFQVDTSK			AVLDVFEEGTEASAATAVK	AVLDVFEEGTEASAATAVK			AVAIDLPGLGHSK	AVAIDLPGLGHSK			AMVLDLR	AMVLDLR			AQVARPGGDTIFGK	AQVARPGGDTIFGK			ALELTGLK	ALELTGLK			ALENDPDC(UniMod:4)R	ALENDPDCR	C(UniMod:4)		AMGNLQIDFADPSR	AMGNLQIDFADPSR			ALGSAIEYTIENVFESAPNPR	ALGSAIEYTIENVFESAPNPR			AKWDAWNELK	AKWDAWNELK
AQYETIAAK	AQYETIAAK			APGIIPR	APGIIPR			ANLQIDQINTDLNLER	ANLQIDQINTDLNLER			AVLEQEETAAASR	AVLEQEETAAASR			AVAQALEVIPR	AVAQALEVIPR			ANDDIIVNWVNR	ANDDIIVNWVNR			AQVEQELTTLR	AQVEQELTTLR			ALENDPDC(UniMod:4)R	ALENDPDCR	C(UniMod:4)		ALEQQVEEMK	ALEQQVEEMK			AMLDQLMGTSR	AMLDQLMGTSR			ALIAAQYSGAQVR	ALIAAQYSGAQVR			ALAAAGYDVEK	ALAAAGYDVEK
AREDIFMETLK	AREDIFMETLK			APGLGAFR	APGLGAFR			ANLSLLR	ANLSLLR			AVLGEVK	AVLGEVK			AVAYQMWQNLAK	AVAYQMWQNLAK			ANINVENAFFTLAR	ANINVENAFFTLAR			AQVIYTR	AQVIYTR			ALEQFATVVEAK	ALEQFATVVEAK			ALESGDVNTVWK	ALESGDVNTVWK			AMLENEK	AMLENEK			ALIAGGGAPEIELALR	ALIAGGGAPEIELALR			ALAAFLK	ALAAFLK
AREEGIR	AREEGIR			APIIAVTR	APIIAVTR			ANPALYVLR	ANPALYVLR			AVLHVALR	AVLHVALR			AVDEAADALLK	AVDEAADALLK			ANLPQSFQVDTSK	ANLPQSFQVDTSK			AQVLGAVK	AQVLGAVK			ALEQQVEEMK	ALEQQVEEMK			ALESPERPFLAILGGAK	ALESPERPFLAILGGAK			AMLSANIR	AMLSANIR			ALIDSVIPK	ALIDSVIPK			ALAAGGVGSIVR	ALAAGGVGSIVR
AREQAEAEVASLNR	AREQAEAEVASLNR			APILIATDVASR	APILIATDVASR			ANPFGGASHAK	ANPFGGASHAK			AVLLGPPGAGK	AVLLGPPGAGK			AVDSLVPIGR	AVDSLVPIGR			ANLQIDQINTDLNLER	ANLQIDQINTDLNLER			AREEGIR	AREEGIR			ALESGDVNTVWK	ALESGDVNTVWK			ALESSIAPIVIFASNR	ALESSIAPIVIFASNR			AMSIPMWVDNVQC(UniMod:4)PK	AMSIPMWVDNVQCPK	C(UniMod:4)		ALIEILATR	ALIEILATR			ALAAGGYDVEK	ALAAGGYDVEK
AREQEELLAPADGTVELVR	AREQEELLAPADGTVELVR			APIQWEER	APIQWEER			ANPGAWILR	ANPGAWILR			AVLNPTPIK	AVLNPTPIK			AVELAANTK	AVELAANTK			ANLSLLR	ANLSLLR			ARFEELC(UniMod:4)SDLFR	ARFEELCSDLFR	C(UniMod:4)		ALESPERPFLAILGGAK	ALESPERPFLAILGGAK			ALEWLAR	ALEWLAR			AMTGVEQWPYR	AMTGVEQWPYR			ALIEVLQPLIAEHQAR	ALIEVLQPLIAEHQAR			ALAEGGSILSR	ALAEGGSILSR
ARFEELNADLFR	ARFEELNADLFR			APIRPDIVNFVHTNLR	APIRPDIVNFVHTNLR			ANPQVGVAFPHIK	ANPQVGVAFPHIK			AVLQEFGR	AVLQEFGR			AVFDETYPDPVR	AVFDETYPDPVR			ANPALYVLR	ANPALYVLR			ARFEELNADLFR	ARFEELNADLFR			ALESSIAPIVIFASNR	ALESSIAPIVIFASNR			ALFQDIK	ALFQDIK			AMVLDLR	AMVLDLR			ALILVGLER	ALILVGLER			ALAEGVLLR	ALAEGVLLR
ARLEAEERER	ARLEAEERER			APLDIPVPDPVK	APLDIPVPDPVK			ANRPFLVFIR	ANRPFLVFIR			AVLTIDEK	AVLTIDEK			AVFVPDIYSR	AVFVPDIYSR			ANPFGGASHAK	ANPFGGASHAK			ARVEVER	ARVEVER			ALEWLAR	ALEWLAR			ALFVSEEEK	ALFVSEEEK			ANAQAAALYK	ANAQAAALYK			ALLANALTSALR	ALLANALTSALR			ALAELLGPYGMK	ALAELLGPYGMK
ARPEYMLPVHFYGR	ARPEYMLPVHFYGR			APLPDLYPFGTMR	APLPDLYPFGTMR			ANTFVAELK	ANTFVAELK			AVLVDLEPGTM(UniMod:35)DSVR	AVLVDLEPGTMDSVR	M(UniMod:35)		AVFVSEGK	AVFVSEGK			ANPGAWILR	ANPGAWILR			ARVEVERDNLAEDIM(UniMod:35)R	ARVEVERDNLAEDIMR	M(UniMod:35)		ALFEEVPELLTEAEKK	ALFEEVPELLTEAEKK			ALGDLISATK	ALGDLISATK			ANDDIIVNWVNR	ANDDIIVNWVNR			ALLEVLGR	ALLEVLGR			ALAGC(UniMod:4)DFLTISPK	ALAGCDFLTISPK	C(UniMod:4)
ARVDVERDNLLDDLQR	ARVDVERDNLLDDLQR			APNHAVVTR	APNHAVVTR			ANWYFLLAR	ANWYFLLAR			AVLYNYR	AVLYNYR			AVGFGGDFDGVPR	AVGFGGDFDGVPR			ANPTVTLFPPSSEELQANK	ANPTVTLFPPSSEELQANK			ASAGLLGAHAAAITAYALTLTK	ASAGLLGAHAAAITAYALTLTK			ALFQDIK	ALFQDIK			ALGQNPTNAEVLK	ALGQNPTNAEVLK			ANINVENAFFTLAR	ANINVENAFFTLAR			ALLEVVQSGGK	ALLEVVQSGGK			ALALGALQNIR	ALALGALQNIR
ARVEVER	ARVEVER			APNVVVTR	APNVVVTR			ANYWWLR	ANYWWLR			AVM(UniMod:35)DDFAAFVEK	AVMDDFAAFVEK	M(UniMod:35)		AVGHPFVIQLGR	AVGHPFVIQLGR			ANRPFLVFIR	ANRPFLVFIR			ASAGSYISALR	ASAGSYISALR			ALFVSEEEK	ALFVSEEEK			ALGSAIEYTIENVFESAPNPR	ALGSAIEYTIENVFESAPNPR			ANLEIMTK	ANLEIMTK			ALLFIPR	ALLFIPR			ALANSLAC(UniMod:4)QGK	ALANSLACQGK	C(UniMod:4)
ARVEVERDNLAEDIMR	ARVEVERDNLAEDIMR			APQLVGQFIAR	APQLVGQFIAR			APAMFNIR	APAMFNIR			AVNTQALSGAGILR	AVNTQALSGAGILR			AVGLAGTFR	AVGLAGTFR			ANTFVAELK	ANTFVAELK			ASAHAITGPPTELITSEVTAR	ASAHAITGPPTELITSEVTAR			ALGALAAALR	ALGALAAALR			ALGTEVIQLFPEK	ALGTEVIQLFPEK			ANLPQSFQVDTSK	ANLPQSFQVDTSK			ALLFVPR	ALLFVPR			ALAPEYAK	ALAPEYAK
ASAGLLGAHAAAITAYALTLTK	ASAGLLGAHAAAITAYALTLTK			APSHVPFLLIGGGTAAFAAAR	APSHVPFLLIGGGTAAFAAAR			APAPASAPPGPSEELLR	APAPASAPPGPSEELLR			AVNYFSK	AVNYFSK			AVGRLEAVSHTSDMHR	AVGRLEAVSHTSDMHR			ANWYFLLAR	ANWYFLLAR			ASANMDLMR	ASANMDLMR			ALGDLISATK	ALGDLISATK			ALGVLAQLIWSR	ALGVLAQLIWSR			ANLQIDQINTDLNLER	ANLQIDQINTDLNLER			ALLGYADNQC(UniMod:4)K	ALLGYADNQCK	C(UniMod:4)		ALAPTWEQLALGLEHSETVK	ALAPTWEQLALGLEHSETVK
ASAGSYISALR	ASAGSYISALR			APSTWLTAYVVK	APSTWLTAYVVK			APASEEEFQFLR	APASEEEFQFLR			AVPEGFVIPR	AVPEGFVIPR			AVISPGFDVFAK	AVISPGFDVFAK			ANYWWLR	ANYWWLR			ASAPLPGLSAPGR	ASAPLPGLSAPGR			ALGQNPTNAEVLK	ALGQNPTNAEVLK			ALHSVLQAVPLNELR	ALHSVLQAVPLNELR			ANLSLLR	ANLSLLR			ALLLDALR	ALLLDALR			ALAQLSLSR	ALAQLSLSR
ASAHAITGPPTELITSEVTAR	ASAHAITGPPTELITSEVTAR			APSWFDTGLSEMR	APSWFDTGLSEMR			APDFVFYAPR	APDFVFYAPR			AVPPNNSNAAEDDLPTVELQGVVPR	AVPPNNSNAAEDDLPTVELQGVVPR			AVLLAGPPGTGK	AVLLAGPPGTGK			APAMFNIR	APAMFNIR			ASC(UniMod:4)LYGQLPK	ASCLYGQLPK	C(UniMod:4)		ALGSAIEYTIENVFESAPNPR	ALGSAIEYTIENVFESAPNPR			ALIAAQYSGAQVR	ALIAAQYSGAQVR			ANPALYVLR	ANPALYVLR			ALLNVVDNAR	ALLNVVDNAR			ALASIDSK	ALASIDSK
ASANMDLMR	ASANMDLMR			APTAQVESFR	APTAQVESFR			APEPHVEEDDDDELDSK	APEPHVEEDDDDELDSK			AVPSWFVR	AVPSWFVR			AVLLDLEPR	AVLLDLEPR			APAPASAPPGPSEELLR	APAPASAPPGPSEELLR			ASENLRQEGVR	ASENLRQEGVR			ALGVLAQLIWSR	ALGVLAQLIWSR			ALIAGGGAPEIELALR	ALIAGGGAPEIELALR			ANPFGGASHAK	ANPFGGASHAK			ALLQEMPLTALLR	ALLQEMPLTALLR			ALAVGGLGSIIR	ALAVGGLGSIIR
ASAPLPGLSAPGR	ASAPLPGLSAPGR			APVDFGYVGIDSILEQMR	APVDFGYVGIDSILEQMR			APGIIPR	APGIIPR			AVSPLPYLR	AVSPLPYLR			AVLLGPPGAGK	AVLLGPPGAGK			APASEEEFQFLR	APASEEEFQFLR			ASFIKNLQGISSFR	ASFIKNLQGISSFR			ALIAAQYSGAQVR	ALIAAQYSGAQVR			ALIEILATR	ALIEILATR			ANPQVGVAFPHIK	ANPQVGVAFPHIK			ALLQSSASR	ALLQSSASR			ALC(UniMod:4)DRDVTVTAIGIGDM(UniMod:35)FHEK	ALCDRDVTVTAIGIGDMFHEK	C(UniMod:4),M(UniMod:35)
ASENLRQEGVR	ASENLRQEGVR			APVILGSPDDVLEFLK	APVILGSPDDVLEFLK			APGLGAFR	APGLGAFR			AVTELGRPDAEYWNSQK	AVTELGRPDAEYWNSQK			AVLQEFGR	AVLQEFGR			APDFVFYAPR	APDFVFYAPR			ASGAPSAGPEPAPR	ASGAPSAGPEPAPR			ALIAGGGAPEIELALR	ALIAGGGAPEIELALR			ALIEMEK	ALIEMEK			ANRPFLVFIR	ANRPFLVFIR			ALLSAPWYLNR	ALLSAPWYLNR			ALC(UniMod:4)SGSPAER	ALCSGSPAER	C(UniMod:4)
ASGPPVSELITK	ASGPPVSELITK			APVPASELLASGVLSR	APVPASELLASGVLSR			APGLGLVLER	APGLGLVLER			AVTEQGAELSNEER	AVTEQGAELSNEER			AVLTIDEK	AVLTIDEK			APGIIPR	APGIIPR			ASGPPVSELITK	ASGPPVSELITK			ALIDSVIPK	ALIDSVIPK			ALIEVLQPLIAEHQAR	ALIEVLQPLIAEHQAR			ANSILFC(UniMod:4)GR	ANSILFCGR	C(UniMod:4)		ALLSDMVR	ALLSDMVR			ALDDFVLGSAR	ALDDFVLGSAR
ASGVPDRFSGSGSGTDFTLK	ASGVPDRFSGSGSGTDFTLK			APVPTGEVYFADSFDR	APVPTGEVYFADSFDR			APIIAVTR	APIIAVTR			AVTEQGHELSNEER	AVTEQGHELSNEER			AVLVDLEPGTM(UniMod:35)DSVR	AVLVDLEPGTMDSVR	M(UniMod:35)		APIIAVTR	APIIAVTR			ASGVPDRFSGSGSGTDFTLK	ASGVPDRFSGSGSGTDFTLK			ALIEILATR	ALIEILATR			ALILVGLER	ALILVGLER			ANTFVAELK	ANTFVAELK			ALLTPVAIAAGR	ALLTPVAIAAGR			ALDDTAR	ALDDTAR
ASHLGLAR	ASHLGLAR			APWELLELR	APWELLELR			APILIATDVASR	APILIATDVASR			AVTKYTSSK	AVTKYTSSK			AVLYNYR	AVLYNYR			APILIATDVASR	APILIATDVASR			ASHLGLAR	ASHLGLAR			ALIEVLQPLIAEHQAR	ALIEVLQPLIAEHQAR			ALINSPEGAVGR	ALINSPEGAVGR			ANWYFLLAR	ANWYFLLAR			ALLVEPVINSYLLAER	ALLVEPVINSYLLAER			ALDEGDIALLK	ALDEGDIALLK
ASHTAPQVLFSHR	ASHTAPQVLFSHR			APWIEQEGPEYWDR	APWIEQEGPEYWDR			APIQWEER	APIQWEER			AVVGVVAGGGR	AVVGVVAGGGR			AVMDDFAAFVEK	AVMDDFAAFVEK			APIQWEER	APIQWEER			ASIHEAWTDGK	ASIHEAWTDGK			ALILVGLER	ALILVGLER			ALLANALTSALR	ALLANALTSALR			APAMFNIR	APAMFNIR			ALLVTASQC(UniMod:4)QQPAENK	ALLVTASQCQQPAENK	C(UniMod:4)		ALDFIASK	ALDFIASK
ASIHEAWTDGK	ASIHEAWTDGK			AQAAAPASVPAQAPK	AQAAAPASVPAQAPK			APIRPDIVNFVHTNLR	APIRPDIVNFVHTNLR			AVVIVDDRGR	AVVIVDDRGR			AVNTQALSGAGILR	AVNTQALSGAGILR			APIRPDIVNFVHTNLR	APIRPDIVNFVHTNLR			ASINMLR	ASINMLR			ALLANALTSALR	ALLANALTSALR			ALLAYAFALAGNQDK	ALLAYAFALAGNQDK			APAPASAPPGPSEELLR	APAPASAPPGPSEELLR			ALMDEVVK	ALMDEVVK			ALDGAFTEENR	ALDGAFTEENR
ASINMLR	ASINMLR			AQAEAQQPTFDALRDELR	AQAEAQQPTFDALRDELR			APLDIPVPDPVK	APLDIPVPDPVK			AVVIVDDRGRPSGK	AVVIVDDRGRPSGK			AVPEGFVIPR	AVPEGFVIPR			APLDIPVPDPVK	APLDIPVPDPVK			ASIPFSVVGSNQLIEAK	ASIPFSVVGSNQLIEAK			ALLAYAFALAGNQDK	ALLAYAFALAGNQDK			ALLEVLGR	ALLEVLGR			APASEEEFQFLR	APASEEEFQFLR			ALNLGYALDYAQR	ALNLGYALDYAQR			ALDIAENEMPGLMR	ALDIAENEMPGLMR
ASIPFSVVGSNQLIEAK	ASIPFSVVGSNQLIEAK			AQAELVGTADEATR	AQAELVGTADEATR			APLPDLYPFGTMR	APLPDLYPFGTMR			AVVLAANHFGR	AVVLAANHFGR			AVPLALALISVSNPR	AVPLALALISVSNPR			APLPDLYPFGTMR	APLPDLYPFGTMR			ASITALEAK	ASITALEAK			ALLELVPWR	ALLELVPWR			ALLEVVQSGGK	ALLEVVQSGGK			APDFVFYAPR	APDFVFYAPR			ALNSIIDVYHK	ALNSIIDVYHK			ALDIPLVK	ALDIPLVK
ASITALEAK	ASITALEAK			AQEAEQLLR	AQEAEQLLR			APLPLGHIKR	APLPLGHIKR			AWEEYYK	AWEEYYK			AVPPNNSNAAEDDLPTVELQGVVPR	AVPPNNSNAAEDDLPTVELQGVVPR			APNHAVVTR	APNHAVVTR			ASITPGTILIILTGR	ASITPGTILIILTGR			ALLEVLGR	ALLEVLGR			ALLFIPR	ALLFIPR			APEINLPGPMSLIDNTK	APEINLPGPMSLIDNTK			ALPAPIEK	ALPAPIEK			ALDLLDK	ALDLLDK
ASLHGGEPTTIIR	ASLHGGEPTTIIR			AQEILSQLPIK	AQEILSQLPIK			APLVLKD	APLVLKD			AWGPGLEGGVVGK	AWGPGLEGGVVGK			AVQQPDGLAVLGIFLK	AVQQPDGLAVLGIFLK			APNVVVTR	APNVVVTR			ASREEILAQAK	ASREEILAQAK			ALLEVVQSGGK	ALLEVVQSGGK			ALLFVPR	ALLFVPR			APFDLFENR	APFDLFENR			ALPAVQQNNLDEDLIR	ALPAVQQNNLDEDLIR			ALDTMNFDVIK	ALDTMNFDVIK
ASLQYLLR	ASLQYLLR			AQFEGIVTDLIR	AQFEGIVTDLIR			APMAAQGMVETR	APMAAQGMVETR			AWGPGLHGGIVGR	AWGPGLHGGIVGR			AVSDWIDEQEK	AVSDWIDEQEK			APQLVGQFIAR	APQLVGQFIAR			ASSEGGTAAGAGLDSLHK	ASSEGGTAAGAGLDSLHK			ALLFIPR	ALLFIPR			ALLNVVDNAR	ALLNVVDNAR			APGAAAPSSGPGPC(UniMod:4)AAAR	APGAAAPSSGPGPCAAAR	C(UniMod:4)		ALPDGPVTIVIR	ALPDGPVTIVIR			ALDVMVSTFHK	ALDVMVSTFHK
ASMHPVTAMLVGK	ASMHPVTAMLVGK			AQGIAQGAIR	AQGIAQGAIR			APNHAVVTR	APNHAVVTR			AYADFYR	AYADFYR			AVSILPLLGHGVPR	AVSILPLLGHGVPR			APSHVPFLLIGGGTAAFAAAR	APSHVPFLLIGGGTAAFAAAR			ASSFLGEK	ASSFLGEK			ALLFVPR	ALLFVPR			ALLQEMPLTALLR	ALLQEMPLTALLR			APGFAQMLK	APGFAQMLK			ALPFWNEEIVPQIK	ALPFWNEEIVPQIK			ALDVSASDDEIAR	ALDVSASDDEIAR
ASRDEIFATAK	ASRDEIFATAK			AQIHDLVLVGGSTR	AQIHDLVLVGGSTR			APNHAVVTRK	APNHAVVTRK			AYALAFAER	AYALAFAER			AVSNQIVR	AVSNQIVR			APSTWLTAYVVK	APSTWLTAYVVK			ASSIIDELFQDR	ASSIIDELFQDR			ALLGYADNQC(UniMod:4)K	ALLGYADNQCK	C(UniMod:4)		ALLSAPWYLNR	ALLSAPWYLNR			APGIIPR	APGIIPR			ALPGQLKPFETLLSQNQGGK	ALPGQLKPFETLLSQNQGGK			ALDYYMLR	ALDYYMLR
ASREEILAQAK	ASREEILAQAK			AQIHGGILR	AQIHGGILR			APNVVVTR	APNVVVTR			AYEFAER	AYEFAER			AVSPLPYLR	AVSPLPYLR			APSVALPVAQVPTDPGHFSVLLDVK	APSVALPVAQVPTDPGHFSVLLDVK			ASSLESGVPSR	ASSLESGVPSR			ALLLDALR	ALLLDALR			ALLSDMVR	ALLSDMVR			APIIAVTR	APIIAVTR			ALPLALVLHELGAGR	ALPLALVLHELGAGR			ALEALVAK	ALEALVAK
ASSIIDELFQDR	ASSIIDELFQDR			AQITGYR	AQITGYR			APQLVGQFIAR	APQLVGQFIAR			AYGDRIER	AYGDRIER			AVSSAIAQLLGEVAQGNENYAGIAAR	AVSSAIAQLLGEVAQGNENYAGIAAR			APSWFDTGLSEMR	APSWFDTGLSEMR			ASTKGPSVFPLAPSSK	ASTKGPSVFPLAPSSK			ALLNVVDNAR	ALLNVVDNAR			ALLTPVAIAAGR	ALLTPVAIAAGR			APILIATDVASR	APILIATDVASR			ALPLIVGAQLIHADK	ALPLIVGAQLIHADK			ALEAVFGK	ALEAVFGK
ASSLESGVPSR	ASSLESGVPSR			AQLADSFHLQQFFR	AQLADSFHLQQFFR			APSHVPFLLIGGGTAAFAAAR	APSHVPFLLIGGGTAAFAAAR			AYGPGIEPTGNMVK	AYGPGIEPTGNMVK			AVTEQGAELSNEER	AVTEQGAELSNEER			APTAQVESFR	APTAQVESFR			ASTPGAAAQIQEVK	ASTPGAAAQIQEVK			ALLPHVLC(UniMod:4)K	ALLPHVLCK	C(UniMod:4)		ALLVEPVINSYLLAER	ALLVEPVINSYLLAER			APIQWEER	APIQWEER			ALQAAYGASAPSVTSAALR	ALQAAYGASAPSVTSAALR			ALEFVAR	ALEFVAR
ASVDELFAEIVR	ASVDELFAEIVR			AQLFALTGVQPAR	AQLFALTGVQPAR			APSWFDTGLSEMR	APSWFDTGLSEMR			AYILNLVK	AYILNLVK			AVTEQGHELSNEER	AVTEQGHELSNEER			APVPASELLASGVLSR	APVPASELLASGVLSR			ASTPNGYDNGIIWATWK	ASTPNGYDNGIIWATWK			ALLQEMPLTALLR	ALLQEMPLTALLR			ALLVTASQC(UniMod:4)QQPAENK	ALLVTASQCQQPAENK	C(UniMod:4)		APIRPDIVNFVHTNLR	APIRPDIVNFVHTNLR			ALQASALK	ALQASALK			ALEGLQYPFAVTSYGK	ALEGLQYPFAVTSYGK
ASYAQQPAESR	ASYAQQPAESR			AQLGGPEAAK	AQLGGPEAAK			APTAQVESFR	APTAQVESFR			AYLQQLR	AYLQQLR			AVTKYTSSK	AVTKYTSSK			APVPTGEVYFADSFDR	APVPTGEVYFADSFDR			ASVDELFAEIVR	ASVDELFAEIVR			ALLQSSASR	ALLQSSASR			ALMDEVVK	ALMDEVVK			APLDIPVPDPVK	APLDIPVPDPVK			ALQASALNAWR	ALQASALNAWR			ALEHFTDLYDIKR	ALEHFTDLYDIKR
ATAPQTQHVSPMR	ATAPQTQHVSPMR			AQLLELPYAR	AQLLELPYAR			APVDFGYVGIDSILEQMR	APVDFGYVGIDSILEQMR			AYSLFSYNTQGR	AYSLFSYNTQGR			AVTQALNR	AVTQALNR			APWIEQEGPEYWDR	APWIEQEGPEYWDR			ASYAQQPAESR	ASYAQQPAESR			ALLSAPWYLNR	ALLSAPWYLNR			ALNLGYALDYAQR	ALNLGYALDYAQR			APLEVAQEH	APLEVAQEH			ALQATVGNSYK	ALQATVGNSYK			ALELDPNLYR	ALELDPNLYR
ATATQLLQHPFVR	ATATQLLQHPFVR			AQLLGLIQR	AQLLGLIQR			APVILGSPDDVLEFLK	APVILGSPDDVLEFLK			AYTNFDAER	AYTNFDAER			AVVFLEPQWYR	AVVFLEPQWYR			AQAAAPASVPAQAPK	AQAAAPASVPAQAPK			ASYLDC(UniMod:4)IR	ASYLDCIR	C(UniMod:4)		ALLSDMVR	ALLSDMVR			ALNSIIDVYHK	ALNSIIDVYHK			APLPDLYPFGTMR	APLPDLYPFGTMR			ALQDLGLR	ALQDLGLR			ALELDSNLYR	ALELDSNLYR
ATAVMPDGQFK	ATAVMPDGQFK			AQLMADFQAGR	AQLMADFQAGR			APVPASELLASGVLSR	APVPASELLASGVLSR			AYVPIAQVK	AYVPIAQVK			AVVGVVAGGGR	AVVGVVAGGGR			AQAEAQQPTFDALRDELR	AQAEAQQPTFDALRDELR			ASYSGVSLFSNPVQYWEIQPSTFR	ASYSGVSLFSNPVQYWEIQPSTFR			ALLTPVAIAAGR	ALLTPVAIAAGR			ALPAPIEK	ALPAPIEK			APLVC(UniMod:4)LPVFVSR	APLVCLPVFVSR	C(UniMod:4)		ALQEALVLSDR	ALQEALVLSDR			ALELENDRLLLK	ALELENDRLLLK
ATAVVDGAFK	ATAVVDGAFK			AQLVDMK	AQLVDMK			APVPTGEVYFADSFDR	APVPTGEVYFADSFDR			AYVSTLMGVPGR	AYVSTLMGVPGR			AVVIVDDRGR	AVVIVDDRGR			AQAELVGTADEATR	AQAELVGTADEATR			ATAPQTQHVSPMR	ATAPQTQHVSPMR			ALLVEPVINSYLLAER	ALLVEPVINSYLLAER			ALPAVQQNNLDEDLIR	ALPAVQQNNLDEDLIR			APLVLKD	APLVLKD			ALQELQAAQAR	ALQELQAAQAR			ALELEQER	ALELEQER
ATDAEADVASLNR	ATDAEADVASLNR			AQLVDMKR	AQLVDMKR			APWELLELR	APWELLELR			AYYHLLEQVAPK	AYYHLLEQVAPK			AVVIVDDRGRPSGK	AVVIVDDRGRPSGK			AQALVTDLGTAELAR	AQALVTDLGTAELAR			ATAVMPDGQFK	ATAVMPDGQFK			ALLVTASQC(UniMod:4)QQPAENK	ALLVTASQCQQPAENK	C(UniMod:4)		ALPFWNEEIVPQIK	ALPFWNEEIVPQIK			APMAAQGMVETR	APMAAQGMVETR			ALQFLEEVK	ALQFLEEVK			ALELEQERK	ALELEQERK
ATDAEADVASLNRR	ATDAEADVASLNRR			AQMDLSGR	AQMDLSGR			APWIEQEGPEYWDR	APWIEQEGPEYWDR			CLVQVAFR	CLVQVAFR			AVVQVFEGTSGIDAK	AVVQVFEGTSGIDAK			AQEAEQLLR	AQEAEQLLR			ATAVVDGAFK	ATAVVDGAFK			ALMDEVVK	ALMDEVVK			ALPGQLKPFETLLSQNQGGK	ALPGQLKPFETLLSQNQGGK			APNHAVVTR	APNHAVVTR			ALQSPALGLR	ALQSPALGLR			ALELTGLK	ALELTGLK
ATEHLSTLSEK	ATEHLSTLSEK			AQMVQEDLEK	AQMVQEDLEK			AQAAAPASVPAQAPK	AQAAAPASVPAQAPK			DAALATALGDKK	DAALATALGDKK			AVVYSNTIQSIMAIVK	AVVYSNTIQSIMAIVK			AQEILSQLPIK	AQEILSQLPIK			ATDAEADVASLNRR	ATDAEADVASLNRR			ALNLGYALDYAQR	ALNLGYALDYAQR			ALPLALVLHELGAGR	ALPLALVLHELGAGR			APNHAVVTRK	APNHAVVTRK			ALQSVGQIVGEVLK	ALQSVGQIVGEVLK			ALENDPDC(UniMod:4)R	ALENDPDCR	C(UniMod:4)
ATENDIANFFSPLNPIR	ATENDIANFFSPLNPIR			AQQELEEQTR	AQQELEEQTR			AQAEAQQPTFDALRDELR	AQAEAQQPTFDALRDELR			DADPILISLR	DADPILISLR			AWDDFFPGSDR	AWDDFFPGSDR			AQFEGIVTDLIR	AQFEGIVTDLIR			ATDFVADR	ATDFVADR			ALNSIIDVYHK	ALNSIIDVYHK			ALPLIVGAQLIHADK	ALPLIVGAQLIHADK			APNVVVTR	APNVVVTR			ALSEALTELGYK	ALSEALTELGYK			ALEQQVEEMK	ALEQQVEEMK
ATENDIYNFFSPLNPVR	ATENDIYNFFSPLNPVR			AQQELEEQTRR	AQQELEEQTRR			AQAELVGTADEATR	AQAELVGTADEATR			DAFADAVQR	DAFADAVQR			AWGPGLEGGVVGK	AWGPGLEGGVVGK			AQGIAQGAIR	AQGIAQGAIR			ATEDFNK	ATEDFNK			ALPAPIEK	ALPAPIEK			ALQASALK	ALQASALK			APQLVGQFIAR	APQLVGQFIAR			ALSPLEEWLR	ALSPLEEWLR			ALESDMAPVLIMATNR	ALESDMAPVLIMATNR
ATFMVGSYGPRPEEYEFLTPVEEAPK	ATFMVGSYGPRPEEYEFLTPVEEAPK			AQQEQELAADAFK	AQQEQELAADAFK			AQEAEQLLR	AQEAEQLLR			DAFVAIVQSVK	DAFVAIVQSVK			AWRDPDEPVLLEEPVVLALAEK	AWRDPDEPVLLEEPVVLALAEK			AQIHDLVLVGGSTR	AQIHDLVLVGGSTR			ATEHLSTLSEK	ATEHLSTLSEK			ALPAVQQNNLDEDLIR	ALPAVQQNNLDEDLIR			ALQATVGNSYK	ALQATVGNSYK			APSWFDTGLSEMR	APSWFDTGLSEMR			ALSRQEMQEVQSSR	ALSRQEMQEVQSSR			ALESGDVNTVWK	ALESGDVNTVWK
ATFQTPDFIVPLTDLR	ATFQTPDFIVPLTDLR			AQQVSQGLDVLTAK	AQQVSQGLDVLTAK			AQEILSQLPIK	AQEILSQLPIK			DAGEGGLSLAIEGPSK	DAGEGGLSLAIEGPSK			AYALAFAER	AYALAFAER			AQIHGGILR	AQIHGGILR			ATENDIANFFSPLNPIR	ATENDIANFFSPLNPIR			ALPDGPVTIVIR	ALPDGPVTIVIR			ALQDLGLR	ALQDLGLR			APTAQVESFR	APTAQVESFR			ALSTDPAAPNLK	ALSTDPAAPNLK			ALESPERPFLAILGGAK	ALESPERPFLAILGGAK
ATGIPDRFSGSGSGTDFTLTISR	ATGIPDRFSGSGSGTDFTLTISR			AQVEQELTTLR	AQVEQELTTLR			AQFEGIVTDLIR	AQFEGIVTDLIR			DAGEGLLAVQITDPEGKPK	DAGEGLLAVQITDPEGKPK			AYGPGIEPTGNMVK	AYGPGIEPTGNMVK			AQITGYR	AQITGYR			ATENDIYNFFSPLNPVR	ATENDIYNFFSPLNPVR			ALPFWNEEIVPQIK	ALPFWNEEIVPQIK			ALQDQLVLVAAK	ALQDQLVLVAAK			APTPGTASREP	APTPGTASREP			ALTDFFR	ALTDFFR			ALESSIAPIVIFASNR	ALESSIAPIVIFASNR
ATGPPVSELITK	ATGPPVSELITK			AQVIYTR	AQVIYTR			AQFEGIVTDLIRR	AQFEGIVTDLIRR			DAGHPLYPFNDPY	DAGHPLYPFNDPY			AYGQALAK	AYGQALAK			AQLFALTGVQPAR	AQLFALTGVQPAR			ATFMVGSYGPRPEEYEFLTPVEEAPK	ATFMVGSYGPRPEEYEFLTPVEEAPK			ALPGQLKPFETLLSQNQGGK	ALPGQLKPFETLLSQNQGGK			ALQEALVLSDR	ALQEALVLSDR			APVPASELLASGVLSR	APVPASELLASGVLSR			ALTDMPQM(UniMod:35)R	ALTDMPQMR	M(UniMod:35)		ALEWLAR	ALEWLAR
ATIAGGGVIPHIHK	ATIAGGGVIPHIHK			AQVLGAVK	AQVLGAVK			AQGIAQGAIR	AQGIAQGAIR			DAGMQLQGYR	DAGMQLQGYR			AYIDSFR	AYIDSFR			AQLGGPEAAK	AQLGGPEAAK			ATFQTPDFIVPLTDLR	ATFQTPDFIVPLTDLR			ALPLALVLHELGAGR	ALPLALVLHELGAGR			ALQELQAAQAR	ALQELQAAQAR			APVPGTPDSLSSGSSR	APVPGTPDSLSSGSSR			ALTLGALTLPLAR	ALTLGALTLPLAR			ALFQDIK	ALFQDIK
ATITGYR	ATITGYR			AQVSLLIR	AQVSLLIR			AQIHDLVLVGGSTR	AQIHDLVLVGGSTR			DAGPLLISLK	DAGPLLISLK			AYLPVNESFGFTADLR	AYLPVNESFGFTADLR			AQLLELPYAR	AQLLELPYAR			ATGIPDRFSGSGSGTDFTLTISR	ATGIPDRFSGSGSGTDFTLTISR			ALPLIVGAQLIHADK	ALPLIVGAQLIHADK			ALQFLEEVK	ALQFLEEVK			APVPTGEVYFADSFDR	APVPTGEVYFADSFDR			ALTLIAGSPLK	ALTLIAGSPLK			ALFVSEEEK	ALFVSEEEK
ATITSLWGK	ATITSLWGK			AQYETIAAK	AQYETIAAK			AQIHGGILR	AQIHGGILR			DAGQISGLNVLR	DAGQISGLNVLR			AYLQQLR	AYLQQLR			AQLLGLIQR	AQLLGLIQR			ATGPPVSELITK	ATGPPVSELITK			ALPPRER	ALPPRER			ALQPLEEGEDEEK	ALQPLEEGEDEEK			APWIEQEGPEYWDR	APWIEQEGPEYWDR			ALTQPLGLLR	ALTQPLGLLR			ALGDLISATK	ALGDLISATK
ATLGPAVRPLPWQR	ATLGPAVRPLPWQR			ARDDLITDLLNEAK	ARDDLITDLLNEAK			AQITGYR	AQITGYR			DAGTIAGLNVLR	DAGTIAGLNVLR			AYPDVAALSDGYWVVSNR	AYPDVAALSDGYWVVSNR			AQLMADFQAGR	AQLMADFQAGR			ATIAGGGVIPHIHK	ATIAGGGVIPHIHK			ALPTTYEK	ALPTTYEK			ALQSPALGLR	ALQSPALGLR			AQAAAPASVPAQAPK	AQAAAPASVPAQAPK			ALTQTGGPHVK	ALTQTGGPHVK			ALGFPLERPK	ALGFPLERPK
ATLPSPDKLPGFK	ATLPSPDKLPGFK			AREEGIR	AREEGIR			AQLADSFHLQQFFR	AQLADSFHLQQFFR			DAGTIAGLNVMR	DAGTIAGLNVMR			AYSLFSYNTQGR	AYSLFSYNTQGR			AQLVDMK	AQLVDMK			ATITGYR	ATITGYR			ALQAAYGASAPSVTSAALR	ALQAAYGASAPSVTSAALR			ALSNAANLQR	ALSNAANLQR			AQC(UniMod:4)PIVER	AQCPIVER	C(UniMod:4)		ALTSEIALLQSR	ALTSEIALLQSR			ALGQNPTNAEVLK	ALGQNPTNAEVLK
ATMEAYSR	ATMEAYSR			AREQEELLAPADGTVELVR	AREQEELLAPADGTVELVR			AQLFALTGVQPAR	AQLFALTGVQPAR			DAISGIGTDEK	DAISGIGTDEK			AYTNFDAER	AYTNFDAER			AQMDLSGR	AQMDLSGR			ATITSLWGK	ATITSLWGK			ALQASALK	ALQASALK			ALSNVEGFER	ALSNVEGFER			AQEAEQLLR	AQEAEQLLR			ALTSELANAR	ALTSELANAR			ALGSAIEYTIENVFESAPNPR	ALGSAIEYTIENVFESAPNPR
ATQALVLAPTR	ATQALVLAPTR			ARFEELNADLFR	ARFEELNADLFR			AQLGGPEAAK	AQLGGPEAAK			DALSSVQESQVAQQAR	DALSSVQESQVAQQAR			AYVPIAQVK	AYVPIAQVK			AQMVQEDLEK	AQMVQEDLEK			ATLGPAVRPLPWQR	ATLGPAVRPLPWQR			ALQASALNAWR	ALQASALNAWR			ALSPLEEWLR	ALSPLEEWLR			AQEGLRPGTLC(UniMod:4)TVAGWGR	AQEGLRPGTLCTVAGWGR	C(UniMod:4)		ALTSELANARDESK	ALTSELANARDESK			ALGTEVIQLFPEK	ALGTEVIQLFPEK
ATQQAEQLSNELATER	ATQQAEQLSNELATER			ARPEYMLPVHFYGR	ARPEYMLPVHFYGR			AQLLELPYAR	AQLLELPYAR			DALVSQPTR	DALVSQPTR			AYVSTLMGVPGR	AYVSTLMGVPGR			AQPVQVAEGSEPDGFWEALGGK	AQPVQVAEGSEPDGFWEALGGK			ATLPSPDKLPGFK	ATLPSPDKLPGFK			ALQATVGNSYK	ALQATVGNSYK			ALSQLAEVEEK	ALSQLAEVEEK			AQFEGIVTDLIR	AQFEGIVTDLIR			ALTVPELTQQMFDAK	ALTVPELTQQMFDAK			ALHSVLQAVPLNELR	ALHSVLQAVPLNELR
ATSFLLALEPELEAR	ATSFLLALEPELEAR			ARQEELYSELQAR	ARQEELYSELQAR			AQLLGLIQR	AQLLGLIQR			DANLYISGLPR	DANLYISGLPR			AYVVLGQFLVLK	AYVVLGQFLVLK			AQQELEEQTR	AQQELEEQTR			ATMEAYSR	ATMEAYSR			ALQDLGLR	ALQDLGLR			ALSRQEMQEVQSSR	ALSRQEMQEVQSSR			AQFEGIVTDLIRR	AQFEGIVTDLIRR			ALVADSHPESER	ALVADSHPESER			ALIAAQYSGAQVR	ALIAAQYSGAQVR
ATTLSNAVSSLASTGLSLTK	ATTLSNAVSSLASTGLSLTK			ARVDVERDNLLDDLQR	ARVDVERDNLLDDLQR			AQLVDMK	AQLVDMK			DAQELYAAGENR	DAQELYAAGENR			AYYHLLEQVAPK	AYYHLLEQVAPK			AQQELEEQTRR	AQQELEEQTRR			ATQALVLAPTR	ATQALVLAPTR			ALQEALVLSDR	ALQEALVLSDR			ALSTDPAAPNLK	ALSTDPAAPNLK			AQHEDQVEQYKK	AQHEDQVEQYKK			ALVATPGKK	ALVATPGKK			ALIAGGGAPEIELALR	ALIAGGGAPEIELALR
ATVLNYLPK	ATVLNYLPK			ARVEVER	ARVEVER			AQLVDMKR	AQLVDMKR			DASGVTFTWTPSSGK	DASGVTFTWTPSSGK			AYYHLLEQVAPKGDEEGVPAVVIDMSGLR	AYYHLLEQVAPKGDEEGVPAVVIDMSGLR			AQQEQELAADAFK	AQQEQELAADAFK			ATSFLLALEPELEAR	ATSFLLALEPELEAR			ALQELQAAQAR	ALQELQAAQAR			ALTC(UniMod:4)EPGYALK	ALTCEPGYALK	C(UniMod:4)		AQIHDLVLVGGSTR	AQIHDLVLVGGSTR			ALVEEALAQR	ALVEEALAQR			ALIEILATR	ALIEILATR
ATVTPSPVK	ATVTPSPVK			ARVEVERDNLAEDIM(UniMod:35)R	ARVEVERDNLAEDIMR	M(UniMod:35)		AQMDLSGR	AQMDLSGR			DATNVGDEGGFAPNILENK	DATNVGDEGGFAPNILENK			DAADLLSPLALLR	DAADLLSPLALLR			AQQVSQGLDVLTAK	AQQVSQGLDVLTAK			ATSLGSNTYNR	ATSLGSNTYNR			ALQFLEEVK	ALQFLEEVK			ALTDM(UniMod:35)PQMR	ALTDMPQMR	M(UniMod:35)		AQIHGGILR	AQIHGGILR			ALVHERDEAAYGELR	ALVHERDEAAYGELR			ALIEMEK	ALIEMEK
ATWSGAVLAGR	ATWSGAVLAGR			ASAGLLGAHAAAITAYALTLTK	ASAGLLGAHAAAITAYALTLTK			AQMVQEDLEK	AQMVQEDLEK			DAVEDLESVGK	DAVEDLESVGK			DAAGIAMEAIAFAR	DAAGIAMEAIAFAR			AQVEQELTTLR	AQVEQELTTLR			ATSSSSGSLSATGR	ATSSSSGSLSATGR			ALQSPALGLR	ALQSPALGLR			ALTLGALTLPLAR	ALTLGALTLPLAR			AQIWDTAGQER	AQIWDTAGQER			ALVILAK	ALVILAK			ALIEVLQPLIAEHQAR	ALIEVLQPLIAEHQAR
AVAALLTIPEAEK	AVAALLTIPEAEK			ASAGSYISALR	ASAGSYISALR			AQPSVSLGAAYR	AQPSVSLGAAYR			DAVTYTEHAK	DAVTYTEHAK			DAALATALGDKK	DAALATALGDKK			AQVIYTR	AQVIYTR			ATTLSNAVSSLASTGLSLTK	ATTLSNAVSSLASTGLSLTK			ALQSVGQIVGEVLK	ALQSVGQIVGEVLK			ALTLIAGSPLK	ALTLIAGSPLK			AQLFALTGVQPAR	AQLFALTGVQPAR			ALVLIAFAQYLQQC(UniMod:4)PFEDHVK	ALVLIAFAQYLQQCPFEDHVK	C(UniMod:4)		ALILVGLER	ALILVGLER
AVAEQIPLLVQGVR	AVAEQIPLLVQGVR			ASAHAITGPPTELITSEVTAR	ASAHAITGPPTELITSEVTAR			AQPVQVAEGSEPDGFWEALGGK	AQPVQVAEGSEPDGFWEALGGK			DAVTYTEHAKR	DAVTYTEHAKR			DADPILISLR	DADPILISLR			AQVLGAVK	AQVLGAVK			ATVIVMVTR	ATVIVMVTR			ALSEALTELGYK	ALSEALTELGYK			ALTQPLGLLR	ALTQPLGLLR			AQLGGPEAAK	AQLGGPEAAK			ALVPMFVR	ALVPMFVR			ALINSPEGAVGR	ALINSPEGAVGR
AVAIDLPGLGHSK	AVAIDLPGLGHSK			ASANMDLMR	ASANMDLMR			AQQELEEQTR	AQQELEEQTR			DAWEIPR	DAWEIPR			DAEEAISQTIDTIVDM(UniMod:35)IK	DAEEAISQTIDTIVDMIK	M(UniMod:35)		AQVSLLIR	AQVSLLIR			ATVTPSPVK	ATVTPSPVK			ALSPLEEWLR	ALSPLEEWLR			ALTQTGGPHVK	ALTQTGGPHVK			AQLLELPYAR	AQLLELPYAR			ALVQNDTLLQVK	ALVQNDTLLQVK			ALIVEPSR	ALIVEPSR
AVAQALEVIPR	AVAQALEVIPR			ASAPLPGLSAPGR	ASAPLPGLSAPGR			AQQELEEQTRR	AQQELEEQTRR			DAYERDLEADIIGDTSGHFQK	DAYERDLEADIIGDTSGHFQK			DAEGILEDLQSYR	DAEGILEDLQSYR			AQYETIAAK	AQYETIAAK			ATVVYQGER	ATVVYQGER			ALSRQEMQEVQSSR	ALSRQEMQEVQSSR			ALTSEIALLQSR	ALTSEIALLQSR			AQLLGLIQR	AQLLGLIQR			ALYEAGER	ALYEAGER			ALLANALTSALR	ALLANALTSALR
AVAVSGLDPAR	AVAVSGLDPAR			ASAPNSHVPLSSAFFASWR	ASAPNSHVPLSSAFFASWR			AQQEQELAADAFK	AQQEQELAADAFK			DDDPLNAR	DDDPLNAR			DAFVAIVQSVK	DAFVAIVQSVK			ARDDLITDLLNEAK	ARDDLITDLLNEAK			ATWSGAVLAGR	ATWSGAVLAGR			ALSTDPAAPNLK	ALSTDPAAPNLK			ALTSELANAR	ALTSELANAR			AQLMADFQAGR	AQLMADFQAGR			ALYETELADAR	ALYETELADAR			ALLAYAFALAGNQDK	ALLAYAFALAGNQDK
AVAYQMWQNLAK	AVAYQMWQNLAK			ASENLRQEGVR	ASENLRQEGVR			AQVEQELTTLR	AQVEQELTTLR			DDEVQVVR	DDEVQVVR			DAGEGGLSLAIEGPSK	DAGEGGLSLAIEGPSK			AREEGIR	AREEGIR			AVAAEAQDTATR	AVAAEAQDTATR			ALTDFFR	ALTDFFR			ALTSELANARDESK	ALTSELANARDESK			AQLVDMK	AQLVDMK			ALYETELADARR	ALYETELADARR			ALLEVLGR	ALLEVLGR
AVDIPGLEAATPYR	AVDIPGLEAATPYR			ASFIKNLQGISSFR	ASFIKNLQGISSFR			AQVIYTR	AQVIYTR			DDNPNLPR	DDNPNLPR			DAGEGLLAVQITDPEGKPK	DAGEGLLAVQITDPEGKPK			AREQEELLAPADGTVELVR	AREQEELLAPADGTVELVR			AVAALLTIPEAEK	AVAALLTIPEAEK			ALTDMPQM(UniMod:35)R	ALTDMPQMR	M(UniMod:35)		ALTSELANARDESKK	ALTSELANARDESKK			AQLVDMKR	AQLVDMKR			ALYLQYTDETFR	ALYLQYTDETFR			ALLEVVQSGGK	ALLEVVQSGGK
AVDIPHMDIEALK	AVDIPHMDIEALK			ASGNYATVISHNPETK	ASGNYATVISHNPETK			AQVLGAVK	AQVLGAVK			DDPSKPVHLTAFLGYK	DDPSKPVHLTAFLGYK			DAGHPLYPFNDPY	DAGHPLYPFNDPY			ARFEELNADLFR	ARFEELNADLFR			AVAEQIPLLVQGVR	AVAEQIPLLVQGVR			ALTGHLEEVVLALLK	ALTGHLEEVVLALLK			ALTSFER	ALTSFER			AQMDLSGR	AQMDLSGR			ALYTFEPR	ALYTFEPR			ALLFIPR	ALLFIPR
AVDSLVPIGR	AVDSLVPIGR			ASGPGLNTTGVPASLPVEFTIDAK	ASGPGLNTTGVPASLPVEFTIDAK			AQVSLLIR	AQVSLLIR			DEILPTTPISEQK	DEILPTTPISEQK			DAGPLLISLK	DAGPLLISLK			ARPEYMLPVHFYGR	ARPEYMLPVHFYGR			AVAIDLPGLGHSK	AVAIDLPGLGHSK			ALTLGALTLPLAR	ALTLGALTLPLAR			ALTSQLTDEELAQGR	ALTSQLTDEELAQGR			AQMVQEDLEK	AQMVQEDLEK			AM(UniMod:35)DFNGILTIR	AMDFNGILTIR	M(UniMod:35)		ALLFVPR	ALLFVPR
AVEVLPK	AVEVLPK			ASGPPVSELITK	ASGPPVSELITK			ARDDLITDLLNEAK	ARDDLITDLLNEAK			DELVKFEPGQSYAGVVQYSHSQMQEHVSLR	DELVKFEPGQSYAGVVQYSHSQMQEHVSLR			DAGQISGLNVLR	DAGQISGLNVLR			ARQEELYSELQAR	ARQEELYSELQAR			AVAQALEVIPR	AVAQALEVIPR			ALTLIAGSPLK	ALTLIAGSPLK			ALTTMGFR	ALTTMGFR			AQNTWGC(UniMod:4)GNSLR	AQNTWGCGNSLR	C(UniMod:4)		AM(UniMod:35)GIM(UniMod:35)NSFVNDIFER	AMGIMNSFVNDIFER	M(UniMod:35),M(UniMod:35)		ALLLDALR	ALLLDALR
AVFDETYPDPVR	AVFDETYPDPVR			ASGVPDRFSGSGSGTDFTLK	ASGVPDRFSGSGSGTDFTLK			AREEGIR	AREEGIR			DEVIEAVR	DEVIEAVR			DAGTIAGLNVMR	DAGTIAGLNVMR			ARVDVERDNLLDDLQR	ARVDVERDNLLDDLQR			AVAYQMWQNLAK	AVAYQMWQNLAK			ALTQPLGLLR	ALTQPLGLLR			ALTVPELTQQMFDAK	ALTVPELTQQMFDAK			AQQELEEQTR	AQQELEEQTR			AMAAEAEASR	AMAAEAEASR			ALLNVVDNAR	ALLNVVDNAR
AVFVPDIYSR	AVFVPDIYSR			ASHLGLAR	ASHLGLAR			AREQEELLAPADGTVELVR	AREQEELLAPADGTVELVR			DEVQNAVQR	DEVQNAVQR			DAGVIAGLNVLR	DAGVIAGLNVLR			ARVEVER	ARVEVER			AVDFAER	AVDFAER			ALTQTGGPHVK	ALTQTGGPHVK			ALVADSHPESER	ALVADSHPESER			AQQELEEQTRR	AQQELEEQTRR			AMADELSEK	AMADELSEK			ALLQEMPLTALLR	ALLQEMPLTALLR
AVGFGGDFDGVPR	AVGFGGDFDGVPR			ASHTAPQVLFSHR	ASHTAPQVLFSHR			ARFEELNADLFR	ARFEELNADLFR			DFADIPNLR	DFADIPNLR			DAIILIFANK	DAIILIFANK			ARVEVERDNLAEDIM(UniMod:35)R	ARVEVERDNLAEDIMR	M(UniMod:35)		AVDIPGLEAATPYR	AVDIPGLEAATPYR			ALTSEIALLQSR	ALTSEIALLQSR			ALVATPGKK	ALVATPGKK			AQQEQELAADAFK	AQQEQELAADAFK			AMADPEVQQIMSDPAMR	AMADPEVQQIMSDPAMR			ALLSAPWYLNR	ALLSAPWYLNR
AVGHPFVIQLGR	AVGHPFVIQLGR			ASIHEAWTDGK	ASIHEAWTDGK			ARPEYMLPVHFYGR	ARPEYMLPVHFYGR			DFEQPLAISR	DFEQPLAISR			DALVSQPTR	DALVSQPTR			ASAGLLGAHAAAITAYALTLTK	ASAGLLGAHAAAITAYALTLTK			AVDIPHMDIEALK	AVDIPHMDIEALK			ALTSELANAR	ALTSELANAR			ALVDGPC(UniMod:4)TQVR	ALVDGPCTQVR	C(UniMod:4)		AQVARPGGDTIFGK	AQVARPGGDTIFGK			AMAVEDIISR	AMAVEDIISR			ALLSDMVR	ALLSDMVR
AVGLAGTFR	AVGLAGTFR			ASIPFSVVGSNQLIEAK	ASIPFSVVGSNQLIEAK			ARQEELYSELQAR	ARQEELYSELQAR			DFFLANASR	DFFLANASR			DANLYISGLPR	DANLYISGLPR			ASAGSYISALR	ASAGSYISALR			AVDSLVPIGR	AVDSLVPIGR			ALTSELANARDESK	ALTSELANARDESK			ALVILAK	ALVILAK			AQVEQELTTLR	AQVEQELTTLR			AMDSDWFAENYMGR	AMDSDWFAENYMGR			ALLTPVAIAAGR	ALLTPVAIAAGR
AVGRLEAVSHTSDMHR	AVGRLEAVSHTSDMHR			ASITALEAK	ASITALEAK			ARVEVER	ARVEVER			DFLLTAR	DFLLTAR			DAQELYAAGENR	DAQELYAAGENR			ASAHAITGPPTELITSEVTAR	ASAHAITGPPTELITSEVTAR			AVELAANTK	AVELAANTK			ALTSFER	ALTSFER			ALVLIAFAQYLQQC(UniMod:4)PFEDHVK	ALVLIAFAQYLQQCPFEDHVK	C(UniMod:4)		AQVLGAVK	AQVLGAVK			AMDYDLLLR	AMDYDLLLR			ALLVEPVINSYLLAER	ALLVEPVINSYLLAER
AVIDLNNR	AVIDLNNR			ASITPGTILIILTGR	ASITPGTILIILTGR			ARVEVERDNLAEDIM(UniMod:35)R	ARVEVERDNLAEDIMR	M(UniMod:35)		DFMIQGGDFTR	DFMIQGGDFTR			DAQGLVLFDVTGQVR	DAQGLVLFDVTGQVR			ASANMDLMR	ASANMDLMR			AVFVPDIYSR	AVFVPDIYSR			ALTVPELTQQMFDAK	ALTVPELTQQMFDAK			ALVQNDTLLQVK	ALVQNDTLLQVK			AQVSLLIR	AQVSLLIR			AMEAVAAQGK	AMEAVAAQGK			ALLVTASQC(UniMod:4)QQPAENK	ALLVTASQCQQPAENK	C(UniMod:4)
AVLDVFEEGTEASAATAVK	AVLDVFEEGTEASAATAVK			ASLHGGEPTTIIR	ASLHGGEPTTIIR			ASAGLLGAHAAAITAYALTLTK	ASAGLLGAHAAAITAYALTLTK			DFTATDLSEFAAK	DFTATDLSEFAAK			DASGVTFTWTPSSGK	DASGVTFTWTPSSGK			ASAPLPGLSAPGR	ASAPLPGLSAPGR			AVFVSEGK	AVFVSEGK			ALVADSHPESER	ALVADSHPESER			ALWEDEGVR	ALWEDEGVR			AQVVSNLK	AQVVSNLK			AMGNLQIDFADPSR	AMGNLQIDFADPSR			ALMDEVVK	ALMDEVVK
AVLHVALR	AVLHVALR			ASLQYLLR	ASLQYLLR			ASAGSYISALR	ASAGSYISALR			DFVNLHSFQVR	DFVNLHSFQVR			DASIVGFFDDSFSEAHSEFLK	DASIVGFFDDSFSEAHSEFLK			ASENLRQEGVR	ASENLRQEGVR			AVGLAGTFR	AVGLAGTFR			ALVDGPC(UniMod:4)TQVR	ALVDGPCTQVR	C(UniMod:4)		ALYEAGER	ALYEAGER			AQWFAIQHISLNPPR	AQWFAIQHISLNPPR			AMISSPPFR	AMISSPPFR			ALNFVGQYFTHSK	ALNFVGQYFTHSK
AVLHVHGGGGPR	AVLHVHGGGGPR			ASNTAEVFFDGVR	ASNTAEVFFDGVR			ASAHAITGPPTELITSEVTAR	ASAHAITGPPTELITSEVTAR			DGAGDVAFVK	DGAGDVAFVK			DAVIQDLER	DAVIQDLER			ASFIKNLQGISSFR	ASFIKNLQGISSFR			AVGRLEAVSHTSDMHR	AVGRLEAVSHTSDMHR			ALVEEALAQR	ALVEEALAQR			ALYESELADAR	ALYESELADAR			AQYETIAAK	AQYETIAAK			AMLDQLMGTSR	AMLDQLMGTSR			ALNLGYALDYAQR	ALNLGYALDYAQR
AVLLGPPGAGK	AVLLGPPGAGK			ASQIIIPR	ASQIIIPR			ASANMDLMR	ASANMDLMR			DGDFENPVPYTGAVK	DGDFENPVPYTGAVK			DAVTYTEHAK	DAVTYTEHAK			ASFNHFDR	ASFNHFDR			AVLC(UniMod:4)PQPTR	AVLCPQPTR	C(UniMod:4)		ALVHERDEAAYGELR	ALVHERDEAAYGELR			ALYETELADAR	ALYETELADAR			AREEGIR	AREEGIR			AMLENEK	AMLENEK			ALNSIIDVYHK	ALNSIIDVYHK
AVLNPTPIK	AVLNPTPIK			ASRDEIFATAK	ASRDEIFATAK			ASAPLPGLSAPGR	ASAPLPGLSAPGR			DGEAGAQGPPGPAGPAGER	DGEAGAQGPPGPAGPAGER			DAVTYTEHAKR	DAVTYTEHAKR			ASGNYATVISHNPETK	ASGNYATVISHNPETK			AVLDVFEEGTEASAATAVK	AVLDVFEEGTEASAATAVK			ALVILAK	ALVILAK			ALYETELADARR	ALYETELADARR			AREQEELLAPADGTVELVR	AREQEELLAPADGTVELVR			AMSIPMWVDNVQC(UniMod:4)PK	AMSIPMWVDNVQCPK	C(UniMod:4)		ALPAPIEK	ALPAPIEK
AVLSAEQLRDEEVHAGLGELLR	AVLSAEQLRDEEVHAGLGELLR			ASREEILAQAK	ASREEILAQAK			ASASGSGAQVGGPISSGSSASSVTVTR	ASASGSGAQVGGPISSGSSASSVTVTR			DGGAWGTEQR	DGGAWGTEQR			DAVVYPILVEFTR	DAVVYPILVEFTR			ASGPGLNTTGVPASLPVEFTIDAK	ASGPGLNTTGVPASLPVEFTIDAK			AVLFC(UniMod:4)LSEDK	AVLFCLSEDK	C(UniMod:4)		ALVLIAFAQYLQQC(UniMod:4)PFEDHVK	ALVLIAFAQYLQQCPFEDHVK	C(UniMod:4)		ALYLQYTDETFR	ALYLQYTDETFR			ARFEELC(UniMod:4)SDLFR	ARFEELCSDLFR	C(UniMod:4)		AMTGVEQWPYR	AMTGVEQWPYR			ALPAVQQNNLDEDLIR	ALPAVQQNNLDEDLIR
AVLTIDEK	AVLTIDEK			ASSEGGTAAGAGLDSLHK	ASSEGGTAAGAGLDSLHK			ASENLRQEGVR	ASENLRQEGVR			DGHFTLFAPTNEAFEK	DGHFTLFAPTNEAFEK			DAWEIPR	DAWEIPR			ASGPPVSELITK	ASGPPVSELITK			AVLFC(UniMod:4)LSEDKK	AVLFCLSEDKK	C(UniMod:4)		ALVPMFVR	ALVPMFVR			ALYQLGMR	ALYQLGMR			ARFEELNADLFR	ARFEELNADLFR			AMVLDLR	AMVLDLR			ALPDGPVTIVIR	ALPDGPVTIVIR
AVLVDLEPGTM(UniMod:35)DSVR	AVLVDLEPGTMDSVR	M(UniMod:35)		ASSFLGEK	ASSFLGEK			ASFIKNLQGISSFR	ASFIKNLQGISSFR			DGIDLAGFK	DGIDLAGFK			DAYERDLEADIIGDTSGHFQK	DAYERDLEADIIGDTSGHFQK			ASGVPDRFSGSGSGTDFTLK	ASGVPDRFSGSGSGTDFTLK			AVLHVALR	AVLHVALR			ALVQNDTLLQVK	ALVQNDTLLQVK			ALYTFEPR	ALYTFEPR			ARVDVERDNLLDDLQR	ARVDVERDNLLDDLQR			ANDDIIVNWVNR	ANDDIIVNWVNR			ALPFWNEEIVPQIK	ALPFWNEEIVPQIK
AVLYNYR	AVLYNYR			ASSIIDELFQDR	ASSIIDELFQDR			ASGNYATVISHNPETK	ASGNYATVISHNPETK			DGLAFNALIHR	DGLAFNALIHR			DDGLFSGDPNWFPK	DDGLFSGDPNWFPK			ASHTAPQVLFSHR	ASHTAPQVLFSHR			AVLHVHGGGGPR	AVLHVHGGGGPR			ALVVEMSR	ALVVEMSR			AM(UniMod:35)GIM(UniMod:35)NSFVNDIFER	AMGIMNSFVNDIFER	M(UniMod:35),M(UniMod:35)		ARVEVER	ARVEVER			ANFSLPEK	ANFSLPEK			ALPGQLKPFETLLSQNQGGK	ALPGQLKPFETLLSQNQGGK
AVM(UniMod:35)DDFAAFVEK	AVMDDFAAFVEK	M(UniMod:35)		ASSIIDELFQDRFFTR	ASSIIDELFQDRFFTR			ASGPPVSELITK	ASGPPVSELITK			DGLILTSR	DGLILTSR			DDNPNLPR	DDNPNLPR			ASIHEAWTDGK	ASIHEAWTDGK			AVLLDLEPR	AVLLDLEPR			ALYEAGER	ALYEAGER			AMAAEAEASR	AMAAEAEASR			ARVEVERDNLAEDIM(UniMod:35)R	ARVEVERDNLAEDIMR	M(UniMod:35)		ANINVENAFFTLAR	ANINVENAFFTLAR			ALPLALVLHELGAGR	ALPLALVLHELGAGR
AVPEGFVIPR	AVPEGFVIPR			ASSLESGVPSR	ASSLESGVPSR			ASGVPDRFSGSGSGTDFTLK	ASGVPDRFSGSGSGTDFTLK			DGNGYISAAELR	DGNGYISAAELR			DDPSKPVHLTAFLGYK	DDPSKPVHLTAFLGYK			ASINMLR	ASINMLR			AVLLGPPGAGK	AVLLGPPGAGK			ALYESELADAR	ALYESELADAR			AMADPEVQQIMSDPAMR	AMADPEVQQIMSDPAMR			ASAGPQPLLVQSC(UniMod:4)K	ASAGPQPLLVQSCK	C(UniMod:4)		ANLPQSFQVDTSK	ANLPQSFQVDTSK			ALPLIVGAQLIHADK	ALPLIVGAQLIHADK
AVPLALALISVSNPR	AVPLALALISVSNPR			ASTPGAAAQIQEVK	ASTPGAAAQIQEVK			ASHLGLAR	ASHLGLAR			DGTGVVEFVR	DGTGVVEFVR			DEVIEAVR	DEVIEAVR			ASIPFSVVGSNQLIEAK	ASIPFSVVGSNQLIEAK			AVLQEFGR	AVLQEFGR			ALYETELADAR	ALYETELADAR			AMAELAA	AMAELAA			ASAGSYISALR	ASAGSYISALR			ANLQIDQINTDLNLER	ANLQIDQINTDLNLER			ALQAAYGASAPSVTSAALR	ALQAAYGASAPSVTSAALR
AVPPNNSNAAEDDLPTVELQGVVPR	AVPPNNSNAAEDDLPTVELQGVVPR			ASVDELFAEIVR	ASVDELFAEIVR			ASHTAPQVLFSHR	ASHTAPQVLFSHR			DGTHVVENVDATHIGK	DGTHVVENVDATHIGK			DEVQNAVQR	DEVQNAVQR			ASITALEAK	ASITALEAK			AVLTIDEK	AVLTIDEK			ALYETELADARR	ALYETELADARR			AMAVEDIISR	AMAVEDIISR			ASAHAITGPPTELITSEVTAR	ASAHAITGPPTELITSEVTAR			ANLSLLR	ANLSLLR			ALQASALK	ALQASALK
AVPSWFVR	AVPSWFVR			ASYAQQPAESR	ASYAQQPAESR			ASIHEAWTDGK	ASIHEAWTDGK			DGTPPIDAHTR	DGTPPIDAHTR			DFADIPNLR	DFADIPNLR			ASITPGTILIILTGR	ASITPGTILIILTGR			AVLVDLEPGTMDSVR	AVLVDLEPGTMDSVR			ALYLQYTDETFR	ALYLQYTDETFR			AMAVLESLR	AMAVLESLR			ASANMDLMR	ASANMDLMR			ANPALYVLR	ANPALYVLR			ALQASALNAWR	ALQASALNAWR
AVPVAADQR	AVPVAADQR			ASYSGVSLFSNPVQYWEIQPSTFR	ASYSGVSLFSNPVQYWEIQPSTFR			ASINMLR	ASINMLR			DGVREVFEMATR	DGVREVFEMATR			DFADIPNLRR	DFADIPNLRR			ASLHGGEPTTIIR	ASLHGGEPTTIIR			AVLYNYR	AVLYNYR			ALYQLGMR	ALYQLGMR			AMDFNGILTIR	AMDFNGILTIR			ASAPLPGLSAPGR	ASAPLPGLSAPGR			ANPGAWILR	ANPGAWILR			ALQATVGNSYK	ALQATVGNSYK
AVSPLPYLR	AVSPLPYLR			ATAPQTQHVSPMR	ATAPQTQHVSPMR			ASIPFSVVGSNQLIEAK	ASIPFSVVGSNQLIEAK			DHAVDLIQK	DHAVDLIQK			DFAIDIIK	DFAIDIIK			ASLQYLLR	ASLQYLLR			AVM(UniMod:35)DDFAAFVEK	AVMDDFAAFVEK	M(UniMod:35)		ALYTFEPR	ALYTFEPR			AMDSDWFAENYMGR	AMDSDWFAENYMGR			ASAPNSHVPLSSAFFASWR	ASAPNSHVPLSSAFFASWR			ANPQVGVAFPHIK	ANPQVGVAFPHIK			ALQDLENAASGDATVR	ALQDLENAASGDATVR
AVSSAIAQLLGEVAQGNENYAGIAAR	AVSSAIAQLLGEVAQGNENYAGIAAR			ATAVMPDGQFK	ATAVMPDGQFK			ASITALEAK	ASITALEAK			DHENIVIAK	DHENIVIAK			DFDFVPPVVR	DFDFVPPVVR			ASQIIIPR	ASQIIIPR			AVNYFSK	AVNYFSK			AM(UniMod:35)GIM(UniMod:35)NSFVNDIFER	AMGIMNSFVNDIFER	M(UniMod:35),M(UniMod:35)		AMDYDLLLR	AMDYDLLLR			ASENLRQEGVR	ASENLRQEGVR			ANPTVTLFPPSSEELQANK	ANPTVTLFPPSSEELQANK			ALQDLGLR	ALQDLGLR
AVTELGRPDAEYWNSQK	AVTELGRPDAEYWNSQK			ATAVVDGAFK	ATAVVDGAFK			ASITPGTILIILTGR	ASITPGTILIILTGR			DHFEEAMR	DHFEEAMR			DFEQPLAISR	DFEQPLAISR			ASRDEIFATAK	ASRDEIFATAK			AVPEGFVIPR	AVPEGFVIPR			AMAAEAEASR	AMAAEAEASR			AMEAVAAQGK	AMEAVAAQGK			ASGAPSAGPEPAPR	ASGAPSAGPEPAPR			ANRPFLVFIR	ANRPFLVFIR			ALQDQLVLVAAK	ALQDQLVLVAAK
AVTEQGAELSNEER	AVTEQGAELSNEER			ATDAEADVASLNR	ATDAEADVASLNR			ASLHGGEPTTIIR	ASLHGGEPTTIIR			DHPFGFVAVPTK	DHPFGFVAVPTK			DFFLANASR	DFFLANASR			ASREEILAQAK	ASREEILAQAK			AVPPNNSNAAEDDLPTVELQGVVPR	AVPPNNSNAAEDDLPTVELQGVVPR			AMADELSEK	AMADELSEK			AMGNLQIDFADPSR	AMGNLQIDFADPSR			ASGPPVSELITK	ASGPPVSELITK			ANSILFC(UniMod:4)GR	ANSILFCGR	C(UniMod:4)		ALQEALVLSDR	ALQEALVLSDR
AVTEQGHELSNEER	AVTEQGHELSNEER			ATDFVADR	ATDFVADR			ASLIEYIK	ASLIEYIK			DHPLPEVAHVK	DHPLPEVAHVK			DFLAGGIAAAISK	DFLAGGIAAAISK			ASSGLLYPLER	ASSGLLYPLER			AVPSWFVR	AVPSWFVR			AMADPEVQQIMSDPAMR	AMADPEVQQIMSDPAMR			AMLDQLMGTSR	AMLDQLMGTSR			ASGVPDRFSGSGSGTDFTLK	ASGVPDRFSGSGSGTDFTLK			ANTFVAELK	ANTFVAELK			ALQELQAAQAR	ALQELQAAQAR
AVVGVVAGGGR	AVVGVVAGGGR			ATDFVVPGPGK	ATDFVVPGPGK			ASLQYLLR	ASLQYLLR			DIAPTLTLYVGK	DIAPTLTLYVGK			DFLIPIGK	DFLIPIGK			ASSIIDELFQDR	ASSIIDELFQDR			AVPTDEAR	AVPTDEAR			AMAVEDIISR	AMAVEDIISR			AMLENEK	AMLENEK			ASINMLR	ASINMLR			ANYWWLR	ANYWWLR			ALQFLEEVK	ALQFLEEVK
AVVIVDDRGR	AVVIVDDRGR			ATEHLSTLSEK	ATEHLSTLSEK			ASQIIIPR	ASQIIIPR			DIASTPHELYR	DIASTPHELYR			DFLLQQTMLR	DFLLQQTMLR			ASSLESGVPSR	ASSLESGVPSR			AVQQPDGLAVLGIFLK	AVQQPDGLAVLGIFLK			AMAVLESLR	AMAVLESLR			AMLSANIR	AMLSANIR			ASIPFSVVGSNQLIEAK	ASIPFSVVGSNQLIEAK			APAMFNIR	APAMFNIR			ALQPLEEGEDEEK	ALQPLEEGEDEEK
AVVVHAGEDDLGR	AVVVHAGEDDLGR			ATENDIANFFSPLNPIR	ATENDIANFFSPLNPIR			ASREEILAQAK	ASREEILAQAK			DIDIHEVR	DIDIHEVR			DFLLTAR	DFLLTAR			ASTKGPSVFPLAPSSK	ASTKGPSVFPLAPSSK			AVSPLPYLR	AVSPLPYLR			AMDFNGILTIR	AMDFNGILTIR			AMSIPMWVDNVQC(UniMod:4)PK	AMSIPMWVDNVQCPK	C(UniMod:4)		ASITALEAK	ASITALEAK			APAPAPEER	APAPAPEER			ALQSPALGLR	ALQSPALGLR
AWDDFFPGSDR	AWDDFFPGSDR			ATENDIYNFFSPLNPVR	ATENDIYNFFSPLNPVR			ASSEGGTAAGAGLDSLHK	ASSEGGTAAGAGLDSLHK			DIEDVFYK	DIEDVFYK			DFLQSLK	DFLQSLK			ASVDELFAEIVR	ASVDELFAEIVR			AVTELGRPDAEYWNSQK	AVTELGRPDAEYWNSQK			AMDSDWFAENYMGR	AMDSDWFAENYMGR			AMTGVEQWPYR	AMTGVEQWPYR			ASLHGGEPTTIIR	ASLHGGEPTTIIR			APAPASAPPGPSEELLR	APAPASAPPGPSEELLR			ALQSVGQIVGEVLK	ALQSVGQIVGEVLK
AWGPGLEGGVVGK	AWGPGLEGGVVGK			ATFMVGSYGPRPEEYEFLTPVEEAPK	ATFMVGSYGPRPEEYEFLTPVEEAPK			ASSFLGEK	ASSFLGEK			DIELVMSQANVSR	DIELVMSQANVSR			DFLSVMLEK	DFLSVMLEK			ASVSQVEADLK	ASVSQVEADLK			AVTEQGAELSNEER	AVTEQGAELSNEER			AMDYDLLLR	AMDYDLLLR			AMVLDLR	AMVLDLR			ASLQYLLR	ASLQYLLR			APASEEEFQFLR	APASEEEFQFLR			ALSPLEEWLR	ALSPLEEWLR
AYADFYR	AYADFYR			ATFQTPDFIVPLTDLR	ATFQTPDFIVPLTDLR			ASSIIDELFQDR	ASSIIDELFQDR			DIIFAIK	DIIFAIK			DFMIQGGDFTR	DFMIQGGDFTR			ASYAQQPAESR	ASYAQQPAESR			AVTEQGHELSNEER	AVTEQGHELSNEER			AMEAVAAQGK	AMEAVAAQGK			ANDDIIVNWVNR	ANDDIIVNWVNR			ASPSPQPSSQPLQIHR	ASPSPQPSSQPLQIHR			APASVLPAATPR	APASVLPAATPR			ALSQLAEVEEK	ALSQLAEVEEK
AYGPGIEPTGNMVK	AYGPGIEPTGNMVK			ATFSSVPLAASISAVSLEVAQPGPSNRPR	ATFSSVPLAASISAVSLEVAQPGPSNRPR			ASSIIDELFQDRFFTR	ASSIIDELFQDRFFTR			DIIHDPGR	DIIHDPGR			DFQPVLHLVALNSPLSGGMR	DFQPVLHLVALNSPLSGGMR			ASYSGVSLFSNPVQYWEIQPSTFR	ASYSGVSLFSNPVQYWEIQPSTFR			AVTIFIR	AVTIFIR			AMGNLQIDFADPSR	AMGNLQIDFADPSR			ANINVENAFFTLAR	ANINVENAFFTLAR			ASQIIIPR	ASQIIIPR			APDFVFYAPR	APDFVFYAPR			ALSRQEMQEVQSSR	ALSRQEMQEVQSSR
AYILNLVK	AYILNLVK			ATGIPDRFSGSGSGTDFTLTISR	ATGIPDRFSGSGSGTDFTLTISR			ASSLESGVPSR	ASSLESGVPSR			DIISDTSGDFRK	DIISDTSGDFRK			DFSALESQLQDTQELLQEENR	DFSALESQLQDTQELLQEENR			ATAPQTQHVSPMR	ATAPQTQHVSPMR			AVTNFIR	AVTNFIR			AMISSPPFR	AMISSPPFR			ANLEIMTK	ANLEIMTK			ASRDEIFATAK	ASRDEIFATAK			APEPHVEEDDDDELDSK	APEPHVEEDDDDELDSK			ALSTDPAAPNLK	ALSTDPAAPNLK
AYLQQLR	AYLQQLR			ATGPPVSELITK	ATGPPVSELITK			ASVDELFAEIVR	ASVDELFAEIVR			DILIQYDR	DILIQYDR			DFSALESQLQDTQELLQEENRQK	DFSALESQLQDTQELLQEENRQK			ATAVMPDGQFK	ATAVMPDGQFK			AVTQALNR	AVTQALNR			AMLDQLMGTSR	AMLDQLMGTSR			ANLPQSFQVDTSK	ANLPQSFQVDTSK			ASREEILAQAK	ASREEILAQAK			APFDLFENK	APFDLFENK			ALTDM(UniMod:35)PQMR	ALTDMPQMR	M(UniMod:35)
AYSLFSYNTQGR	AYSLFSYNTQGR			ATIAGGGVIPHIHK	ATIAGGGVIPHIHK			ASYAQQPAESR	ASYAQQPAESR			DIMAEIYK	DIMAEIYK			DFSPSGIFGAFQR	DFSPSGIFGAFQR			ATAVVDGAFK	ATAVVDGAFK			AVVFLEPQWYR	AVVFLEPQWYR			AMLENEK	AMLENEK			ANLQIDQINTDLNLER	ANLQIDQINTDLNLER			ASSEGGTAAGAGLDSLHK	ASSEGGTAAGAGLDSLHK			APFDLFENR	APFDLFENR			ALTLGALTLPLAR	ALTLGALTLPLAR
AYTNFDAER	AYTNFDAER			ATITGYR	ATITGYR			ASYSGVSLFSNPVQYWEIQPSTFR	ASYSGVSLFSNPVQYWEIQPSTFR			DIPGLTDTTVPR	DIPGLTDTTVPR			DFVMNLVNSLDIGNDNIR	DFVMNLVNSLDIGNDNIR			ATDAEADVASLNR	ATDAEADVASLNR			AVVGVVAGGGR	AVVGVVAGGGR			AMSIPMWVDNVQC(UniMod:4)PK	AMSIPMWVDNVQCPK	C(UniMod:4)		ANLSLLR	ANLSLLR			ASSIIDELFQDR	ASSIIDELFQDR			APGFAQMLK	APGFAQMLK			ALTLIAGSPLK	ALTLIAGSPLK
AYTNFDAERDALNIETAIK	AYTNFDAERDALNIETAIK			ATITSLWGK	ATITSLWGK			ATAPQTQHVSPMR	ATAPQTQHVSPMR			DISEVVTPR	DISEVVTPR			DGDFENPVPYTGAVK	DGDFENPVPYTGAVK			ATDAEADVASLNRR	ATDAEADVASLNRR			AWDDFFPGSDR	AWDDFFPGSDR			AMTGVEQWPYR	AMTGVEQWPYR			ANPFGGASHAK	ANPFGGASHAK			ASSLESGVPSR	ASSLESGVPSR			APGIIPR	APGIIPR			ALTQPLGLLR	ALTQPLGLLR
AYVPIAQVK	AYVPIAQVK			ATLPSPDKLPGFK	ATLPSPDKLPGFK			ATAVMPDGQFK	ATAVMPDGQFK			DISLSDYK	DISLSDYK			DGFFGNPR	DGFFGNPR			ATEHLSTLSEK	ATEHLSTLSEK			AWESLEEAEYRR	AWESLEEAEYRR			AMVLDLR	AMVLDLR			ANPQVGVAFPHIK	ANPQVGVAFPHIK			ASTPGAAAQIQEVK	ASTPGAAAQIQEVK			APGLGAFR	APGLGAFR			ALTQTGGPHVK	ALTQTGGPHVK
AYYHLLEQVAPK	AYYHLLEQVAPK			ATLYVTAIEDR	ATLYVTAIEDR			ATAVVDGAFK	ATAVVDGAFK			DISTNYYASQK	DISTNYYASQK			DGHFTLFAPTNEAFEK	DGHFTLFAPTNEAFEK			ATENDIANFFSPLNPIR	ATENDIANFFSPLNPIR			AWGHPC(UniMod:4)EMC(UniMod:4)PAQPHPC(UniMod:4)R	AWGHPCEMCPAQPHPCR	C(UniMod:4),C(UniMod:4),C(UniMod:4)		ANAQAAALYK	ANAQAAALYK			ANPTVTLFPPSSEELQANK	ANPTVTLFPPSSEELQANK			ASTPNGYDNGIIWATWK	ASTPNGYDNGIIWATWK			APILIATDVASR	APILIATDVASR			ALTSEIALLQSR	ALTSEIALLQSR
AYYHLLEQVAPKGDEEGVPAVVIDMSGLR	AYYHLLEQVAPKGDEEGVPAVVIDMSGLR			ATMEAYSR	ATMEAYSR			ATDFVADR	ATDFVADR			DIVNGLR	DIVNGLR			DGIDLAGFK	DGIDLAGFK			ATENDIYNFFSPLNPVR	ATENDIYNFFSPLNPVR			AWGHPC(UniMod:4)EMC(UniMod:4)PAQPHPC(UniMod:4)RR	AWGHPCEMCPAQPHPCRR	C(UniMod:4),C(UniMod:4),C(UniMod:4)		ANDDIIVNWVNR	ANDDIIVNWVNR			ANRPFLVFIR	ANRPFLVFIR			ASVDELFAEIVR	ASVDELFAEIVR			APIQWEER	APIQWEER			ALTSELANAR	ALTSELANAR
CLVQVAFR	CLVQVAFR			ATMELYQISQR	ATMELYQISQR			ATDFVVPGPGK	ATDFVVPGPGK			DIVQFVPYR	DIVQFVPYR			DGLILTSR	DGLILTSR			ATFQTPDFIVPLTDLR	ATFQTPDFIVPLTDLR			AWGPGLEGGVVGK	AWGPGLEGGVVGK			ANFSLPEK	ANFSLPEK			ANSILFC(UniMod:4)GR	ANSILFCGR	C(UniMod:4)		ASYAQQPAESR	ASYAQQPAESR			APIRPDIVNFVHTNLR	APIRPDIVNFVHTNLR			ALTSELANARDESK	ALTSELANARDESK
DAALATALGDKK	DAALATALGDKK			ATQALVLAPTR	ATQALVLAPTR			ATEHLSTLSEK	ATEHLSTLSEK			DIVQFVPYRR	DIVQFVPYRR			DGLIPLEIR	DGLIPLEIR			ATFSSVPLAASISAVSLEVAQPGPSNRPR	ATFSSVPLAASISAVSLEVAQPGPSNRPR			AYADFYR	AYADFYR			ANINVENAFFTLAR	ANINVENAFFTLAR			ANTFVAELK	ANTFVAELK			ASYLDC(UniMod:4)IR	ASYLDCIR	C(UniMod:4)		APLDIPVPDPVK	APLDIPVPDPVK			ALTSELANARDESKK	ALTSELANARDESKK
DAEGILEDLQSYR	DAEGILEDLQSYR			ATQQAEQLSNELATER	ATQQAEQLSNELATER			ATENDIANFFSPLNPIR	ATENDIANFFSPLNPIR			DLAAFDK	DLAAFDK			DGLIVPIFQER	DGLIVPIFQER			ATGLHFR	ATGLHFR			AYEFAER	AYEFAER			ANLPQSFQVDTSK	ANLPQSFQVDTSK			ANWYFLLAR	ANWYFLLAR			ASYSGVSLFSNPVQYWEIQPSTFR	ASYSGVSLFSNPVQYWEIQPSTFR			APLPDLYPFGTMR	APLPDLYPFGTMR			ALTSFER	ALTSFER
DAFADAVQR	DAFADAVQR			ATSFLLALEPELEAR	ATSFLLALEPELEAR			ATENDIYNFFSPLNPVR	ATENDIYNFFSPLNPVR			DLAEDAPWK	DLAEDAPWK			DGNGYISAAELR	DGNGYISAAELR			ATGPPVSELITK	ATGPPVSELITK			AYGPGIEPTGNMVK	AYGPGIEPTGNMVK			ANLQIDQINTDLNLER	ANLQIDQINTDLNLER			ANYWWLR	ANYWWLR			ATAPQTQHVSPMR	ATAPQTQHVSPMR			APLVC(UniMod:4)LPVFVSR	APLVCLPVFVSR	C(UniMod:4)		ALTSQLTDEELAQGR	ALTSQLTDEELAQGR
DAFVAIVQSVK	DAFVAIVQSVK			ATTLSNAVSSLASTGLSLTK	ATTLSNAVSSLASTGLSLTK			ATFMVGSYGPRPEEYEFLTPVEEAPK	ATFMVGSYGPRPEEYEFLTPVEEAPK			DLAEDAPWKK	DLAEDAPWKK			DGQVINETSQHHDDLE	DGQVINETSQHHDDLE			ATIAGGGVIPHIHK	ATIAGGGVIPHIHK			AYLEGTC(UniMod:4)VEWLR	AYLEGTCVEWLR	C(UniMod:4)		ANLSLLR	ANLSLLR			APAMFNIR	APAMFNIR			ATAVMPDGQFK	ATAVMPDGQFK			APLVLKD	APLVLKD			ALTTMGFR	ALTTMGFR
DAGEGGLSLAIEGPSK	DAGEGGLSLAIEGPSK			ATVIVMVTR	ATVIVMVTR			ATFQTPDFIVPLTDLR	ATFQTPDFIVPLTDLR			DLAEITTLDR	DLAEITTLDR			DGTGVVEFVR	DGTGVVEFVR			ATIGLIR	ATIGLIR			AYLQQLR	AYLQQLR			ANPALYVLR	ANPALYVLR			APAPAPEER	APAPAPEER			ATAVVDGAFK	ATAVVDGAFK			APNHAVVTR	APNHAVVTR			ALTVPELTQQMFDAK	ALTVPELTQQMFDAK
DAGEGLLAVQITDPEGKPK	DAGEGLLAVQITDPEGKPK			ATVLNYLPK	ATVLNYLPK			ATFSSVPLAASISAVSLEVAQPGPSNRPR	ATFSSVPLAASISAVSLEVAQPGPSNRPR			DLAGSIIGK	DLAGSIIGK			DGTHVVENVDATHIGK	DGTHVVENVDATHIGK			ATITGYR	ATITGYR			AYPDVAALSDGYWVVSNR	AYPDVAALSDGYWVVSNR			ANPDLPILIR	ANPDLPILIR			APAPASAPPGPSEELLR	APAPASAPPGPSEELLR			ATC(UniMod:4)APQHGAPGPGPADASK	ATCAPQHGAPGPGPADASK	C(UniMod:4)		APNHAVVTRK	APNHAVVTRK			ALVADSHPESER	ALVADSHPESER
DAGPLLISLK	DAGPLLISLK			ATVNLLGEEK	ATVNLLGEEK			ATGIPDRFSGSGSGTDFTLTISR	ATGIPDRFSGSGSGTDFTLTISR			DLALAIRDSER	DLALAIRDSER			DGTPPIDAHTR	DGTPPIDAHTR			ATITSLWGK	ATITSLWGK			AYSLFSYNTQGR	AYSLFSYNTQGR			ANPGAWILR	ANPGAWILR			APASEEEFQFLR	APASEEEFQFLR			ATDAEADVASLNR	ATDAEADVASLNR			APNVVVTR	APNVVVTR			ALVATPGKK	ALVATPGKK
DAGQISGLNVLR	DAGQISGLNVLR			ATVSAPFGK	ATVSAPFGK			ATGPPVSELITK	ATGPPVSELITK			DLAPIGIR	DLAPIGIR			DGVPGGPGETGK	DGVPGGPGETGK			ATLPSPDKLPGFK	ATLPSPDKLPGFK			AYTNFDAER	AYTNFDAER			ANPQVGVAFPHIK	ANPQVGVAFPHIK			APDFVFYAPR	APDFVFYAPR			ATDFVADR	ATDFVADR			APQLVGQFIAR	APQLVGQFIAR			ALVDGPC(UniMod:4)TQVR	ALVDGPCTQVR	C(UniMod:4)
DAGTIAGLNVLR	DAGTIAGLNVLR			ATVTPSPVK	ATVTPSPVK			ATGQRPHHFLR	ATGQRPHHFLR			DLAPPSEPSESFQEHTVDGENQIVFTHR	DLAPPSEPSESFQEHTVDGENQIVFTHR			DGVREVFEMATR	DGVREVFEMATR			ATLYVTAIEDR	ATLYVTAIEDR			AYYHLLEQVAPK	AYYHLLEQVAPK			ANPTVTLFPPSSEELQANK	ANPTVTLFPPSSEELQANK			APEIMLNSK	APEIMLNSK			ATEDFNK	ATEDFNK			APSHVPFLLIGGGTAAFAAAR	APSHVPFLLIGGGTAAFAAAR			ALVEEALAQR	ALVEEALAQR
DAGTIAGLNVMR	DAGTIAGLNVMR			ATVVYQGER	ATVVYQGER			ATIAGGGVIPHIHK	ATIAGGGVIPHIHK			DLEADIIGDTSGHFQK	DLEADIIGDTSGHFQK			DGVVLFK	DGVVLFK			ATMEAYSR	ATMEAYSR			AYYHLLEQVAPKGDEEGVPAVVIDMSGLR	AYYHLLEQVAPKGDEEGVPAVVIDMSGLR			ANRPFLVFIR	ANRPFLVFIR			APEPGPAGDGGPGAPAR	APEPGPAGDGGPGAPAR			ATEHLSTLSEK	ATEHLSTLSEK			APSVATVGSIC(UniMod:4)DLNLK	APSVATVGSICDLNLK	C(UniMod:4)		ALVILAK	ALVILAK
DAGVIAGLNVLR	DAGVIAGLNVLR			ATWSGAVLAGR	ATWSGAVLAGR			ATITGYR	ATITGYR			DLEALLNSK	DLEALLNSK			DGYAQILR	DGYAQILR			ATMELYQISQR	ATMELYQISQR			C(UniMod:4)AC(UniMod:4)TYGFTGPQC(UniMod:4)ER	CACTYGFTGPQCER	C(UniMod:4),C(UniMod:4),C(UniMod:4)		ANSILFC(UniMod:4)GR	ANSILFCGR	C(UniMod:4)		APEPHVEEDDDDELDSK	APEPHVEEDDDDELDSK			ATENDIANFFSPLNPIR	ATENDIANFFSPLNPIR			APSWFDTGLSEMR	APSWFDTGLSEMR			ALVLIAFAQYLQQC(UniMod:4)PFEDHVK	ALVLIAFAQYLQQCPFEDHVK	C(UniMod:4)
DAGYGGLSLSIEGPSK	DAGYGGLSLSIEGPSK			AVAAEAQDTATR	AVAAEAQDTATR			ATITSLWGK	ATITSLWGK			DLEGLSQRHEEK	DLEGLSQRHEEK			DGYLFQLLR	DGYLFQLLR			ATQALVLAPTR	ATQALVLAPTR			C(UniMod:4)AEENC(UniMod:4)FIQK	CAEENCFIQK	C(UniMod:4),C(UniMod:4)		ANTFVAELK	ANTFVAELK			APGIIPR	APGIIPR			ATENDIYNFFSPLNPVR	ATENDIYNFFSPLNPVR			APTAQVESFR	APTAQVESFR			ALVQNDTLLQVK	ALVQNDTLLQVK
DALSSVQESQVAQQAR	DALSSVQESQVAQQAR			AVAALLTIPEAEK	AVAALLTIPEAEK			ATLPSPDKLPGFK	ATLPSPDKLPGFK			DLGEELEALK	DLGEELEALK			DHENIVIAK	DHENIVIAK			ATQQAEQLSNELATER	ATQQAEQLSNELATER			C(UniMod:4)C(UniMod:4)AAADPHEC(UniMod:4)YAK	CCAAADPHECYAK	C(UniMod:4),C(UniMod:4),C(UniMod:4)		ANWYFLLAR	ANWYFLLAR			APGQLEC(UniMod:4)ETAIAALNSC(UniMod:4)LR	APGQLECETAIAALNSCLR	C(UniMod:4),C(UniMod:4)		ATFDAISK	ATFDAISK			APTC(UniMod:4)GLC(UniMod:4)EVAR	APTCGLCEVAR	C(UniMod:4),C(UniMod:4)		ALWEDEGVR	ALWEDEGVR
DALVSQPTR	DALVSQPTR			AVAEQIPLLVQGVR	AVAEQIPLLVQGVR			ATLYVTAIEDR	ATLYVTAIEDR			DLGEENFK	DLGEENFK			DHFEEAMR	DHFEEAMR			ATSFLLALEPELEAR	ATSFLLALEPELEAR			C(UniMod:4)C(UniMod:4)TESLVNR	CCTESLVNR	C(UniMod:4),C(UniMod:4)		ANYWWLR	ANYWWLR			APIIAVTR	APIIAVTR			ATFMVGSYGPRPEEYEFLTPVEEAPK	ATFMVGSYGPRPEEYEFLTPVEEAPK			APTPGTASREP	APTPGTASREP			ALYEAGER	ALYEAGER
DANLYISGLPR	DANLYISGLPR			AVAIDLPGLGHSK	AVAIDLPGLGHSK			ATMEAYSR	ATMEAYSR			DLGTESQIFISR	DLGTESQIFISR			DHPFGFVAVPTK	DHPFGFVAVPTK			ATSNVFAMFDQSQIQEFK	ATSNVFAMFDQSQIQEFK			C(UniMod:4)C(UniMod:4)TESLVNRRPC(UniMod:4)FSALEVDETYVPK	CCTESLVNRRPCFSALEVDETYVPK	C(UniMod:4),C(UniMod:4),C(UniMod:4)		APAMFNIR	APAMFNIR			APILIATDVASR	APILIATDVASR			ATGIPDRFSGSGSGTDFTLTISR	ATGIPDRFSGSGSGTDFTLTISR			APVPASELLASGVLSR	APVPASELLASGVLSR			ALYESELADAR	ALYESELADAR
DAPDHQELNLDVSLQLPSR	DAPDHQELNLDVSLQLPSR			AVALYFIDK	AVALYFIDK			ATMELYQISQR	ATMELYQISQR			DLIADLK	DLIADLK			DHPLPEVAHVK	DHPLPEVAHVK			ATTLSNAVSSLASTGLSLTK	ATTLSNAVSSLASTGLSLTK			C(UniMod:4)DEGYESGFMMMK	CDEGYESGFMMMK	C(UniMod:4)		APAPAPEER	APAPAPEER			APIQWEER	APIQWEER			ATGLHFR	ATGLHFR			APVPTGEVYFADSFDR	APVPTGEVYFADSFDR			ALYETELADAR	ALYETELADAR
DAPQDFHPDR	DAPQDFHPDR			AVAQALEVIPR	AVAQALEVIPR			ATQALVLAPTR	ATQALVLAPTR			DLINEAMDVK	DLINEAMDVK			DIAANEENRK	DIAANEENRK			ATVLESEGTR	ATVLESEGTR			C(UniMod:4)DRNLVWNAGALHYSDEVEIIQGLTR	CDRNLVWNAGALHYSDEVEIIQGLTR	C(UniMod:4)		APAPASAPPGPSEELLR	APAPASAPPGPSEELLR			APIRPDIVNFVHTNLR	APIRPDIVNFVHTNLR			ATGPPVSELITK	ATGPPVSELITK			APWELLELR	APWELLELR			ALYETELADARR	ALYETELADARR
DAQELYAAGENR	DAQELYAAGENR			AVAVSGLDPAR	AVAVSGLDPAR			ATSFLLALEPELEAR	ATSFLLALEPELEAR			DLLDDLK	DLLDDLK			DIAPTLTLYVGK	DIAPTLTLYVGK			ATVLNYLPK	ATVLNYLPK			C(UniMod:4)DVDIRK	CDVDIRK	C(UniMod:4)		APASEEEFQFLR	APASEEEFQFLR			APLDIPVPDPVK	APLDIPVPDPVK			ATIAGGGVIPHIHK	ATIAGGGVIPHIHK			APWIEQEGPEYWDR	APWIEQEGPEYWDR			ALYLQYTDETFR	ALYLQYTDETFR
DASGVTFTWTPSSGK	DASGVTFTWTPSSGK			AVAYQMWQNLAK	AVAYQMWQNLAK			ATTLSNAVSSLASTGLSLTK	ATTLSNAVSSLASTGLSLTK			DLLPSRDR	DLLPSRDR			DIASTPHELYR	DIASTPHELYR			ATVNLLGEEK	ATVNLLGEEK			C(UniMod:4)EC(UniMod:4)DMGFVPSADGK	CECDMGFVPSADGK	C(UniMod:4),C(UniMod:4)		APASVLPAATPR	APASVLPAATPR			APLPDLYPFGTMR	APLPDLYPFGTMR			ATITSLWGK	ATITSLWGK			AQAAAPASVPAQAPK	AQAAAPASVPAQAPK			ALYQLGMR	ALYQLGMR
DASIVGFFDDSFSEAHSEFLK	DASIVGFFDDSFSEAHSEFLK			AVDFAER	AVDFAER			ATVLNYLPK	ATVLNYLPK			DLLSSVSR	DLLSSVSR			DIDIHEVR	DIDIHEVR			ATWSGAVLAGR	ATWSGAVLAGR			C(UniMod:4)EC(UniMod:4)EIGYELDR	CECEIGYELDR	C(UniMod:4),C(UniMod:4)		APDFVFYAPR	APDFVFYAPR			APLVC(UniMod:4)LPVFVSR	APLVCLPVFVSR	C(UniMod:4)		ATLYVTAIEDR	ATLYVTAIEDR			AQALVTDLGTAELAR	AQALVTDLGTAELAR			ALYTFEPR	ALYTFEPR
DATNVGDEGGFAPNILENK	DATNVGDEGGFAPNILENK			AVDIPGLEAATPYR	AVDIPGLEAATPYR			ATVVYQGER	ATVVYQGER			DLM(UniMod:35)VGDEASELR	DLMVGDEASELR	M(UniMod:35)		DIEDVFYK	DIEDVFYK			AVAAEAQDTATR	AVAAEAQDTATR			C(UniMod:4)EC(UniMod:4)FPGLAVGLDGR	CECFPGLAVGLDGR	C(UniMod:4),C(UniMod:4)		APEIMLNSK	APEIMLNSK			APLVLKD	APLVLKD			ATMEAYSR	ATMEAYSR			AQEGLRPGTLC(UniMod:4)TVAGWGR	AQEGLRPGTLCTVAGWGR	C(UniMod:4)		AM(UniMod:35)GIM(UniMod:35)NSFVNDIFER	AMGIMNSFVNDIFER	M(UniMod:35),M(UniMod:35)
DAVEDLESVGK	DAVEDLESVGK			AVDIPGLK	AVDIPGLK			ATWSGAVLAGR	ATWSGAVLAGR			DLMPHDLAR	DLMPHDLAR			DIELVMSQANVSR	DIELVMSQANVSR			AVAALLTIPEAEK	AVAALLTIPEAEK			C(UniMod:4)EC(UniMod:4)PVGFFYNDK	CECPVGFFYNDK	C(UniMod:4),C(UniMod:4)		APEPHVEEDDDDELDSK	APEPHVEEDDDDELDSK			APMAAQGMVETR	APMAAQGMVETR			ATMELYQISQR	ATMELYQISQR			AQEILSQLPIK	AQEILSQLPIK			AMAAEAEASR	AMAAEAEASR
DAVIQDLER	DAVIQDLER			AVDIPHMDIEALK	AVDIPHMDIEALK			AVAAEAQDTATR	AVAAEAQDTATR			DLMTDLK	DLMTDLK			DIFQEIFDK	DIFQEIFDK			AVAEQIPLLVQGVR	AVAEQIPLLVQGVR			C(UniMod:4)EGPIPDVTFELLR	CEGPIPDVTFELLR	C(UniMod:4)		APFDLFENR	APFDLFENR			APNHAVVTR	APNHAVVTR			ATPFIEC(UniMod:4)NGGR	ATPFIECNGGR	C(UniMod:4)		AQFEGIVTDLIR	AQFEGIVTDLIR			AMADPEVQQIMSDPAMR	AMADPEVQQIMSDPAMR
DAVTYTEHAK	DAVTYTEHAK			AVDSLVPIGR	AVDSLVPIGR			AVAALLTIPEAEK	AVAALLTIPEAEK			DLPEHAVLK	DLPEHAVLK			DIFTGLIGPMK	DIFTGLIGPMK			AVAIDLPGLGHSK	AVAIDLPGLGHSK			C(UniMod:4)EPIAMTVPR	CEPIAMTVPR	C(UniMod:4)		APGFAQMLK	APGFAQMLK			APNVVVTR	APNVVVTR			ATQALVLAPTR	ATQALVLAPTR			AQFEGIVTDLIRR	AQFEGIVTDLIRR			AMAELAA	AMAELAA
DAVTYTEHAKR	DAVTYTEHAKR			AVELAANTK	AVELAANTK			AVAEQIPLLVQGVR	AVAEQIPLLVQGVR			DLPELALDTPR	DLPELALDTPR			DIGFIKLD	DIGFIKLD			AVALYFIDK	AVALYFIDK			C(UniMod:4)GGFLVR	CGGFLVR	C(UniMod:4)		APGIIPR	APGIIPR			APQLVGQFIAR	APQLVGQFIAR			ATQQAEQLSNELATER	ATQQAEQLSNELATER			AQGIAQGAIR	AQGIAQGAIR			AMAVEDIISR	AMAVEDIISR
DAWEIPR	DAWEIPR			AVEVAWETLQEEFSR	AVEVAWETLQEEFSR			AVAIDLPGLGHSK	AVAIDLPGLGHSK			DLPETLNELHLDHNK	DLPETLNELHLDHNK			DIIFLLDGSANVGK	DIIFLLDGSANVGK			AVAQALEVIPR	AVAQALEVIPR			C(UniMod:4)GPASVQAIK	CGPASVQAIK	C(UniMod:4)		APILIATDVASR	APILIATDVASR			APSHVPFLLIGGGTAAFAAAR	APSHVPFLLIGGGTAAFAAAR			ATSFLLALEPELEAR	ATSFLLALEPELEAR			AQHEDQVEQYKK	AQHEDQVEQYKK			AMAVLESLR	AMAVLESLR
DDDLNLR	DDDLNLR			AVEVLPK	AVEVLPK			AVALYFIDK	AVALYFIDK			DLPLAQGIK	DLPLAQGIK			DIIHDPGR	DIIHDPGR			AVAVSGLDPAR	AVAVSGLDPAR			C(UniMod:4)GVALSTPGGAR	CGVALSTPGGAR	C(UniMod:4)		APIQWEER	APIQWEER			APSVPAAEPEYPK	APSVPAAEPEYPK			ATSSSSGSLSATGR	ATSSSSGSLSATGR			AQIHDLVLVGGSTR	AQIHDLVLVGGSTR			AMDFNGILTIR	AMDFNGILTIR
DDDPLNAR	DDDPLNAR			AVFVPDIYSR	AVFVPDIYSR			AVAQALEVIPR	AVAQALEVIPR			DLPNALDEK	DLPNALDEK			DIISDTSGDFRK	DIISDTSGDFRK			AVAYQMWQNLAK	AVAYQMWQNLAK			C(UniMod:4)GYAGSNFPEHIFPALVGRPIIR	CGYAGSNFPEHIFPALVGRPIIR	C(UniMod:4)		APIRPDIVNFVHTNLR	APIRPDIVNFVHTNLR			APSWFDTGLSEMR	APSWFDTGLSEMR			ATTLSNAVSSLASTGLSLTK	ATTLSNAVSSLASTGLSLTK			AQIHGGILR	AQIHGGILR			AMDSDWFAENYMGR	AMDSDWFAENYMGR
DDGLFSGDPNWFPK	DDGLFSGDPNWFPK			AVFVSEGK	AVFVSEGK			AVAVSGLDPAR	AVAVSGLDPAR			DLPPDTTLLDLQNNK	DLPPDTTLLDLQNNK			DILADLIPK	DILADLIPK			AVDEAADALLK	AVDEAADALLK			C(UniMod:4)HAGHLNGVYYQGGTYSK	CHAGHLNGVYYQGGTYSK	C(UniMod:4)		APIRPDIVNFVHTNLRK	APIRPDIVNFVHTNLRK			APTAQVESFR	APTAQVESFR			ATVLESEGTR	ATVLESEGTR			AQITGYR	AQITGYR			AMDYDLLLR	AMDYDLLLR
DDNPNLPR	DDNPNLPR			AVGFGGDFDGVPR	AVGFGGDFDGVPR			AVAYQMWQNLAK	AVAYQMWQNLAK			DLQFVEVTDVK	DLQFVEVTDVK			DILATNGVIHYIDELLIPDSAK	DILATNGVIHYIDELLIPDSAK			AVDIPGLEAATPYR	AVDIPGLEAATPYR			C(UniMod:4)IC(UniMod:4)NSGYEVDSTGK	CICNSGYEVDSTGK	C(UniMod:4),C(UniMod:4)		APLDIPVPDPVK	APLDIPVPDPVK			APTC(UniMod:4)GLC(UniMod:4)EVAR	APTCGLCEVAR	C(UniMod:4),C(UniMod:4)		ATVSAPFGK	ATVSAPFGK			AQLFALTGVQPAR	AQLFALTGVQPAR			AMEAVAAQGK	AMEAVAAQGK
DDPLTNLNTAFDVAEK	DDPLTNLNTAFDVAEK			AVGHPFVIQLGR	AVGHPFVIQLGR			AVDFAER	AVDFAER			DLQNFLK	DLQNFLK			DILIQYDR	DILIQYDR			AVDIPGLK	AVDIPGLK			C(UniMod:4)IC(UniMod:4)PPGYSLQNEK	CICPPGYSLQNEK	C(UniMod:4),C(UniMod:4)		APLPDLYPFGTMR	APLPDLYPFGTMR			APTPGTASREP	APTPGTASREP			ATVTPSPVK	ATVTPSPVK			AQLGGPEAAK	AQLGGPEAAK			AMGNLQIDFADPSR	AMGNLQIDFADPSR
DELVKFEPGQSYAGVVQYSHSQMQEHVSLR	DELVKFEPGQSYAGVVQYSHSQMQEHVSLR			AVGLAGTFR	AVGLAGTFR			AVDIPGLEAATPYR	AVDIPGLEAATPYR			DLQNVNITLR	DLQNVNITLR			DILLRPELEELR	DILLRPELEELR			AVDIPHMDIEALK	AVDIPHMDIEALK			C(UniMod:4)IDPIRC(UniMod:4)EEPYLR	CIDPIRCEEPYLR	C(UniMod:4),C(UniMod:4)		APLPLGHIKR	APLPLGHIKR			APVDFGYVGIDSILEQMR	APVDFGYVGIDSILEQMR			ATWSGAVLAGR	ATWSGAVLAGR			AQLLELPYAR	AQLLELPYAR			AMLDQLMGTSR	AMLDQLMGTSR
DEVIEAVR	DEVIEAVR			AVGPSSTQLYMVR	AVGPSSTQLYMVR			AVDIPGLK	AVDIPGLK			DLSELGSVR	DLSELGSVR			DIMAEIYK	DIMAEIYK			AVDSLVPIGR	AVDSLVPIGR			C(UniMod:4)IDVRPGYC(UniMod:4)YTALTNGR	CIDVRPGYCYTALTNGR	C(UniMod:4),C(UniMod:4)		APLVC(UniMod:4)LPVFVSR	APLVCLPVFVSR	C(UniMod:4)		APVPASELLASGVLSR	APVPASELLASGVLSR			AVAAEAQDTATR	AVAAEAQDTATR			AQLLGLIQR	AQLLGLIQR			AMLENEK	AMLENEK
DEVQNAVQR	DEVQNAVQR			AVIDLNNR	AVIDLNNR			AVDIPHMDIEALK	AVDIPHMDIEALK			DLSLDDFK	DLSLDDFK			DIPGLTDTTVPR	DIPGLTDTTVPR			AVENYLIQMAR	AVENYLIQMAR			C(UniMod:4)IGTDLNR	CIGTDLNR	C(UniMod:4)		APLVLKD	APLVLKD			APVPTGEVYFADSFDR	APVPTGEVYFADSFDR			AVAALLTIPEAEK	AVAALLTIPEAEK			AQLPVLLQSGR	AQLPVLLQSGR			AMLSANIR	AMLSANIR
DFADIPNLR	DFADIPNLR			AVISPGFDVFAK	AVISPGFDVFAK			AVDSLVPIGR	AVDSLVPIGR			DLSLLSHGGR	DLSLLSHGGR			DISEVVTPR	DISEVVTPR			AVEVLPK	AVEVLPK			C(UniMod:4)LAALASLR	CLAALASLR	C(UniMod:4)		APMAAQGMVETR	APMAAQGMVETR			APWIEQEGPEYWDR	APWIEQEGPEYWDR			AVAEQIPLLVQGVR	AVAEQIPLLVQGVR			AQLVDMK	AQLVDMK			AMSIPMWVDNVQC(UniMod:4)PK	AMSIPMWVDNVQCPK	C(UniMod:4)
DFDFVPPVVR	DFDFVPPVVR			AVLDALLASK	AVLDALLASK			AVELAANTK	AVELAANTK			DLSTVEALQNLK	DLSTVEALQNLK			DISLSDYK	DISLSDYK			AVFDETYPDPVR	AVFDETYPDPVR			C(UniMod:4)LAENAGDVAFVK	CLAENAGDVAFVK	C(UniMod:4)		APNHAVVTR	APNHAVVTR			AQAAAPASVPAQAPK	AQAAAPASVPAQAPK			AVAIDLPGLGHSK	AVAIDLPGLGHSK			AQLVDMKR	AQLVDMKR			AMTGVEQWPYR	AMTGVEQWPYR
DFEQPLAISR	DFEQPLAISR			AVLDVFEEGTEASAATAVK	AVLDVFEEGTEASAATAVK			AVENYLIQMAR	AVENYLIQMAR			DLTDYLM(UniMod:35)K	DLTDYLMK	M(UniMod:35)		DITEEIMSGAR	DITEEIMSGAR			AVFVPDIYSR	AVFVPDIYSR			C(UniMod:4)LAPMMSEVIR	CLAPMMSEVIR	C(UniMod:4)		APNHAVVTRK	APNHAVVTRK			AQAEAQQPTFDALRDELR	AQAEAQQPTFDALRDELR			AVANQTSATFLR	AVANQTSATFLR			AQMDLSGR	AQMDLSGR			AMVLDLR	AMVLDLR
DFFLANASR	DFFLANASR			AVLHVALR	AVLHVALR			AVEVAWETLQEEFSR	AVEVAWETLQEEFSR			DLYLENPEIK	DLYLENPEIK			DITPLQVVLPNTALHLK	DITPLQVVLPNTALHLK			AVFVSEGK	AVFVSEGK			C(UniMod:4)LC(UniMod:4)LPGFSGPR	CLCLPGFSGPR	C(UniMod:4),C(UniMod:4)		APNVVVTR	APNVVVTR			AQC(UniMod:4)PIVER	AQCPIVER	C(UniMod:4)		AVAQALEVIPR	AVAQALEVIPR			AQMVQEDLEK	AQMVQEDLEK			ANDDIIVNWVNR	ANDDIIVNWVNR
DFISNLLK	DFISNLLK			AVLHVHGGGGPR	AVLHVHGGGGPR			AVEVLPK	AVEVLPK			DMDVVSGR	DMDVVSGR			DITSDTSGDFR	DITSDTSGDFR			AVGFGGDFDGVPR	AVGFGGDFDGVPR			C(UniMod:4)LC(UniMod:4)PEGFSLSSSGR	CLCPEGFSLSSSGR	C(UniMod:4),C(UniMod:4)		APQLVGQFIAR	APQLVGQFIAR			AQEAEQLLR	AQEAEQLLR			AVASAAAALVLK	AVASAAAALVLK			AQNTWGC(UniMod:4)GNSLR	AQNTWGCGNSLR	C(UniMod:4)		ANDTTFGLAAGVFTR	ANDTTFGLAAGVFTR
DFLAGGIAAAISK	DFLAGGIAAAISK			AVLLAGPPGTGK	AVLLAGPPGTGK			AVFDETYPDPVR	AVFDETYPDPVR			DMEESIR	DMEESIR			DITYFIQQLLR	DITYFIQQLLR			AVGIVGIER	AVGIVGIER			C(UniMod:4)LC(UniMod:4)YDGFMASEDMK	CLCYDGFMASEDMK	C(UniMod:4),C(UniMod:4)		APQVVAEAAK	APQVVAEAAK			AQEASVLLR	AQEASVLLR			AVAYQMWQNLAK	AVAYQMWQNLAK			AQPSVSLGAAYR	AQPSVSLGAAYR			ANFSLPEK	ANFSLPEK
DFLLQQTMLR	DFLLQQTMLR			AVLLGPPGAGK	AVLLGPPGAGK			AVFVPDIYSR	AVFVPDIYSR			DNENVVNEYSSELEK	DNENVVNEYSSELEK			DIVENYFMR	DIVENYFMR			AVGLAGTFR	AVGLAGTFR			C(UniMod:4)LHPC(UniMod:4)VISR	CLHPCVISR	C(UniMod:4),C(UniMod:4)		APSDLYQIILK	APSDLYQIILK			AQEGLRPGTLC(UniMod:4)TVAGWGR	AQEGLRPGTLCTVAGWGR	C(UniMod:4)		AVDFAER	AVDFAER			AQQELEEQTR	AQQELEEQTR			ANINVENAFFTLAR	ANINVENAFFTLAR
DFLLTAR	DFLLTAR			AVLQEFGR	AVLQEFGR			AVFVSEGK	AVFVSEGK			DNFWMTR	DNFWMTR			DIVHSGLAYTMER	DIVHSGLAYTMER			AVIDLNNR	AVIDLNNR			C(UniMod:4)LIEILASR	CLIEILASR	C(UniMod:4)		APSHVPFLLIGGGTAAFAAAR	APSHVPFLLIGGGTAAFAAAR			AQFEGIVTDLIR	AQFEGIVTDLIR			AVDIPGLEAATPYR	AVDIPGLEAATPYR			AQQELEEQTRR	AQQELEEQTRR			ANLEIMTK	ANLEIMTK
DFLQLFAPR	DFLQLFAPR			AVLSAEQLRDEEVHAGLGELLR	AVLSAEQLRDEEVHAGLGELLR			AVGFGGDFDGVPR	AVGFGGDFDGVPR			DNIQGITK	DNIQGITK			DIVQFVPFR	DIVQFVPFR			AVISPGFDVFAK	AVISPGFDVFAK			C(UniMod:4)LYASVLTAQPR	CLYASVLTAQPR	C(UniMod:4)		APSTWLTAYVVK	APSTWLTAYVVK			AQFEGIVTDLIRR	AQFEGIVTDLIRR			AVDIPHMDIEALK	AVDIPHMDIEALK			AQQEQELAADAFK	AQQEQELAADAFK			ANLPQSFQVDTSK	ANLPQSFQVDTSK
DFLQSLK	DFLQSLK			AVLTIDEK	AVLTIDEK			AVGHPFVIQLGR	AVGHPFVIQLGR			DNIQGITKPAIR	DNIQGITKPAIR			DIVSLVPR	DIVSLVPR			AVLDALLASK	AVLDALLASK			C(UniMod:4)MC(UniMod:4)PAENPGC(UniMod:4)R	CMCPAENPGCR	C(UniMod:4),C(UniMod:4),C(UniMod:4)		APSWFDTGLSEMR	APSWFDTGLSEMR			AQGIAQGAIR	AQGIAQGAIR			AVDSLVPIGR	AVDSLVPIGR			AQVEQELTTLR	AQVEQELTTLR			ANLQIDQINTDLNLER	ANLQIDQINTDLNLER
DFMIQGGDFTR	DFMIQGGDFTR			AVLVDLEPGTM(UniMod:35)DSVR	AVLVDLEPGTMDSVR	M(UniMod:35)		AVGLAGTFR	AVGLAGTFR			DNIQGITKPAIRR	DNIQGITKPAIRR			DIVTNNGVIHLIDQVLIPDSAK	DIVTNNGVIHLIDQVLIPDSAK			AVLDALLEGK	AVLDALLEGK			C(UniMod:4)MPTFQFFK	CMPTFQFFK	C(UniMod:4)		APTAQVESFR	APTAQVESFR			AQHEDQVEQYKK	AQHEDQVEQYKK			AVELAANTK	AVELAANTK			AQVIYTR	AQVIYTR			ANLSLLR	ANLSLLR
DFNVPLSISR	DFNVPLSISR			AVLYNYR	AVLYNYR			AVGRLEAVSHTSDMHR	AVGRLEAVSHTSDMHR			DNLAEDIMR	DNLAEDIMR			DLADELALVDVIEDK	DLADELALVDVIEDK			AVLDVFEEGTEASAATAVK	AVLDVFEEGTEASAATAVK			C(UniMod:4)NGVLEGIR	CNGVLEGIR	C(UniMod:4)		APTC(UniMod:4)GLC(UniMod:4)EVAR	APTCGLCEVAR	C(UniMod:4),C(UniMod:4)		AQIHDLVLVGGSTR	AQIHDLVLVGGSTR			AVENSSTAIGIR	AVENSSTAIGIR			AQVLGAVK	AQVLGAVK			ANNTFYGLSAGVFTK	ANNTFYGLSAGVFTK
DFQRELEDAR	DFQRELEDAR			AVM(UniMod:35)DDFAAFVEK	AVMDDFAAFVEK	M(UniMod:35)		AVIDLNNR	AVIDLNNR			DPDAQPGGELMLGGTDSK	DPDAQPGGELMLGGTDSK			DLAEDAPWK	DLAEDAPWK			AVLHVALR	AVLHVALR			C(UniMod:4)NNVLYIR	CNNVLYIR	C(UniMod:4)		APTPGTASREP	APTPGTASREP			AQIHGGILR	AQIHGGILR			AVENYLIQMAR	AVENYLIQMAR			AREDIFMETLK	AREDIFMETLK			ANPALYVLR	ANPALYVLR
DFSPSGIFGAFQR	DFSPSGIFGAFQR			AVNTQALSGAGILR	AVNTQALSGAGILR			AVISPGFDVFAK	AVISPGFDVFAK			DPFAHLPK	DPFAHLPK			DLAEITTLDR	DLAEITTLDR			AVLHVHGGGGPR	AVLHVHGGGGPR			C(UniMod:4)PAPELLGGPSVFLFPPK	CPAPELLGGPSVFLFPPK	C(UniMod:4)		APVPASELLASGVLSR	APVPASELLASGVLSR			AQITGYR	AQITGYR			AVFDETYPDPVR	AVFDETYPDPVR			AREQEELLAPADGTVELVR	AREQEELLAPADGTVELVR			ANPFGGASHAK	ANPFGGASHAK
DFVMNLVNSLDIGNDNIR	DFVMNLVNSLDIGNDNIR			AVPEGFVIPR	AVPEGFVIPR			AVLDALLASK	AVLDALLASK			DPGVLDR	DPGVLDR			DLAGSIIGK	DLAGSIIGK			AVLLDLEPR	AVLLDLEPR			C(UniMod:4)PAPELLGGPSVFLFPPKPK	CPAPELLGGPSVFLFPPKPK	C(UniMod:4)		APVPTGEVYFADSFDR	APVPTGEVYFADSFDR			AQLFALTGVQPAR	AQLFALTGVQPAR			AVFVPDIYSR	AVFVPDIYSR			ARFEELC(UniMod:4)SDLFR	ARFEELCSDLFR	C(UniMod:4)		ANPGAWILR	ANPGAWILR
DGAGDVAFVK	DGAGDVAFVK			AVPLALALISVSNPR	AVPLALALISVSNPR			AVLDVFEEGTEASAATAVK	AVLDVFEEGTEASAATAVK			DPLAVDK	DPLAVDK			DLAPIGIR	DLAPIGIR			AVLLGPPGAGK	AVLLGPPGAGK			C(UniMod:4)PENAFFLDHVR	CPENAFFLDHVR	C(UniMod:4)		APWELLELR	APWELLELR			AQLGGPEAAK	AQLGGPEAAK			AVFVSEGK	AVFVSEGK			ARFEELNADLFR	ARFEELNADLFR			ANPQVGVAFPHIK	ANPQVGVAFPHIK
DGEAGAQGPPGPAGPAGER	DGEAGAQGPPGPAGPAGER			AVPPNNSNAAEDDLPTVELQGVVPR	AVPPNNSNAAEDDLPTVELQGVVPR			AVLEQEETAAASR	AVLEQEETAAASR			DPPSWSVLAGHSR	DPPSWSVLAGHSR			DLAPPSEPSESFQEHTVDGENQIVFTHR	DLAPPSEPSESFQEHTVDGENQIVFTHR			AVLNPTPIK	AVLNPTPIK			C(UniMod:4)PPGFYTSPDGTR	CPPGFYTSPDGTR	C(UniMod:4)		APWIEQEGPEYWDR	APWIEQEGPEYWDR			AQLLELPYAR	AQLLELPYAR			AVGPSSTQLYMVR	AVGPSSTQLYMVR			ARQEELYSELQAR	ARQEELYSELQAR			ANPTVTLFPPSSEELQANK	ANPTVTLFPPSSEELQANK
DGEVVSEATQQQHEVL	DGEVVSEATQQQHEVL			AVPSWFVR	AVPSWFVR			AVLHVALR	AVLHVALR			DPQALSEHLK	DPQALSEHLK			DLASVQALLR	DLASVQALLR			AVLQEFGR	AVLQEFGR			C(UniMod:4)PTGYYLNEDTR	CPTGYYLNEDTR	C(UniMod:4)		AQAAAPASVPAQAPK	AQAAAPASVPAQAPK			AQLLGLIQR	AQLLGLIQR			AVLC(UniMod:4)PQPTR	AVLCPQPTR	C(UniMod:4)		ARVEVER	ARVEVER			ANRPFLVFIR	ANRPFLVFIR
DGFFGNPR	DGFFGNPR			AVQQPDGLAVLGIFLK	AVQQPDGLAVLGIFLK			AVLHVHGGGGPR	AVLHVHGGGGPR			DPTFIPAPIQAK	DPTFIPAPIQAK			DLATVYVDVLK	DLATVYVDVLK			AVLSAEQLRDEEVHAGLGELLR	AVLSAEQLRDEEVHAGLGELLR			C(UniMod:4)PTLEQYAMR	CPTLEQYAMR	C(UniMod:4)		AQAELVGTADEATR	AQAELVGTADEATR			AQLMADFQAGR	AQLMADFQAGR			AVLDVFEEGTEASAATAVK	AVLDVFEEGTEASAATAVK			ARVEVERDNLAEDIM(UniMod:35)R	ARVEVERDNLAEDIMR	M(UniMod:35)		ANSILFC(UniMod:4)GR	ANSILFCGR	C(UniMod:4)
DGGAWGTEQR	DGGAWGTEQR			AVSDWIDEQEK	AVSDWIDEQEK			AVLLAGPPGTGK	AVLLAGPPGTGK			DPVQEAWAEDVDLR	DPVQEAWAEDVDLR			DLDDFQSWLSR	DLDDFQSWLSR			AVLTIDEK	AVLTIDEK			C(UniMod:4)PVGYVLR	CPVGYVLR	C(UniMod:4)		AQEGLRPGTLC(UniMod:4)TVAGWGR	AQEGLRPGTLCTVAGWGR	C(UniMod:4)		AQLVDMK	AQLVDMK			AVLEQEETAAASR	AVLEQEETAAASR			ASAGLLGAHAAAITAYALTLTK	ASAGLLGAHAAAITAYALTLTK			ANTFVAELK	ANTFVAELK
DGHFTLFAPTNEAFEK	DGHFTLFAPTNEAFEK			AVSILPLLGHGVPR	AVSILPLLGHGVPR			AVLLDLEPR	AVLLDLEPR			DQASQLLAGTEATLGHAK	DQASQLLAGTEATLGHAK			DLDSLHR	DLDSLHR			AVLVDLEPGTM(UniMod:35)DSVR	AVLVDLEPGTMDSVR	M(UniMod:35)		C(UniMod:4)QC(UniMod:4)PSGMTLDATGR	CQCPSGMTLDATGR	C(UniMod:4),C(UniMod:4)		AQEILSQLPIK	AQEILSQLPIK			AQLVDMKR	AQLVDMKR			AVLFC(UniMod:4)LSEDKK	AVLFCLSEDKK	C(UniMod:4)		ASAGSYISALR	ASAGSYISALR			ANTVQEATFQMELPK	ANTVQEATFQMELPK
DGIDLAGFK	DGIDLAGFK			AVSPLPYLR	AVSPLPYLR			AVLLGPPGAGK	AVLLGPPGAGK			DQGTYEDYVEGLR	DQGTYEDYVEGLR			DLDVAILVGSMPR	DLDVAILVGSMPR			AVLYNYR	AVLYNYR			C(UniMod:4)QSLTEDLEFRK	CQSLTEDLEFRK	C(UniMod:4)		AQFEGIVTDLIR	AQFEGIVTDLIR			AQMDLSGR	AQMDLSGR			AVLHVALR	AVLHVALR			ASAHAITGPPTELITSEVTAR	ASAHAITGPPTELITSEVTAR			ANYWWLR	ANYWWLR
DGLAFNALIHR	DGLAFNALIHR			AVSSAIAQLLGEVAQGNENYAGIAAR	AVSSAIAQLLGEVAQGNENYAGIAAR			AVLQEFGR	AVLQEFGR			DQIYDIFQK	DQIYDIFQK			DLEADIIGDTSGHFQK	DLEADIIGDTSGHFQK			AVM(UniMod:35)DDFAAFVEK	AVMDDFAAFVEK	M(UniMod:35)		C(UniMod:4)QVSGSPPHYFYWSR	CQVSGSPPHYFYWSR	C(UniMod:4)		AQFEGIVTDLIRR	AQFEGIVTDLIRR			AQMVQEDLEK	AQMVQEDLEK			AVLHVHGGGGPR	AVLHVHGGGGPR			ASANMDLMR	ASANMDLMR			APAMFNIR	APAMFNIR
DGLGGLPDIVR	DGLGGLPDIVR			AVTELGRPDAEYWNSQK	AVTELGRPDAEYWNSQK			AVLSAEQLRDEEVHAGLGELLR	AVLSAEQLRDEEVHAGLGELLR			DQLLLGPTYATPK	DQLLLGPTYATPK			DLEEFFSTVGK	DLEEFFSTVGK			AVNTQALSGAGILR	AVNTQALSGAGILR			C(UniMod:4)SC(UniMod:4)SPGWIGDGIK	CSCSPGWIGDGIK	C(UniMod:4),C(UniMod:4)		AQGIAQGAIR	AQGIAQGAIR			AQNTWGC(UniMod:4)GNSLR	AQNTWGCGNSLR	C(UniMod:4)		AVLLDLEPR	AVLLDLEPR			ASAPLPGLSAPGR	ASAPLPGLSAPGR			APAPAPEER	APAPAPEER
DGLILTSR	DGLILTSR			AVTEQGAELSNEER	AVTEQGAELSNEER			AVLTIDEK	AVLTIDEK			DQLLPPSPNNR	DQLLPPSPNNR			DLESLREYVESQLQR	DLESLREYVESQLQR			AVNYFSK	AVNYFSK			C(UniMod:4)SGPGLSPGMVR	CSGPGLSPGMVR	C(UniMod:4)		AQHEDQVEQYKK	AQHEDQVEQYKK			AQQATPGGAAPTIFSR	AQQATPGGAAPTIFSR			AVLLGPPGAGK	AVLLGPPGAGK			ASC(UniMod:4)LYGQLPK	ASCLYGQLPK	C(UniMod:4)		APAPASAPPGPSEELLR	APAPASAPPGPSEELLR
DGLIPLEIR	DGLIPLEIR			AVTEQGHELSNEER	AVTEQGHELSNEER			AVLVDLEPGTM(UniMod:35)DSVR	AVLVDLEPGTMDSVR	M(UniMod:35)		DQQPGTFLLR	DQQPGTFLLR			DLFEDELVPLFEK	DLFEDELVPLFEK			AVPLALALISVSNPR	AVPLALALISVSNPR			C(UniMod:4)STSSLLEAC(UniMod:4)TFR	CSTSSLLEACTFR	C(UniMod:4),C(UniMod:4)		AQIHDLVLVGGSTR	AQIHDLVLVGGSTR			AQQEERLDEINK	AQQEERLDEINK			AVLSAEQLRDEEVHAGLGELLR	AVLSAEQLRDEEVHAGLGELLR			ASDTAMYYC(UniMod:4)AR	ASDTAMYYCAR	C(UniMod:4)		APASEEEFQFLR	APASEEEFQFLR
DGNGYISAAELR	DGNGYISAAELR			AVTNFIR	AVTNFIR			AVLYNYR	AVLYNYR			DQVANSAFVER	DQVANSAFVER			DLFQVAFNR	DLFQVAFNR			AVPPNNSNAAEDDLPTVELQGVVPR	AVPPNNSNAAEDDLPTVELQGVVPR			C(UniMod:4)SVFYGAPSK	CSVFYGAPSK	C(UniMod:4)		AQIHGGILR	AQIHGGILR			AQQELEEQTR	AQQELEEQTR			AVLTIDEK	AVLTIDEK			ASENLRQEGVR	ASENLRQEGVR			APDFVFYAPR	APDFVFYAPR
DGQVINETSQHHDDLE	DGQVINETSQHHDDLE			AVTQALNR	AVTQALNR			AVM(UniMod:35)DDFAAFVEK	AVMDDFAAFVEK	M(UniMod:35)		DRIEEIR	DRIEEIR			DLGEELEALK	DLGEELEALK			AVPSWFVR	AVPSWFVR			C(UniMod:4)TSTGWIPAPR	CTSTGWIPAPR	C(UniMod:4)		AQITGYR	AQITGYR			AQQELEEQTRR	AQQELEEQTRR			AVLVDLEPGTM(UniMod:35)DSVR	AVLVDLEPGTMDSVR	M(UniMod:35)		ASFIKNLQGISSFR	ASFIKNLQGISSFR			APDVEGQGLDWSLK	APDVEGQGLDWSLK
DGTGVVEFVR	DGTGVVEFVR			AVVFLEPQWYR	AVVFLEPQWYR			AVNTQALSGAGILR	AVNTQALSGAGILR			DRPFFPGLVK	DRPFFPGLVK			DLGEENFK	DLGEENFK			AVQQPDGLAVLGIFLK	AVQQPDGLAVLGIFLK			C(UniMod:4)TVVSVPDSLLWR	CTVVSVPDSLLWR	C(UniMod:4)		AQLADSFHLQQFFR	AQLADSFHLQQFFR			AQQEQELAADAFK	AQQEQELAADAFK			AVLYNYR	AVLYNYR			ASGPPVSELITK	ASGPPVSELITK			APEIMLNSK	APEIMLNSK
DGTHVVENVDATHIGK	DGTHVVENVDATHIGK			AVVGVVAGGGR	AVVGVVAGGGR			AVNYFSK	AVNYFSK			DRQHLPLIK	DRQHLPLIK			DLGLSESGEDVNAAILDESGKK	DLGLSESGEDVNAAILDESGKK			AVSDWIDEQEK	AVSDWIDEQEK			C(UniMod:4)WSPGVTVAPEM(UniMod:35)C(UniMod:4)PIR	CWSPGVTVAPEMCPIR	C(UniMod:4),M(UniMod:35),C(UniMod:4)		AQLFALTGVQPAR	AQLFALTGVQPAR			AQVARPGGDTIFGK	AQVARPGGDTIFGK			AVM(UniMod:35)DDFAAFVEK	AVMDDFAAFVEK	M(UniMod:35)		ASGVPDRFSGSGSGTDFTLK	ASGVPDRFSGSGSGTDFTLK			APEPGPAGDGGPGAPAR	APEPGPAGDGGPGAPAR
DGTPPIDAHTR	DGTPPIDAHTR			AVVIVDDR	AVVIVDDR			AVPEGFVIPR	AVPEGFVIPR			DSFQEVLR	DSFQEVLR			DLGRDLAGIIAIQR	DLGRDLAGIIAIQR			AVSPLPYLR	AVSPLPYLR			C(UniMod:4)YEMASHLR	CYEMASHLR	C(UniMod:4)		AQLGDLPWQVAIK	AQLGDLPWQVAIK			AQVEQELTTLR	AQVEQELTTLR			AVNTQALSGAGILR	AVNTQALSGAGILR			ASHTAPQVLFSHR	ASHTAPQVLFSHR			APEPHVEEDDDDELDSK	APEPHVEEDDDDELDSK
DGVPGGPGETGK	DGVPGGPGETGK			AVVIVDDRGR	AVVIVDDRGR			AVPLALALISVSNPR	AVPLALALISVSNPR			DSGFQMNQLR	DSGFQMNQLR			DLGTESQIFISR	DLGTESQIFISR			AVSSAIAQLLGEVAQGNENYAGIAAR	AVSSAIAQLLGEVAQGNENYAGIAAR			C(UniMod:4)YEMASHLRR	CYEMASHLRR	C(UniMod:4)		AQLGGPEAAK	AQLGGPEAAK			AQVIYTR	AQVIYTR			AVPEGFVIPR	AVPEGFVIPR			ASIHEAWTDGK	ASIHEAWTDGK			APFAAPSPFAELVLPPQQ	APFAAPSPFAELVLPPQQ
DGVREVFEMATR	DGVREVFEMATR			AVVVHAGEDDLGR	AVVVHAGEDDLGR			AVPPNNSNAAEDDLPTVELQGVVPR	AVPPNNSNAAEDDLPTVELQGVVPR			DSGNKPPGLLPR	DSGNKPPGLLPR			DLIADLK	DLIADLK			AVTELGRPDAEYWNSQK	AVTELGRPDAEYWNSQK			C(UniMod:4)YTAVVPLVYGGETK	CYTAVVPLVYGGETK	C(UniMod:4)		AQLGLGHSYSR	AQLGLGHSYSR			AQVLGAVK	AQVLGAVK			AVPLALALISVSNPR	AVPLALALISVSNPR			ASINMLR	ASINMLR			APFDLFENR	APFDLFENR
DGYLFQLLR	DGYLFQLLR			AVVYSNTIQSIMAIVK	AVVYSNTIQSIMAIVK			AVPSWFVR	AVPSWFVR			DSGRDYVSQFEGSALGK	DSGRDYVSQFEGSALGK			DLIGVQNLLK	DLIGVQNLLK			AVTEQGAELSNEER	AVTEQGAELSNEER			DADPILISLR	DADPILISLR			AQLLELPYAR	AQLLELPYAR			AQVSLLIR	AQVSLLIR			AVPPNNSNAAEDDLPTVELQGVVPR	AVPPNNSNAAEDDLPTVELQGVVPR			ASIPFSVVGSNQLIEAK	ASIPFSVVGSNQLIEAK			APGFAQMLK	APGFAQMLK
DHAVDLIQK	DHAVDLIQK			AWDDFFPGSDR	AWDDFFPGSDR			AVQQPDGLAVLGIFLK	AVQQPDGLAVLGIFLK			DSIVHQAGMLK	DSIVHQAGMLK			DLISNNEQLPMLGR	DLISNNEQLPMLGR			AVTEQGHELSNEER	AVTEQGHELSNEER			DAEDAMDAMDGAVLDGR	DAEDAMDAMDGAVLDGR			AQLLGLIQR	AQLLGLIQR			AREEGIR	AREEGIR			AVPSWFVR	AVPSWFVR			ASITALEAK	ASITALEAK			APGIIPR	APGIIPR
DHEDFLASLAR	DHEDFLASLAR			AWGPGLEGGVVGK	AWGPGLEGGVVGK			AVSDWIDEQEK	AVSDWIDEQEK			DSIVQGFQWGTR	DSIVQGFQWGTR			DLLDLLVEAK	DLLDLLVEAK			AVTIFIR	AVTIFIR			DAEEAISQTIDTIVDM(UniMod:35)IK	DAEEAISQTIDTIVDMIK	M(UniMod:35)		AQLVDMK	AQLVDMK			AREQAEAEVASLNRR	AREQAEAEVASLNRR			AVQQPDGLAVLGIFLK	AVQQPDGLAVLGIFLK			ASITPGTILIILTGR	ASITPGTILIILTGR			APGQLEC(UniMod:4)ETAIAALNSC(UniMod:4)LR	APGQLECETAIAALNSCLR	C(UniMod:4),C(UniMod:4)
DHENIVIAK	DHENIVIAK			AWRDPDEPVLLEEPVVLALAEK	AWRDPDEPVLLEEPVVLALAEK			AVSILPLLGHGVPR	AVSILPLLGHGVPR			DSPSVWAAVPGK	DSPSVWAAVPGK			DLLGETLAQLIR	DLLGETLAQLIR			AVTNFIR	AVTNFIR			DAEGILEDLQSYR	DAEGILEDLQSYR			AQLVDMKR	AQLVDMKR			AREQEELLAPADGTVELVR	AREQEELLAPADGTVELVR			AVSISTEPPTYLR	AVSISTEPPTYLR			ASLHGGEPTTIIR	ASLHGGEPTTIIR			APIIAVTR	APIIAVTR
DHFEEAMR	DHFEEAMR			AYAAGFGDR	AYAAGFGDR			AVSPLPYLR	AVSPLPYLR			DSSRLPSEGPRPAHVVVGDVLQAADVDK	DSSRLPSEGPRPAHVVVGDVLQAADVDK			DLLPSRDR	DLLPSRDR			AVTQALNR	AVTQALNR			DAFVAIVQSVK	DAFVAIVQSVK			AQMDLSGR	AQMDLSGR			ARFEELC(UniMod:4)SDLFR	ARFEELCSDLFR	C(UniMod:4)		AVSNQIVR	AVSNQIVR			ASLIEYIK	ASLIEYIK			APILIATDVASR	APILIATDVASR
DHPFGFVAVPTK	DHPFGFVAVPTK			AYADFYR	AYADFYR			AVSSAIAQLLGEVAQGNENYAGIAAR	AVSSAIAQLLGEVAQGNENYAGIAAR			DSTEFFIR	DSTEFFIR			DLLVVDTPGLFDTK	DLLVVDTPGLFDTK			AVVFLEPQWYR	AVVFLEPQWYR			DAGEGGLSLAIEGPSK	DAGEGGLSLAIEGPSK			AQMVQEDLEK	AQMVQEDLEK			ARFEELNADLFR	ARFEELNADLFR			AVTEQGAELSNEER	AVTEQGAELSNEER			ASLQYLLR	ASLQYLLR			APIQWEER	APIQWEER
DHPLPEVAHVK	DHPLPEVAHVK			AYALAFAER	AYALAFAER			AVTELGRPDAEYWNSQK	AVTELGRPDAEYWNSQK			DSTYSLSSTLTLSK	DSTYSLSSTLTLSK			DLMPHDLAR	DLMPHDLAR			AVVGVVAGGGR	AVVGVVAGGGR			DAGMQLQGYR	DAGMQLQGYR			AQNTWGC(UniMod:4)GNSLR	AQNTWGCGNSLR	C(UniMod:4)		ARLQLELSK	ARLQLELSK			AVTEQGHELSNEER	AVTEQGHELSNEER			ASREEILAQAK	ASREEILAQAK			APIRPDIVNFVHTNLR	APIRPDIVNFVHTNLR
DIAANEENRK	DIAANEENRK			AYEFAER	AYEFAER			AVTEQGAELSNEER	AVTEQGAELSNEER			DTDSEEEIREAFR	DTDSEEEIREAFR			DLMTDLK	DLMTDLK			AVVIVDDRGR	AVVIVDDRGR			DAGPLLISLK	DAGPLLISLK			AQPSVSLGAPYR	AQPSVSLGAPYR			ARQEELYSELQAR	ARQEELYSELQAR			AVTKYTSSK	AVTKYTSSK			ASSFLGEK	ASSFLGEK			APLDIPVPDPVK	APLDIPVPDPVK
DIAPTLTLYVGK	DIAPTLTLYVGK			AYFLDGSLLK	AYFLDGSLLK			AVTEQGHELSNEER	AVTEQGHELSNEER			DTLFTAESGTR	DTLFTAESGTR			DLMVGDEASELR	DLMVGDEASELR			AVVIVDDRGRPSGK	AVVIVDDRGRPSGK			DAGQISGLNVLR	DAGQISGLNVLR			AQQELEEQTR	AQQELEEQTR			ARVEVER	ARVEVER			AVTQALNR	AVTQALNR			ASSIIDELFQDR	ASSIIDELFQDR			APLPDLYPFGTMR	APLPDLYPFGTMR
DIASTPHELYR	DIASTPHELYR			AYGPGIEPTGNMVK	AYGPGIEPTGNMVK			AVTKYTSSK	AVTKYTSSK			DTLFTAESGTRR	DTLFTAESGTRR			DLNSDMDSILASLK	DLNSDMDSILASLK			AVVMTPVPLFSK	AVVMTPVPLFSK			DAGTIAGLNVLR	DAGTIAGLNVLR			AQQELEEQTRR	AQQELEEQTRR			ARVEVERDNLAEDIM(UniMod:35)R	ARVEVERDNLAEDIMR	M(UniMod:35)		AVVFLEPQWYR	AVVFLEPQWYR			ASSLESGVPSR	ASSLESGVPSR			APLVC(UniMod:4)LPVFVSR	APLVCLPVFVSR	C(UniMod:4)
DIDIHEVR	DIDIHEVR			AYGQALAK	AYGQALAK			AVTNFIR	AVTNFIR			DTLM(UniMod:35)ISR	DTLMISR	M(UniMod:35)		DLPETLNELHLDHNK	DLPETLNELHLDHNK			AVVVHAGEDDLGR	AVVVHAGEDDLGR			DAGTIAGLNVMR	DAGTIAGLNVMR			AQQEQELAADAFK	AQQEQELAADAFK			ASAELIEEEVAK	ASAELIEEEVAK			AVVGVVAGGGR	AVVGVVAGGGR			ASSVTTFTGEPNTC(UniMod:4)PR	ASSVTTFTGEPNTCPR	C(UniMod:4)		APLVLKD	APLVLKD
DIEDVFYK	DIEDVFYK			AYIDSFR	AYIDSFR			AVTQALNR	AVTQALNR			DTLTSRPAQGVVTTLENVSPPR	DTLTSRPAQGVVTTLENVSPPR			DLPLLLFR	DLPLLLFR			AVVVTDGER	AVVVTDGER			DAGVIAGLNVLR	DAGVIAGLNVLR			AQVEQELTTLR	AQVEQELTTLR			ASAGLLGAHAAAITAYALTLTK	ASAGLLGAHAAAITAYALTLTK			AVVIVDDR	AVVIVDDR			ASTPGAAAQIQEVK	ASTPGAAAQIQEVK			APMAAQGMVETR	APMAAQGMVETR
DIELVMSQANVSR	DIELVMSQANVSR			AYILNLVK	AYILNLVK			AVVFLEPQWYR	AVVFLEPQWYR			DTLYEAVR	DTLYEAVR			DLPVTEAVFSALVTGHAR	DLPVTEAVFSALVTGHAR			AVVYSNTIQSIMAIVK	AVVYSNTIQSIMAIVK			DAIILIFANK	DAIILIFANK			AQVIYTR	AQVIYTR			ASAGPQPLLVQSC(UniMod:4)K	ASAGPQPLLVQSCK	C(UniMod:4)		AVVMISC(UniMod:4)NR	AVVMISCNR	C(UniMod:4)		ASTPNGYDNGIIWATWK	ASTPNGYDNGIIWATWK			APNHAVVTR	APNHAVVTR
DIFQEIFDK	DIFQEIFDK			AYLPVNESFGFTADLR	AYLPVNESFGFTADLR			AVVGVVAGGGR	AVVGVVAGGGR			DTNGSQFFITTVK	DTNGSQFFITTVK			DLQLVLPDYFPER	DLQLVLPDYFPER			AWDDFFPGSDR	AWDDFFPGSDR			DAISGIGTDEK	DAISGIGTDEK			AQVLGAVK	AQVLGAVK			ASAGSYISALR	ASAGSYISALR			AVVVHAGEDDLGR	AVVVHAGEDDLGR			ASVDELFAEIVR	ASVDELFAEIVR			APNVVVTR	APNVVVTR
DIFTGLIGPMK	DIFTGLIGPMK			AYLQQLR	AYLQQLR			AVVIVDDR	AVVIVDDR			DTQSGSLLFIGR	DTQSGSLLFIGR			DLQNFLK	DLQNFLK			AWGPGLEGGVVGK	AWGPGLEGGVVGK			DALVSQPTR	DALVSQPTR			AQWFAIQHISLNPPR	AQWFAIQHISLNPPR			ASAHAITGPPTELITSEVTAR	ASAHAITGPPTELITSEVTAR			AVVVTDGER	AVVVTDGER			ASYAQQPAESR	ASYAQQPAESR			APQLVGQFIAR	APQLVGQFIAR
DIIFLLDGSANVGK	DIIFLLDGSANVGK			AYPDVAALSDGYWVVSNR	AYPDVAALSDGYWVVSNR			AVVIVDDRGR	AVVIVDDRGR			DTSASAVAVGLK	DTSASAVAVGLK			DLQNVNITLR	DLQNVNITLR			AYAAGFGDR	AYAAGFGDR			DANLYISGLPR	DANLYISGLPR			ARDDLITDLLNEAK	ARDDLITDLLNEAK			ASANMDLMR	ASANMDLMR			AWDDFFPGSDR	AWDDFFPGSDR			ASYLDC(UniMod:4)IR	ASYLDCIR	C(UniMod:4)		APSDLYQIILK	APSDLYQIILK
DIIHDPGR	DIIHDPGR			AYSLFSYNTQGR	AYSLFSYNTQGR			AVVQVFEGTSGIDAK	AVVQVFEGTSGIDAK			DTSISTAYMELSR	DTSISTAYMELSR			DLSAAGIGLLAAATQSLSMPASLGR	DLSAAGIGLLAAATQSLSMPASLGR			AYADFYR	AYADFYR			DAQIFIQK	DAQIFIQK			AREDIFMETLK	AREDIFMETLK			ASAPLPGLSAPGR	ASAPLPGLSAPGR			AWGPGLEGGVVGK	AWGPGLEGGVVGK			ASYSGVSLFSNPVQYWEIQPSTFR	ASYSGVSLFSNPVQYWEIQPSTFR			APSHVPFLLIGGGTAAFAAAR	APSHVPFLLIGGGTAAFAAAR
DIILPFR	DIILPFR			AYTNFDAER	AYTNFDAER			AVVVHAGEDDLGR	AVVVHAGEDDLGR			DTVATQLSEAVDATR	DTVATQLSEAVDATR			DLSLDDFK	DLSLDDFK			AYAQQLTEWAR	AYAQQLTEWAR			DASGVTFTWTPSSGK	DASGVTFTWTPSSGK			AREQEELLAPADGTVELVR	AREQEELLAPADGTVELVR			ASC(UniMod:4)C(UniMod:4)C(UniMod:4)SLGK	ASCCCSLGK	C(UniMod:4),C(UniMod:4),C(UniMod:4)		AWRDPDEPVLLEEPVVLALAEK	AWRDPDEPVLLEEPVVLALAEK			ASYVAPLTAQPATYR	ASYVAPLTAQPATYR			APSTWLTAYVVK	APSTWLTAYVVK
DIISDTSGDFRK	DIISDTSGDFRK			AYTNFDAERDALNIETAIK	AYTNFDAERDALNIETAIK			AVVYSNTIQSIMAIVK	AVVYSNTIQSIMAIVK			DVFHMVVEVPR	DVFHMVVEVPR			DLSSHQLNEFLAQTLQR	DLSSHQLNEFLAQTLQR			AYEFAER	AYEFAER			DATNVGDEGGFAPNILENK	DATNVGDEGGFAPNILENK			ARFEELC(UniMod:4)SDLFR	ARFEELCSDLFR	C(UniMod:4)		ASC(UniMod:4)LYGQLPK	ASCLYGQLPK	C(UniMod:4)		AYAAGFGDR	AYAAGFGDR			ATAPQTQHVSPMR	ATAPQTQHVSPMR			APSVATVGSIC(UniMod:4)DLNLK	APSVATVGSICDLNLK	C(UniMod:4)
DILADLIPK	DILADLIPK			AYVPIAQVK	AYVPIAQVK			AVWLPAMK	AVWLPAMK			DVFISAAER	DVFISAAER			DLSTIEPLK	DLSTIEPLK			AYFLDGSLLK	AYFLDGSLLK			DAVEDLESVGK	DAVEDLESVGK			ARFEELNADLFR	ARFEELNADLFR			ASENLRQEGVR	ASENLRQEGVR			AYADFYR	AYADFYR			ATATSC(UniMod:4)RPC(UniMod:4)PC(UniMod:4)PYIDASR	ATATSCRPCPCPYIDASR	C(UniMod:4),C(UniMod:4),C(UniMod:4)		APSVPAAEPEYPK	APSVPAAEPEYPK
DILIQYDR	DILIQYDR			AYVVLGQFLVLK	AYVVLGQFLVLK			AWDDFFPGSDR	AWDDFFPGSDR			DVFRDPALKR	DVFRDPALKR			DLTATEVQSETALLTWRPPR	DLTATEVQSETALLTWRPPR			AYGPGIEPTGNMVK	AYGPGIEPTGNMVK			DAVTYTEHAK	DAVTYTEHAK			ARVEVER	ARVEVER			ASEVMGPVEAAPEYR	ASEVMGPVEAAPEYR			AYALAFAER	AYALAFAER			ATAVMPDGQFK	ATAVMPDGQFK			APSWFDTGLSEMR	APSWFDTGLSEMR
DILLRPELEELR	DILLRPELEELR			AYYHLLEQVAPK	AYYHLLEQVAPK			AWGPGLEGGVVGK	AWGPGLEGGVVGK			DVIEEYFK	DVIEEYFK			DLTDYLM(UniMod:35)K	DLTDYLMK	M(UniMod:35)		AYGQALAK	AYGQALAK			DAVTYTEHAKR	DAVTYTEHAKR			ARVEVERDNLAEDIM(UniMod:35)R	ARVEVERDNLAEDIMR	M(UniMod:35)		ASFIKNLQGISSFR	ASFIKNLQGISSFR			AYAQGISR	AYAQGISR			ATAVVDGAFK	ATAVVDGAFK			APTAQVESFR	APTAQVESFR
DIMAEIYK	DIMAEIYK			AYYHLLEQVAPKGDEEGVPAVVIDMSGLR	AYYHLLEQVAPKGDEEGVPAVVIDMSGLR			AWRDPDEPVLLEEPVVLALAEK	AWRDPDEPVLLEEPVVLALAEK			DVIELTDDSFDK	DVIELTDDSFDK			DLTQLFMFAR	DLTQLFMFAR			AYILNLVK	AYILNLVK			DAVVYPILVEFTR	DAVVYPILVEFTR			ASAGLLGAHAAAITAYALTLTK	ASAGLLGAHAAAITAYALTLTK			ASGAPSAGPEPAPR	ASGAPSAGPEPAPR			AYEFAER	AYEFAER			ATC(UniMod:4)APQHGAPGPGPADASK	ATCAPQHGAPGPGPADASK	C(UniMod:4)		APTC(UniMod:4)GLC(UniMod:4)EVAR	APTCGLCEVAR	C(UniMod:4),C(UniMod:4)
DIPGLTDTTVPR	DIPGLTDTTVPR			DAADLLSPLALLR	DAADLLSPLALLR			AYAAGFGDR	AYAAGFGDR			DVLLQVDDERR	DVLLQVDDERR			DLVGELGTALR	DLVGELGTALR			AYLQQLR	AYLQQLR			DAWEIPR	DAWEIPR			ASAGSYISALR	ASAGSYISALR			ASGNYATVISHNPETK	ASGNYATVISHNPETK			AYGDRIER	AYGDRIER			ATDFVADR	ATDFVADR			APTPGTASREP	APTPGTASREP
DIPTNSPELEETLTHTITK	DIPTNSPELEETLTHTITK			DAAGIAMEAIAFAR	DAAGIAMEAIAFAR			AYADFYR	AYADFYR			DVNQQEFVR	DVNQQEFVR			DLYANNVLSGGTTMYPGIADR	DLYANNVLSGGTTMYPGIADR			AYPDVAALSDGYWVVSNR	AYPDVAALSDGYWVVSNR			DC(UniMod:4)GATWVVLGHSER	DCGATWVVLGHSER	C(UniMod:4)		ASAHAITGPPTELITSEVTAR	ASAHAITGPPTELITSEVTAR			ASGPPVSELITK	ASGPPVSELITK			AYGPGIEPTGNMVK	AYGPGIEPTGNMVK			ATEDFNK	ATEDFNK			APVILGSPDDVLEFLK	APVILGSPDDVLEFLK
DISEVVTPR	DISEVVTPR			DAALATALGDK	DAALATALGDK			AYALAFAER	AYALAFAER			DVQEIFR	DVQEIFR			DLYEDELVPLFEK	DLYEDELVPLFEK			AYSLFSYNTQGR	AYSLFSYNTQGR			DC(UniMod:4)GATWVVLGHSERR	DCGATWVVLGHSERR	C(UniMod:4)		ASANMDLMR	ASANMDLMR			ASGVPDRFSGSGSGTDFTLK	ASGVPDRFSGSGSGTDFTLK			AYIDSFR	AYIDSFR			ATEHLSTLSEK	ATEHLSTLSEK			APVPASELLASGVLSR	APVPASELLASGVLSR
DISLSDYK	DISLSDYK			DAALATALGDKK	DAALATALGDKK			AYFLDGSLLK	AYFLDGSLLK			DVRPYIVGAVVR	DVRPYIVGAVVR			DLYLENPEIK	DLYLENPEIK			AYTNFDAER	AYTNFDAER			DC(UniMod:4)HLAQVPSHTVVAR	DCHLAQVPSHTVVAR	C(UniMod:4)		ASAPLPGLSAPGR	ASAPLPGLSAPGR			ASHLGLAR	ASHLGLAR			AYILNLVK	AYILNLVK			ATENDIANFFSPLNPIR	ATENDIANFFSPLNPIR			APVPTGEVYFADSFDR	APVPTGEVYFADSFDR
DISTNYYASQK	DISTNYYASQK			DAANLLNDALAIR	DAANLLNDALAIR			AYGPGIEPTGNMVK	AYGPGIEPTGNMVK			DVRQQYESVAAK	DVRQQYESVAAK			DMDVVSGR	DMDVVSGR			AYTNFDAERDALNIETAIK	AYTNFDAERDALNIETAIK			DC(UniMod:4)QDIANK	DCQDIANK	C(UniMod:4)		ASC(UniMod:4)LYGQLPK	ASCLYGQLPK	C(UniMod:4)		ASIHEAWTDGK	ASIHEAWTDGK			AYLEGTC(UniMod:4)VEWLR	AYLEGTCVEWLR	C(UniMod:4)		ATENDIYNFFSPLNPVR	ATENDIYNFFSPLNPVR			APWIEQEGPEYWDR	APWIEQEGPEYWDR
DIVQFVPFR	DIVQFVPFR			DADPILISLR	DADPILISLR			AYGQALAK	AYGQALAK			DVTGAEALLER	DVTGAEALLER			DMFQETMEAMR	DMFQETMEAMR			AYVPIAQVK	AYVPIAQVK			DC(UniMod:4)SDYYAIGKR	DCSDYYAIGKR	C(UniMod:4)		ASDTAMYYC(UniMod:4)AR	ASDTAMYYCAR	C(UniMod:4)		ASINMLR	ASINMLR			AYLQQLR	AYLQQLR			ATFDAISK	ATFDAISK			AQAAAPASVPAQAPK	AQAAAPASVPAQAPK
DIVQFVPYR	DIVQFVPYR			DAEEAISQTIDTIVDM(UniMod:35)IK	DAEEAISQTIDTIVDMIK	M(UniMod:35)		AYIDSFR	AYIDSFR			DWHGVPGQVDAAMAGR	DWHGVPGQVDAAMAGR			DMILQFISR	DMILQFISR			AYVSTLMGVPGR	AYVSTLMGVPGR			DC(UniMod:4)VGPEVEK	DCVGPEVEK	C(UniMod:4)		ASENLRQEGVR	ASENLRQEGVR			ASITALEAK	ASITALEAK			AYSLFSYNTQGR	AYSLFSYNTQGR			ATFMVGSYGPRPEEYEFLTPVEEAPK	ATFMVGSYGPRPEEYEFLTPVEEAPK			AQAEAQQPTFDALRDELR	AQAEAQQPTFDALRDELR
DIVQFVPYRR	DIVQFVPYRR			DAEGILEDLQSYR	DAEGILEDLQSYR			AYILNLVK	AYILNLVK			DYAEVGR	DYAEVGR			DMYSFLEDMGLK	DMYSFLEDMGLK			AYVVLGQFLVLK	AYVVLGQFLVLK			DDDLNLR	DDDLNLR			ASFIKNLQGISSFR	ASFIKNLQGISSFR			ASITPGTILIILTGR	ASITPGTILIILTGR			AYTNFDAER	AYTNFDAER			ATGLHFR	ATGLHFR			AQAELVGTADEATR	AQAELVGTADEATR
DIVTNNGVIHLIDQVLIPDSAK	DIVTNNGVIHLIDQVLIPDSAK			DAFADAVQR	DAFADAVQR			AYLPVNESFGFTADLR	AYLPVNESFGFTADLR			DYDSLAQPGFFDR	DYDSLAQPGFFDR			DNALLSAIEESR	DNALLSAIEESR			AYYHLLEQVAPK	AYYHLLEQVAPK			DDDPLNAR	DDDPLNAR			ASGNYATVISHNPETK	ASGNYATVISHNPETK			ASLHALVGSPIIWGGEPR	ASLHALVGSPIIWGGEPR			AYTNFDAERDALNIETAIK	AYTNFDAERDALNIETAIK			ATGPPVSELITK	ATGPPVSELITK			AQC(UniMod:4)PIVER	AQCPIVER	C(UniMod:4)
DKTEFSIIHYAGK	DKTEFSIIHYAGK			DAFVAIVQSVK	DAFVAIVQSVK			AYLQQLR	AYLQQLR			DYETATLSEIK	DYETATLSEIK			DNENVVNEYSSELEK	DNENVVNEYSSELEK			DAAGIAMEAIAFAR	DAAGIAMEAIAFAR			DDGLFSGDPNWFPK	DDGLFSGDPNWFPK			ASGPPVSELITK	ASGPPVSELITK			ASLHGGEPTTIIR	ASLHGGEPTTIIR			AYVPIAQVK	AYVPIAQVK			ATIAGGGVIPHIHK	ATIAGGGVIPHIHK			AQEAEQLLR	AQEAEQLLR
DLADELALVDVIEDK	DLADELALVDVIEDK			DAGEGGLSLAIEGPSK	DAGEGGLSLAIEGPSK			AYPDVAALSDGYWVVSNR	AYPDVAALSDGYWVVSNR			DYGVYLEDSGHTLR	DYGVYLEDSGHTLR			DNFHGLAIFLDTYPNDETTER	DNFHGLAIFLDTYPNDETTER			DAALATALGDKK	DAALATALGDKK			DDGSWEVIEGYR	DDGSWEVIEGYR			ASGVPDRFSGSGSGTDFTLK	ASGVPDRFSGSGSGTDFTLK			ASNTAEVFFDGVR	ASNTAEVFFDGVR			C(UniMod:4)AC(UniMod:4)TYGFTGPQC(UniMod:4)ER	CACTYGFTGPQCER	C(UniMod:4),C(UniMod:4),C(UniMod:4)		ATITGYR	ATITGYR			AQEGLRPGTLC(UniMod:4)TVAGWGR	AQEGLRPGTLCTVAGWGR	C(UniMod:4)
DLADLAAYTALK	DLADLAAYTALK			DAGEGLLAVQITDPEGKPK	DAGEGLLAVQITDPEGKPK			AYSLFSYNTQGR	AYSLFSYNTQGR			DYIALNEDLR	DYIALNEDLR			DNFWMTR	DNFWMTR			DADPILISLR	DADPILISLR			DDNPNLPR	DDNPNLPR			ASHTAPQVLFSHR	ASHTAPQVLFSHR			ASREEILAQAK	ASREEILAQAK			C(UniMod:4)AEYWPSMEEGTR	CAEYWPSMEEGTR	C(UniMod:4)		ATITSLWGK	ATITSLWGK			AQEILSQLPIK	AQEILSQLPIK
DLAEDAPWK	DLAEDAPWK			DAGPLLISLK	DAGPLLISLK			AYTNFDAER	AYTNFDAER			DYLHYIR	DYLHYIR			DNHLLGTFDLTGIPPAPR	DNHLLGTFDLTGIPPAPR			DAEDAMDAMDGAVLDGR	DAEDAMDAMDGAVLDGR			DEVIEAVR	DEVIEAVR			ASIHEAWTDGK	ASIHEAWTDGK			ASSEGGTAAGAGLDSLHK	ASSEGGTAAGAGLDSLHK			C(UniMod:4)ALDFFR	CALDFFR	C(UniMod:4)		ATLGPAVRPLPWQR	ATLGPAVRPLPWQR			AQFEGIVTDLIR	AQFEGIVTDLIR
DLAEDAPWKK	DLAEDAPWKK			DAGQISGLNVLR	DAGQISGLNVLR			AYTNFDAERDALNIETAIK	AYTNFDAERDALNIETAIK			DYVSQFEGSALGK	DYVSQFEGSALGK			DNIQGITK	DNIQGITK			DAEEAISQTIDTIVDMIK	DAEEAISQTIDTIVDMIK			DEVQNAVQR	DEVQNAVQR			ASINMLR	ASINMLR			ASSFLGEK	ASSFLGEK			C(UniMod:4)C(UniMod:4)AAADPHEC(UniMod:4)YAK	CCAAADPHECYAK	C(UniMod:4),C(UniMod:4),C(UniMod:4)		ATLPSPDKLPGFK	ATLPSPDKLPGFK			AQFEGIVTDLIRR	AQFEGIVTDLIRR
DLAEITTLDR	DLAEITTLDR			DAGTIAGLNVLR	DAGTIAGLNVLR			AYVPIAQVK	AYVPIAQVK			EAAAALVEEETRR	EAAAALVEEETRR			DNIQGITKPAIR	DNIQGITKPAIR			DAEGILEDLQSYR	DAEGILEDLQSYR			DFADIPNLR	DFADIPNLR			ASIPFSVVGSNQLIEAK	ASIPFSVVGSNQLIEAK			ASSGLLYPLER	ASSGLLYPLER			C(UniMod:4)C(UniMod:4)TESLVNR	CCTESLVNR	C(UniMod:4),C(UniMod:4)		ATLSSIR	ATLSSIR			AQGIAQGAIR	AQGIAQGAIR
DLAGIIAIQR	DLAGIIAIQR			DAGTIAGLNVMR	DAGTIAGLNVMR			AYVSTLMGVPGR	AYVSTLMGVPGR			EAAENSLVAYK	EAAENSLVAYK			DNIQGITKPAIRR	DNIQGITKPAIRR			DAFVAIVQSVK	DAFVAIVQSVK			DFADIPNLRR	DFADIPNLRR			ASITALEAK	ASITALEAK			ASSIIDELFQDR	ASSIIDELFQDR			C(UniMod:4)DENILWLDYK	CDENILWLDYK	C(UniMod:4)		ATLYVTAIEDR	ATLYVTAIEDR			AQHEDQVEQYKK	AQHEDQVEQYKK
DLAGSIIGK	DLAGSIIGK			DAGVIAGLNVLR	DAGVIAGLNVLR			AYVVLGQFLVLK	AYVVLGQFLVLK			EAAFDDAVEER	EAAFDDAVEER			DNLAEDIMR	DNLAEDIMR			DAGEGGLSLAIEGPSK	DAGEGGLSLAIEGPSK			DFDFVPPVVR	DFDFVPPVVR			ASITPGTILIILTGR	ASITPGTILIILTGR			ASSLESGVPSR	ASSLESGVPSR			C(UniMod:4)DEPILSNR	CDEPILSNR	C(UniMod:4)		ATMEAYSR	ATMEAYSR			AQIHGGILR	AQIHGGILR
DLAPIGIR	DLAPIGIR			DAGYGGLSLSIEGPSK	DAGYGGLSLSIEGPSK			AYYHLLEQVAPK	AYYHLLEQVAPK			EAALGAGFSDK	EAALGAGFSDK			DPDAQPGGELMLGGTDSK	DPDAQPGGELMLGGTDSK			DAGEGLLAVQITDPEGKPK	DAGEGLLAVQITDPEGKPK			DFDHNLQLC(UniMod:4)VGNPR	DFDHNLQLCVGNPR	C(UniMod:4)		ASLHGGEPTTIIR	ASLHGGEPTTIIR			ASTPGAAAQIQEVK	ASTPGAAAQIQEVK			C(UniMod:4)DTRPQLLMR	CDTRPQLLMR	C(UniMod:4)		ATMELYQISQR	ATMELYQISQR			AQITGYR	AQITGYR
DLAPPSEPSESFQEHTVDGENQIVFTHR	DLAPPSEPSESFQEHTVDGENQIVFTHR			DAIILIFANK	DAIILIFANK			AYYHLLEQVAPKGDEEGVPAVVIDMSGLR	AYYHLLEQVAPKGDEEGVPAVVIDMSGLR			EAALSTALSEK	EAALSTALSEK			DPENFPFVVLGNK	DPENFPFVVLGNK			DAGMQLQGYR	DAGMQLQGYR			DFEPSLGPVC(UniMod:4)PFR	DFEPSLGPVCPFR	C(UniMod:4)		ASLQYLLR	ASLQYLLR			ASTPNGYDNGIIWATWK	ASTPNGYDNGIIWATWK			C(UniMod:4)EC(UniMod:4)EIGYELDR	CECEIGYELDR	C(UniMod:4),C(UniMod:4)		ATPFIEC(UniMod:4)NGGR	ATPFIECNGGR	C(UniMod:4)		AQIWDTAGQER	AQIWDTAGQER
DLATVYVDVLK	DLATVYVDVLK			DALVSQPTR	DALVSQPTR			DAADLLSPLALLR	DAADLLSPLALLR			EAALSTALSEKR	EAALSTALSEKR			DPFAPLHK	DPFAPLHK			DAGPLLISLK	DAGPLLISLK			DFEQPLAISR	DFEQPLAISR			ASMHPVTAMLVGK	ASMHPVTAMLVGK			ASVDELFAEIVR	ASVDELFAEIVR			C(UniMod:4)EC(UniMod:4)FPGLAVGLDGR	CECFPGLAVGLDGR	C(UniMod:4),C(UniMod:4)		ATQALVLAPTR	ATQALVLAPTR			AQLFALTGVQPAR	AQLFALTGVQPAR
DLDDFQSWLSR	DLDDFQSWLSR			DANLYISGLPR	DANLYISGLPR			DAAGIAMEAIAFAR	DAAGIAMEAIAFAR			EAAYHPEVAPDVR	EAAYHPEVAPDVR			DPGVLDR	DPGVLDR			DAGQISGLNVLR	DAGQISGLNVLR			DFFLANASR	DFFLANASR			ASREEILAQAK	ASREEILAQAK			ASYAQQPAESR	ASYAQQPAESR			C(UniMod:4)EC(UniMod:4)PVGFFYNDK	CECPVGFFYNDK	C(UniMod:4),C(UniMod:4)		ATQQAEQLSNELATER	ATQQAEQLSNELATER			AQLGGPEAAK	AQLGGPEAAK
DLDVAILVGSMPR	DLDVAILVGSMPR			DAPQDFHPDR	DAPQDFHPDR			DAALATALGDKK	DAALATALGDKK			EAESSPFVER	EAESSPFVER			DPLAVDK	DPLAVDK			DAGTIAGLNVLR	DAGTIAGLNVLR			DFLAGGIAAAISK	DFLAGGIAAAISK			ASSEGGTAAGAGLDSLHK	ASSEGGTAAGAGLDSLHK			ASYLDC(UniMod:4)IR	ASYLDCIR	C(UniMod:4)		C(UniMod:4)EGPIPDVTFELLR	CEGPIPDVTFELLR	C(UniMod:4)		ATSFLLALEPELEAR	ATSFLLALEPELEAR			AQLLELPYAR	AQLLELPYAR
DLEADIIGDTSGHFQK	DLEADIIGDTSGHFQK			DAQELYAAGENR	DAQELYAAGENR			DADPILISLR	DADPILISLR			EAFQLFDR	EAFQLFDR			DPLELFR	DPLELFR			DAGTIAGLNVMR	DAGTIAGLNVMR			DFLAGGVAAAISK	DFLAGGVAAAISK			ASSFLGEK	ASSFLGEK			ASYSGVSLFSNPVQYWEIQPSTFR	ASYSGVSLFSNPVQYWEIQPSTFR			C(UniMod:4)GGFLVR	CGGFLVR	C(UniMod:4)		ATSSSSGSLSATGR	ATSSSSGSLSATGR			AQLLGLIQR	AQLLGLIQR
DLEALLNSK	DLEALLNSK			DAQGLVLFDVTGQVR	DAQGLVLFDVTGQVR			DAEEAISQTIDTIVDM(UniMod:35)IK	DAEEAISQTIDTIVDMIK	M(UniMod:35)		EAFSLFDK	EAFSLFDK			DPPQYPVVPVHLDR	DPPQYPVVPVHLDR			DAGTITGLNVLR	DAGTITGLNVLR			DFLEELEESR	DFLEELEESR			ASSIIDELFQDR	ASSIIDELFQDR			ATAPQTQHVSPMR	ATAPQTQHVSPMR			C(UniMod:4)GPASVQAIK	CGPASVQAIK	C(UniMod:4)		ATTLSNAVSSLASTGLSLTK	ATTLSNAVSSLASTGLSLTK			AQLMADFQAGR	AQLMADFQAGR
DLEALMFDR	DLEALMFDR			DAQIFIQK	DAQIFIQK			DAEGILEDLQSYR	DAEGILEDLQSYR			EAGAGGLAIAVEGPSK	EAGAGGLAIAVEGPSK			DPPSWSVLAGHSR	DPPSWSVLAGHSR			DAGVIAGLNVLR	DAGVIAGLNVLR			DFLIPIGK	DFLIPIGK			ASSIIDELFQDRFFTR	ASSIIDELFQDRFFTR			ATATSC(UniMod:4)RPC(UniMod:4)PC(UniMod:4)PYIDASR	ATATSCRPCPCPYIDASR	C(UniMod:4),C(UniMod:4),C(UniMod:4)		C(UniMod:4)GSVLVR	CGSVLVR	C(UniMod:4)		ATTVTGTPC(UniMod:4)QDWAAQEPHR	ATTVTGTPCQDWAAQEPHR	C(UniMod:4)		AQLVDMK	AQLVDMK
DLEALVTDK	DLEALVTDK			DASGVTFTWTPSSGK	DASGVTFTWTPSSGK			DAFADAVQR	DAFADAVQR			EAIDSYIK	EAIDSYIK			DPTFIPAPIQAK	DPTFIPAPIQAK			DAGYGGLSLSIEGPSK	DAGYGGLSLSIEGPSK			DFLLKPELLR	DFLLKPELLR			ASSLESGVPSR	ASSLESGVPSR			ATAVMPDGQFK	ATAVMPDGQFK			C(UniMod:4)GVALSTPGGAR	CGVALSTPGGAR	C(UniMod:4)		ATVLESEGTR	ATVLESEGTR			AQLVDMKR	AQLVDMKR
DLELQADSAIK	DLELQADSAIK			DASIVGFFDDSFSEAHSEFLK	DASIVGFFDDSFSEAHSEFLK			DAFVAIVQSVK	DAFVAIVQSVK			EAIEVFIR	EAIEVFIR			DPVQEAWAEDVDLR	DPVQEAWAEDVDLR			DAISGIGTDEK	DAISGIGTDEK			DFLLQQTMLR	DFLLQQTMLR			ASTPNGYDNGIIWATWK	ASTPNGYDNGIIWATWK			ATAVVDGAFK	ATAVVDGAFK			C(UniMod:4)GVISPR	CGVISPR	C(UniMod:4)		ATVLLSMSK	ATVLLSMSK			AQMDLSGR	AQMDLSGR
DLESLREYVESQLQR	DLESLREYVESQLQR			DATNVAAAFEEAVR	DATNVAAAFEEAVR			DAGEGGLSLAIEGPSK	DAGEGGLSLAIEGPSK			EAILAIHK	EAILAIHK			DQGTYEDYVEGLR	DQGTYEDYVEGLR			DALVSQPTR	DALVSQPTR			DFLLTAR	DFLLTAR			ASVDELFAEIVR	ASVDELFAEIVR			ATC(UniMod:4)APQHGAPGPGPADASK	ATCAPQHGAPGPGPADASK	C(UniMod:4)		C(UniMod:4)GYAGSNFPEHIFPALVGRPIIR	CGYAGSNFPEHIFPALVGRPIIR	C(UniMod:4)		ATVLNYLPK	ATVLNYLPK			AQMVQEDLEK	AQMVQEDLEK
DLEVVEGSAAR	DLEVVEGSAAR			DATNVGDEGGFAPNILENK	DATNVGDEGGFAPNILENK			DAGEGLLAVQITDPEGKPK	DAGEGLLAVQITDPEGKPK			EALLQASR	EALLQASR			DQIAQLEASLAAAK	DQIAQLEASLAAAK			DANLYISGLPR	DANLYISGLPR			DFLQLFAPR	DFLQLFAPR			ASVMVYDDTSK	ASVMVYDDTSK			ATDFVADR	ATDFVADR			C(UniMod:4)IC(UniMod:4)NSGYEVDSTGK	CICNSGYEVDSTGK	C(UniMod:4),C(UniMod:4)		ATVTPSPVK	ATVTPSPVK			AQNTWGC(UniMod:4)GNSLR	AQNTWGCGNSLR	C(UniMod:4)
DLFDPIIEDR	DLFDPIIEDR			DAVEDLESVGK	DAVEDLESVGK			DAGHPLYPFNDPY	DAGHPLYPFNDPY			EALLSSAVDHGSDEVK	EALLSSAVDHGSDEVK			DQIYDIFQK	DQIYDIFQK			DAPQDFHPDR	DAPQDFHPDR			DFMIGLVK	DFMIGLVK			ASYAQQPAESR	ASYAQQPAESR			ATEDFNK	ATEDFNK			C(UniMod:4)IC(UniMod:4)PPGYSLQNEK	CICPPGYSLQNEK	C(UniMod:4),C(UniMod:4)		ATWSGAVLAGR	ATWSGAVLAGR			AQPVQVAEGSEPDGFWEALGGK	AQPVQVAEGSEPDGFWEALGGK
DLFNAIATGK	DLFNAIATGK			DAVIQDLER	DAVIQDLER			DAGPLLISLK	DAGPLLISLK			EALPGSGQAR	EALPGSGQAR			DQLIYNLLK	DQLIYNLLK			DAQELYAAGENR	DAQELYAAGENR			DFMIQGGDFTR	DFMIQGGDFTR			ASYLDC(UniMod:4)IR	ASYLDCIR	C(UniMod:4)		ATEHLSTLSEK	ATEHLSTLSEK			C(UniMod:4)IDPIRC(UniMod:4)EEPYLR	CIDPIRCEEPYLR	C(UniMod:4),C(UniMod:4)		AVAAEAQDTATR	AVAAEAQDTATR			AQQEERLDEINK	AQQEERLDEINK
DLGAPQAAAEAELAAAQR	DLGAPQAAAEAELAAAQR			DAVTYTEHAK	DAVTYTEHAK			DAGQISGLNVLR	DAGQISGLNVLR			EAMVQAEEAAAEITR	EAMVQAEEAAAEITR			DQLLLGPTYATPK	DQLLLGPTYATPK			DAQIFIQK	DAQIFIQK			DFNVPLSISR	DFNVPLSISR			ASYSGVSLFSNPVQYWEIQPSTFR	ASYSGVSLFSNPVQYWEIQPSTFR			ATENDIANFFSPLNPIR	ATENDIANFFSPLNPIR			C(UniMod:4)IESLIAVFQK	CIESLIAVFQK	C(UniMod:4)		AVAALLTIPEAEK	AVAALLTIPEAEK			AQQELEEQTR	AQQELEEQTR
DLGEELEALK	DLGEELEALK			DAVTYTEHAKR	DAVTYTEHAKR			DAGTIAGLNVLR	DAGTIAGLNVLR			EAPDLVLQR	EAPDLVLQR			DQLLPPSPNNR	DQLLPPSPNNR			DASGVTFTWTPSSGK	DASGVTFTWTPSSGK			DFQPVLHLVALNSPLSGGMR	DFQPVLHLVALNSPLSGGMR			ASYVAPLTAQPATYR	ASYVAPLTAQPATYR			ATENDIYNFFSPLNPVR	ATENDIYNFFSPLNPVR			C(UniMod:4)IGTDLNR	CIGTDLNR	C(UniMod:4)		AVAEQIPLLVQGVR	AVAEQIPLLVQGVR			AQQELEEQTRR	AQQELEEQTRR
DLGEENFK	DLGEENFK			DAVVYPILVEFTR	DAVVYPILVEFTR			DAGTIAGLNVMR	DAGTIAGLNVMR			EAPEPMELDGPK	EAPEPMELDGPK			DQNVFVAQK	DQNVFVAQK			DASLMVTNDGATILK	DASLMVTNDGATILK			DFSLEQLR	DFSLEQLR			ATAPQTQHVSPMR	ATAPQTQHVSPMR			ATFMVGSYGPRPEEYEFLTPVEEAPK	ATFMVGSYGPRPEEYEFLTPVEEAPK			C(UniMod:4)LAALASLR	CLAALASLR	C(UniMod:4)		AVAIDLPGLGHSK	AVAIDLPGLGHSK			AQQEQELAADAFK	AQQEQELAADAFK
DLGTESQIFISR	DLGTESQIFISR			DAWEIPR	DAWEIPR			DAGVIAGLNVLR	DAGVIAGLNVLR			EAPVDVLTQIGR	EAPVDVLTQIGR			DQPFTILYR	DQPFTILYR			DATNVGDEGGFAPNILENK	DATNVGDEGGFAPNILENK			DFSPSGIFGAFQR	DFSPSGIFGAFQR			ATATSC(UniMod:4)RPC(UniMod:4)PC(UniMod:4)PYIDASR	ATATSCRPCPCPYIDASR	C(UniMod:4),C(UniMod:4),C(UniMod:4)		ATFQTPDFIVPLTDLR	ATFQTPDFIVPLTDLR			C(UniMod:4)LAPLEGAR	CLAPLEGAR	C(UniMod:4)		AVAQALEVIPR	AVAQALEVIPR			AQQVSQGLDVLTAK	AQQVSQGLDVLTAK
DLIADLK	DLIADLK			DAYERDLEADIIGDTSGHFQK	DAYERDLEADIIGDTSGHFQK			DAGYGGLSLSIEGPSK	DAGYGGLSLSIEGPSK			EAQQALGSAAADATEAK	EAQQALGSAAADATEAK			DQPRPAFSAIR	DQPRPAFSAIR			DAVEDLESVGK	DAVEDLESVGK			DFTPVC(UniMod:4)TTELGR	DFTPVCTTELGR	C(UniMod:4)		ATAVMPDGQFK	ATAVMPDGQFK			ATGIPDRFSGSGSGTDFTLTISR	ATGIPDRFSGSGSGTDFTLTISR			C(UniMod:4)LAPMMSEVIR	CLAPMMSEVIR	C(UniMod:4)		AVAYQMWQNLAK	AVAYQMWQNLAK			AQVARPGGDTIFGK	AQVARPGGDTIFGK
DLIGVQNLLK	DLIGVQNLLK			DDDLNLR	DDDLNLR			DAIILIFANK	DAIILIFANK			EAQQYSEALASTR	EAQQYSEALASTR			DQQPGTFLLR	DQQPGTFLLR			DAVTYTEHAK	DAVTYTEHAK			DGAGDVAFVK	DGAGDVAFVK			ATAVVDGAFK	ATAVVDGAFK			ATGLHFR	ATGLHFR			C(UniMod:4)LC(UniMod:4)LPGFSGPR	CLCLPGFSGPR	C(UniMod:4),C(UniMod:4)		AVDEAADALLK	AVDEAADALLK			AQVEQELTTLR	AQVEQELTTLR
DLLDDLK	DLLDDLK			DDGLFSGDPNWFPK	DDGLFSGDPNWFPK			DALVSQPTR	DALVSQPTR			EASMVITESPAALQLR	EASMVITESPAALQLR			DQVANSAFVER	DQVANSAFVER			DAVTYTEHAKR	DAVTYTEHAKR			DGAWGAFR	DGAWGAFR			ATDFVADR	ATDFVADR			ATGPPVSELITK	ATGPPVSELITK			C(UniMod:4)LC(UniMod:4)PEGFSLSSSGR	CLCPEGFSLSSSGR	C(UniMod:4),C(UniMod:4)		AVDIPGLEAATPYR	AVDIPGLEAATPYR			AQVIYTR	AQVIYTR
DLLFQALGR	DLLFQALGR			DDGSWEVIEGYR	DDGSWEVIEGYR			DANLYISGLPR	DANLYISGLPR			EASYSLIR	EASYSLIR			DRIEEIR	DRIEEIR			DAVVYPILVEFTR	DAVVYPILVEFTR			DGEAGAQGPPGPAGPAGER	DGEAGAQGPPGPAGPAGER			ATEHLSTLSEK	ATEHLSTLSEK			ATIAGGGVIPHIHK	ATIAGGGVIPHIHK			C(UniMod:4)LC(UniMod:4)PEGFSLSSSGRR	CLCPEGFSLSSSGRR	C(UniMod:4),C(UniMod:4)		AVDIPGLK	AVDIPGLK			AQVLGAVK	AQVLGAVK
DLLGETLAQLIR	DLLGETLAQLIR			DDNPNLPR	DDNPNLPR			DAQELYAAGENR	DAQELYAAGENR			EATTEFSVDAR	EATTEFSVDAR			DRPFFPGLVK	DRPFFPGLVK			DAYERDLEADIIGDTSGHFQK	DAYERDLEADIIGDTSGHFQK			DGFFGNPLAPNPADK	DGFFGNPLAPNPADK			ATENDIANFFSPLNPIR	ATENDIANFFSPLNPIR			ATITGYR	ATITGYR			C(UniMod:4)LGIPAR	CLGIPAR	C(UniMod:4)		AVDIPHMDIEALK	AVDIPHMDIEALK			ARDDLITDLLNEAK	ARDDLITDLLNEAK
DLLLDPAWEK	DLLLDPAWEK			DDPLTNLNTAFDVAEK	DDPLTNLNTAFDVAEK			DAQGLVLFDVTGQVR	DAQGLVLFDVTGQVR			EATTNAPFR	EATTNAPFR			DRQHLPLIK	DRQHLPLIK			DDDLNLR	DDDLNLR			DGFFGNPR	DGFFGNPR			ATENDIYNFFSPLNPVR	ATENDIYNFFSPLNPVR			ATITSLWGK	ATITSLWGK			C(UniMod:4)LGIPTR	CLGIPTR	C(UniMod:4)		AVDLLYAMC(UniMod:4)DR	AVDLLYAMCDR	C(UniMod:4)		AREEGIR	AREEGIR
DLLPSRDR	DLLPSRDR			DDPSKPVHLTAFLGYK	DDPSKPVHLTAFLGYK			DAQIFIQK	DAQIFIQK			EAVAMESYAK	EAVAMESYAK			DRSEEERTTEAEK	DRSEEERTTEAEK			DDDPLNAR	DDDPLNAR			DGGAWGTEQR	DGGAWGTEQR			ATFDAISK	ATFDAISK			ATLPSPDKLPGFK	ATLPSPDKLPGFK			C(UniMod:4)LHPC(UniMod:4)VISR	CLHPCVISR	C(UniMod:4),C(UniMod:4)		AVDSLVPIGR	AVDSLVPIGR			AREQAEAEVASLNR	AREQAEAEVASLNR
DLLSSVSR	DLLSSVSR			DEILPTTPISEQK	DEILPTTPISEQK			DASGVTFTWTPSSGK	DASGVTFTWTPSSGK			EAVLIDPVLETAPR	EAVLIDPVLETAPR			DRSSFYVNGLTLGGQK	DRSSFYVNGLTLGGQK			DDEVQVVR	DDEVQVVR			DGGLIC(UniMod:4)TSC(UniMod:4)R	DGGLICTSCR	C(UniMod:4),C(UniMod:4)		ATFMVGSYGPRPEEYEFLTPVEEAPK	ATFMVGSYGPRPEEYEFLTPVEEAPK			ATLSSIR	ATLSSIR			C(UniMod:4)LIEILASR	CLIEILASR	C(UniMod:4)		AVELAANTK	AVELAANTK			AREQAEAEVASLNRR	AREQAEAEVASLNRR
DLMPHDLAR	DLMPHDLAR			DELHIVEAEAMNYEGSPIK	DELHIVEAEAMNYEGSPIK			DASIVGFFDDSFSEAHSEFLK	DASIVGFFDDSFSEAHSEFLK			EAYMGNVLQGGEGQAPTR	EAYMGNVLQGGEGQAPTR			DRVTSAVEALLSADSASR	DRVTSAVEALLSADSASR			DDGLFSGDPNWFPK	DDGLFSGDPNWFPK			DGHFTLFAPTNEAFEK	DGHFTLFAPTNEAFEK			ATGLHFR	ATGLHFR			ATMEAYSR	ATMEAYSR			C(UniMod:4)LSEQIADAYSSFR	CLSEQIADAYSSFR	C(UniMod:4)		AVENSSTAIGIR	AVENSSTAIGIR			AREQEELLAPADGTVELVR	AREQEELLAPADGTVELVR
DLMTDLK	DLMTDLK			DEVIEAVR	DEVIEAVR			DATNVGDEGGFAPNILENK	DATNVGDEGGFAPNILENK			EAYPGDVFYLHSR	EAYPGDVFYLHSR			DSFQEVLR	DSFQEVLR			DDGSWEVIEGYR	DDGSWEVIEGYR			DGIDLAGFK	DGIDLAGFK			ATGPPVSELITK	ATGPPVSELITK			ATMELYQISQR	ATMELYQISQR			C(UniMod:4)LYASVLTAQPR	CLYASVLTAQPR	C(UniMod:4)		AVENYLIQMAR	AVENYLIQMAR			ARFEELC(UniMod:4)SDLFR	ARFEELCSDLFR	C(UniMod:4)
DLMVGDEASELR	DLMVGDEASELR			DEVQNAVQR	DEVQNAVQR			DAVEDLESVGK	DAVEDLESVGK			EDAVSAAFK	EDAVSAAFK			DSGFQMNQLR	DSGFQMNQLR			DDNPNLPR	DDNPNLPR			DGLAFNALIHR	DGLAFNALIHR			ATIAGGGVIPHIHK	ATIAGGGVIPHIHK			ATPFIEC(UniMod:4)NGGR	ATPFIECNGGR	C(UniMod:4)		C(UniMod:4)MC(UniMod:4)PAENPGC(UniMod:4)R	CMCPAENPGCR	C(UniMod:4),C(UniMod:4),C(UniMod:4)		AVFDETYPDPVR	AVFDETYPDPVR			ARFEELNADLFR	ARFEELNADLFR
DLPEHAVLK	DLPEHAVLK			DFADIPNLR	DFADIPNLR			DAVTYTEHAK	DAVTYTEHAK			EDGAISTIVLR	EDGAISTIVLR			DSGRDYVSQFEGSALGK	DSGRDYVSQFEGSALGK			DDPLTNLNTAFDVAEK	DDPLTNLNTAFDVAEK			DGLGFC(UniMod:4)ALIHR	DGLGFCALIHR	C(UniMod:4)		ATITGYR	ATITGYR			ATQALVLAPTR	ATQALVLAPTR			C(UniMod:4)MPTFQFFK	CMPTFQFFK	C(UniMod:4)		AVFVPDIYSR	AVFVPDIYSR			ARLQLELSK	ARLQLELSK
DLPETLNELHLDHNK	DLPETLNELHLDHNK			DFADIPNLRR	DFADIPNLRR			DAVTYTEHAKR	DAVTYTEHAKR			EDGGGWWYNR	EDGGGWWYNR			DSHSLTTNIMEILR	DSHSLTTNIMEILR			DDPVTNLNNAFEVAEK	DDPVTNLNNAFEVAEK			DGLILTSR	DGLILTSR			ATLGPAVRPLPWQR	ATLGPAVRPLPWQR			ATSFLLALEPELEAR	ATSFLLALEPELEAR			C(UniMod:4)MQLTDFILK	CMQLTDFILK	C(UniMod:4)		AVFVSEGK	AVFVSEGK			ARPFPDGLAEDIDKGEVSAR	ARPFPDGLAEDIDKGEVSAR
DLPLAQGIK	DLPLAQGIK			DFAIDIIK	DFAIDIIK			DAVVYPILVEFTR	DAVVYPILVEFTR			EDIIQGFR	EDIIQGFR			DSLLQDGEFSMDLR	DSLLQDGEFSMDLR			DEIFATAK	DEIFATAK			DGLIPLEIR	DGLIPLEIR			ATLPSPDKLPGFK	ATLPSPDKLPGFK			ATSSSSGSLSATGR	ATSSSSGSLSATGR			C(UniMod:4)NEIINWLDK	CNEIINWLDK	C(UniMod:4)		AVFWDIK	AVFWDIK			ARQEELYSELQAR	ARQEELYSELQAR
DLPLLLFR	DLPLLLFR			DFDFVPPVVR	DFDFVPPVVR			DAWEIPR	DAWEIPR			EDITQSAQHALR	EDITQSAQHALR			DSPLLLQQISAMR	DSPLLLQQISAMR			DEILPTTPISEQK	DEILPTTPISEQK			DGNGYISAAELR	DGNGYISAAELR			ATLSSIR	ATLSSIR			ATTLSNAVSSLASTGLSLTK	ATTLSNAVSSLASTGLSLTK			C(UniMod:4)NEPAVWSQLAK	CNEPAVWSQLAK	C(UniMod:4)		AVGDKLPEC(UniMod:4)EAVC(UniMod:4)GKPK	AVGDKLPECEAVCGKPK	C(UniMod:4),C(UniMod:4)		ARVEVER	ARVEVER
DLPPDTTLLDLQNNK	DLPPDTTLLDLQNNK			DFEQPLAISR	DFEQPLAISR			DAYERDLEADIIGDTSGHFQK	DAYERDLEADIIGDTSGHFQK			EDLQELNDR	EDLQELNDR			DSPSVWAAVPGK	DSPSVWAAVPGK			DELHIVEAEAMNYEGSPIK	DELHIVEAEAMNYEGSPIK			DGQVINETSQHHDDLE	DGQVINETSQHHDDLE			ATLYVTAIEDR	ATLYVTAIEDR			ATTVTGTPC(UniMod:4)QDWAAQEPHR	ATTVTGTPCQDWAAQEPHR	C(UniMod:4)		C(UniMod:4)PAPELLGGPSVFLFPPKPK	CPAPELLGGPSVFLFPPKPK	C(UniMod:4)		AVGFGGDFDGVPR	AVGFGGDFDGVPR			ARVEVERDNLAEDIM(UniMod:35)R	ARVEVERDNLAEDIMR	M(UniMod:35)
DLQFVEVTDVK	DLQFVEVTDVK			DFFLANASR	DFFLANASR			DDDLNLR	DDDLNLR			EDLRLPEGDLGK	EDLRLPEGDLGK			DSPVLIDFFEDTER	DSPVLIDFFEDTER			DELVKFEPGQSYAGVVQYSHSQMQEHVSLR	DELVKFEPGQSYAGVVQYSHSQMQEHVSLR			DGTGVVEFVR	DGTGVVEFVR			ATMEAYSR	ATMEAYSR			ATVIVMVTR	ATVIVMVTR			C(UniMod:4)PPGFYTSPDGTR	CPPGFYTSPDGTR	C(UniMod:4)		AVGHPFVIQLGR	AVGHPFVIQLGR			ASAELIEEEVAK	ASAELIEEEVAK
DLQLVLPDYFPER	DLQLVLPDYFPER			DFINFISDK	DFINFISDK			DDGLFSGDPNWFPK	DDGLFSGDPNWFPK			EDLYLKPIQR	EDLYLKPIQR			DSSRLPSEGPRPAHVVVGDVLQAADVDK	DSSRLPSEGPRPAHVVVGDVLQAADVDK			DETFNLPR	DETFNLPR			DGTHVVENVDATHIGK	DGTHVVENVDATHIGK			ATMELYQISQR	ATMELYQISQR			ATVLNYLPK	ATVLNYLPK			C(UniMod:4)PTGYYLNEDTR	CPTGYYLNEDTR	C(UniMod:4)		AVGLAGTFR	AVGLAGTFR			ASAGLLGAHAAAITAYALTLTK	ASAGLLGAHAAAITAYALTLTK
DLQNVNITLR	DLQNVNITLR			DFLAGGIAAAISK	DFLAGGIAAAISK			DDGSWEVIEGYR	DDGSWEVIEGYR			EDMTYAVR	EDMTYAVR			DSSTWLTAFVLK	DSSTWLTAFVLK			DEVIEAVR	DEVIEAVR			DGTPPIDAHTR	DGTPPIDAHTR			ATQALVLAPTR	ATQALVLAPTR			ATVNLLGEEK	ATVNLLGEEK			C(UniMod:4)PTLEQYAMR	CPTLEQYAMR	C(UniMod:4)		AVGRLEAVSHTSDMHR	AVGRLEAVSHTSDMHR			ASAGPQPLLVQSC(UniMod:4)K	ASAGPQPLLVQSCK	C(UniMod:4)
DLSTVEALQNLK	DLSTVEALQNLK			DFLAGGVAAAISK	DFLAGGVAAAISK			DDNPNLPR	DDNPNLPR			EDQTEYLEER	EDQTEYLEER			DSTEFFIR	DSTEFFIR			DEVQNAVQR	DEVQNAVQR			DGVPGGPGETGK	DGVPGGPGETGK			ATSFLLALEPELEAR	ATSFLLALEPELEAR			ATVTPSPVK	ATVTPSPVK			C(UniMod:4)PVEIPPIR	CPVEIPPIR	C(UniMod:4)		AVHSWSR	AVHSWSR			ASAGSYISALR	ASAGSYISALR
DLTATEVQSETALLTWRPPR	DLTATEVQSETALLTWRPPR			DFLEELEESR	DFLEELEESR			DDPLTNLNTAFDVAEK	DDPLTNLNTAFDVAEK			EDQTEYLEERR	EDQTEYLEERR			DSTYSLSSTLTLSK	DSTYSLSSTLTLSK			DFADIPNLR	DFADIPNLR			DGVREVFEMATR	DGVREVFEMATR			ATSSSSGSLSATGR	ATSSSSGSLSATGR			ATWSGAVLAGR	ATWSGAVLAGR			C(UniMod:4)PVGYVLR	CPVGYVLR	C(UniMod:4)		AVLC(UniMod:4)PPPVK	AVLCPPPVK	C(UniMod:4)		ASAHAITGPPTELITSEVTAR	ASAHAITGPPTELITSEVTAR
DLTDYLM(UniMod:35)K	DLTDYLMK	M(UniMod:35)		DFLLKPELLR	DFLLKPELLR			DDPSKPVHLTAFLGYK	DDPSKPVHLTAFLGYK			EDSVKPGAHLTVK	EDSVKPGAHLTVK			DTDAAVGDNIGYITFVLFPR	DTDAAVGDNIGYITFVLFPR			DFAIDIIK	DFAIDIIK			DGWSAQPTC(UniMod:4)IK	DGWSAQPTCIK	C(UniMod:4)		ATTLSNAVSSLASTGLSLTK	ATTLSNAVSSLASTGLSLTK			AVAAEAQDTATR	AVAAEAQDTATR			C(UniMod:4)PVGYVLREDR	CPVGYVLREDR	C(UniMod:4)		AVLC(UniMod:4)PQPTR	AVLCPQPTR	C(UniMod:4)		ASANMDLMR	ASANMDLMR
DLTSVLILQR	DLTSVLILQR			DFLLQQTMLR	DFLLQQTMLR			DEAAYGELR	DEAAYGELR			EDVYVVGTVLR	EDVYVVGTVLR			DTDIVDEAIYYFK	DTDIVDEAIYYFK			DFDFVPPVVR	DFDFVPPVVR			DGYLFQLLR	DGYLFQLLR			ATTVTGTPC(UniMod:4)QDWAAQEPHR	ATTVTGTPCQDWAAQEPHR	C(UniMod:4)		AVAALLTIPEAEK	AVAALLTIPEAEK			C(UniMod:4)QC(UniMod:4)PSGMTLDATGR	CQCPSGMTLDATGR	C(UniMod:4),C(UniMod:4)		AVLDALLASK	AVLDALLASK			ASAPLPGLSAPGR	ASAPLPGLSAPGR
DLVEGFTDAEIR	DLVEGFTDAEIR			DFLLTAR	DFLLTAR			DEILPTTPISEQK	DEILPTTPISEQK			EEAENNLAAFR	EEAENNLAAFR			DTDSEEEIREAFR	DTDSEEEIREAFR			DFEQPLAISR	DFEQPLAISR			DHAVDLIQK	DHAVDLIQK			ATVIVMVTR	ATVIVMVTR			AVAASTVTQAPTEYTGER	AVAASTVTQAPTEYTGER			C(UniMod:4)QLEINFNTLQTK	CQLEINFNTLQTK	C(UniMod:4)		AVLDVFEEGTEASAATAVK	AVLDVFEEGTEASAATAVK			ASAPNSHVPLSSAFFASWR	ASAPNSHVPLSSAFFASWR
DLYEDELVPLFEK	DLYEDELVPLFEK			DFLQLFAPR	DFLQLFAPR			DELHIVEAEAMNYEGSPIK	DELHIVEAEAMNYEGSPIK			EEAENTLQSFR	EEAENTLQSFR			DTGIFLDLMHLK	DTGIFLDLMHLK			DFFLANASR	DFFLANASR			DHFEEAMR	DHFEEAMR			ATVLESEGTR	ATVLESEGTR			AVAEQIPLLVQGVR	AVAEQIPLLVQGVR			C(UniMod:4)QSLTEDLEFRK	CQSLTEDLEFRK	C(UniMod:4)		AVLEQEETAAASR	AVLEQEETAAASR			ASC(UniMod:4)LYGQLPK	ASCLYGQLPK	C(UniMod:4)
DLYLENPEIK	DLYLENPEIK			DFLSVMLEK	DFLSVMLEK			DEVIEAVR	DEVIEAVR			EEAENTLQSFRQDVDNASLAR	EEAENTLQSFRQDVDNASLAR			DTLASVFR	DTLASVFR			DFFQSYGNVVELR	DFFQSYGNVVELR			DHPFGFVAVPTK	DHPFGFVAVPTK			ATVLLSMSK	ATVLLSMSK			AVAIDLPGLGHSK	AVAIDLPGLGHSK			C(UniMod:4)QVAGWGSQR	CQVAGWGSQR	C(UniMod:4)		AVLFC(UniMod:4)LSEDK	AVLFCLSEDK	C(UniMod:4)		ASENLRQEGVR	ASENLRQEGVR
DMDVVSGR	DMDVVSGR			DFMIGLVK	DFMIGLVK			DEVQNAVQR	DEVQNAVQR			EEAQAEIEQYR	EEAQAEIEQYR			DTLFTAESGTR	DTLFTAESGTR			DFLAGGIAAAISK	DFLAGGIAAAISK			DHPLPEVAHVK	DHPLPEVAHVK			ATVLNYLPK	ATVLNYLPK			AVAQALEVIPR	AVAQALEVIPR			C(UniMod:4)QVSGSPPHYFYWSR	CQVSGSPPHYFYWSR	C(UniMod:4)		AVLFC(UniMod:4)LSEDKK	AVLFCLSEDKK	C(UniMod:4)		ASEVMGPVEAAPEYR	ASEVMGPVEAAPEYR
DMFQETMEAMR	DMFQETMEAMR			DFMIQGGDFTR	DFMIQGGDFTR			DFADIPNLR	DFADIPNLR			EEASDYLELDTIK	EEASDYLELDTIK			DTLM(UniMod:35)ISR	DTLMISR	M(UniMod:35)		DFLAGGVAAAISK	DFLAGGVAAAISK			DIAANEENRK	DIAANEENRK			ATVLTTER	ATVLTTER			AVAVSGLDPAR	AVAVSGLDPAR			C(UniMod:4)SC(UniMod:4)SPGWIGDGIK	CSCSPGWIGDGIK	C(UniMod:4),C(UniMod:4)		AVLHVALR	AVLHVALR			ASFIKNLQGISSFR	ASFIKNLQGISSFR
DMILQFISR	DMILQFISR			DFNVPLSISR	DFNVPLSISR			DFADIPNLRR	DFADIPNLRR			EELFVTSK	EELFVTSK			DTLQEANDILNNLK	DTLQEANDILNNLK			DFLEELEESR	DFLEELEESR			DIAPTLTLYVGK	DIAPTLTLYVGK			ATVTPSPVK	ATVTPSPVK			AVAYQMWQNLAK	AVAYQMWQNLAK			C(UniMod:4)SGPGLSPGMVR	CSGPGLSPGMVR	C(UniMod:4)		AVLHVHGGGGPR	AVLHVHGGGGPR			ASFSQPLFQAVAAIC(UniMod:4)R	ASFSQPLFQAVAAICR	C(UniMod:4)
DMYSFLEDMGLK	DMYSFLEDMGLK			DFQPVLHLVALNSPLSGGMR	DFQPVLHLVALNSPLSGGMR			DFAIDIIK	DFAIDIIK			EELRELNDR	EELRELNDR			DTLYEAVR	DTLYEAVR			DFLLKPELLR	DFLLKPELLR			DIASGLIGPLIIC(UniMod:4)K	DIASGLIGPLIICK	C(UniMod:4)		ATVVYQGER	ATVVYQGER			AVDFAER	AVDFAER			C(UniMod:4)STSSLLEAC(UniMod:4)TFR	CSTSSLLEACTFR	C(UniMod:4),C(UniMod:4)		AVLLDLEPR	AVLLDLEPR			ASGNYATVISHNPETK	ASGNYATVISHNPETK
DNDGWLTSDPR	DNDGWLTSDPR			DFSALESQLQDTQELLQEENR	DFSALESQLQDTQELLQEENR			DFDFVPPVVR	DFDFVPPVVR			EESGKPGAHVTVK	EESGKPGAHVTVK			DTMVEDLVVLVR	DTMVEDLVVLVR			DFLLQQTMLR	DFLLQQTMLR			DIASTPHELYR	DIASTPHELYR			ATWSGAVLAGR	ATWSGAVLAGR			AVDIPGLEAATPYR	AVDIPGLEAATPYR			C(UniMod:4)SYQPTMEGVHTVHVTFAGVPIPR	CSYQPTMEGVHTVHVTFAGVPIPR	C(UniMod:4)		AVLLGPPGAGK	AVLLGPPGAGK			ASGPPVSELITK	ASGPPVSELITK
DNENVVNEYSSELEK	DNENVVNEYSSELEK			DFSPSGIFGAFQR	DFSPSGIFGAFQR			DFEQPLAISR	DFEQPLAISR			EETGMAMR	EETGMAMR			DVAQIFNNILR	DVAQIFNNILR			DFLLTAR	DFLLTAR			DIAWTEDSKR	DIAWTEDSKR			AVAAEAQDTATR	AVAAEAQDTATR			AVDIPGLK	AVDIPGLK			C(UniMod:4)TGGEVGATSALAPK	CTGGEVGATSALAPK	C(UniMod:4)		AVLNPTPIK	AVLNPTPIK			ASGVPDRFSGSGSGTDFTLK	ASGVPDRFSGSGSGTDFTLK
DNHLLGTFDLTGIPPAPR	DNHLLGTFDLTGIPPAPR			DFTATDLSEFAAK	DFTATDLSEFAAK			DFFLANASR	DFFLANASR			EFAAGYNVK	EFAAGYNVK			DVASLSSQLQDTQELLQEETR	DVASLSSQLQDTQELLQEETR			DFLQLFAPR	DFLQLFAPR			DIDEVSSLLR	DIDEVSSLLR			AVAALLTIPEAEK	AVAALLTIPEAEK			AVDIPHMDIEALK	AVDIPHMDIEALK			C(UniMod:4)TSTGWIPAPR	CTSTGWIPAPR	C(UniMod:4)		AVLQEFGR	AVLQEFGR			ASHLGLAR	ASHLGLAR
DNIQGITK	DNIQGITK			DFVMNLVNSLDIGNDNIR	DFVMNLVNSLDIGNDNIR			DFLAGGIAAAISK	DFLAGGIAAAISK			EFDPTITDASLSLPSR	EFDPTITDASLSLPSR			DVDEIEAWISEK	DVDEIEAWISEK			DFLSVMLEK	DFLSVMLEK			DIDIHEVR	DIDIHEVR			AVAEQIPLLVQGVR	AVAEQIPLLVQGVR			AVDQSVLLMKPDAELSASSVYNLLPEK	AVDQSVLLMKPDAELSASSVYNLLPEK			C(UniMod:4)TVVSVPDSLLWR	CTVVSVPDSLLWR	C(UniMod:4)		AVLSAEQLRDEEVHAGLGELLR	AVLSAEQLRDEEVHAGLGELLR			ASHTAPQVLFSHR	ASHTAPQVLFSHR
DNIQGITKPAIR	DNIQGITKPAIR			DGAGDVAFVK	DGAGDVAFVK			DFLAGGVAAAISK	DFLAGGVAAAISK			EFDPTITDASLSLPSRR	EFDPTITDASLSLPSRR			DVDRIIGLDQVAGMSETALPGAFK	DVDRIIGLDQVAGMSETALPGAFK			DFMIGLVK	DFMIGLVK			DIDNLVQR	DIDNLVQR			AVAIDLPGLGHSK	AVAIDLPGLGHSK			AVDSAEAR	AVDSAEAR			C(UniMod:4)VC(UniMod:4)PVSNAMC(UniMod:4)R	CVCPVSNAMCR	C(UniMod:4),C(UniMod:4),C(UniMod:4)		AVLTIDEK	AVLTIDEK			ASIHEAWTDGK	ASIHEAWTDGK
DNIQGITKPAIRR	DNIQGITKPAIRR			DGDFENPVPYTGAVK	DGDFENPVPYTGAVK			DFLEELEESR	DFLEELEESR			EFEVYGPIK	EFEVYGPIK			DVEDEILWVGER	DVEDEILWVGER			DFMIQGGDFTR	DFMIQGGDFTR			DIEDVFYK	DIEDVFYK			AVALYFIDK	AVALYFIDK			AVDSLVPIGR	AVDSLVPIGR			C(UniMod:4)VNLIGK	CVNLIGK	C(UniMod:4)		AVLVDLEPGTMDSVR	AVLVDLEPGTMDSVR			ASINMLR	ASINMLR
DNLAEDIMR	DNLAEDIMR			DGFFGLSISDR	DGFFGLSISDR			DFLIPIGK	DFLIPIGK			EFGSLPTTPSEQR	EFGSLPTTPSEQR			DVFHMVVEVPR	DVFHMVVEVPR			DFNVPLSISR	DFNVPLSISR			DIELVMSQANVSR	DIELVMSQANVSR			AVANQTSATFLR	AVANQTSATFLR			AVELAANTK	AVELAANTK			C(UniMod:4)VPYWPEVGMQR	CVPYWPEVGMQR	C(UniMod:4)		AVLYNYR	AVLYNYR			ASIPFSVVGSNQLIEAK	ASIPFSVVGSNQLIEAK
DNLLDDLQR	DNLLDDLQR			DGFFGNPR	DGFFGNPR			DFLLKPELLR	DFLLKPELLR			EFGTNIK	EFGTNIK			DVFLGM(UniMod:35)FLYEYAR	DVFLGMFLYEYAR	M(UniMod:35)		DFQRELEDAR	DFQRELEDAR			DIFQEIFDK	DIFQEIFDK			AVAQALEVIPR	AVAQALEVIPR			AVENSSTAIGIR	AVENSSTAIGIR			C(UniMod:4)WPPVPGER	CWPPVPGER	C(UniMod:4)		AVM(UniMod:35)DDFAAFVEK	AVMDDFAAFVEK	M(UniMod:35)		ASITALEAK	ASITALEAK
DPDAQPGGELMLGGTDSK	DPDAQPGGELMLGGTDSK			DGFIDKEDLHDMLASLGK	DGFIDKEDLHDMLASLGK			DFLLQQTMLR	DFLLQQTMLR			EFHTTGLAWSK	EFHTTGLAWSK			DVFRDPALKR	DVFRDPALKR			DFSALESQLQDTQELLQEENR	DFSALESQLQDTQELLQEENR			DIFTGLIGPMK	DIFTGLIGPMK			AVASAAAALVLK	AVASAAAALVLK			AVFDETYPDPVR	AVFDETYPDPVR			C(UniMod:4)WSPGVTVAPEM(UniMod:35)C(UniMod:4)PIR	CWSPGVTVAPEMCPIR	C(UniMod:4),M(UniMod:35),C(UniMod:4)		AVNTQALSGAGILR	AVNTQALSGAGILR			ASITPGTILIILTGR	ASITPGTILIILTGR
DPFAHLPK	DPFAHLPK			DGGAWGTEQR	DGGAWGTEQR			DFLLTAR	DFLLTAR			EFMEEVIQR	EFMEEVIQR			DVIELTDDSFDK	DVIELTDDSFDK			DFSLEQLR	DFSLEQLR			DIGFIKLD	DIGFIKLD			AVAVSGLDPAR	AVAVSGLDPAR			AVFPSIVGR	AVFPSIVGR			C(UniMod:4)YEMASHLR	CYEMASHLR	C(UniMod:4)		AVNYFSK	AVNYFSK			ASLHGGEPTTIIR	ASLHGGEPTTIIR
DPGVLDR	DPGVLDR			DGHFTLFAPTNEAFEK	DGHFTLFAPTNEAFEK			DFLQLFAPR	DFLQLFAPR			EFPGFLENQK	EFPGFLENQK			DVLLQVDDERR	DVLLQVDDERR			DFSPSGIFGAFQR	DFSPSGIFGAFQR			DIIHDPGR	DIIHDPGR			AVAYQMWQNLAK	AVAYQMWQNLAK			AVFPSIVGRPR	AVFPSIVGRPR			C(UniMod:4)YEMASHLRR	CYEMASHLRR	C(UniMod:4)		AVPEGFVIPR	AVPEGFVIPR			ASNTAEVFFDGVR	ASNTAEVFFDGVR
DPPSWSVLAGHSR	DPPSWSVLAGHSR			DGIDLAGFK	DGIDLAGFK			DFLQSLK	DFLQSLK			EFPGLAGVK	EFPGLAGVK			DVQEIFR	DVQEIFR			DFTATDLSEFAAK	DFTATDLSEFAAK			DIILPFR	DIILPFR			AVDEAADALLK	AVDEAADALLK			AVFVPDIYSR	AVFVPDIYSR			C(UniMod:4)YTAVVPLVYGGETK	CYTAVVPLVYGGETK	C(UniMod:4)		AVPLALALISVSNPR	AVPLALALISVSNPR			ASQSVSSYLAWYQQK	ASQSVSSYLAWYQQK
DPQALSEHLK	DPQALSEHLK			DGLAFNALIHR	DGLAFNALIHR			DFLSVMLEK	DFLSVMLEK			EFPTVPLVK	EFPTVPLVK			DVRQQYESVAAK	DVRQQYESVAAK			DGAWGAFR	DGAWGAFR			DIISDTSGDFR	DIISDTSGDFR			AVDIPGLEAATPYR	AVDIPGLEAATPYR			AVFVSEGK	AVFVSEGK			DAAGIAMEAIAFAR	DAAGIAMEAIAFAR			AVPPNNSNAAEDDLPTVELQGVVPR	AVPPNNSNAAEDDLPTVELQGVVPR			ASRDEIFATAK	ASRDEIFATAK
DPTFIPAPIQAK	DPTFIPAPIQAK			DGLGGLPDIVR	DGLGGLPDIVR			DFMIGLVK	DFMIGLVK			EFQLFSSPHGK	EFQLFSSPHGK			DVSELTGFPEMLGGR	DVSELTGFPEMLGGR			DGEAGAQGPPGPAGPAGER	DGEAGAQGPPGPAGPAGER			DIISDTSGDFRK	DIISDTSGDFRK			AVDIPGLK	AVDIPGLK			AVGFGGDFDGVPR	AVGFGGDFDGVPR			DAALATALGDKK	DAALATALGDKK			AVPSWFVR	AVPSWFVR			ASREEILAQAK	ASREEILAQAK
DQGTYEDYVEGLR	DQGTYEDYVEGLR			DGLILTSR	DGLILTSR			DFNVPLSISR	DFNVPLSISR			EFRELPNIEER	EFRELPNIEER			DVTDTTALITWFK	DVTDTTALITWFK			DGEVVSEATQQQHEVL	DGEVVSEATQQQHEVL			DIISIAEDEDLR	DIISIAEDEDLR			AVDIPHMDIEALK	AVDIPHMDIEALK			AVGLAGTFR	AVGLAGTFR			DADPILISLR	DADPILISLR			AVPTDEAR	AVPTDEAR			ASSEGGTAAGAGLDSLHK	ASSEGGTAAGAGLDSLHK
DQIYDIFQK	DQIYDIFQK			DGLIPLEIR	DGLIPLEIR			DFQPVLHLVALNSPLSGGMR	DFQPVLHLVALNSPLSGGMR			EFSGYVESGLK	EFSGYVESGLK			DVTGAEALLER	DVTGAEALLER			DGFFGNPR	DGFFGNPR			DILADLIPK	DILADLIPK			AVDLLYAMC(UniMod:4)DR	AVDLLYAMCDR	C(UniMod:4)		AVIDDAFAR	AVIDDAFAR			DAEGILEDLQSYR	DAEGILEDLQSYR			AVPVAADQR	AVPVAADQR			ASSFLGEK	ASSFLGEK
DQLIYNLLK	DQLIYNLLK			DGLIVPIFQER	DGLIVPIFQER			DFSPSGIFGAFQR	DFSPSGIFGAFQR			EFSIDVGYER	EFSIDVGYER			DVVEPLLRPQWYVR	DVVEPLLRPQWYVR			DGGAWGTEQR	DGGAWGTEQR			DILATNGVIHYIDELLIPDSAK	DILATNGVIHYIDELLIPDSAK			AVDSLVPIGR	AVDSLVPIGR			AVIDLNNR	AVIDLNNR			DAEMPATEK	DAEMPATEK			AVSILPLLGHGVPR	AVSILPLLGHGVPR			ASSGLLYPLER	ASSGLLYPLER
DQLLAAIR	DQLLAAIR			DGNGYISAAELR	DGNGYISAAELR			DFTATDLSEFAAK	DFTATDLSEFAAK			EFSMMFK	EFSMMFK			DVVFLIDGSQSAGPEFQYVR	DVVFLIDGSQSAGPEFQYVR			DGHFTLFAPTNEAFEK	DGHFTLFAPTNEAFEK			DILIQYDR	DILIQYDR			AVELAANTK	AVELAANTK			AVLC(UniMod:4)PPPVK	AVLCPPPVK	C(UniMod:4)		DAFADAVQR	DAFADAVQR			AVSPLPYLR	AVSPLPYLR			ASSIIDELFQDR	ASSIIDELFQDR
DQLLLGPTYATPK	DQLLLGPTYATPK			DGQVINETSQHHDDLE	DGQVINETSQHHDDLE			DFVMNLVNSLDIGNDNIR	DFVMNLVNSLDIGNDNIR			EFSPFGTITSAK	EFSPFGTITSAK			DVVFLLDGSEGVR	DVVFLLDGSEGVR			DGIDLAGFK	DGIDLAGFK			DIMAEIYK	DIMAEIYK			AVENSSTAIGIR	AVENSSTAIGIR			AVLC(UniMod:4)PQPTR	AVLCPQPTR	C(UniMod:4)		DAFC(UniMod:4)VFEQNQGLPLRR	DAFCVFEQNQGLPLRR	C(UniMod:4)		AVTELGRPDAEYWNSQK	AVTELGRPDAEYWNSQK			ASSLESGVPSR	ASSLESGVPSR
DQLLPPSPNNR	DQLLPPSPNNR			DGTGVVEFVR	DGTGVVEFVR			DGAGDVAFVK	DGAGDVAFVK			EFTEAVEAK	EFTEAVEAK			DVWGIEGPIDAAFTR	DVWGIEGPIDAAFTR			DGLAFNALIHR	DGLAFNALIHR			DINEC(UniMod:4)ETPGIC(UniMod:4)MNGR	DINECETPGICMNGR	C(UniMod:4),C(UniMod:4)		AVENYLIQMAR	AVENYLIQMAR			AVLDVFEEGTEASAATAVK	AVLDVFEEGTEASAATAVK			DAFVAIVQSVK	DAFVAIVQSVK			AVTEQGAELSNEER	AVTEQGAELSNEER			ASTPGAAAQIQEVK	ASTPGAAAQIQEVK
DQNVFVAQK	DQNVFVAQK			DGTHVVENVDATHIGK	DGTHVVENVDATHIGK			DGDFENPVPYTGAVK	DGDFENPVPYTGAVK			EFTESQLQEGK	EFTESQLQEGK			DWHGVPGQVDAAMAGR	DWHGVPGQVDAAMAGR			DGLGGLPDIVR	DGLGGLPDIVR			DIPGLTDTTVPR	DIPGLTDTTVPR			AVEVLPK	AVEVLPK			AVLEQEETAAASR	AVLEQEETAAASR			DAGEGGLSLAIEGPSK	DAGEGGLSLAIEGPSK			AVTEQGHELSNEER	AVTEQGHELSNEER			ASVDELFAEIVR	ASVDELFAEIVR
DQQPGTFLLR	DQQPGTFLLR			DGTPPIDAHTR	DGTPPIDAHTR			DGFFGNPR	DGFFGNPR			EFTLEFSR	EFTLEFSR			DYAEVGR	DYAEVGR			DGLILTSR	DGLILTSR			DIPMNPMC(UniMod:4)IYR	DIPMNPMCIYR	C(UniMod:4)		AVFDETYPDPVR	AVFDETYPDPVR			AVLFC(UniMod:4)LSEDK	AVLFCLSEDK	C(UniMod:4)		DAGEGLLAVQITDPEGKPK	DAGEGLLAVQITDPEGKPK			AVTIFIR	AVTIFIR			ASYAQQPAESR	ASYAQQPAESR
DQVANSAFVER	DQVANSAFVER			DGVPGGPGETGK	DGVPGGPGETGK			DGGAWGTEQR	DGGAWGTEQR			EFTPPVQAAYQK	EFTPPVQAAYQK			DYAFVHFEDR	DYAFVHFEDR			DGLIPLEIR	DGLIPLEIR			DIQLARR	DIQLARR			AVFGELPSGGGTVEK	AVFGELPSGGGTVEK			AVLFC(UniMod:4)LSEDKK	AVLFCLSEDKK	C(UniMod:4)		DAGHPLYPFNDPY	DAGHPLYPFNDPY			AVTLEC(UniMod:4)VSAGEPR	AVTLECVSAGEPR	C(UniMod:4)		ASYLDC(UniMod:4)IR	ASYLDCIR	C(UniMod:4)
DREEALHQFR	DREEALHQFR			DGVREVFEMATR	DGVREVFEMATR			DGHFTLFAPTNEAFEK	DGHFTLFAPTNEAFEK			EFTPQMQAAYQK	EFTPQMQAAYQK			DYDSLAQPGFFDR	DYDSLAQPGFFDR			DGLIVPIFQER	DGLIVPIFQER			DISEVVTPR	DISEVVTPR			AVFVPDIYSR	AVFVPDIYSR			AVLHVALR	AVLHVALR			DAGMQLQGYR	DAGMQLQGYR			AVTQALNR	AVTQALNR			ASYSGVSLFSNPVQYWEIQPSTFR	ASYSGVSLFSNPVQYWEIQPSTFR
DRPFFPGLVK	DRPFFPGLVK			DGVVLFK	DGVVLFK			DGIDLAGFK	DGIDLAGFK			EFVISDR	EFVISDR			DYDSLAQPGFFDRFIR	DYDSLAQPGFFDRFIR			DGQILPVPNVVVR	DGQILPVPNVVVR			DISLSDYK	DISLSDYK			AVFVSEGK	AVFVSEGK			AVLHVHGGGGPR	AVLHVHGGGGPR			DAGPLLISLK	DAGPLLISLK			AVVFLEPQWYR	AVVFLEPQWYR			ASYVAPLTAQPATYR	ASYVAPLTAQPATYR
DRQHLPLIK	DRQHLPLIK			DGYAQILR	DGYAQILR			DGLAFNALIHR	DGLAFNALIHR			EFVISDRK	EFVISDRK			DYETATLSEIK	DYETATLSEIK			DGQVINETSQHHDDLE	DGQVINETSQHHDDLE			DISTNYYASQK	DISTNYYASQK			AVGDKLPEC(UniMod:4)EAVC(UniMod:4)GKPK	AVGDKLPECEAVCGKPK	C(UniMod:4),C(UniMod:4)		AVLLAGPPGTGK	AVLLAGPPGTGK			DAGQISGLNVLR	DAGQISGLNVLR			AVVGVVAGGGR	AVVGVVAGGGR			ATAPQTQHVSPMR	ATAPQTQHVSPMR
DSAHGFLK	DSAHGFLK			DGYLFQLLR	DGYLFQLLR			DGLGGLPDIVR	DGLGGLPDIVR			EFWLGNDK	EFWLGNDK			DYGVLLEGSGLALR	DYGVLLEGSGLALR			DGTGVVEFVR	DGTGVVEFVR			DITSDTSGDFR	DITSDTSGDFR			AVGFGGDFDGVPR	AVGFGGDFDGVPR			AVLLDLEPR	AVLLDLEPR			DAGTIAGLNVLR	DAGTIAGLNVLR			AVVIVDDR	AVVIVDDR			ATATSC(UniMod:4)RPC(UniMod:4)PC(UniMod:4)PYIDASR	ATATSCRPCPCPYIDASR	C(UniMod:4),C(UniMod:4),C(UniMod:4)
DSFQEVLR	DSFQEVLR			DHAVDLIQK	DHAVDLIQK			DGLILTSR	DGLILTSR			EGAIHREELVYELNPLDHR	EGAIHREELVYELNPLDHR			DYGVYLEDSGHTLR	DYGVYLEDSGHTLR			DGTHVVENVDATHIGK	DGTHVVENVDATHIGK			DITYFIQQLLR	DITYFIQQLLR			AVGHPFVIQLGR	AVGHPFVIQLGR			AVLLGPPGAGK	AVLLGPPGAGK			DAGTIAGLNVMR	DAGTIAGLNVMR			AVVMISC(UniMod:4)NR	AVVMISCNR	C(UniMod:4)		ATAVMPDGQFK	ATAVMPDGQFK
DSGFQMNQLR	DSGFQMNQLR			DHEDFLASLAR	DHEDFLASLAR			DGLIPLEIR	DGLIPLEIR			EGDFVLR	EGDFVLR			DYIALNEDLR	DYIALNEDLR			DGTPPIDAHTR	DGTPPIDAHTR			DIVENYFMR	DIVENYFMR			AVGLAGTFR	AVGLAGTFR			AVLNPLC(UniMod:4)QVDYR	AVLNPLCQVDYR	C(UniMod:4)		DAGVIAGLNVLR	DAGVIAGLNVLR			AVVQVFEGTSGIDAK	AVVQVFEGTSGIDAK			ATAVVDGAFK	ATAVVDGAFK
DSGNKPPGLLPR	DSGNKPPGLLPR			DHENIVIAK	DHENIVIAK			DGLIVPIFQER	DGLIVPIFQER			EGELTVAQGR	EGELTVAQGR			DYLHLPPEIVPATLR	DYLHLPPEIVPATLR			DGVPGGPGETGK	DGVPGGPGETGK			DIVHSGLAYTMER	DIVHSGLAYTMER			AVGPSSTQLYMVR	AVGPSSTQLYMVR			AVLQEFGR	AVLQEFGR			DAHKSEVAHR	DAHKSEVAHR			AVVVTDGER	AVVVTDGER			ATC(UniMod:4)APQHGAPGPGPADASK	ATCAPQHGAPGPGPADASK	C(UniMod:4)
DSGRDYVSQFEGSALGK	DSGRDYVSQFEGSALGK			DHFEEAMR	DHFEEAMR			DGNGYISAAELR	DGNGYISAAELR			EGESLEDLMK	EGESLEDLMK			EAALSTALSEK	EAALSTALSEK			DGVREVFEMATR	DGVREVFEMATR			DIVQFVPFR	DIVQFVPFR			AVGTQTLSGAGLLK	AVGTQTLSGAGLLK			AVLSAEQLRDEEVHAGLGELLR	AVLSAEQLRDEEVHAGLGELLR			DAIILIFANK	DAIILIFANK			AVWIDC(UniMod:4)GIHAR	AVWIDCGIHAR	C(UniMod:4)		ATDFVADR	ATDFVADR
DSHSLTTNIM(UniMod:35)EILR	DSHSLTTNIMEILR	M(UniMod:35)		DHPFGFVAVPTK	DHPFGFVAVPTK			DGQVINETSQHHDDLE	DGQVINETSQHHDDLE			EGETITEVIHGEPIIK	EGETITEVIHGEPIIK			EADESLNFEEQILEAAK	EADESLNFEEQILEAAK			DGVVLFK	DGVVLFK			DKMPGTFLLR	DKMPGTFLLR			AVHSWSR	AVHSWSR			AVLTIDEK	AVLTIDEK			DAISGIGTDEK	DAISGIGTDEK			AVYEAVLR	AVYEAVLR			ATEDFNK	ATEDFNK
DSLIFLVDASK	DSLIFLVDASK			DHPLPEVAHVK	DHPLPEVAHVK			DGTGVVEFVR	DGTGVVEFVR			EGGSIPVTLTFQEATGK	EGGSIPVTLTFQEATGK			EAEAAIYHLQLFEELRR	EAEAAIYHLQLFEELRR			DGYAQILR	DGYAQILR			DLADELALVDVIEDK	DLADELALVDVIEDK			AVLC(UniMod:4)PPPVK	AVLCPPPVK	C(UniMod:4)		AVLVDLEPGTM(UniMod:35)DSVR	AVLVDLEPGTMDSVR	M(UniMod:35)		DALLESYK	DALLESYK			AWDDFFPGSDR	AWDDFFPGSDR			ATEHLSTLSEK	ATEHLSTLSEK
DSLLQDGEFSMDLR	DSLLQDGEFSMDLR			DIAPTLTLYVGK	DIAPTLTLYVGK			DGTHVVENVDATHIGK	DGTHVVENVDATHIGK			EGIPPDQQR	EGIPPDQQR			EAEAMALLAEAER	EAEAMALLAEAER			DGYLFQLLR	DGYLFQLLR			DLADLAAYTALK	DLADLAAYTALK			AVLC(UniMod:4)PQPTR	AVLCPQPTR	C(UniMod:4)		AVLVDLEPGTMDSIR	AVLVDLEPGTMDSIR			DALVSQPTR	DALVSQPTR			AWDIGVATMK	AWDIGVATMK			ATENDIANFFSPLNPIR	ATENDIANFFSPLNPIR
DSPSVWAAVPGK	DSPSVWAAVPGK			DIASTPHELYR	DIASTPHELYR			DGTPPIDAHTR	DGTPPIDAHTR			EGLELLK	EGLELLK			EAEFGQGTGPIWLNEVK	EAEFGQGTGPIWLNEVK			DHAVDLIQK	DHAVDLIQK			DLAEDAPWK	DLAEDAPWK			AVLDALLASK	AVLDALLASK			AVLYNYR	AVLYNYR			DANLYISGLPR	DANLYISGLPR			AWEEYYK	AWEEYYK			ATENDIYNFFSPLNPVR	ATENDIYNFFSPLNPVR
DSPVLIDFFEDTER	DSPVLIDFFEDTER			DIAWTEDSKR	DIAWTEDSKR			DGVPGGPGETGK	DGVPGGPGETGK			EGLELPEDEEEK	EGLELPEDEEEK			EAESSPFVER	EAESSPFVER			DHEDFLASLAR	DHEDFLASLAR			DLAEDAPWKK	DLAEDAPWKK			AVLDVFEEGTEASAATAVK	AVLDVFEEGTEASAATAVK			AVM(UniMod:35)DDFAAFVEK	AVMDDFAAFVEK	M(UniMod:35)		DAPQDFHPDR	DAPQDFHPDR			AWGHPC(UniMod:4)EMC(UniMod:4)PAQPHPC(UniMod:4)R	AWGHPCEMCPAQPHPCR	C(UniMod:4),C(UniMod:4),C(UniMod:4)		ATFDAISK	ATFDAISK
DSSTWLTAFVLK	DSSTWLTAFVLK			DIDAFWLQR	DIDAFWLQR			DGVREVFEMATR	DGVREVFEMATR			EGLLFEGR	EGLLFEGR			EAETRAEFAER	EAETRAEFAER			DHENIVIAK	DHENIVIAK			DLAEITTLDR	DLAEITTLDR			AVLEQEETAAASR	AVLEQEETAAASR			AVNTQALSGAGILR	AVNTQALSGAGILR			DAQELYAAGENR	DAQELYAAGENR			AWGHPC(UniMod:4)EMC(UniMod:4)PAQPHPC(UniMod:4)RR	AWGHPCEMCPAQPHPCRR	C(UniMod:4),C(UniMod:4),C(UniMod:4)		ATFMVGSYGPRPEEYEFLTPVEEAPK	ATFMVGSYGPRPEEYEFLTPVEEAPK
DSTEFFIR	DSTEFFIR			DIDIHEVR	DIDIHEVR			DGVVLFK	DGVVLFK			EGLRGPR	EGLRGPR			EAEYFELPELVR	EAEYFELPELVR			DHFEEAMR	DHFEEAMR			DLAGIIAIQR	DLAGIIAIQR			AVLFC(UniMod:4)LSEDK	AVLFCLSEDK	C(UniMod:4)		AVNYFSK	AVNYFSK			DAQIFIQK	DAQIFIQK			AWGPGLEGGVVGK	AWGPGLEGGVVGK			ATFQTPDFIVPLTDLR	ATFQTPDFIVPLTDLR
DSTLIM(UniMod:35)QLLR	DSTLIMQLLR	M(UniMod:35)		DIEDVFYK	DIEDVFYK			DGYLFQLLR	DGYLFQLLR			EGLRGPRGDQGPVGR	EGLRGPRGDQGPVGR			EAFNMIDQNR	EAFNMIDQNR			DHPFGFVAVPTK	DHPFGFVAVPTK			DLAGSIIGK	DLAGSIIGK			AVLFC(UniMod:4)LSEDKK	AVLFCLSEDKK	C(UniMod:4)		AVPEGFVIPR	AVPEGFVIPR			DASGVTFTWTPSSGK	DASGVTFTWTPSSGK			AWGPGLHGGIVGR	AWGPGLHGGIVGR			ATGIPDRFSGSGSGTDFTLTISR	ATGIPDRFSGSGSGTDFTLTISR
DSTYSLSSTLTLSK	DSTYSLSSTLTLSK			DIEEIIDELK	DIEEIIDELK			DHAVDLIQK	DHAVDLIQK			EGLTSIEEVTK	EGLTSIEEVTK			EAGAGGLAIAVEGPSK	EAGAGGLAIAVEGPSK			DHPLPEVAHVK	DHPLPEVAHVK			DLALAIR	DLALAIR			AVLHVALR	AVLHVALR			AVPLALALISVSNPR	AVPLALALISVSNPR			DATNVGDEGGFAPNILENK	DATNVGDEGGFAPNILENK			AYADFYR	AYADFYR			ATGLHFR	ATGLHFR
DTAEFAANTR	DTAEFAANTR			DIELVMSQANVSR	DIELVMSQANVSR			DHEDFLASLAR	DHEDFLASLAR			EGMNIVEAM(UniMod:35)ER	EGMNIVEAMER	M(UniMod:35)		EAIKSLQWM(UniMod:35)AGGTFTGEALQYTR	EAIKSLQWMAGGTFTGEALQYTR	M(UniMod:35)		DIAAHIK	DIAAHIK			DLAPIGIR	DLAPIGIR			AVLHVHGGGGPR	AVLHVHGGGGPR			AVPPNNSNAAEDDLPTVELQGVVPR	AVPPNNSNAAEDDLPTVELQGVVPR			DAVIQDLER	DAVIQDLER			AYALAFAER	AYALAFAER			ATGPPVSELITK	ATGPPVSELITK
DTDSEEEIREAFR	DTDSEEEIREAFR			DIFQEIFDK	DIFQEIFDK			DHENIVIAK	DHENIVIAK			EGMTAFVEK	EGMTAFVEK			EAILAIHK	EAILAIHK			DIAANEENRK	DIAANEENRK			DLAPPSEPSESFQEHTVDGENQIVFTHR	DLAPPSEPSESFQEHTVDGENQIVFTHR			AVLLAGPPGTGK	AVLLAGPPGTGK			AVPSWFVR	AVPSWFVR			DAVLLVFANK	DAVLLVFANK			AYEFAER	AYEFAER			ATIAGGGVIPHIHK	ATIAGGGVIPHIHK
DTGIFLDLMHLK	DTGIFLDLMHLK			DIFQEIYDK	DIFQEIYDK			DHFEEAMR	DHFEEAMR			EGNGTVMGAEIR	EGNGTVMGAEIR			EAILDIITSR	EAILDIITSR			DIAPTLTLYVGK	DIAPTLTLYVGK			DLASVQALLR	DLASVQALLR			AVLLDLEPR	AVLLDLEPR			AVQQPDGLAVLGIFLK	AVQQPDGLAVLGIFLK			DAVTYTEHAK	DAVTYTEHAK			AYGDRIER	AYGDRIER			ATITGYR	ATITGYR
DTLASVFR	DTLASVFR			DIFTGLIGPMK	DIFTGLIGPMK			DHPFGFVAVPTK	DHPFGFVAVPTK			EGNGTVMGAELR	EGNGTVMGAELR			EAINVEQAFQTIAR	EAINVEQAFQTIAR			DIASTPHELYR	DIASTPHELYR			DLATVYVDVLK	DLATVYVDVLK			AVLLGPPGAGK	AVLLGPPGAGK			AVSDWIDEQEK	AVSDWIDEQEK			DAVTYTEHAKR	DAVTYTEHAKR			AYGPGIEPTGNMVK	AYGPGIEPTGNMVK			ATITSLWGK	ATITSLWGK
DTLFTAESGTR	DTLFTAESGTR			DIIFAIK	DIIFAIK			DHPLPEVAHVK	DHPLPEVAHVK			EGPYSISVLYGDEEVPR	EGPYSISVLYGDEEVPR			EALAIVFFGR	EALAIVFFGR			DIAWTEDSKR	DIAWTEDSKR			DLC(UniMod:4)GC(UniMod:4)YSVSSVLPGC(UniMod:4)AEPWNHGK	DLCGCYSVSSVLPGCAEPWNHGK	C(UniMod:4),C(UniMod:4),C(UniMod:4)		AVLNPTPIK	AVLNPTPIK			AVSMPSFSILGSDVR	AVSMPSFSILGSDVR			DAVVYPILVEFTR	DAVVYPILVEFTR			AYIDSFR	AYIDSFR			ATLPSPDKLPGFK	ATLPSPDKLPGFK
DTLFTAESGTRR	DTLFTAESGTRR			DIIFLLDGSANVGK	DIIFLLDGSANVGK			DHQYQFLEDAVR	DHQYQFLEDAVR			EGSRTDDEVVQREEEAIQLDGLNASQIR	EGSRTDDEVVQREEEAIQLDGLNASQIR			EALAQTVLAEVPTQLVSYFR	EALAQTVLAEVPTQLVSYFR			DIDAFWLQR	DIDAFWLQR			DLDDFQSWLSR	DLDDFQSWLSR			AVLQEFGR	AVLQEFGR			AVSPLPYLR	AVSPLPYLR			DC(UniMod:4)GATWVVLGHSER	DCGATWVVLGHSER	C(UniMod:4)		AYILNLVK	AYILNLVK			ATMEAYSR	ATMEAYSR
DTLM(UniMod:35)ISR	DTLMISR	M(UniMod:35)		DIIHDPGR	DIIHDPGR			DIAANEENRK	DIAANEENRK			EGVHGGLINK	EGVHGGLINK			EALLQASR	EALLQASR			DIDIHEVR	DIDIHEVR			DLDQASLAAVSQQLAPR	DLDQASLAAVSQQLAPR			AVLSAEQLRDEEVHAGLGELLR	AVLSAEQLRDEEVHAGLGELLR			AVSSAIAQLLGEVAQGNENYAGIAAR	AVSSAIAQLLGEVAQGNENYAGIAAR			DC(UniMod:4)GATWVVLGHSERR	DCGATWVVLGHSERR	C(UniMod:4)		AYLEGTC(UniMod:4)VEWLR	AYLEGTCVEWLR	C(UniMod:4)		ATPFIEC(UniMod:4)NGGR	ATPFIECNGGR	C(UniMod:4)
[truncated: 7,011 more rows]
