# Supplementary material for: Development of a Xylene-Free Sample Preparation Protocol for Quantitative Proteomics of Clinically Relevant Formaldehyde-Fixed Paraffin-Embedded Needle Biopsy Samples
Source: Proteomes. 2026 Jun 14;14(2):30. doi: 10.3390/proteomes14020030 (PMC13306278; doi:10.3390/proteomes14020030)
Supplement: Supplementary file 1 [file proteomes-14-00030-s001.zip › Table_S4.xlsx]

## Sheet: Munka1
Table S4: Liver disease case study identified peptide sequences with 1%FDR
F_1	F_2	F_3	HS_1	HS_2	HS_3	C_1	C_2	C_3
AAAAAAAAAAGAAGGR	AAAAAAGAGPEMVR	AAAAAAAAAAGAAGGR	AAAAAAAAAAGAAGGR	AAAAAAAAAAGAAGGR	AAAAAAAAAAGAAGGR	AAAAAAAAAAGAAGGR	AAAAAAAAAAGAAGGR	AGELTPEEEAQYK
AAAAAAAGDSDSWDADAFSVEDPVRK	AAAAAAGEAR	AAAAAAAGDSDSWDADAFSVEDPVRK	AAAAAAAGDSDSWDADAFSVEDPVRK	AAAAAAAGDSDSWDADAFSVEDPVRK	AAAAAAAGDSDSWDADAFSVEDPVRK	AAAAAAAGDSDSWDADAFSVEDPVRK	AAAAAAGAGPEMVR	AGELTPEEEAQYKK
AAAAAAGAGPEMVR	AAAAAATAAAAASIR	AAAAAAGAGPEMVR	AAAAAAGAGPEMVR	AAAAAAGAGPEMVR	AAAAAAGEAR	AAAAAAGAGPEMVR	AAAAAAGEAR	ATVQQLEGR
AAAAAAGEAR	AAAAAGTATSQR	AAAAAAGAGPEMVRGQVFDVGPR	AAAAAAGEAR	AAAAAAGEAR	AAAAAATAAAAASIR	AAAAAAGEAR	AAAAAATAAAAASIR	GDSEMAVFGAAAPYLR
AAAAAAGEARR	AAAAVVEFQR	AAAAAAGEAR	AAAAAAGEARR	AAAAAAGEARR	AAAAAEQQQFYLLLGNLLSPDNVVR	AAAAAAGEARR	AAAAAGTATSQR	MDIAIHHPWIR
AAAAAAGPSPGSGPGDSPEGPEGEAPER	AAAMVPGR	AAAAAAGEARR	AAAAAAGPSPGSGPGDSPEGPEGEAPER	AAAAAAGPSPGSGPGDSPEGPEGEAPER	AAAAELSLLEK	AAAAAAGPSPGSGPGDSPEGPEGEAPER	AAAAAQGGGGGEPR	MEIPVPVQPSWLR
AAAAAATAAAAASIR	AAGGDHGSPDSYRSPLASR	AAAAAAGPSPGSGPGDSPEGPEGEAPER	AAAAAATAAAAASIR	AAAAAATAAAAASIR	AAAAKPNNLSLVVHGPGDLR	AAAAAATAAAAASIR	AAAAEGVLATR	MALTVDVAGPAPWGFR
AAAAAEQQQFYLLLGNLLSPDNVVR	AALAPLPPLPAQFK	AAAAAATAAAAASIR	AAAAAEQQQFYLLLGNLLSPDNVVR	AAAAAEQQQFYLLLGNLLSPDNVVR	AAAAVVEFQR	AAAAAEQQQFYLLLGNLLSPDNVVR	AAAAKPNNLSLVVHGPGDLR	SDAAVDTSSEITTK
AAAAAGLGGGGAGPGPEAGDFLAR	AALGVQSINWQTAFNR	AAAAAEQQQFYLLLGNLLSPDNVVR	AAAAAGTATSQR	AAAAAGAGSGPWAAQEK	AAGVEAAAEVAATEIK	AAAAAGTATSQR	AAAAVQGGR	SETAPAAPAAPAPAEK
AAAAAGTATSQR	AALTRDPQFQK	AAAAAGAGSGPWAAQEK	AAAAAQGGGGGEPR	AAAAAGLGGGGAGPGPEAGDFLAR	AAIYGGVEGGGTR	AAAAAQGGGGGEPR	AAAAVVEFQR	SGGVYGGDEVGALVFDIGSYTVR
AAAAAQGGGGGEPR	AAMAVGGAGGSR	AAAAAGTATSQR	AAAAASASQDELNQLER	AAAAAGTATSQR	AALGVQSINWQTAFNR	AAAAASASQDELNQLER	AAGPISER	SSDSELAVFGEAAPFLR
AAAAASAPQQLSDEELFSQLRR	AAQALALLR	AAAAAQGGGGGEPR	AAAAEGVLATR	AAAAAQGGGGGEPR	AALRQPQVAELLAEAR	AAAAEGVLATR	AAIYGGVEGGGTR	STVHEILCK
AAAAASASQDELNQLER	AAQGEPQVQFK	AAAAASASQDELNQLER	AAAAELSLLEK	AAAAASAPQQLSDEELFSQLRR	AAPAPGLISVFSSSQELGAALAQLVAQR	AAAAELSLLEK	AALRQPQVAELLAEAR	TMFENVTR
AAAAEGVLATR	AATTGSGVKVPR	AAAAEGVLATR	AAAAKPNNLSLVVHGPGDLR	AAAAASASQDELNQLER	ACGLVASNLNLKPGECLR	AAAAVQGGR	AALTRDPQFQK	VHLTPEEK
AAAAELSLLEK	ADFDDRVSDEEKVR	AAAAELSLLEK	AAAAVQGGR	AAAAEGVLATR	ADAASQVLLGSGLTILSQPLMYVK	AAAAVSESWPELELAER	AAQGEPQVQFK	VHLTPEEKSAVTALWGKVNVDEVGGEALGR
AAAAKPNNLSLVVHGPGDLR	ADLEEQLSDEEKVR	AAAAKPNNLSLVVHGPGDLR	AAAAVSESWPELELAER	AAAAELSLLEK	ADLEEQLSDEEKVR	AAAAVSESWPELELAERER	AASVEQR	VHLTPEEKTAVNALWGK
AAAAVQGGR	ADQLTEEQIAEFK	AAAAVQGGR	AAAAVSESWPELELAERER	AAAAKPNNLSLVVHGPGDLR	ADQAPFDTDVNTLTR	AAAAVVEFQR	ACGLVASNLNLKPGECLR	VLSPADKTNVK
AAAAVSESWPELELAER	ADSELQLVEQR	AAAAVSESWPELELAER	AAAAVSSAK	AAAAVQGGR	ADQLTEEQIAEFK	AAAAVVVPAEWIK	ADFDDRVSDEEKVR	AACLLPK
AAAAVSESWPELELAERER	ADSRDPASDQMQHWK	AAAAVSESWPELELAERER	AAAAVSSAKR	AAAAVSESWPELELAER	AEEGIAAGGVMDVNTALQEVLK	AAAMVPGR	ADQAPFDTDVNTLTR	AADAEAEVASLNRR
AAAAVSSAK	ADSRDPASDQMQHWKEQR	AAAAVSSAK	AAAAVVEFQR	AAAAVSESWPELELAERER	AEELVLERCDLELETNGRDHHTADLCR	AAASGSVLQR	ADQLTEEQIAEFK	AAFDIFVLGAEDGCISTK
AAAAVSSAKR	AEELVLER	AAAAVSSAKR	AAAAVVVPAEWIK	AAAAVSSAK	AEQSDEAVKYYTLEEIQK	AADISESSGADCKGDPR	ADSELQLVEQR	AAFDMFDADGGGDISVK
AAAAVVEFQR	AEEQPQVELFVK	AAAAVVEFQR	AAAMVPGR	AAAAVSSAKR	AEVQVLVLDGR	AAGGDHGSPDSYRSPLASR	AEEGIAAGGVMDVNTALQEVLK	AAFQLGSPWR
AAAAVVVPAEWIK	AEGERQPPPDSSEEAPPATQNFIIPK	AAAAVVVPAEWIK	AAAPQAPGR	AAAAVVEFQR	AEYLASIFGTEKDKVNCSFYFK	AAGTLYTYPENWR	AEELVLER	AAGVPSATITWR
AAAGGGGGGAAAAGR	AEQVALSR	AAAGGGGGGAAAAGR	AAARPSLGR	AAAAVVVPAEWIK	AGELTPEEEAQYK	AAILGDTIMVAK	AEEQPQVELFVK	AAVEEGIVLGGGCALLR
AAAMVPGR	AGAPTVSLPELR	AAAMVPGR	AAASGSVLQR	AAAGGGGGGAAAAGR	AGELTPEEEAQYKK	AAIYGGVEGGGTR	AEQVALSR	AAVPSGASTGIYEALELR
AAAQEADGAR	AGELTPEEEAQYK	AAAQEADGAR	AAASPLRDCQAWK	AAAMVPGR	AHRFPALTQEQKK	AALAPLPPLPAQFK	AEVQVLVLDGR	AAWGKVGAHAGEYGAEALER
AAARPSLGR	AGELTPEEEAQYKK	AAARPSLGR	AAASPLRDCQAWKDAR	AAARPSLGR	ALLRGVFVVAAKR	AALDSLSLFTSLGLSEQK	AGELTPEEEAQYK	ACLISMGYDLGEAEFAR
AAASGSVLQR	AGLEVLFASAAPAITCR	AAASGSVLQR	AAATGPSFWLGNETLK	AAASGSVLQR	ANEAYPCPCDIGHRLEYGGLGR	AALGSPSHTFR	AGELTPEEEAQYKK	ADFLEQPVLGFVR
AAASPLRDCQAWK	AGLNSLEAVKR	AAASPLRDCQAWK	AADISESSGADCKGDPR	AAASPLRDCQAWK	ASGHSLLLENAQQVVLVCAR	AALRQPQVAELLAEAR	AGLGHPAAFGR	ADGLAVIGVLMK
AAASPLRDCQAWKDAR	AQILPIR	AAASPLRDCQAWKDAR	AADTQVSETLKR	AAASPLRDCQAWKDAR	ASSAAGCVVIVGSGVIGR	AALTRDPQFQK	AGLNSLEAVK	ADVDAATLAR
AAATGPSFWLGNETLK	ASALEQFVNSVR	AAATGPSFWLGNETLK	AAEADGPLKR	AAATGPSFWLGNETLK	ATALSEEELDNEDYYSLLNVRR	AALTTLFK	AGLNSLEAVKR	AEAHFALIHYAGVVDYNITGWLEK
AADISESSGADCKGDPR	ASGVAVSDGVIK	AADISESSGADCKGDPR	AAETQTLNFGPEWLR	AADISESSGADCKGDPR	ATEQRPFHLVVFGASGFTGQFVTEEVAR	AAMAVGGAGGSR	AGQAFRK	AELIVQPELK
AADTQVSETLKR	ASIWVGHR	AADTQVSETLKR	AAGPISER	AADTQVSETLKR	ATVQQLEGR	AAPMTPAARPEDYEAALNAALADVPELAR	AHRFPALTQEQKK	AFYVNVLNEEQR
AAEADGPLKR	ASLSLAPVNIFK	AAEADGPLKR	AAGTAAALAFLSQESR	AAEADGPLKR	AVNVYSTSVTSDNLSR	AAPVLLR	ANEAYPCPCDIGHRLEYGGLGR	AGAAPYVQAFDSLLAGPVAEYLK
AAEQDPEAR	ASPDWGYDDKNGPEQWSK	AAEQDPEAR	AAGTLYTYPENWR	AAEQDPEAR	CDFTEDQTAEFKEAFQLFDR	AAQALALLR	ANKGPSYGMSR	AGDKDDITEPAVCALR
AAGGDHGSPDSYRSPLASR	ASPQLCR	AAGGDHGSPDSYRSPLASR	AAGVEAAAEVAATEIK	AAETQTLNFGPEWLR	EEEIAALVIDNGSGMCK	AAQGEPQVQFK	AQILPIR	AGEVQEPELR
AAGPISER	ATVQQLEGR	AAGPISER	AAHLSYGR	AAGGDHGSPDSYRSPLASR	EEEIAALVIDNGSGMCKAGFAGDDAPR	AASTDMAGLEESFRK	ASGHSLLLENAQQVVLVCAR	AGLLGLLEEMRDER
AAGTAAALAFLSQESR	AVAAAAAAAGPAGAGGGR	AAGTAAALAFLSQESR	AAILGDTIMVAK	AAGPISER	GSEAAQLLEAADFAAR	AATASAGAGGIDGKPR	ASGVAVSDGVIK	AGLQFPVGR
AAGTLYTYPENWR	MEQFPKETVVESSGPK	AAGTLYTYPENWR	AAIYGGVEGGGTR	AAGTAAALAFLSQESR	MDAGVTESGLNVTLTIR	AATFFGEVVK	ASGVQVADEVCR	AGLSLKDMDLVEVNEAFAPQYLAVER
AAGVEAAAEVAATEIK	MEQLSSANTR	AAGVEAAAEVAATEIK	AALAPLPPLPAQFK	AAGTLYTYPENWR	MEVKPPPGRPQPDSGR	AAVLQQVLER	ASNVTNKTDPR	AGYTDKVVIGMDVAASEFFR
AAILGDTIMVAK	MFLVNSFLK	AAHEWDWFQREELIGQISDIR	AALDSLSLFTSLGLSEQK	AAGVEAAAEVAATEIK	MEYLIGIQGPDYVLVASDR	AAVPELLQQQEEDRSK	ASSAAGCVVIVGSGVIGR	AHGQDLGTAGSCLR
AAIYGGVEGGGTR	MVHLTPEEK	AAHLSYGR	AALGPSSQNVTEYVVR	AAHEWDWFQREELIGQISDIR	MALTVDVAGPAPWGFR	AAVTMSVPGR	ATEEFIIR	AIGLPEELIQK
AALAPLPPLPAQFK	MDSLVTANTK	AAILGDTIMVAK	AALGSPSHTFR	AAHLSYGR	MDSLVTANTK	AAVVAATALKGRGAR	ATNFLAHEK	AILVDLEPGTMDSVR
AALGPSSQNVTEYVVR	MELSAEYLR	AAIYGGVEGGGTR	AALGVQSINWQTAFNR	AAILGDTIMVAK	SDAAVDTSSEITTK	ACARPLISVYSEK	ATTATMATSGSAR	AINIAGETSSHAFLLVQAK
AALGSPSHTFR	SAAEAGGVFHR	AALAPLPPLPAQFK	AALRQPQVAELLAEAR	AAIYGGVEGGGTR	SETAPAAPAAPAPAEK	ACGLVASNLNLKPGECLR	ATVQQLEGR	AISESGVALTSVLVK
AALRQPQVAELLAEAR	SDAAVDTSSEITTK	AALDSLSLFTSLGLSEQK	AALTRDPQFQK	AALAPLPPLPAQFK	SFIPVAEDSDFPIHNLPYGVFSTR	ACPLDQAIGLLVAIFHK	CDFTEDQTAEFK	AKAIVAGDEVIQEVDTVASECPSLR
AALTRDPQFQK	SDEFSLADALPEHSPAK	AALGPSSQNVTEYVVR	AALTTLFK	AALGPSSQNVTEYVVR	SGGVYGGDEVGALVFDIGSYTVR	ADAASQVLLGSGLTILSQPLMYVK	CDFTEDQTAEFKEAFQLFDR	AKDFSLILDDVAITELSFSR
AALTTLFK	SETAPAAPAAPAPAEK	AALGSPSHTFR	AALVLEDGSVLR	AALGSPSHTFR	SHIQIPPGLTELLQGYTVEVLR	ADDLDFETGDAGASATFPMQCSALR	EEEIAALVIDNGSGMCK	AKLQEEIQLKEEAENNLAAFR
AALVLEDGSVLR	SSDSELAVFGEAAPFLR	AALRQPQVAELLAEAR	AAMAVGGAGGSR	AALRQPQVAELLAEAR	SIGVPIKVLHEAEGHIVTCETNTGEVYR	ADEELEALRR	GSEAAQLLEAADFAAR	ALELFRK
AAMAVGGAGGSR	SSSGTPDLPVLLTDLK	AALTRDPQFQK	AANATTNPSQLLPLELVDKCIGSR	AALTRDPQFQK	SKGPAVGIDLGTTYSCVGVFQHGK	ADFDDRVSDEEKVR	MDGIVPDIAVGTKR	ALGIVATTGVGTEIGK
AANATTNPSQLLPLELVDKCIGSR	STGTFVVSQPLNYR	AALTTLFK	AAPEERDLTQEQTEK	AALTTLFK	SSVAVLTQESFAEHR	ADGELNVDSLITR	MEGPLSVFGDR	ALGQNPTQAEVLR
AANLSRNGPALQEAYVR	STVHEILCK	AALVLEDGSVLR	AAPEGSGLGEDAR	AALVLEDGSVLR	STAVLENPGLGR	ADGQMPFSCHYPSR	MEVKPPPGRPQPDSGR	ALGTNPTNAEVR
AAPAPGLISVFSSSQELGAALAQLVAQR	SYTPGVGGDPAQLAQR	AAMAVGGAGGSR	AAPEGSGLGEDARLDQETAQWLR	AAMAVGGAGGSR	SVGFIGAGQLAYALAR	ADGQVAELLLR	MEYLIGIQGPDYVLVASDR	ALILVGLER
AAPEERDLTQEQTEK	TMFENVTR	AANATTNPSQLLPLELVDKCIGSR	AAPEPLRPR	AANATTNPSQLLPLELVDKCIGSR	TDAAVSFAKDFLAGGVAAAISK	ADIQTER	MDSLVTANTK	ALNFEFDLVFTSVLNR
AAPEGSGLGEDAR	TSATEFENVGNQPPYSR	AANLSRNGPALQEAYVR	AAPGAPAEYGYIR	AANLSRNGPALQEAYVR	TDQAFVTLTTNDAYAK	ADKEAAFDDAVEER	SAAEAGGVFHR	ALNSMGQDLERPLELR
AAPEGSGLGEDARLDQETAQWLR	TTQQIDLQGPGPWGFR	AAPEERDLTQEQTEK	AAPGPALCLFDVDGTLTAPR	AAPAPGLISVFSSSQELGAALAQLVAQR	VNPTVFFDIAVDGEPLGR	ADLEEQLSDEEKVR	SADAAAGAPLPR	ALPAPIEK
AAPEPLRPR	VDREQLVQK	AAPEGSGLGEDAR	AAPMTPAARPEDYEAALNAALADVPELAR	AAPEERDLTQEQTEK	AAAIGIDLGTTYSCVGVFQHGK	ADQLTEEQIAEFK	SDAAVDTSSEITTK	ALPELTK
AAPGAPAEYGYIR	VHLTPEEK	AAPEGSGLGEDARLDQETAQWLR	AAPPEPGEPEER	AAPEGSGLGEDAR	AAAIGITQVVISR	ADQLTEEQIAEFKEAFSLFDKDGDGTITTK	SETAPAAPAAPAPAEK	ALSDVAYK
AAPGPALCLFDVDGTLTAPR	VHLTPEEKSAVTALWGKVNVDEVGGEALGR	AAPEPLRPR	AAPVLLR	AAPEGSGLGEDARLDQETAQWLR	AACLLPK	ADSELQLVEQR	SGGVYGGDEVGALVFDIGSYTVR	ALVLIAFAQYLQQCPFEDHVK
AAPMNGQVCVVTGASR	VLSPADK	AAPGAPAEYGYIR	AAPVVAPPGVVVSR	AAPEPLRPR	AADFLCPELYTTAWAHVAVR	ADSGTAGGAALAAPAPGPGSGGPGPR	SHTILLVQPTK	ANDDLKENIAIVERR
AAPMTPAARPEDYEAALNAALADVPELAR	VLSPADKTNVK	AAPGPALCLFDVDGTLTAPR	AAQALALLR	AAPGAPAEYGYIR	AADKGVYIIGSSGFDSIPADLGVIYTR	ADTQTQVAPTPTMR	SLLNKPK	ANDTTFGLAAGVFTR
AAPPEPGEPEER	VNPTVFFDIAVDGEPLGR	AAPMNGQVCVVTGASR	AAQGEPQVQFK	AAPGPALCLFDVDGTLTAPR	AADTIGYPVMIR	ADVLSVLR	SSSGTPDLPVLLTDLK	ANLLQAEIEELRATLEQTER
AAPVLLR	AAAPAPVSEAVCR	AAPMTPAARPEDYEAALNAALADVPELAR	AAQIPESDQIK	AAPMNGQVCVVTGASR	AAELIANSLATAGDGLIELR	AEAALEAVR	SSSPWEPATLR	ANSEVAQWR
AAPVVAPPGVVVSR	AAATLMSER	AAPPEPGEPEER	AAQYGSMSFNPSTPGASYGPGRQEPR	AAPPEPGEPEER	AAFENWEVEVTFR	AEAALLLLPEAAAER	SSSPWEPATLRR	ANVDGLLEGLTYVFR
AAQALALLR	AAFDIFVLGAEDGCISTK	AAPSGGVNCEEFAEFQELLK	AASAFAGAVR	AAPSGGVNCEEFAEFQELLK	AAFGLSEAGFNTACVTK	AEAEGVPTTPGPASGSTFR	SSVAVLTQESFAEHR	APIIAVTR
AAQGEPQVQFK	AAFQLGSPWR	AAPVLLR	AASCVLLHTGQK	AAPVLLR	AAFQLGSPWR	AEEGIAAGGVMDVNTALQEVLK	STVHEILCK	AQAALAVNISAAR
AAQYGSMSFNPSTPGASYGPGRQEPR	AAIGLLAR	AAPVVAPPGVVVSR	AASRPLSR	AAPVVAPPGVVVSR	AAFQLGSPWRR	AEELVLER	TMFENVTR	AQAYQTGKDISTNYYASQKK
AASCVLLHTGQK	AALEGTATYR	AAQALALLR	AASVEQR	AAQALALLR	AAGVNVEPFWPGLFAK	AEEQPQVELFVK	TSALTQGLER	AQIDNLTR
AASRPLSR	AAQKADVLTTGAGNPVGDKLNVITVGPR	AAQGEPQVQFK	AATASAGAGGIDGKPR	AAQGEPQVQFK	AALDCTTAGWGSCTFIGVAAGSK	AEGERQPPPDSSEEAPPATQNFIIPK	TSATEFENVGNQPPYSR	AQLEFNQIK
AASVEQR	AAVGQEEIQLR	AAQYGSMSFNPSTPGASYGPGRQEPR	AATFFGEVVK	AAQYGSMSFNPSTPGASYGPGRQEPR	AALTGLLHR	AELQEVQITEEKPLLPGQTPEAAK	TTASTSQVR	AQLEFNQIKAEIER
AATASAGAGGIDGKPR	AAVLEAMTAFR	AASCVLLHTGQK	AATLILEPAGR	AASCVLLHTGQK	AAPFSLEYR	AESDWDTVTVLR	TTSASSHLNK	ASAPLPGLSAPGR
AATFFGEVVK	AAVLEAMTAFRR	AASRPLSR	AATTGSGVKVPR	AASVEQR	AATFGLILDDVSLTHLTFGKEFTEAVEAK	AESIIIR	VEADRPGK	ASFTNIIDTHFEVTGLVEDHRYEFR
AATLILEPAGR	AAVPSGASTGIYEALELR	AASVEQR	AAVDLEKLR	AATASAGAGGIDGKPR	AATIVATSEGSLWGLDR	AEVEETLKR	VHLTPEEK	ASFTNVLETEFTVSGLVEDQRYEFR
AATTGSGVKVPR	AAWGKVGAHAGEYGAEALER	AATASAGAGGIDGKPR	AAVLQQVLER	AATFFGEVVK	AAVEEGIVLGGGCALLR	AEVQVLVLDGR	VLSPADKTNVK	ASFTNVTETQFIISGLTQNSQYEFR
AAVDLEKLR	ADEGISFR	AATDLER	AAVPELLQQQEEDRSK	AATGANAEKAESHNDCPVR	AAVESLGFILFR	AFLASGPYLTHQQK	VNPTVFFDIAVDGEPLGR	ASVTFLDPR
AAVLNAER	ADFLEQPVLGFVR	AATFFGEVVK	AAVPELLQQQEEDRSKLR	AATLILEPAGR	AAVFDLDGVLALPAVFGVLGR	AGAGSAAVSGAGTPVAGPTGR	AAATLMSER	ATFAGLYSLDVGEEGDQAIAEALAAPSR
AAVLQQVLER	ADGLAVIGVLMK	AATTGSGVKVPR	AAVQAAEVKVDGSEPK	AATTGSGVKVPR	AAVLWEVK	AGAPTVSLPELR	AACLLPK	ATTAALLLEAQAATGFLVDPVR
AAVPELLQQQEEDR	ADLTGISPSPNLYLSK	AAVDLEKLR	AAVTMSVPGR	AAVDLEKLR	AAVLWEVKKPFSIEDVEVAPPK	AGGEAGVTLGQPHLSR	AACLPLPGYR	AVAFQDCPVDLFFVLDTSESVALR
AAVPELLQQQEEDRSK	ADVLTTGAGNPVGDK	AAVLQQVLER	AAVVAATALKGRGAR	AAVLNAER	AAVPSGASTGIYEALELR	AGLGHPAAFGR	AADTIGYPVMIR	AVEKLSVEALNSLTGEFK
AAVPELLQQQEEDRSKLR	ADVLTTGAGNPVGDKLNVITVGPR	AAVPELLQQQEEDR	AAYKLVLIR	AAVLQQVLER	AAVPSGASTGIYEALELRDGDKGR	AGLTDLQR	AAELIANSLATAGDGLIELR	AVFVDLEPTVIDEVR
AAVQAAEVKVDGSEPK	AEFAEVSK	AAVPELLQQQEEDRSK	ACARPLISVYSEK	AAVPELLQQQEEDR	AAVPSGASTGIYEALELRDNDK	AKEWGYASHNGPDHWHELFPNAK	AAFENWEVEVTFR	AVLVDLEPGTMDSVR
AAVTMSVPGR	AELIVQPELK	AAVPELLQQQEEDRSKLR	ACARPLISVYSEKGESSGK	AAVPELLQQQEEDRSK	AAVPSGASTGIYEALELRDNDKTR	AKVEQVLSLEPQHELK	AAFGLSEAGFNTACVTK	AWITNAWEASAAVVFASTDR
AAVVAATALKGRGAR	AESFFQTK	AAVQAAEVKVDGSEPK	ACGLVASNLNLKPGECLR	AAVPELLQQQEEDRSKLR	AAYQVAALPK	ALGLEQAEEQR	AAFQLGSPWR	AYTNFDAER
AAYKLVLIR	AFYVNVLNEEQR	AAVQVVGSWPSVQPR	ACPLDQAIGLLVAIFHK	AAVQAAEVKVDGSEPK	ACLIFFDEIDAIGGAR	ALQVELVPTGEIIR	AAGVNVEPFWPGLFAK	CECDMGFVPSADGK
ACAEFSFHVPSLEELAGVMQK	AGAAPYVQAFDSLLAGPVAEYLK	AAVTMSVPGR	ADAAPQLGKR	AAVQVVGSWPSVQPR	ACLISLGYDIGNDPQGEAEFAR	AMVSEFLK	AAIGLLAR	CECEIGYELDR
ACARPLISVYSEK	AGDKDDITEPAVCALR	AAVVAATALKGRGAR	ADAASQVLLGSGLTILSQPLMYVK	AAVTMSVPGR	ACLISLGYDVENDRQGEAEFNR	ANEAYPCPCDIGHR	AALDCTTAGWGSCTFIGVAAGSK	CLIPNETK
ACARPLISVYSEKGESSGK	AGEVQEPELR	ACAEFSFHVPSLEELAGVMQK	ADAEVIILPK	AAVVAATALKGRGAR	ACNLDVILGFDGSR	ANRGPAYGLSR	AALEALLGR	CQLPEDVDPTSVTSALREDGSLTIR
ACGLVASNLNLKPGECLR	AGLLGLLEEMRDER	ACARPLISVYSEK	ADAWEEIRR	AAYKLVLIR	ACNLDVILGFDGSRDQNVFVAQK	AQDQGEKENPMRELR	AALTGLLHR	DAAIIDVTSSFTSLVLDNVNR
ACPLDQAIGLLVAIFHK	AGLQFPVGR	ACARPLISVYSEKGESSGK	ADDLDFETGDAGASATFPMQCSALR	ACAEFSFHVPSLEELAGVMQK	ACTELGIR	AQEFVNCK	AANKEATQEAFMK	DAAIIDVTSSFTSLVLDNVNRYDSGK
ADAAPQLGKR	AGYIIPLQGPGLTTTESR	ACGLVASNLNLKPGECLR	ADDVDQQQTTNTVEEPLDLIR	ACARPLISVYSEK	ADDIINSSGYR	AQILPIR	AAPEASGTPSSDAVSR	DALLETVNR
ADAASQVLLGSGLTILSQPLMYVK	AGYQSTLTR	ACPLDQAIGLLVAIFHK	ADEELEALRR	ACARPLISVYSEKGESSGK	ADEGISFR	AQWNQLQQLDTR	AAPFSLEYR	DAVEDLESVGK
ADAEVIILPK	AHYGGFTVQNEANK	ADAAPQLGKR	ADFDDRVSDEEKVR	ACGLVASNLNLKPGECLR	ADFAQACQDAGVR	ASALEQFVNSVR	AAPGAEFAPNKR	DFELNALNAR
ADAWEEIRR	AIADYLR	ADAEVIILPK	ADGELNVDSLITR	ACPLDQAIGLLVAIFHK	ADGYVLEGKELEFYLR	ASAVSPANLPAVLLQPR	AAPLSRDPTEVTAIGAVEAAFK	DFTPVCTTELGR
ADDLDFETGDAGASATFPMQCSALR	AIFQTIQNR	ADAWEEIRR	ADGQMPFSCHYPSR	ADAAPQLGKR	ADLINNLGTIAK	ASGADSKGDDLSTAILK	AASNLRDNYR	DGFIDKNDLR
ADDVDQQQTTNTVEEPLDLIR	AIGLPEELIQK	ADDLDFETGDAGASATFPMQCSALR	ADGQVAELLLR	ADAASQVLLGSGLTILSQPLMYVK	ADLSGITGAR	ASGRPEELWEAVVGAAER	AATFGLILDDVSLTHLTFGKEFTEAVEAK	DGIAVIGIFLK
ADEELEALRR	AIYQATYR	ADDVDQQQTTNTVEEPLDLIR	ADIQTER	ADAEVIILPK	ADLTGISPSPNLYLSK	ASGVAVSDGVIK	AATVGSLAGQPLQER	DGLLVAKLDLNLCQQVNDVWNFK
ADEIAKAQVARPGGDTIFGK	ALAEGVLLR	ADEELEALRR	ADISLDELIR	ADAWEEIRR	ADMVIEAVFEDLSLK	ASGVQVADEVCR	AAVDAGFVPNDMQVGQTGK	DGSNVIVTER
ADFDDRVSDEEKVR	ALANSLACQGK	ADEIAKAQVARPGGDTIFGK	ADKEAAFDDAVEER	ADDLDFETGDAGASATFPMQCSALR	ADQELLMYSHDNIICGITSVAFSR	ASGVTVNDEVIK	AAVEEGIVLGGGCALLR	DGVLLRDDENLQTSFVDNVATLK
ADGELNVDSLITR	ALAQLSLSR	ADFDDRVSDEEKVR	ADKPDMGEIASFDK	ADDVDQQQTTNTVEEPLDLIR	ADVLTTGAGNPVGDKLNVITVGPR	ASGVTVNDEVIKVFNDMKVR	AAVLWEVK	DIGLPLDPFVNWK
ADGQMPFSCHYPSR	ALDCSEVTVR	ADGELNVDSLITR	ADLEEQLSDEEKVR	ADEELEALRR	AEAGAGSATEFQFR	ASIWVGHR	AAVLWEVKKPFSIEDVEVAPPK	DILFLFDGSANLVGQFPVVR
ADGQVAELLLR	ALDVGSGSGILTACFAR	ADGQMPFSCHYPSR	ADPAAGPPPSEGEESTVR	ADFDDRVSDEEKVR	AEFAEVSK	ASLLQSDR	AAVPSGASTGIYEALELR	DIVSYVIDHFDIEIMGGLGPSTGK
ADIQTER	ALDVMVSTFHK	ADGQVAELLLR	ADQAPFDTDVNTLTR	ADGELNVDSLITR	AEGIPVEMVVIGDDSAFTVLK	ASLSLAPVNIFK	AAVPSGASTGIYEALELRDGDKGR	DLEEATLQHEATAAALR
ADISLDELIR	ALDVSASDDEIAR	ADIQTER	ADQLTEEQIAEFK	ADGQVAELLLR	AEGIPVEMVVIGDDSAFTVLKK	ASQLQNR	AAVPSGASTGIYEALELRDNDKTR	DLEEATLQHEATAATLR
ADKEAAFDDAVEER	ALEIIPR	ADISLDELIR	ADQLTEEQIAEFKEAFSLFDKDGDGTITTK	ADIQTER	AELIVQPELK	ASSSTVPLGFHYETK	ACLIFFDEIDAIGGAR	DLGTESQIFISR
ADKPDMGEIASFDK	ALEYACGIK	ADKEAAFDDAVEER	ADSELQLVEQR	ADKEAAFDDAVEER	AELLQVLQSLEAVLIQTVYNTK	ASVAVDPQPSVVTR	ACLISLGYDVENDRQGEAEFNR	DLLELQTLIDVHFEQR
ADKPDMGEIASFDKAK	ALGQNPTNAEVLK	ADKPDMGEIASFDK	ADSGTAGGAALAAPAPGPGSGGPGPR	ADKPDMGEIASFDK	AELQHIATDDNLVFTVPEFR	ATAEVLNIGK	ACNLDVILGFDGSR	DLQLRLDEAEQLALK
ADLEEQLSDEEKVR	ALGQNPTNAEVLR	ADLEEQLSDEEKVR	ADSRDPASDQMQHWK	ADKPDMGEIASFDKAK	AEQPDGLILGMGGQTALNCGVELFKR	ATDTSQGELVHPK	ACNLDVILGFDGSRDQNVFVAQK	DSLLVIQWNIR
ADMQNLVER	ALGTNPTNAEVR	ADMQNLVERLER	ADSRDPASDQMQHWKEQR	ADLEEQLSDEEKVR	AEVDTFMFEGHDTTASGISWILYALATHPK	ATEEFIIR	ADDIINSSGYR	DTAEFAANTR
ADMQNLVERLER	ALHSVLQAVPLNELR	ADPAAGPPPSEGEESTVR	ADVFPGNDSTASQDVANR	ADMQNLVER	AFAFVTFADDQIAQSLCGEDLIIK	ATFISVQLK	ADEGISFR	DTFAALGR
ADPAAGPPPSEGEESTVR	ALLEVLGR	ADQAPFDTDVNTLTR	ADVLSVLR	ADMQNLVERLER	AFAISGPFNVQFLVK	ATLKDQLIYNLLK	ADFLEQPVLGFVR	DTGDIFCTR
ADQAPFDTDVNTLTR	ALLFVPR	ADQLTEEQIAEFK	AEAALEAVR	ADPAAGPPPSEGEESTVR	AFAMTNQILVEK	ATLKDQLIYNLLKEEQTPQNK	ADLSGITGAR	DTLMISR
ADQLTEEQIAEFK	ALLVEPVINSYLLAER	ADQLTEEQIAEFKEAFSLFDKDGDGTITTK	AEAALLLLPEAAAER	ADQAPFDTDVNTLTR	AFEEEQNLR	ATSELSCEVSEENCERR	ADLTGISPSPNLYLSK	DTQIQLDDAVR
ADQLTEEQIAEFKEAFSLFDKDGDGTITTK	ALNFEFDLVFTSVLNR	ADRGPWR	AEAALLLLPEAAAERDAR	ADQLTEEQIAEFK	AFFAGSQR	ATTVTCTR	ADQELLMYSHDNIICGITSVAFSR	DTQIQLDDAVRANDDLKENIAIVER
ADRGPWR	ALNSIIDVYHK	ADSELQLVEQR	AEAEGVPTTPGPASGSTFR	ADQLTEEQIAEFKEAFSLFDKDGDGTITTK	AFLIEEQK	ATVQQLEGR	ADQVCINLR	DTTTTVWDVVSATVAR
ADSELQLVEQR	ALNSMGQDLERPLELR	ADSGTAGGAALAAPAPGPGSGGPGPR	AEAGAGLSETVTETTVTVTTEPENR	ADRGPWR	AFLIEEQKIVVK	AVAAAAAAAGPAGAGGGR	ADVLTTGAGNPVGDK	DTVEVALEDKGDSTFR
ADSGTAGGAALAAPAPGPGSGGPGPR	ALPAPIEK	ADSRDPASDQMQHWK	AEAGDAALSVAEWLR	ADSELQLVEQR	AFLTLAEDILR	AVADLALIPDVDIDSDGVFK	ADVLTTGAGNPVGDKLNVITVGPR	DVDEIEAWISEK
ADSRDPASDQMQHWK	ALPELTK	ADSRDPASDQMQHWKEQR	AEEGIAAGGVMDVNTALQEVLK	ADSGTAGGAALAAPAPGPGSGGPGPR	AFNVISAWTLQAGPR	AVFADLDLR	AEAEAQAEELSFPR	DVEELQFTVEDLVEGGEYEFR
ADSRDPASDQMQHWKEQR	ALRETLPAEQDLTTK	ADVFPGNDSTASQDVANR	AEELVLER	ADSRDPASDQMQHWK	AFPAWADTSVLSR	AVFPWHSR	AEAGVPAEFSIWTR	DVFLGMFLYEYAR
ADVFPGNDSTASQDVANR	ALSDVAYK	ADVLSVLR	AEELVLERCDLELETNGRDHHTADLCR	ADSRDPASDQMQHWKEQR	AFREEFGAEPELAVSAPGR	AVNVYSTSVTSDNLSR	AEDTAVYYCAR	DVFVPDDKQEFVK
ADVLSVLR	ALSIGFETCR	AEAALEAVR	AEEQPQVELFVK	ADVFPGNDSTASQDVANR	AFTGFIVEADTPGIQIGR	AVNVYSTSVTSENLSR	AEFAEVSK	DVVFLIDGSQSAGPEFQYVR
AEAALEAVR	ALSNAANLQR	AEAALLLLPEAAAER	AEGERQPPPDSSEEAPPATQNFIIPK	ADVLSVLR	AFTGFIVEADTPGIQIGRK	AVPAALILR	AEGDVAALNR	DVVLSIVNDLTIAESNCPR
AEAALLLLPEAAAER	ALSNVEGFER	AEAEGVPTTPGPASGSTFR	AEGGAADLDTQR	AEAALLLLPEAAAER	AFTSWTANTGIEACR	AVPPTYADLGK	AEGIPVEMVVIGDDSAFTVLKK	EAFLLFDR
AEAALLLLPEAAAERDAR	ALTDMPQMR	AEAGDAALSVAEWLR	AEKPKLHYFNAR	AEAALLLLPEAAAERDAR	AFVGEVGAR	AVSVTPIRDTK	AELIVQPELK	EAIFCIQYNIR
AEAEGVPTTPGPASGSTFR	ALTDSFR	AEEGIAAGGVMDVNTALQEVLK	AELGEADEAELQR	AEAEGVPTTPGPASGSTFR	AFYVNVLNEEQR	CDAFVGTWK	AELQCPQPAAR	EEAPSLRPAPPPISGGGYR
AEAGDAALSVAEWLR	ALVLQLK	AEELVLER	AELQEVQITEEKPLLPGQTPEAAK	AEAGDAALSVAEWLR	AGDKDDITEPAVCALR	DSFKVVLEGPAPWGFR	AENACVPPFTIEVK	EEGVVLEAVAWLAGGTVYR
AEEGIAAGGVMDVNTALQEVLK	ALVSAQWVAEALR	AEELVLERCDLELETNGRDHHTADLCR	AELQQLQEFEIPTGR	AEAITYADLR	AGEPLRLGVGAELLVDVGQR	EEEIAALVIDNGSGMCK	AEVDDVIQVR	EFTPPVQAAYQK
AEELVLER	ANLLQAEIEELRATLEQTER	AEEQPQVELFVK	AELQQLR	AEEGIAAGGVMDVNTALQEVLK	AGESVLVHGASGGVGLAACQIAR	GDHAWSFLK	AFAMTNQILVEK	EGGLGPLNIPLLADVTR
AEELVLERCDLELETNGRDHHTADLCR	ANYDVLESQK	AEGERQPPPDSSEEAPPATQNFIIPK	AELTVEVR	AEELVLER	AGEVQEPELR	GDHAWSFLKDFLAGGVAAAVSK	AFEEEQNLR	EGGLGPLNIPLLADVTRR
AEEQPQVELFVK	APIIAVTR	AEGGAADLDTQR	AELVQGQSAPVGMK	AEELVLERCDLELETNGRDHHTADLCR	AGEYIFER	GDSEMAVFGAAAPYLR	AFEPATGR	EGLYITEEIYK
AEGERQPPPDSSEEAPPATQNFIIPK	APLALER	AEKPKLHYFNAR	AENSESLGTVPEHER	AEEQPQVELFVK	AGFALDEGIANPTDAFTVFYSER	GDSEMAVFGAAAPYLRK	AFGYYGPLR	EGTIQVQGQALFFR
AEGGAADLDTQR	AQAALAVNISAAR	AEKPKLHYSNIR	AEPASVAAESLAGSR	AEGERQPPPDSSEEAPPATQNFIIPK	AGIEIFVVVVGR	GSEAAQLLEAADFAAR	AFREEFGAEPELAVSAPGR	EIINVGHSFHVNFEDNDNR
AEKPKLHYFNAR	AQEILSQLPIK	AELGEADEAELQR	AEQSDEAVK	AEGGAADLDTQR	AGLGSGLSLSGLVHPELSR	GSELETAMETLINVFHAHSGK	AFSYYGPLR	EIINVGHSFHVNFEDNDNRSVLK
AELGEADEAELQR	AQGLLSAGHPEGEQIIR	AELQEVQITEEKPLLPGQTPEAAK	AEQSDEAVKYYTLEEIQK	AEKPKLHYFNAR	AGLQFPVGR	MALTPGWGSSAGPVR	AFTGFIVEADTPGIQIGR	EKLCYVALDFENEMATAASSSSLEK
AELQEVQITEEKPLLPGQTPEAAK	AQIDNLTR	AELQQLQEFEIPTGR	AEQVALSR	AELGEADEAELQR	AGLSLKDMDLVEVNEAFAPQYLAVER	MAQRTGLEDPERYLFVDR	AFVGEVGAR	EKNDLQLQVQAEAEGLADAEER
AELQQLQEFEIPTGR	AQLFALTGVQPAR	AELQQLR	AESDWDTVTVLR	AELQEVQITEEKPLLPGQTPEAAK	AGLTMNDIDAFEFHEAFSGQILANFK	MDDIYKAAVEQLTEEQKNEFK	AFYVNVLNEEQR	EKNDLQLQVQAEAEGLADAEERCDQLIK
AELQQLR	AQLGEDIR	AELSEEALLSVLPTIRVPK	AESIIIR	AELQQLQEFEIPTGR	AGQLISELFTNR	MDDREDLVYQAK	AGAAPYVQAFDSLLAGPVAEYLK	ELEEISER
AELTALESLIEMGFPR	AQLVDMK	AELVQGQSAPVGMK	AESSDKLYR	AELQQLR	AGQQGLSVAFDLATHR	MDFLLGNPFSSPVGQR	AGASIIGVNCHFDPTISLK	ELEEISERLEEAGGATSVQIEMNK
AELVQGQSAPVGMK	AQVARPGGDTIFGK	AENPSLENHR	AETLEFNDVYQEVK	AELSEEALLSVLPTIRVPK	AGQVVTIWAAGAGATHSPPTDLVWK	MDIAIHHPWIR	AGDKDDITEPAVCALR	ELGVGIALR
AENPSLENHR	ARPEDVISEGR	AENSESLGTVPEHER	AETLSGLGDSGAAGAAALSSASSETGTRR	AELTALESLIEMGFPR	AGRSEAVVEYVFSGSR	MDLLFGR	AGEPLRLGVGAELLVDVGQR	ELHLLGVQVQQFQDVATR
AENSESLGTVPEHER	ASFPQGPIGGANR	AEPASVAAESLAGSR	AETVADTR	AENSESLGTVPEHER	AGSNVMQTFTFYASEDKLENR	MDQPQFSGAPR	AGEVQEPELR	ELIELPPFEIVTGERLPANFFK
AEPASVAAESLAGSR	ASFTNVLETEFTVSGLVEDQRYEFR	AEPSAPESK	AEVEETLKR	AEPASVAAESLAGSR	AGTEEAIVYSDIDLK	MDVFLMIR	AGFALDEGIANPTDAFTVFYSER	ELPNIEER
AEPSAPESK	ASGQAFELILSPR	AEQSDEAVK	AEVQVLVLDGR	AEPSAPESK	AGTEEAIVYSDIDLKK	MDVNIAPLR	AGGPATPLSPTR	ELYQQVVAQADLR
AEQESLEFGK	ASSIIDELFQDR	AEQSDEAVKYYTLEEIQK	AEVQVLVLDGRGHLLGR	AEPSGAETRPPIR	AGVIFPVGR	MDVNIAPLRAWDDFFPGSDR	AGGPTTPLSPTR	ESDNIWISYSENIATLQFSR
AEQSDEAVK	ASTPGAAAQIQEVK	AEQVALSR	AEYDLTTR	AEQESLEFGK	AGYIIPLQGPGLTTTESR	MEAVLNELVSVEDLLK	AGIEIFVVVVGR	ESISVSSEQLAQFR
AEQSDEAVKYYTLEEIQK	ASVTFLDPR	AESDWDTVTVLR	AEYLASIFGTEK	AEQSDEAVK	AGYTDKVVIGMDVAASEFFR	MEEIGILVEK	AGIIASAR	ESLALIAEQGLENSWR
AEQSDEAVKYYTLEEIQKHNHSK	ATAVVDGAFK	AESIIIR	AEYLASIFGTEKDKVNCSFYFK	AEQSDEAVKYYTLEEIQK	AHGGYSVFAGVGER	MEGPLSVFGDR	AGLGSGLSLSGLVHPELSR	ETADTDTAEQVIASFR
AEQVALSR	ATAVVDGAFKEVK	AETLEFNDVYQEVK	AFANLRK	AEQVALSR	AHQDFGYFYGSSYVAAPDSSR	MEIPVPVQPSWLR	AGLQFPVGR	ETSTAVWTEVSATVAR
AESDWDTVTVLR	ATTAALLLEAQAATGFLVDPVR	AETLSGLGDSGAAGAAALSSASSETGTRR	AFKDTGKTPVEPEVAIHR	AESDWDTVTVLR	AIAEELAPER	MELFLAGR	AGLQVYNK	ETVVEVPQVTWEDIGGLEDVKR
AESIIIR	AVAFQDCPVDLFFVLDTSESVALR	AETVADTR	AFLASGPYLTHQQK	AESIIIR	AIDTTQLFSLPK	MELITILEK	AGLSLKDMDLVEVNEAFAPQYLAVER	EVAAFAQFGSDLDAATQQLLSR
AETLEFNDVYQEVK	AVAQALEVIPR	AETVADTRR	AGAAGLTAEVSWK	AESSDKLYR	AIEAALAAR	MELLSALSLGELALSFSR	AGLYGLPR	EVGVGFATR
AETLSGLGDSGAAGAAALSSASSETGTRR	AVFVDLEPTVIDEVR	AEVEETLKR	AGAATQASLESAPR	AETLEFNDVYQEVK	AIFLADGNVFTTGFSR	MEQLSSANTR	AGNLGGGVVTIER	EVGVYEALKDDSWLKGEFVTTVQQR
AETVADTR	AVGPHQFLGDQEAIQAAIK	AEVQVLVLDGR	AGAGSAAVSGAGTPVAGPTGR	AETLSGLGDSGAAGAAALSSASSETGTRR	AIGLPEELIQK	MESGSTAASEEAR	AGPWTPEAAVEHPEAVR	EVQGFESATFLGYFK
AEVEETLKR	AVIDDAFAR	AEVQVLVLDGRGHLLGR	AGALAGLAAGLQVPR	AETVADTR	AIHKIDIPSFDWPIAPFPR	MEYLIGIQGPDYVLVASDR	AGQQGLSVAFDLATHR	EVRVEESTQVGGDPFPAVFGDFLGR
AEVQVLVLDGR	AVIQVSQIVAR	AEYDLTTR	AGAPTVSLPELR	AEVEETLKR	AILNYIASK	MFLVNSFLK	AGQSAAGAAPGGGVDTR	EVTIMEEKER
AEVQVLVLDGRGHLLGR	AVLVDLEPGTMDSVR	AEYLASIFGTEK	AGELTPEEEAQYKK	AEVQVLVLDGR	AILQEVLDADLSNEAFPFSTHK	MFNYERPK	AGSNVMQTFTFYASEDKLENR	EVTTEFTVDAR
AEYDLTTR	AVTEGAQAVEEPSIC	AEYLASIFGTEKDKVNCSFYFK	AGGEAGVTLGQPHLSR	AEVQVLVLDGRGHLLGR	AILVDLEPGTMDSVR	MGFPAAALLCALCCGLLAPAAR	AGTEEAIVYSDIDLK	EVWFFGLQYQDTK
AEYLASIFGTEK	AVTEQGAELSNEER	AFANLRK	AGLELLSDQGYR	AEYDLTTR	AINQGGLTSVAVR	MQAHELFR	AGVCPADNVR	EYQDLLNVK
AEYLASIFGTEKDKVNCSFYFK	AYEFAER	AFKDTGKTPVEPEVAIHR	AGLEVLFASAAPAITCR	AEYLASIFGTEK	AIPDLTAPVAAVQAAVSNLVR	MRDSTGAGNSLVHKR	AGVPPGVVNIVFGTGPR	FADLSEAANR
AFANLRK	AYFLDGSLLK	AFLASGPYLTHQQK	AGLGHPAAFGR	AEYLASIFGTEKDKVNCSFYFK	AIPLFGNSLKPDSLR	MDSQRELAEELR	AGYIIPLQGPGLTTTESR	FAIQDISVEETSAKEGLLLWCQR
AFKDTGKTPVEPEVAIHR	CGLVPVLAENYK	AGAAGLTAEVSWK	AGLNSLEAVK	AFANLRK	AIPQLQGYLR	MEGSPIPVLTVPTAPYEDQRPAGGGGLR	AGYQSTLTR	FASEASGYQDNIARLEEEIR
AFLASGPYLTHQQK	CLGIPAR	AGAATQASLESAPR	AGLNSLEAVKR	AFKDTGKTPVEPEVAIHR	AISESGVALTSVLVK	MLSAVAR	AGYTDKVVIGMDVAASEFFR	FDGALNVDLTEFQTNLVPYPR
AGAAGLTAEVSWK	CLGIPTR	AGAGSAAVSGAGTPVAGPTGR	AGLTDLQR	AFLASGPYLTHQQK	AISFVGSNKAGEYIFER	MSSDSELAVFGEAAPFLR	AHASGALDEGTGQVYPTESTGFSDNPR	FDPSCLFPACR
AGAATQASLESAPR	CLLELDQQIK	AGALAGLAAGLQVPR	AGLTLFVGR	AGAAGLTAEVSWK	AIVAGDEVIQEVDTVASECPSLR	MSSDSEMAIFGEAAPFLR	AHGQDLGTAGSCLR	FEEILTR
AGAGSAAVSGAGTPVAGPTGR	CLTTDEYDGHSTYPSHQYQ	AGAPTVSLPELR	AGPAAAFR	AGAATQASLESAPR	AIVAIENPADVSVISSR	SAADEVDGLGVARPHYGSVLDNER	AHYGGFTVQNEANK	FFESFGDLSTPDAVMGNPK
AGALAGLAAGLQVPR	CQVAGWGSQR	AGGEAGVTLGQPHLSR	AGPAAAFRR	AGAGSAAVSGAGTPVAGPTGR	AIVFVVDSAAFQR	SAAEAGGVFHR	AIAEELAPER	FGANAILGVSLAVCK
AGAPTVSLPELR	CVLIFGVPSR	AGLELLSDQGYR	AGQAFRKFLPLFDR	AGALAGLAAGLQVPR	AIVKELLELGSNVVIASR	SAHLQWMVVR	AIENELLAR	FGQGSGPIVLDDVR
AGELTPEEEAQYKK	DAAIIDVTSSFTSLVLDNVNR	AGLEVLFASAAPAITCR	AGQEDPVQR	AGAPTVSLPELR	AIWNVINWENVTER	SDAAVDTSSEITTK	AIFLADGNVFTTGFSR	FGQGVDNAAGQAGNEAGR
AGGEAGVTLGQPHLSR	DADLTDTAQTR	AGLGHPAAFGR	AGRLPACVVDCGTGYTK	AGELTPEEEAQYK	AKDFSLILDDVAITELSFSR	SDEFSLADALPEHSPAK	AIGLPEELIQK	FGVEHGVDIVFASFVR
AGLELLSDQGYR	DAGTIAGLNVLR	AGLNSLEAVK	AGTGLLALR	AGELTPEEEAQYKK	AKEIGADLVLQISK	SDIGDWFR	AIKVEQATKPSFESGR	FGVEQDVDMVFASFIR
AGLEVLFASAAPAITCR	DAGVIAGLNVLR	AGLNSLEAVKR	AGTGLVAGEVVVDALPYFDQGYEAPGVR	AGGEAGVTLGQPHLSR	AKELGATECINPQDYK	SDINLDWVDRR	AILEDMVR	FKPFTVEIVDSVEAYATMLR
AGLGHPAAFGR	DAGVIAGLNVLRIINEPTAAAIAYGLDR	AGLTDLQR	AGTNALLMLENFIDGK	AGLELLSDQGYR	AKFYPEDVSEELIQDITQR	SDKPDMAEIEKFDK	AILNYIASK	FLASVSTVLTSK
AGLNSLEAVK	DALSSVQESQVAQQAR	AGLTLFVGR	AGTVVLDDVELR	AGLEVLFASAAPAITCR	AKPYEGSILEADCDILIPAASEK	SDQQLDCALDLMR	AILVDLEPGTMDSVR	FLASVSTVLTSKYR
AGLNSLEAVKR	DASGVTFTWTPSSGK	AGPAAAFR	AHRFPALTQEQK	AGLGHPAAFGR	AKQIVWNGPVGVFEWEAFAR	SDQQLDCALDLMRR	AINQGGLTSVAVR	FLDLLEPLGR
AGLTDLQR	DAVEDLESVGK	AGPAAAFRR	AHRFPALTQEQKK	AGLNSLEAVK	ALAAAGYDVEKNNSR	SELDQLRQEAEQLKNQIR	AIPDLTAPVAAVQAAVSNLVR	FLEQQNAALAAEVNR
AGLTLFVGR	DFFLANASR	AGQAFRK	AKISSPTETER	AGLNSLEAVKR	ALAPEYAK	SELEQLRQEAEQLR	AIPLFGNSLKPDSLR	FLFVLLGPEAPHIDYTQLGR
AGPAAAFR	DFTPVCTTELGR	AGQAFRKFLPLFDR	AKPLTDQEK	AGLTDLQR	ALAQEILPQAPIAVR	SESELGR	AIQLTYNPDESSKPNMIDAATLK	FNTANDDNVTQVR
AGPAAAFRR	DGIAVIGIFLK	AGQEDPVQR	AKVEQVLSLEPQHELK	AGLTLFVGR	ALDAAAGITR	SETAPAAPAAAPPAEKAPVKK	AISESGVALTSVLVK	FRCPETLFQPSFIGMESAGIHETTYNSIMK
AGQAFRK	DGLGGLPDIVR	AGRLPACVVDCGTGYTK	ALCEAAGCGSALLWPR	AGPAAAFR	ALDFHAETGFIYFADTTSYLIGR	SETAPAAPAAPAPAEK	AISSIGLECQSVTSR	FRDTIVVNAGETFR
AGQAFRKFLPLFDR	DGLILTSR	AGTGLLALR	ALDPADQHLR	AGPAAAFRR	ALDFIASK	SETAPAETATPAPVEK	AITIAGVPQSVTECVK	FTPPQPAEPWSFVK
AGQEDPVQR	DGLIPLEIR	AGTGLVAGEVVVDALPYFDQGYEAPGVR	ALGLEQAEEQR	AGQAFRK	ALDLFSDNAPPPELLEIINEDIAKR	SFIPVAEDSDFPIHNLPYGVFSTR	AITSAYYR	FTPQEAYSHLKNILEQINALTGTLFTSK
AGRLPACVVDCGTGYTK	DGSNVIVTER	AGTNALLMLENFIDGK	ALLRGVFVVAAKR	AGQAFRKFLPLFDR	ALDLPSSGEGLAFFTFPNIASATK	SFLFGSR	AIVAGDEVIQEVDTVASECPSLR	FVTVQTISGTGALR
AGTGLLALR	DIVYIGLR	AHRFPALTQEQK	ALQVELVPTGEIIR	AGQEDPVQR	ALDVSASDDEIAR	SFLFSSR	AIVAIENPADVSVISSR	FYTIEILKVE
AGTGLVAGEVVVDALPYFDQGYEAPGVR	DKLAACLEGNCAEGLGTNYR	AHRFPALTQEQKK	ALSAETESHIYR	AGRLPACVVDCGTGYTK	ALDYLAIGIHELAAISER	SGALDVLQMKEEDVLK	AIVKELLELGSNVVIASR	GALQNIIPASTGAAK
AGTNALLMLENFIDGK	DLAGIIAIQR	AKISSPTETER	ALSDADVQK	AGTGLLALR	ALEFVAR	SGFLEGLR	AKDFSLILDDVAITELSFSR	GATTTFSAVER
AGTVVLDDVELR	DLASAGNLLK	AKPLTDQEK	ALTSFLPAPTQLSQDQLEAEEKAR	AGTGLVAGEVVVDALPYFDQGYEAPGVR	ALEILQEEDLIDEDDIPVR	SGLVLGQR	AKLEEQAQQIR	GATTTFSAVERDR
AGVSFSGHR	DLEDETLWVEER	AKPLTDQEKR	ALTVDVAGPAPWGFR	AGTNALLMLENFIDGK	ALELQGVMAAEAGDLSTALER	SHIQIPPGLTELLQGYTVEVLR	AKPYEGSILEADCDILIPAASEK	GCSFLPDPYQK
AHRFPALTQEQK	DLFLDLIADVMFGVPSVIVAR	AKVEQVLSLEPQHELK	ALVFVYGTLKR	AGTVVLDDVELR	ALEMGVFGAYFNVLINLR	SHTILLVQPTKRPEGR	ALAAGGVGSIVR	GDFSSANNRDNTYNR
AHRFPALTQEQKK	DLFNAIATGK	ALCEAAGCGSALLWPR	AMVSEFLK	AHRFPALTQEQK	ALESPERPFLAILGGAK	SKGPAVGIDLGTTYSCVGVFQHGK	ALAEGVLLR	GDLIIEFEVIFPER
AKISSPTETER	DLGTESQIFISR	ALDPADQHLR	ANEAYPCPCDIGHR	AHRFPALTQEQKK	ALEVTKLAIEAGFR	SLHQFLLEPITCHAWNR	ALDFHAETGFIYFADTTSYLIGR	GETGPAGPAGPVGPVGAR
AKPLTDQEKR	DLKDEIVR	ALLRGVFVVAAK	ANEAYPCPCDIGHRLEYGGLGR	AKISSPTETER	ALFQDIK	SLPFYQR	ALDPEISSGEGLR	GETGPSGPVGPAGAVGPR
AKVEQVLSLEPQHELK	DLLELQTLIDVHFEQR	ALLRGVFVVAAKR	ANKGPSYGMSR	AKPLTDQEKR	ALGATDCLNPR	SLSNKLTLDKLDVK	ALDPFTVPSPPTSLEITSVTK	GFIQVYVDQVDEDIVAVTR
ALCEAAGCGSALLWPR	DLLPSRDR	ALQVELVPTGEIIR	ANRGPAYGLSR	AKVEQVLSLEPQHELK	ALGSVGPVDLLVNNAAVALLQPFLEVTK	SLVIPEKFQHILR	ALDYLAIGIHELAAISER	GFSGLDGAK
ALDPADQHLR	DLLSSVSR	ALSDADVQK	AQDQGEKENPMRELR	ALCEAAGCGSALLWPR	ALIAGGGAPEIELALR	SLVTVPFYQK	ALEAVFGK	GFSGYNTR
ALLRGVFVVAAKR	DLLSWMESIIR	ALTSFLPAPTQLSQDQLEAEEKAR	AQDQGEKENPMR	ALDPADQHLR	ALIEILATR	SLVTVPFYQKR	ALEFVAR	GGFVLLDGETFEVK
ALQVELVPTGEIIR	DLQNFLK	ALTVDVAGPAPWGFR	AQEFVNCK	ALLRGVFVVAAK	ALILVGLER	SNYSVSLVGPAPWGFR	ALEMGVFGAYFNVLINLR	GGPFSDSYR
ALSAETESHIYR	DLVPLGDKVTILGETAER	ALVFVYGTLK	AQEVSEYLSQNPR	ALLRGVFVVAAKR	ALKYEVQGEVFTKPQLWP	SQAEFEK	ALEVEECR	GGPLPGPYR
ALSDADVQK	DLVYTLR	ALVFVYGTLKR	AQILPIR	ALQVELVPTGEIIR	ALLDAAAFYCEKENLFILEEEQR	SQAEFEKAAEEVR	ALGATDCLNPR	GGVEEGPTVLR
ALTSFLPAPTQLSQDQLEAEEKAR	DNCCILDER	AMVSEFLK	AQNLKDLAGR	ALSAETESHIYR	ALLELQLEPEELYQTFQR	SQAGAQEAPIK	ALGQNPTNAEVLK	GHTEIDTAFVYSEGQSETILGGLGLR
ALTVDVAGPAPWGFR	DNENVVNEYSSELEK	ANEAYPCPCDIGHR	AQQAADKYLYVDK	ALSDADVQK	ALLFIPR	SQAGAQEAPIKK	ALGQNPTQAEVLR	GILFVGSGVSGGEEGAR
ALVFVYGTLK	DNPGVVTCLDEAR	ANEAYPCPCDIGHRLEYGGLGR	AQWNQLQQLDTR	ALTSFLPAPTQLSQDQLEAEEKAR	ALLKPLSIPNQLLLGPGPSNLPPR	SQAYSSSQR	ALGTNPTNAEVR	GIRPAINVGLSVSR
ALVFVYGTLKR	DQPQFQNMR	ANKGPSYGMSR	ASALEQFVNSVR	ALTVDVAGPAPWGFR	ALLTGLLDLQAR	SRPLSDQEKR	ALIAGGGAPEIELALR	GISLANWMCLAK
AMVSEFLK	DSSRLPSEGPRPAHVVVGDVLQAADVDK	ANRGPAYGLSR	ASASYHISNLLEK	ALVFVYGTLK	ALLVEPVINSYLLAER	SSDSELAVFGEAAPFLR	ALIEILATR	GIWHNDNKTFLVWVNEEDHLR
ANEAYPCPCDIGHR	DTDSEEEIREAFR	AQDQGEKENPMRELR	ASAVSPANLPAVLLQPR	ALVFVYGTLKR	ALLVWTGPGAGSVTFGELDAR	SSDSEMAIFGEAAPFLR	ALILVGLER	GKPEAHFSLIHYAGIVDYNIIGWLQK
ANEAYPCPCDIGHRLEYGGLGR	DTGDIFCTR	AQDQGEKENPMR	ASESGKLWGGR	AMVSEFLK	ALMGSPQLVAAVVR	SSDTEMEVFGIAAPFLR	ALINSPEGAVGR	GLFIIDGK
ANKGPSYGMSR	DTLMISR	AQEFVNCK	ASFVTEVLAHSGR	ANEAYPCPCDIGHR	ALMLQGVDLLADAVAVTMGPK	SSGIHVALVTGGNK	ALLDAAAFYCEKENLFILEEEQR	GLGESGVFLGCSVFFAIHDAVSAAR
ANRGPAYGLSR	DVEELQFTVEDLVEGGEYEFR	AQEVSEYLSQNPR	ASGADSKGDDLSTAILK	ANEAYPCPCDIGHRLEYGGLGR	ALNAPPGTSLISFSDK	SSIGTGYDLSASTFSPDGR	ALLFIPR	GLQDSIR
AQDQGEKENPMRELR	DVLDGHLR	AQILPIR	ASGGSGGVSVPALWSEVNR	ANKGPSYGMSR	ALNAPPGTSLISFSDKAK	SSLGASFVQIK	ALLFVPR	GLSDGEWQLVLNVWGK
AQDQGEKENPMR	DVVICPDASLEDAKK	AQNLKDLAGR	ASGHSLLLENAQQVVLVCAR	ANRGPAYGLSR	ALNEVFIGESLSSR	SSSGTPDLPVLLTDLK	ALLSPEQR	GLSLSALQDLCR
AQEFVNCK	DVVLSIVNDLTIAESNCPR	AQNLKDLAGRLPAGPR	ASGRPEELWEAVVGAAER	AQDQGEKENPMRELR	ALNLGYALDYAQR	STAAFHISSLLEK	ALLTGLLDLQAR	GLSTESILIPR
AQEVSEYLSQNPR	DVYTGDALR	AQQAADKYLYVDK	ASGVAVSDGVIK	AQDQGEKENPMR	ALNSIIDVYHK	STDTGVSLPSYEEDQGSK	ALMGSPQLVAAVVR	GLTIFPEELIIGR
AQILPIR	DYGVLLEGSGLALR	AQWNQLQQLDTR	ASGVQVADEVCR	AQEFVNCK	ALNSMGQDLERPLELR	STGTFVVSQPLNYR	ALNEVFIGESLSSR	GLVAVITGGASGLGLATAER
AQNLKDLAGR	EADAATSFLR	ASALEQFVNSVR	ASGVTVNDEVIK	AQEVSEYLSQNPR	ALPAPIEK	STLYVSPHPDAFPSLR	ALNSMGQDLERPLELR	GLVYETSVLDPDEGIR
AQQAADKYLYVDK	EADYVAQATR	ASASYHISNLLEK	ASIWVGHR	AQILPIR	ALPCIVDVRDEQQISAAVEK	STSVPQGHTWTQR	ALPAPIEK	GNLEVLLFTIQSR
AQWNQLQQLDTR	EAFQLFDR	ASAVSPANLPAVLLQPR	ASLLQSDR	AQNLKDLAGR	ALPELTK	STVHEILCK	ALPELTK	GPGVPFQR
ASALEQFVNSVR	EAFSLFDKDGDGTITTK	ASEELACKLER	ASLSGLASALESYR	AQNLKDLAGRLPAGPR	ALPFWNEEIVPQIK	SVATGSSETAGGASGGGAR	ALQALEELRLQAEEAER	GPSVFPLAPCSR
ASASYHISNLLEK	EANLAASFGK	ASESGKLWGGR	ASLSLAPVNIFK	AQQAADKYLYVDK	ALPLALVLHELGAGR	SVELEEALPVTTAEGMAK	ALQASALAAWGGK	GRPVYDGQAWVLAAVACTVLR
ASAVSPANLPAVLLQPR	EATTEFSVDAR	ASFVTEVLAHSGR	ASMGTLAFDEYGRPFLIIKDQDR	AQWNQLQQLDTR	ALQASALAAWGGK	SYSVTLTGPGPWGFR	ALQEALVLSDR	GTEFAESADAALQGDPALQDAGDSSR
ASEELACKLER	ECEEIIR	ASFVTEVLAHSGRLEKEDLGTR	ASNVTNKTDPR	ASALEQFVNSVR	ALQSGQCAGAALDVFTEEPPRDR	SYTPGVGGDPAQLAQR	ALQSGQCAGAALDVFTEEPPRDR	GTFATLSELHCDKLHVDPENFR
ASEELQKDLEEVK	EDGGGWWYNR	ASGADSKGDDLSTAILK	ASPQLCR	ASASYHISNLLEK	ALQYAFFAER	TDQAFVTLTTNDAYAK	ALSIGFETCR	GTVLLDLQETSLAGVANQLLDR
ASESGKLWGGR	EEAPSLRPAPPPISGGGYR	ASGGSGGVSVPALWSEVNR	ASQLQNR	ASAVSPANLPAVLLQPR	ALSDVAYK	TEFWLISAPGEK	ALSNAANLQR	GVAGVPAEFSIWTR
ASFVTEVLAHSGR	EEIVYLPCIYR	ASGHSLLLENAQQVVLVCAR	ASSAAGCVVIVGSGVIGR	ASEELACKLER	ALSFFVGYGVTLSMAYR	TELQSALLLR	ALTDMPQMR	GWGVSVVVGVAASGEEIATRPFQLVTGR
ASFVTEVLAHSGRLEKEDLGTR	EFTPPVQAAYQK	ASGRPEELWEAVVGAAER	ASSAQSGGSSGGPAVPTVQR	ASEELQKDLEEVK	ALTSFERDSIFSNLTGQLDYQGFEK	TEWETAAPAVAETPDIK	ALTSFERDSIFSNLTGQLDYQGFEK	GYSFVTTAER
ASGADSKGDDLSTAILK	EFTPQMQAAYQK	ASGVAVSDGVIK	ASSGAGDPLDSK	ASESGKLWGGR	ALVLIAFAQYLQQCPFEDHVK	TGYTPDEKLR	ALVLELAK	GYSFVTTAEREIVR
ASGGSGGVSVPALWSEVNR	EFVAVTGAEEDRAR	ASGVAVSDGVIKVFNDMK	ASSSTVPLGFHYETK	ASFVTEVLAHSGR	ALVSAQWVAEALR	TSATEFENVGNQPPYSR	ALVLIAFAQYLQQCPFEDHVK	HADSVAELGEQIDNLQR
ASGHSLLLENAQQVVLVCAR	EGALDLSGLR	ASGVQVADEVCR	ASSTVPVSAAGSANETPEIPDNVGDWLR	ASFVTEVLAHSGRLEKEDLGTR	ALYDYAGQEADELSFR	TSEVIEDEKQFYSK	ALVSAQWVAEALR	HDCDLLREQYEEETEAKAELQR
ASGRPEELWEAVVGAAER	EGFGHLSPTGTTEFWLGNEK	ASGVTVNDEVIK	ASTVEGGDTALLPEFPR	ASGADSKGDDLSTAILK	AMGAAQVVVTDLSATR	TSMTQSLR	ALYEAGER	HQLYIDETVNSNIPTNLR
ASGVAVSDGVIK	EGGLGPLNIPLLADVTR	ASIWVGHR	ASVAVDPQPSVVTR	ASGGSGGVSVPALWSEVNR	AMGIMNSFVNDIFER	TSPEIASLSWGQMK	ALYETELADAR	HVLATLGER
ASGVAVSDGVIKVFNDMK	EGGLGPLNIPLLADVTRR	ASLLQSDR	ATAAETSASEPEAESK	ASGHSLLLENAQQVVLVCAR	AMSQDGASQFQEVIRQELELSVK	TTQQIDLQGPGPWGFR	AMAAEAEASR	HYFQNTQGLIFVVDSNDRER
ASGVQVADEVCR	EGIPPDQQR	ASLSGLASALESYR	ATAATEEPFPFHGLLPK	ASGRPEELWEAVVGAAER	ANATEFGLASGVFTR	TTSGALFPSLVPGSR	AMGAAQVVVTDLSATR	IAFQYGITDLR
ASGVTVNDEVIK	EGLLAIFK	ASLSLAPVNIFK	ATAEVLNIGK	ASGVAVSDGVIK	ANDTTFGLAAGVFTR	VDAFLGTWK	ANDTTFGLAAGVFTR	IAFVEGTASLEIIR
ASIWVGHR	EGLYITEEIYK	ASMGTLAFDEYGRPFLIIKDQDR	ATAEVLNIGKK	ASGVAVSDGVIKVFNDMK	ANEFHDVNCEVVAVSVDSHFSHLAWINTPR	VDAFLGTWKLVDSK	ANEFHDVNCEVVAVSVDSHFSHLAWINTPR	IAIFGATGQTGLTTLAQAVQAGYEVTVLVR
ASLLQSDR	EGPYSISVLYGDEEVPR	ASNNTASIAQAR	ATALSEEELDNEDYYSLLNVRR	ASGVQVADEVCR	ANNSTYGLAAAVFTK	VDHLANTEINSQR	ANLPQSFQVDTSK	IALVITDGR
ASLSGLASALESYR	EGTIQVQGQALFFR	ASNVTNKTDPR	ATAPYNYSYIFK	ASGVTVNDEVIK	ANNTFYGLSAGVFTK	VDREQLVQK	ANNSTYGLAAAVFTK	IAVQPGTVGPQGR
ASLSLAPVNIFK	EIILETTTK	ASPQLCR	ATATPVPPR	ASIWVGHR	ANTFVAELK	VLSPADKTNVK	ANNTFYGLSAGVFTK	IDAASPLEK
ASMGTLAFDEYGRPFLIIKDQDR	EIINVGHSFHVNFEDNDNR	ASQLQNR	ATDTSQGELVHPK	ASLLQSDR	ANVIASALAQIPQK	VNFTVDQIR	ANVIASALAQIPQK	IEDEQALGSQLQK
ASNVTNKTDPR	EKEPIVDNTNYGADEEAAGALLK	ASSAQSGGSSGGPAVPTVQR	ATEEFIIR	ASLSGLASALESYR	ANWYFLLAR	AAAEELPVGASAGPQPR	APAPASAPPGPSEELLR	IEDGVLQFLVLLVAGR
ASPQLCR	EKLCYVALDFENEMATAASSSSLEK	ASSGAGDPLDSK	ATEGMILTNHDHQIR	ASLSLAPVNIFK	ANYLASPPLVIAYAIAGTIR	AAAEVNQDYGLDPK	APASVLPAATPR	IEELEEELEAER
ASQLQNR	EKLEATINELV	ASSSTVPLGFHYETK	ATEQRPFHLVVFGASGFTGQFVTEEVAR	ASMGTLAFDEYGRPFLIIKDQDR	APLALER	AAAFEQLQK	APEPGPAGDGGPGAPAR	IEFSKEQQDEFKEAFLLFDR
ASSAAGCVVIVGSGVIGR	ELALGQDR	ASSTVPVSAAGSANETPEIPDNVGDWLR	ATFISVQLK	ASNNTASIAQAR	APSHVPFLLIGGGTAAFAAAR	AAAIGIDLGTTYSCVGVFQHGK	APFAAPSPFAELVLPPQQ	IEISSPCCPR
ASSAQSGGSSGGPAVPTVQR	ELCQGLGQPGSVLR	ASTVEGGDTALLPEFPR	ATFISVQLKK	ASNVTNKTDPR	APVILGSPDDVLEFLK	AAAITSDILEALGR	APIIAVTR	IEVLEEELR
ASSGAGDPLDSK	ELDESLQVAER	ASTVVAVGLTIAAAGFAGR	ATFVELSTK	ASPQLCR	APVPTGEVYFADSFDR	AAALEFLNRFEEAKR	APLALER	IFDRNADGYIDPEELAEIFR
ASSSTVPLGFHYETK	ELGTVMR	ATAAETSASEPEAESK	ATGANATPLDFPSK	ASQLQNR	AQAALAVNISAAR	AAALEQFK	APNVVVTR	IFVEESIYDEFVRR
ASSTVPVSAAGSANETPEIPDNVGDWLR	ELGVGIALR	ATAATEEPFPFHGLLPK	ATLKDQLIYNLLK	ASSAQSGGSSGGPAVPTVQR	AQAELVGTADEATRAEIQIR	AAAPAPVSEAVCR	APSHVPFLLIGGGTAAFAAAR	IGAFSYGSGLAASFFSFR
ASTVEGGDTALLPEFPR	ELLESYIDGR	ATAEVLNIGK	ATLKDQLIYNLLKEEQTPQNK	ASSGAGDPLDSK	AQASAQLVIQALPSVLINIR	AAASYALGR	APVILGSPDDVLEFLK	IHFGATGK
ASVAVDPQPSVVTR	ELPAAVAPAGPASLAR	ATAEVLNIGKK	ATNFLAHEK	ASSSTVPLGFHYETK	AQFEGIVTDLIR	AAAVLPVLDLAQR	APVPTGEVYFADSFDR	IHLISTQSAIPYALR
ATAAETSASEPEAESK	ELPNIEER	ATALSEEELDNEDYYSLLNVRR	ATNIEQIFR	ASSTVPVSAAGSANETPEIPDNVGDWLR	AQFEGIVTDLIRR	AACLLPK	AQAAAPASVPAQAPK	IHVCLYFIAPTGHSLK
ATAATEEPFPFHGLLPK	ELPSFLGK	ATAPYNYSYIFK	ATNWGSLLQDKQQLEELAR	ASTVEGGDTALLPEFPR	AQIDNLTR	AADAEAEVASLNR	AQAALAVNISAAR	IIALDGDTK
ATAAYEQLK	ELPSFLGKR	ATATPVPPR	ATQVEPLLPGGATLLQAEEHGGLVR	ASTVVAVGLTIAAAGFAGR	AQLDPAFIK	AADAEAEVASLNRR	AQAELVGTADEATR	IILQPCGSK
ATAEVLNIGK	ELQFSVEDINR	ATDTSQGELVHPK	ATSELSCEVSEENCERR	ASVAVDPQPSVVTR	AQLGVQAFADALLIIPK	AADCEVEQWDSDEPIPAKELER	AQAELVGTADEATRAEIQIR	IIVFSTVPCPR
ATAEVLNIGKK	ELTPQVVSAAR	ATEEFIIR	ATTATMATSGSAR	ATAAETSASEPEAESK	AQLVVIAHDVDPIELVVFLPALCR	AADEEAFEDNSEEYIRR	AQASAQLVIQALPSVLINIR	IKEDEDDKTVLDLAVVLFETATLR
ATALSEEELDNEDYYSLLNVRR	ELYQQVVAQADLR	ATEGDVELELETETSGPERPPEKPR	ATTGTPTADRGDAAATDDPAAR	ATAATEEPFPFHGLLPK	AQTGLDIR	AADFIDQALAQK	AQCGGGLLGVR	IKEVTERAEDEEEINAELTAK
ATAPYNYSYIFK	ENNAVYAFLGLTAPPGSK	ATEGMILTNHDHQIR	ATTVSTQRGPVYIGELPQDFLR	ATAAYEQLK	AQVARPGGDTIFGK	AADFIEELSSLFK	AQFEGIVTDLIR	IKWGDAGAEYVVESTGVFTTMEK
ATATPVPPR	EPISVSSEQVLK	ATEQRPFHLVVFGASGFTGQFVTEEVAR	ATVQQLEGR	ATAEVLNIGK	AQVSLLIR	AADKGVYIIGSSGFDSIPADLGVIYTR	AQFEGIVTDLIRR	ILASDKPYILAEELRR
ATDTSQGELVHPK	EQVIAALR	ATFISVQLK	AVAAAAAAAGPAGAGGGR	ATAEVLNIGKK	ARFEELNADLFR	AADPIDPPGPPAK	AQIDNLTR	ILGADTSVDLEETGR
ATEEFIIR	ERLDGENIYIR	ATFISVQLKK	AVADLALIPDVDIDSDGVFK	ATALSEEELDNEDYYSLLNVRR	ARPEDVISEGR	AADPPAENSSAPEAEQGGAE	AQITGYR	ILNPAAIPEGQFIDSR
ATEGMILTNHDHQIR	ESIESEIR	ATLKDQLIYNLLK	AVASDFYLR	ATAPYNYSYIFK	ARPSSPGFSVLTCSAFSFYPPELQLR	AADRLPNLSSPSAEGPPGPPSGPAPR	AQLDPAFIK	ILSISADIETIGEILK
ATEQRPFHLVVFGASGFTGQFVTEEVAR	ESISVSSEQLAQFR	ATLKDQLIYNLLKEEQTPQNK	AVAVGRPSNEELR	ATATPVPPR	ASAELALGENSEVLK	AAEEAEEARVQAER	AQLGEDIR	ILTEAEIDAHLVALAERD
ATFISVQLK	ESSSHHPGIAEFPSR	ATNFLAHEK	AVFADLDLR	ATDTSQGELVHPK	ASAGLLGAHAAAITAYALTLTK	AAEILSDNIYR	AQLGGPEAAKSDETAAK	ILVEGVGEVQEYVDICDYAVGLSR
ATFISVQLKK	ESTLHLVLR	ATNIEQIFR	AVFPWHSR	ATEEFIIR	ASDVVLGFAELEGYLQK	AAEILSDNIYRQPPDKLK	AQLVDMK	ILYGDFR
ATFVELSTK	ETADTDTAEQVIASFR	ATNWGSLLQDKQQLEELAR	AVNVYSTSVTSDNLSR	ATEGDVELELETETSGPERPPEKPR	ASGAVGLSYGAHSNLCINQLVR	AAELIANSLATAGDGLIELR	AQPAQPADEPAEKADEPMEH	IMTLVDPNGQGTVTFQSFIDFMTR
ATLKDQLIYNLLK	ETLLQDFR	ATTATMATSGSAR	AVNVYSTSVTSENLSR	ATEGMILTNHDHQIR	ASGPPVSELITK	AAEPDPDYENLRR	AQTGLDIR	INLPIQTYSALNFR
ATLKDQLIYNLLKEEQTPQNK	ETLPAEQDLTTK	ATTGTPTADRGDAAATDDPAAR	AVPAALILR	ATEQRPFHLVVFGASGFTGQFVTEEVAR	ASIAGHMFDVVVIGGGISGLSAAK	AAEVPAPIR	AQVSLLIR	IPACIAGER
ATNFLAHEK	ETLPVLTR	ATTVSTQR	AVPETRPNHTIYINNLNEK	ATFISVQLK	ASPSPTDPVVPAVPIGPPPAGFR	AAFDIFVLGAEDGCISTK	ARFEELNADLFR	IPADVDPLTITSSLSSDGVLTVNGPR
ATNIEQIFR	EVDLKDYEDQQK	ATTVSTQRGPVYIGELPQDFLR	AVPPTYADLGK	ATFISVQLKK	ASPSPTDPVVPAVPIGPPPAGFRDILLR	AAFDMFDADGGGDISVK	ASAELALGENSEVLK	IPPDSEATLVLVGR
ATNWGSLLQDKQQLEELAR	EVQLEELEAAR	ATVQQLEGR	AVSVTPIRDTK	ATFVELSTK	ATDFVADR	AAFDMFDADGGGDISVKELGTVMR	ASAPLPGLSAPGR	IPTLQTR
ATQVEPLLPGGATLLQAEEHGGLVR	EVQQGEEFER	ATVTATTKVPEIR	AYHSFLVEPISCHAWNK	ATGANATPLDFPSK	ATFAGLYSLDVGEEGDQAIAEALAAPSR	AAFGLSEAGFNTACVTK	ASDVVLGFAELEGYLQK	IQGTLEDQIISANPLLEAFGNAK
ATTAELFEEPFVADEYIER	EVRVEESTQVGGDPFPAVFGDFLGR	AVAAAAAAAGPAGAGGGR	AYHSFLVEPISCHAWNKDR	ATLKDQLIYNLLK	ATGYPLAFIAAK	AAFPGAPGEGPEAR	ASENLRQEGVR	IQIGQETVITVDAK
ATTATMATSGSAR	EVTIMEEKER	AVADLALIPDVDIDSDGVFK	CDFTEDQTAEFK	ATLKDQLIYNLLKEEQTPQNK	ATLQAALCLENFSSQVVER	AAFQLGSPWR	ASFPQGPIGGANR	IQLVEEELDRAQER
ATTGTPTADRGDAAATDDPAAR	EYGFISQTLQEERYR	AVASDFYLR	CDFTEDQTAEFKEAFQLFDR	ATNFLAHEK	ATLVCLISDFYPGAVTVAWK	AAFQLGSPWRR	ASGAVGLSYGAHSNLCINQLVR	IRPFFPQQ
ATTVSTQR	FADLSEAANR	AVAVGRPSNEELR	EEEIAALVIDNGSGMCK	ATNIEQIFR	ATSFLLALEPELEAR	AAFTAFEEAQLPR	ASGVPDRFSGSGSGTDFTLK	ISGLIYEETR
ATTVSTQRGPVYIGELPQDFLR	FAEAFEAIPR	AVFADLDLR	EEEIAALVIDNGSGMCKAGFAGDDAPR	ATNWGSLLQDKQQLEELAR	ATTAALLLEAQAATGFLVDPVR	AAFTECCQAADK	ASIAGHMFDVVVIGGGISGLSAAK	ISGLIYEETRGVLK
ATVQQLEGR	FATLYSTR	AVFPWHSR	GDPSKQDILTIFKR	ATQVEPLLPGGATLLQAEEHGGLVR	ATTAALLLEAQAATGFLVDPVRNQR	AAFVAYALAFPR	ASSIIDELFQDR	ISLPLPNFSSLNLR
ATVTATTKVPEIR	FDGILGMAYPR	AVNVYSTSVTSDNLSR	GDREQLLQR	ATTAELFEEPFVADEYIER	ATTITSVLPKPALVASR	AAFVLPEFAR	ASVDTKEAEGAPQVEAGK	ISPDLCGR
AVAAAAAAAGPAGAGGGR	FEALKEPLATR	AVPAALILR	GDSEMAVFGAAAPYLR	ATTATMATSGSAR	AVAFQDCPVDLFFVLDTSESVALR	AAGGIELFVGGIGPDGHIAFNEPGSSLVSR	ASYAQQPAESR	ITLSQVGDVLR
AVADLALIPDVDIDSDGVFK	FFESFGDLSSPDAVMGNPK	AVPETRPNHTIYINNLNEK	GEIEQRPTPGSR	ATTGTPTADRGDAAATDDPAAR	AVANETGAFFFLINGPEIMSK	AAGLLSTYR	ASYISSAR	IVAFADAAVEPIDFPIAPVYAASMVLK
AVASDFYLR	FFESFGDLSTPDAVMGNPK	AVPPTYADLGK	GSEAAQLLEAADFAAR	ATTVSTQRGPVYIGELPQDFLR	AVASAAAALVLK	AAGPLLTDECR	ASYLDCIR	IVAVIGAVVDVQFDEGLPPILNALEVQGR
AVAVGRPSNEELR	FFESFGDLSTPDAVMGNPKVK	AVSTGVKVPR	GSELETAMETLINVFHAHSGK	ATVQQLEGR	AVCMLSNTTAIAEAWAR	AAGVNVEPFWPGLFAK	ATEDEGSEQKIPEATNR	IVDLGDNLEDALILDIK
AVFADLDLR	FFPLESWQIGK	AVSVTPIRDTK	GTRDDEYDYLFK	ATVTATTKVPEIR	AVCMLSNTTAVAEAWAR	AAGVPSATITWR	ATFAGLYSLDVGEEGDQAIAEALAAPSR	IVESMQSTLDAEIR
AVFPWHSR	FGFPAFSGISR	AYHSFLVEPISCHAWNKDR	MAQRTGLEDPERYLFVDR	AVAAAAAAAGPAGAGGGR	AVDERFPGCMQGR	AAIGLLAR	ATGIPDRFSGSGSGTDFTLTISR	IYELAAGGTAVGTGLNTR
AVNVYSTSVTSDNLSR	FGSYCPTTCGIADFLSTYQTK	CDFTEDQTAEFK	MDDIYKAAVEQLTEEQKNEFK	AVADLALIPDVDIDSDGVFK	AVDIGER	AALAHSEEVTASQVAATK	ATGPPVSELITK	KEGGLGPLNIPLLADVTR
AVNVYSTSVTSENLSR	FGVEQDVDMVFASFIR	CDFTEDQTAEFKEAFQLFDR	MDDREDLVYQAK	AVASDFYLR	AVDSLVPIGR	AALDGTPGMIGYGMAK	ATGYPLAFIAAK	KEGGLGPLNIPLLADVTRR
AVPAALILR	FGVVVVGVGR	DSKHQCVKLNDGHFMPVLGFGTYAPPEVPR	MDFLLGNPFSSPVGQR	AVAVGRPSNEELR	AVEILADIIQNSTLGEAEIERER	AALEALDELDLFGVK	ATITGYR	KIAEQELLDASER
AVPETRPNHTIYINNLNEK	FIAVGYVDDTQFVR	EEEIAALVIDNGSGMCK	MDGIVPDIAVGTK	AVFADLDLR	AVEYYFASDASAVIEHTNR	AALEALLGR	ATLQAALCLENFSSQVVER	KLAEQELIETSER
AVPPTYADLGK	FIFEDQIRPQDR	EEEIAALVIDNGSGMCKAGFAGDDAPR	MDGIVPDIAVGTKR	AVFPWHSR	AVFVDLEPTVIDEVR	AALEEVER	ATSFLLALEPELEAR	KLGCEVLGVSVDSQFTHLAWINTPR
AVSTGVKVPR	FIFEDQIRPQDREELLR	GDHAWSFLKDFLAGGVAAAVSK	MDIAIHHPWIR	AVNVYSTSVTSDNLSR	AVFWIEFVMR	AALEGTATYR	ATTAALLLEAQAATGFLVDPVR	KLHIIDVQLSDAGEYTCVLR
AVSVTPIRDTK	FILNLPTFSVR	GDPSKQDILTIFKR	MDLLFGR	AVNVYSTSVTSENLSR	AVGVPALGFSPMNR	AALFENTPK	ATTAALLLEAQAATGFLVDPVRNQR	KVPQVSTPTLVEVSR
AVTGWLESLR	FLASVSTVLTSK	GDREQLLQR	MDLSAASHR	AVPAALILR	AVIGMTAGATGAFVGTPAEVALIR	AALLELWELR	ATTVTGTPCQDWAAQEPHR	LAACFLDSMATLGLAAYGYGIR
AYHSFLVEPISCHAWNK	FLASVSTVLTSKYR	GEIEQRPTPGSR	MDNLSSEEIQQR	AVPETRPNHTIYINNLNEK	AVIQVSQIVAR	AALLELWELRR	ATWSGAVLAGR	LADLYGSK
AYHSFLVEPISCHAWNKDR	FLDAVDPGR	GLSPGAEGEYALR	MDPLSELQDDLTLDDTSEALNQLK	AVPPTYADLGK	AVIVIQDIFGWQLPNTR	AALLNFDEFAVSKDGIEK	AVAFQDCPVDLFFVLDTSESVALR	LAEELDVPVYLYGEAAR
CDAFVGTWK	FLDLLEPLGR	GPAPAGEQLR	MDPNTIIEALR	AVSTGVKVPR	AVLDVFEEGTEASAATAVK	AALPYFPR	AVASFLR	LAELQEQLK
CDFTEDQTAEFK	FLDLLEPLGRR	GSEAAQLLEAADFAAR	MDSTLTASEIR	AVSVTPIRDTK	AVLVTGCDSGFGFSLAK	AALQELLSK	AVASQPDSVDAAER	LAEQELIETSER
CDFTEDQTAEFKEAFQLFDR	FLDQNLQK	GTRDDEYDYLFK	MDVFLMIR	AVTGWLESLR	AVNTLNEALEFAK	AALSHDGILNLEAPR	AVCMLSNTTAIAEAWAR	LALILCVTK
DSFKVVLEGPAPWGFR	FLFVLLGPEAPHIDYTQLGR	MAQRTGLEDPERYLFVDR	MDVLVSECSAR	AYHSFLVEPISCHAWNK	AVPEGFVIPR	AALTGLLHR	AVCMLSNTTAVAEAWAR	LASADIETYLLEK
DSKHQCVKLNDGHFMPVLGFGTYAPPEVPR	FLGLSSTKCR	MDDREDLVYQAK	MDVNIAPLR	AYHSFLVEPISCHAWNKDR	AVPREELFVTSK	AAMKGLGTDEDTLIEILASR	AVDFAER	LASELLEWIR
EEEIAALVIDNGSGMCK	FLHNPDAAQGFVGCALSSTIQR	MDFLLGNPFSSPVGQR	MDVNIAPLRAWDDFFPGSDR	CDFTEDQTAEFK	AVSVPLTLAETVASLWPALQELAR	AAMLLGSVGDALGYR	AVDIGER	LASELLEWIRR
EEEIAALVIDNGSGMCKAGFAGDDAPR	FLPLFDR	MDGIVPDIAVGTK	MEAAAEPGNLAGVR	CDFTEDQTAEFKEAFQLFDR	AVVGVVAGGGR	AANIVGEGEPR	AVDSLVPIGR	LATQSNEITIPVTFESR
GDHAWSFLKDFLAGGVAAAVSK	FLQLTPER	MDGIVPDIAVGTKR	MEAAGSPAATETGK	EEEIAALVIDNGSGMCK	AWITNAWEASAAVVFASTDR	AANNGALPPDLSYIVR	AVEILADIIQNSTLGEAEIERER	LCYVALDFENEMATAASSSSLEK
GDPSKQDILTIFKR	FLSEMLK	MDLLFGR	MEADLSGFNIDAPR	EEEIAALVIDNGSGMCKAGFAGDDAPR	AYALAFAER	AAPAPAPPPEPERPK	AVEYYFASDASAVIEHTNR	LDAEVPTR
GEIEQRPTPGSR	FLVGPDGVPLRR	MDLSAASHR	MEALILEPSLYTVK	GDHAWSFLK	AYGPGLEK	AAPAPAPPPEPERPKEVEFDASK	AVFVDLEPTVIDEVR	LFAQLAGEDAEISAFELQTILRR
GPAPAGEQLR	FMSPLEDQTVK	MDNLSSEEIQQR	MEATGVLPFVR	GDHAWSFLKDFLAGGVAAAVSK	AYIFIDEAHITQALIWLSQR	AAPFSLEYR	AVFWIEFVMR	LFAVAPNQNLK
GSEAAQLLEAADFAAR	FNTANDDNVTQVR	MDPLSELQDDLTLDDTSEALNQLK	MEAVLNELVSVEDLLK	GDPSKQDILTIFKR	AYIQENLELVEK	AAPLQGMLPGLLAPLR	AVGVPALGFSPMNR	LFDNHLGK
GSELETAMETLINVFHAHSGK	FPSVSLQEASSFFQR	MDSKYQCVK	MEDHQHVPIDIQTSK	GEIEQRPTPGSR	AYLESEVAISEELVQK	AAPVEWR	AVIDDAFAR	LFDQAFGLPR
GTRDDEYDYLFK	FPTDQLTPDQER	MDSTLTASEIR	MEEIGILVEK	GSEAAQLLEAADFAAR	AYLPVNESFGFTADLR	AAQAPSSFQLLYDLK	AVIQVSQIVAR	LFQFHFHWGSTNEHGSEHTVDGVK
MAQRTGLEDPERYLFVDR	FQFTPTHVGLQR	MDVFLMIR	MEEVVIAGMSGK	GSELETAMETLINVFHAHSGK	AYPDVAALSDGYWVVSNR	AAQVAQDEEIAR	AVIVIQDIFGWQLPNTR	LFSGDVVLTAR
MDDREDLVYQAK	FQVVDSR	MDVLVSECSAR	MEGPLSVFGDR	GTRDDEYDYLFK	AYQIDTVINLNVPFEVIK	AASAYAVGDVK	AVLDVFEEGTEASAATAVK	LGALQHTPVLDSVVEETLR
MDFLLGNPFSSPVGQR	FSTVAGESGSADTVR	MDVNIAPLR	MEIPVPVQPSWLR	MAQRTGLEDPERYLFVDR	AYSEALAAFGNGALFVEK	AASDGQYENQSPEATSPR	AVLLGPPGAGK	LGCEVLGVSVDSQFTHLAWINTPR
MDGIVPDIAVGTK	FSTVAGESGSADTVRDPR	MDVNIAPLRAWDDFFPGSDR	MELEVRR	MDDREDLVYQAK	AYSLFSYNTQGRDNELLVYKER	AASGFNAMEDAQTLR	AVLTIDEK	LGHPDTLNQGEFK
MDGIVPDIAVGTKR	FVFDRPLPVSR	MEAAAEPGNLAGVR	MELFLAGR	MDFLLGNPFSSPVGQR	AYTNFDAERDALNIETAIK	AASLTMHFR	AVLVDLEPGTMDSVR	LGKDAVEDLESVGK
MDIAIHHPWIR	FVSISDLLVPK	MEAAGSPAATETGK	MELFLAGRR	MDGIVPDIAVGTK	AYWQVHLDQVEVASGLTLCK	AATFGLILDDVSLTHLTFGKEFTEAVEAK	AVLVTGCDSGFGFSLAK	LGPGLVDAAQAR
MDLLFGR	FWLSDCPR	MEAAVAPGR	MELIQDTSRPPLEYVK	MDGIVPDIAVGTKR	CAVVDVPFGGAK	AATITPFR	AVNDLGTVEIECK	LGSNVGVYTTEALER
MDLSAASHR	FYPPDPAQLTEDITR	MEALILEPSLYTVK	MELITILEK	MDIAIHHPWIR	CCTESLVNR	AATIVATSEGSLWGLDR	AVNTLNEALEFAK	LGSSEVEQVQLVVDGVK
MDLYSTPAAALDR	FYTIEILKVE	MEATGVLPFVR	MELLSALSLGELALSFSR	MDLLFGR	CEMASTGEVACFGEGIHTAFLK	AATLAQELEK	AVSNEIVRFPTDQLTPDQER	LGTVPQFPR
MDNLSSEEIQQR	GADVWFK	MEAVLNELVSVEDLLK	MENQVLTPHVYWAQR	MDLSAASHR	CGLVPVLAENYK	AATSPALFNR	AVSYPASVR	LHVDPENFR
MDPLSELQDDLTLDDTSEALNQLK	GAGTGGLGLAVEGPSEAK	MEDHQHVPIDIQTSK	MEPEAPR	MDNLSSEEIQQR	CLAALTECAASGDGNILALAVDASR	AATTLDEPIWR	AVTEQGAELSNEER	LINDLTAQR
MDPNTIIEALR	GALQNIIPASTGAAK	MEEVVIAGMSGK	MEPPGGSLGPGR	MDPLSELQDDLTLDDTSEALNQLK	CLGLTEAQTR	AATVGSLAGQPLQER	AVTEQGHELSNEER	LISEVIGER
MDSTLTASEIR	GASALQLER	MEGPLSVFGDR	MEPSSLELPADTVQR	MDPNTIIEALR	CLLLVDSVASLGGTPLYMDR	AAVATFLQSVQVPEFTPK	AVTIFIR	LISGWNIDILERGEVR
MDVFLMIR	GATIQELNTIR	MEIPVPVQPSWLR	MEQLSSANTR	MDQPQFSGAPR	CLYSLINEAFR	AAVDAGFVPNDMQVGQTGK	AVVGVVAGGGR	LISQIVSSITASLR
MDVNIAPLR	GATQQILDEAER	MELEVRR	MESGFTSK	MDSTLTASEIR	CPFGGAFALAAGLRDCVR	AAVEEGIVLGGGCALLR	AVVIVDDR	LLEAQIATGGIIDPK
MDVNIAPLRAWDDFFPGSDR	GAVHDVKDVLDSVL	MELFLAGR	MESGFTSKDTYLSHFNPR	MDVFLMIR	CPKPVIAAVHGGCIGGGVDLVTACDIR	AAVENLPTFLVELSR	AWGPGLEGGVVGK	LLETECPQYIR
MEAAAEPGNLAGVR	GCVLAFR	MELFLAGRR	MEVKPPPGRPQPDSGR	MDVLVSECSAR	CPVEIPPIR	AAVEQLTEEQK	AWITNAWEASAAVVFASTDR	LLGNVLVCVLAHHFGK
MEAAGSPAATETGK	GDFCIQVGR	MELIQDTSRPPLEYVK	MEVLAAETTSQQER	MDVNIAPLR	CRDQLPYICQFGIV	AAVEQLTEEQKNEFK	AWTVEQLR	LLGNVLVCVLAR
MEAAVAPGR	GDLGNVRADADGR	MELITILEK	MEYLIGIQGPDYVLVASDR	MDVNIAPLRAWDDFFPGSDR	CSGIASAAAAAVEAAR	AAVESLGFILFR	AYALAFAER	LLLPGELAK
MEADLSGFNIDAPR	GDWGVASR	MENQVLTPHVYWAQR	MEYLSALNPSDLLR	MEAAAEPGNLAGVR	CSVIRDSLLQDGEFSMDLR	AAVFHEKDYDSLAQPGFFDR	AYAQGISR	LLNDEDPVVVTK
MEALILEPSLYTVK	GDYDAFFEAR	MEPEAPR	MFLVNSFLK	MEAAGSPAATETGK	CVSIQYLEAVRR	AAVLEAMTAFR	AYIFIDEAHITQALIWLSQR	LLQDSVDFSLADAINTEFK
MEATGVLPFVR	GEALQAFEK	MEPPGGSLGPGR	MGFPAAALLCALCCGLLAPAAR	MEAAVAPGR	DAAIIDVTSSFTSLVLDNVNR	AAVLEAMTAFRR	AYIQENLELVEK	LLQVTPADSGEYVCR
MEAVLNELVSVEDLLK	GFLIDGYPR	MEPSSLELPADTVQR	MIQLTATPVSALVDEPVHIR	MEADLSGFNIDAPR	DADPILR	AAVLWEVK	AYLEEECPATLR	LLSHCLLVTLAAHLPAEFTPAVHASLDK
MEDHQHVPIDIQTSK	GFPSVLR	MEQLSSANTR	MLALISR	MEALILEPSLYTVK	DADVQNFVSFISKDSIQK	AAVPSGASTGIYEALELR	AYLESEVAISEELVQK	LLSTLFANYAGADAPIEK
MEEIGILVEK	GFSGYNTR	MEQVNELKEK	MLGPEGGEGFVVK	MEATGVLPFVR	DAFVAIVQSVK	AAVPSGASTGIYEALELRDGDKGR	AYLPVNESFGFTADLR	LLVVYPWTQR
MEEVVIAGMSGK	GGGGNFGPGPGSNFR	MESGFTSK	MLGTEGGEGFVVK	MEAVLNELVSVEDLLK	DAGAPTYMYEFQYRPSFSSDMKPK	AAVPSGASTGIYEALELRDNDKTR	AYLQQLR	LMLLLEVISGER
MEGPLSVFGDR	GGPFSDSYR	MESGFTSKDTYLSHFNPR	MLPNTGR	MEEIGILVEK	DAGVIAGLNVLR	AAWEVDSGRR	AYSDLSR	LNDGSQITYEK
MEIPVPVQPSWLR	GGPLDGTYR	MESGSTAASEEAR	MNAGSDPVVIVSAAR	MEEVVIAGMSGK	DAGYEFDICFTSVQKR	AAWYTIDSR	AYSLFSYNTQGR	LQAVTDDHIR
MELEVRR	GGPLPGPYR	METLSNASGTFAIR	MNPESSIFIEDYLK	MEGPLSVFGDR	DALLETVNR	AAYARDPQYPPGPPAFPK	AYVPIAQVK	LQEAAELEAVELPVPIR
MELFLAGR	GGSTSYGTGSETESPR	MEVKPPPGRPQPDSGR	MNPEYDYLFK	MEIPVPVQPSWLR	DAQGLVLFDVTGQVR	AAYEAELGDAR	AYWQVHLDQVEVASGLTLCK	LQEAEEAVEAVNAK
MELFLAGRR	GGVEEGPTVLR	MEVLAAETTSQQER	MNTSIPYQQNPYNPR	MELEVRR	DASGVTFTWTPSSGK	AAYEAELGDARK	CAVVDVPFGGAK	LQEEIQLKEEAENNLAAFR
MELIQDTSRPPLEYVK	GIGLAIVR	MEYLIGIQGPDYVLVASDR	MNVDHEVNLLVEEIHR	MELFLAGR	DAVEDLESVGK	AAYIYIR	CCAAADPHECYAK	LQSIGTENTEENRR
MELITILEK	GILAADESTGSIAK	MEYLSALNPSDLLR	MNVGTAHSEVNPNTR	MELFLAGRR	DAVTYTEHAK	AAYLQSLNSADLLK	CCAAAIIVLTTTGR	LQTDEEREK
MENQVLTPHVYWAQR	GILAADESTGSIAKR	MFLVNSFLK	MNVGVAHSEVNPNTR	MELIQDTSRPPLEYVK	DDGSWEVIEGYR	AAYNLVK	CCTESLVNR	LQTESGEFSR
MEPEAPR	GILLYGPPGTGK	MGFPAAALLCALCCGLLAPAAR	MQAHELFR	MELITILEK	DDNPNLPR	AAYVLDTPEMR	CECDMGFVPSADGK	LRVDPVNFK
MEPPGGSLGPGR	GLAYGLYLR	MLALISR	MQNDAGEFVDLYVPR	MENQVLTPHVYWAQR	DEAGHFLWPGFGENAR	AAYVLDTPEMRR	CECEIGYELDR	LSEDYGVLKTDEGIAYR
MEPSSLELPADTVQR	GLDLNGGPDDPLQQTGQLFGGLVR	MLGPEGGEGFVVK	MQNDAGEFVDLYVPRK	MEPPGGSLGPGR	DEGWLAEHMLILGITSPAGK	ACANPAAGSVILLENLR	CECFPGLAVGLDGR	LSGGGDWHIAYVLLYGPR
MEQLSSANTR	GLECVVR	MLPNTGR	MQPQSVLHSGYFHPLLR	MEPSSLELPADTVQR	DFGSFDKFKEK	ACDALYPPGPPSNPK	CECPVGFFYNDK	LSQEDPDYGIR
MEQVNELKEK	GLEELER	MNAGSDPVVIVSAAR	MSSSGTPDLPVLLTDLK	MEQLSSANTR	DFIDSFLIR	ACDPIYKPGPPNNPK	CEGPIPDVTFELLR	LSSDIVGQLYELTEVQFDLASR
MESALAVPR	GLFIIDGK	MNPESSIFIEDYLK	MAGELTPEEEAQYK	MESALAVPR	DFLAGGIAAAISK	ACDTVFKPGPPGNPR	CEMASTGEVACFGEGIHTAFLK	LSSEVEALRR
MESGFTSK	GLFIIDGKGVLR	MNPEYDYLFK	MESDFYLR	MESGFTSK	DFLAGGVAAAISK	ACEEAPPSAAHFR	CEQCQPGYYGDAQR	LSVEALNSLTGEFK
MESGFTSKDTYLSHFNPR	GLGVEIAK	MNTSIPYQQNPYNPR	METPSQR	MESGFTSKDTYLSHFNPR	DFLDEYIFLAVGR	ACGNFGIPCELR	CGLVPVLAENYK	LTAASVGVQGSGWGWLGFNKER
MESGSTAASEEAR	GLIDEVNQDFTNR	MNVDHEVNLLVEEIHR	PLSGTPAPNKK	MESGSTAASEEAR	DFLIPIAWYEDR	ACLIFFDEIDAIGGAR	CIDPIRCEEPYLR	LTGQLFLGGSIVK
METLSNASGTFAIR	GLNISAVR	MNVGTAHSEVNPNTR	SAADEVDGLGVARPHYGSVLDNER	MEVKPPPGRPQPDSGR	DFMYVSQDPKDQLLLGPTYATPK	ACLISMGYDLGEAEFAR	CLAPLEGAR	LVAASQAALGL
MEVKPPPGRPQPDSGR	GLQDSIR	MNVGVAHSEVNPNTR	SAAEAGGVFHR	MEVLAAETTSQQER	DFTATDLSEFAAK	ACLISMGYDLGEVEFAR	CLCPEGFSLSSSGR	LVAQDNFGYDLAAVEAAK
MEVLAAETTSQQER	GLQDVLR	MQAHELFR	SADAAAGAPLPR	MEYLIGIQGPDYVLVASDR	DFTPVCTTELGR	ACNCLLLK	CLDPVDTPNPTR	LVETLQADSGLLLDALLAR
MEYLIGIQGPDYVLVASDR	GLVGIEFK	MQNDAGEFVDLYVPR	SAEVETSEGVDESEKK	MEYLSALNPSDLLR	DGAGDVAFIR	ACNLDVILGFDGSR	CLGLTEAQTR	LVEVGGDVQLDSVR
MEYLSALNPSDLLR	GLVGIEFKEK	MQNDAGEFVDLYVPRK	SAGGASVPPPPNPAVSFPPPR	MFLVNSFLK	DGAGFLINLIDSPGHVDFSSEVTAALR	ACNLDVILGFDGSRDQNVFVAQK	CLYSLINEAFR	LVFVHSAEGNEFWSALLEK
MFLVNSFLK	GNFNYIEFTR	MQPQSVLHSGYFHPLLR	SAHLQWMVVR	MGFPAAALLCALCCGLLAPAAR	DGALTQLNVAFSR	ACQSIYPLHDVFVR	CMCPAENPGCR	LVLEVAQHLGESTVR
MGFPAAALLCALCCGLLAPAAR	GNLEVLLFTIQSR	MSSSGTPDLPVLLTDLK	SAIQAAWPSGTECIAK	MLALISR	DGFNPADVEAGLYGSHLYVWDWQR	ACTILLR	CPDGSTCCELPSGK	LVNEVTEFAK
MLGPEGGEGFVVK	GNPTVEVDLFTSK	MTLEGLYLAR	SAPLDAALHALQEEQAR	MLGPEGGEGFVVK	DGGIPADPNNVFLSTGASDAIVTVLK	ADAAEYSVMTTGGQSSAK	CPEPCPPPK	LVQLLVK
MLPNTGR	GPAYGLSR	MALTVDVAGPAPWGFR	SASVVSVISR	MLPNTGR	DGIAVIGIFLKIGHENGEFQIFLDALDK	ADAGCYTCQVSNK	CPKPVIAAVHGGCIGGGVDLVTACDIR	LVSIGAEEIVDGNVK
MNAGSDPVVIVSAAR	GPDFFTR	MDAILNYR	SDAAVDTSSEITTK	MNAGSDPVVIVSAAR	DGLLVAKLDLNLCQQVNDVWNFK	ADAGIYTITLENK	CPPGFYTSPDGTR	LVTDLTK
MNPDLRR	GPGVPFQR	MKLPIFIADAFTAR	SDEFSLADALPEHSPAK	MNPESSIFIEDYLK	DGRGALQNIIPASTGAAK	ADDGRPFPQVIK	CPTGYYLNEDTR	MALDIEIATYR
MNPESSIFIEDYLK	GPSVFPLAPCSR	MMCGAPSATQPATAETQHIADQVR	SDFDEFER	MNPEYDYLFK	DGSIDLVINLPNNNTK	ADEGISFR	CPVEIPPIR	MEKDLLELQTLIDVHFEQR
MNPEYDYLFK	GQVLVFLGQSEGLR	MSELDQLR	SDIGDWFR	MNTSIPYQQNPYNPR	DGSNVIVTER	ADETQARK	CPVGYVLR	MFLSFPTTK
MNTSIPYQQNPYNPR	GQVVSLIR	MVILQQGDHVWMDLR	SDKLPYK	MNVDHEVNLLVEEIHR	DGSSGGVIYLVTITAAGVDHR	ADFLEQPVLGFVR	CQCPSGMTLDATGR	MGFCSVQEDINSLCLTVVQR
MNVDHEVNLLVEEIHR	GSAPPGPVPEGSIR	NGQLDLSGK	SDKPDMAEIEK	MNVGTAHSEVNPNTR	DGSTTAGNSSQVSDGAAAILLAR	ADHGDELPFVFR	CSGIASAAAAAVEAAR	MPAYSGPGSVPGALDYAAFSSALYGESDL
MNVGTAHSEVNPNTR	GSESGIFTNTK	PFLELDTNLPANR	SDKPDMAEIEKFDK	MNVGVAHSEVNPNTR	DGTTHQTSLELFMYLNEVAGK	ADHQPLTEASYVNLPTIALCNTDSPLR	CSNQLPQSITK	MRDVVLSIVNDLTIAESNCPR
MNVGVAHSEVNPNTR	GSPGVPSFAAGPPISEGK	PFLELDTNLPANRVPAGLEKR	SDQQLDCALDLMR	MQAHELFR	DGTVTAGNASGVADGAGAVIIASEDAVK	ADIAESQVNK	CSTSSLLEACTFR	MTGFELTEGVK
MQAHELFR	GSTGFGQDSILSLPGNVGHQDVK	SAADEVDGLGVARPHYGSVLDNER	SDQQLDCALDLMRR	MQNDAGEFVDLYVPR	DGTVTAGNASGVADGAGAVIIASEDAVKK	ADIAESQVNKLR	CSVIRDSLLQDGEFSMDLR	NADGYIDPEELAEIFR
MQNDAGEFVDLYVPR	GSWYSMR	SAAEAGGVFHR	SDSEKLNLDSIIGR	MQNDAGEFVDLYVPRK	DHASIQMNVAEVDKVTGR	ADIDVSGPK	CVCPVSNAMCR	NAFACFDEEATGTIQEDYLR
MQNDAGEFVDLYVPRK	GTAPSDNRVTSFR	SADAAAGAPLPR	SDSLVVCEVDPELTEK	MQPQSVLHSGYFHPLLR	DHHAHLFLNIFSDILADFK	ADIDVSGPKVDVDVPDVNIEGPDAK	CVNLIGK	NALAHALQSAR
MQPQSVLHSGYFHPLLR	GTEFAESADAALQGDPALQDAGDSSR	SAEVETSEGVDESEKK	SDTAVADTR	MSSSGTPDLPVLLTDLK	DIGAIAQVHAENGDIIAEEQQR	ADIVFLLDGSINFRR	CVSIQYLEAVRR	NAYEESLEHLETFKR
MSKSASPKEPEQLR	GTFATLSELHCDK	SAHLQWMVVR	SEADGLR	MAGELTPEEEAQYK	DIIFLLDGSANVGK	ADLDVSGPKVDIDVPDVNIEGPEGK	CWSPGVTVAPEMCPIR	NDFQLIGIQDGYLSLLQDSGEVR
MSSSGTPDLPVLLTDLK	GTFATLSELHCDKLHVDPENFR	SAIQAAWPSGTECIAK	SEGDSVGESVHGKPSVVYR	MALTVDVAGPAPWGFR	DILFLFDGSANLVGQFPVVR	ADLEWLR	CYTAVVPLVYGGETK	NDLQLQVQAEQDNLADAEER
MVHLTPEEK	GTFSQLSELHCDKLHVDPENFR	SAPLDAALHALQEEQAR	SELDQLRQEAEQLK	MDAILNYR	DILIVVGNEIIEAPMAWR	ADLFYDVEALDLESPK	DAAIIDVTSSFTSLVLDNVNR	NEGTATYAAAVLFR
MAGELTPEEEAQYK	GTLLALER	SASVVSVISR	SELDQLRQEAEQLKNQIR	MESDFYLR	DINLASFIEQVAVSMT	ADLIAYLK	DAAIIDVTSSFTSLVLDNVNRYDSGK	NLQEEISDLTEQLGSSGK
MALTVDVAGPAPWGFR	GTNYLADVFEK	SATLILEPPGR	SELEQLR	METPSQR	DISEASVFDAYVLPK	ADLIAYLKK	DADPILR	NLSEAQLR
MESDFYLR	GTVEPQLEAR	SDAAVDTSSEITTK	SELEQLRQEAEQLR	MKLPIFIADAFTAR	DITYFIQQLLR	ADLINNLGTIAK	DAGQISGLNVLR	NLVMTTLNLFIGGTETVSTTLR
METPSQR	GTVLLDLQETSLAGVANQLLDR	SDEFSLADALPEHSPAK	SESELGR	MLSAVAR	DIVLVAHSALGTQR	ADLSGITGAR	DAGTIAGLNVLR	NLVWNAGALHYSDEVEIIQGLTR
MKLPIFIADAFTAR	GVNTFSPEGR	SDFDEFER	SESLVVCDVAEDLVEK	MLSVASR	DIVLVAYSALGSQR	ADLTEYLSTHYK	DAGTIAGLNVMR	NNLEALEDFEK
MLSAVAR	GVNVSALSR	SDIGDWFR	SETAPAAPAAAPPAEKAPVK	MMCGAPSATQPATAETQHIADQVR	DIVSYVIDHFDIEIMGGLGPSTGK	ADLTEYLSTHYKAPR	DAGVIAGLNVLR	NNLLEIEVNDLR
MMCGAPSATQPATAETQHIADQVR	GVQVETISPGDGR	SDKLPYK	SETAPAAPAAAPPAEKAPVKK	MNDTVTIR	DIVYIGLR	ADMVIEAVFEDLSLK	DALNIETAIK	NNLLQAELEELR
MSTSVPQGHTWTQR	GWVIHPLGLR	SDKPDMAEIEK	SETAPAAPAAPAPAEK	NGQLDLSGK	DLANIAEVEVSIPAK	ADNFEYSDPVDGSISR	DALSSVQESQVAQQAR	NNLLQAELEELRAVVEQTER
NGQLDLSGK	GYQPCDPQVIQDR	SDKPDMAEIEKFDK	SETAPAETATPAPVEK	PFLELDTNLPANRVPAGLEKR	DLAPIGIR	ADNSVGAVASSAVLVIK	DAQGLVLFDVTGQVR	NSITLAWGK
PFLELDTNLPANRVPAGLEKR	GYSFVTTAER	SDQQLDCALDLMR	SETAPLAPTIPAPAEK	SAADEVDGLGVARPHYGSVLDNER	DLEADIIGDTSGHFQK	ADPFKELR	DASGVTFTWTPSSGK	NSSYFVEWIPNNVK
PMILGYWDIR	HDCDLLREQYEEETEAKAELQR	SDQQLDCALDLMRR	SETVICSSR	SAAEAGGVFHR	DLEKPFLLPVEAVYSVPGR	ADPFQDLR	DAVEDLESVGK	NTEFTVPDLK
SAADEVDGLGVARPHYGSVLDNER	HDTSLKPISVSYNPATAK	SDSEKLNLDSIIGR	SFIPVAEDSDFPIHNLPYGVFSTR	SADAAAGAPLPR	DLELLIQTATR	ADPFQDLRLESPTR	DAVTYTEHAK	NTGIICTIGPASR
SAAEAGGVFHR	HGLLESAVAAR	SDSLVVCEVDPELTEK	SFLFGSR	SAEVETSEGVDESEKK	DLEVVAATPTSLLISWDAPAVTVR	ADQELLMYSHDNIICGITSVAFSR	DCVGPEVEK	NTPEYEELCPR
SADAAAGAPLPR	HIAEEADRKYEEVAR	SEADGLR	SFLFSSR	SAHLQWMVVR	DLFLDLIADVMFGVPSVIVAR	ADSDNWVR	DDNPNLPR	NYEASVDSLTFSVVTGPAPSQEAGTK
SAEVETSEGVDESEKK	HLQLAIR	SEADGLRQR	SGALDVLQMKEEDVLK	SAIQAAWPSGTECIAK	DLGIFWLNAAETWVDISSNTAGK	ADSSSILIIK	DFADIPNLR	PLPSFCPPR
SAGGASVPPPPNPAVSFPPPR	HLSAEDFSR	SEGDSVGESVHGKPSVVYR	SGALDVLQMK	SAPLDAALHALQEEQAR	DLGTESQIFISR	ADSSSILIIKDVTR	DFLAGGVAAAISK	QDGSVDFGR
SAHLQWMVVR	HPDEAAFFDTASTGK	SEKSVEAAAELSAK	SGELPPNINIKEPR	SASVVSVISR	DLKDEIVR	ADTLDPALLRPGR	DFNVGDYIQAVLDR	QDIAFAYQR
SAIQAAWPSGTECIAK	HQLYIDETVNSNIPTNLR	SELDQLRQEAEQLK	SGEPGQTSVAPPPEEVEPGSGVR	SATLILEPPGR	DLKPENLLIDQQGYIQVTDFGFAK	ADTLGELDLER	DFTATDLSEFAAK	QEAFSIR
SAPLDAALHALQEEQAR	HRHPDEAAFFDTASTGK	SELDQLRQEAEQLKNQIR	SGFLEGLR	SDAAVDTSSEITTK	DLLGETLAQLIR	ADTLTPEECQQFKK	DFTPAELR	QEATLVVGGDGR
SASVVSVISR	HSHAGELEALGGVKPAVLTR	SELEQLRQEAEQLR	SGFSTEER	SDDFLWFEGIAFPTMGFR	DLLIAYYDVDYEK	ADVAFHFNPR	DFTPVCTTELGR	QEPSQGTTTFAVTSILR
SDAAVDTSSEITTK	HYGALIGLNR	SESELGR	SGGVYGGDEVGALVFDIGSYTVR	SDEFSLADALPEHSPAK	DLMTDLKSEISGDLAR	ADVDAATLAR	DGAALSPSPNWR	QFEMEELILELAAQVLEDK
SDDFLWFEGIAFPTMGFR	IAIFGATGQTGLTTLAQAVQAGYEVTVLVR	SESLVVCDVAEDLVEK	SGLRPGTQVDPEIELFVK	SDFDEFER	DLPLLLFR	ADVDVSGPKVDVEVPDVSLEGPEGK	DGAGDVAFIR	QGFSYQCPQGQVIVAVR
SDEFSLADALPEHSPAK	IANLQTDLSDGLR	SETAPAAPAAAPPAEKAPVK	SGLVLGQR	SDIGDWFR	DLPVTEAVFSALVTGHAR	ADVVESWIGEK	DGAGFLINLIDSPGHVDFSSEVTAALR	QITVNDLPVGR
SDFDEFER	IANVFTNAFR	SETAPAAPAAAPPAEKAPVKK	SGQSLTDR	SDKLPYK	DLQFVEVTDVK	ADYNVLPASENPQLR	DGEAGAQGPPGPAGPAGER	QLDEKEALISQLTR
SDIGDWFR	IAPEVLR	SETAPAAPAAPAPAEK	SHTILLVQPTK	SDKPDMAEIEK	DLTATEVQSETALLTWRPPR	ADYVREMLTTQAER	DGGAWGTEQR	QLEEKEALISQLTR
SDKLPYK	IAVAAQNCYK	SETAPAETATPAPVEK	SHTILLVQPTKRPEGR	SDKPDMAEIEKFDK	DMYQIMDEIKEGIQYVFQTR	AEACFVNCVER	DGGIPADPNNVFLSTGASDAIVTVLK	QLLLTADDRVNPCIGGVILFHETLYQK
SDKPDMAEIEK	IAWALSR	SETAPLAPTIPAPAEK	SIFTPTNQIR	SDQQLDCALDLMR	DNHLLGTFDLTGIPPAPR	AEAEWFKENEPLSTK	DGLILTSR	QLQNIIQATSR
SDKPDMAEIEKFDK	ICLDPDAPR	SETVICSSR	SIGVPIKVLHEAEGHIVTCETNTGEVYR	SDQQLDCALDLMRR	DNIQGITKPAIR	AEAGDNLGALVR	DGQVINETSQHHDDLE	QLVPIRDQSLQEELAR
SDQQLDCALDLMR	IDAYMAQSR	SFIPVAEDSDFPIHNLPYGVFSTR	SKGPAVGIDLGTTYSCVGVFQHGK	SDSEKLNLDSIIGR	DNIQGITKPAIRR	AEAGVPAEFSIWTR	DGSIDLVINLPNNNTK	QPCQPPPVCPTPK
SDQQLDCALDLMRR	IDDVVNTR	SFLFGSR	SKSESPKEPEQLR	SDSLVVCEVDPELTEK	DQGSCGSCWAFGAVEAISDR	AEAHFALIHYAGVVDYNITGWLEK	DGSNVIVTER	QTALVELVK
SDSEKLNLDSIIGR	IDEPGLR	SFLFSSR	SLEDPFFVVR	SDTAVADTR	DRLSASSLTMESFAFLWAGGR	AEAQEGELLVRDEFSVLCR	DGSSGGVIYLVTITAAGVDHR	QVLLSAAEAAEVILR
SDSLVVCEVDPELTEK	IDFSSIAVPGTSSPR	SGALDVLQMKEEDVLK	SLHQFLLEPITCHAWNR	SEADGLR	DSAAAVVVYDITNVNSFQQTTK	AEASTSYAELR	DGTGVVEFVR	QVLLSAAEAAEVILRVDNIIK
SDTAVADTR	IDPVLCK	SGALDVLQMK	SLLNKPK	SEGDSVGESVHGKPSVVYR	DSEHGDVLWNTAVVISNSGAVLGK	AEASTSYAELRER	DGTVTAGNASGVADGAGAVIIASEDAVK	QVTITGSAASISLAQYLINAR
SEGDSVGESVHGKPSVVYR	IEELEEEIEAER	SGELPPNINIKEPR	SLPFYQR	SEKSVEAAAELSAK	DSLLQDGEFSMDLR	AEAVATVVAAVDQAR	DGVVEITGK	RDTVEVALEDKGDSTFR
SEKSVEAAAELSAK	IEELEEELEAER	SGEPGQTSVAPPPEEVEPGSGVR	SLSNKLTLDKLDVK	SELDQLRQEAEQLK	DSNYHLLMSVQESLER	AEDEEEINAELTAK	DHHAHLFLNIFSDILADFK	RFDEILEASDGIMVAR
SELDQLRQEAEQLK	IELLGSYDPQK	SGFLEGLR	SLVIPEKFQHILR	SELDQLRQEAEQLKNQIR	DSTYSLSSTLTLSK	AEDGSVIDYELIDQDAR	DILFLFDGSANLVGQFPVVR	RHPDYSVVLLLR
SELDQLRQEAEQLKNQIR	IEVLEEELR	SGFSTEER	SLVTVPFYQK	SELEQLR	DTDAAVGDNIGYITFVLFPR	AEDLSATVTDVVEGQEYSFR	DILIVVGNEIIEAPMAWR	RLDQCPESPLQR
SELEQLR	IFINLPR	SGGGVIRGPAGNNDCR	SLVTVPFYQKR	SELEQLRQEAEQLR	DTGDIFCTR	AEDQGQYTCKYEDLETSAELR	DINLASFIEQVAVSMT	RLEVDIDIK
SELEQLRQEAEQLR	IGADFLAR	SGGLLKALRSDSYVELSQYR	SLWGLVSK	SESELGR	DTIFRGYLIPK	AEELLLR	DISEASVFDAYVLPK	RLSEDYGVLKTDEGIAYR
SESELGR	IGAFSYGSGLAASFFSFR	SGGVYGGDEVGALVFDIGSYTVR	SMILSASVIR	SESLVVCDVAEDLVEK	DTLMISR	AEELSFVAGAPR	DISEVVTPR	RNNLLQAELEELR
SESLVVCDVAEDLVEK	IGFGQCAGK	SGLVLGQR	SNPFAHLAEPLDPVQPGK	SETAPAAPAAAPPAEKAPVK	DVCTELLPLIKPQGR	AEETQRSVNDLTSQR	DISLSDYK	RPFFPFHSPSR
SETAPAAPAAAPPAEKAPVK	IGFIEEVK	SHTILLVQPTK	SNPFAHLAEPLDPVQPGKK	SETAPAAPAAAPPAEKAPVKK	DVFISAAERDVYTGDALR	AEEYEFLTPVEEAPK	DIVLVAYSALGSQR	RVIQYFAVIAAIGDR
SETAPAAPAAAPPAEKAPVKK	IGKPAPDFK	SHTILLVQPTKRPEGR	SNYSVSLVGPAPWGFR	SETAPAAPAAPAPAEK	DVFLGMFLYEYAR	AEFAERSVAKLEK	DIVSYVIDHFDIEIMGGLGPSTGK	SADFTNFDPR
SETAPAAPAAPAPAEK	IGLETSLR	SIFTPTNQIR	SQAEFEKAAEEVR	SETAPAETATPAPVEK	DVGILALEVYFPAQYVDQTDLEK	AEFGPPGPGAGSR	DIVYIGLR	SADFVVEAIGTEVGTLGFSIEGPSQAK
SETAPAETATPAPVEK	IGLLGCNATR	SIGVPIKVLHEAEGHIVTCETNTGEVYR	SQLVECVPNFSEGK	SETAPLAPTIPAPAEK	DVGLKKEDIAMWEVNEAFSLVVLANIK	AEFTVETR	DLAGIIAIQR	SADFVVESIGSEVGSLGFAIEGPSQAK
SETAPLAPTIPAPAEK	IHLISTQSAIPYALR	SKSESPKEPEQLR	SQWYELQQLDSK	SETVICSSR	DVLSVAFSSDNR	AEGFINLK	DLAGSIIGK	SADVESVVSGTLR
SETVICSSR	IIDAALR	SLHQFLLEPITCHAWNR	SSDSELAVFGEAAPFLR	SFIPVAEDSDFPIHNLPYGVFSTR	DVLVSGYFFWK	AEGILTDR	DLAPIGIR	SAVTALWGK
SFIPVAEDSDFPIHNLPYGVFSTR	IIFVVGGPGSGK	SLHQFLLEPITCHAWNRDR	SSDSEMAIFGEAAPFLR	SFLFGSR	DVVFLIDGSQSAGPEFQYVR	AEGLGDGYR	DLEADIIGDTSGHFQK	SAVTALWGKVNVDEVGGEALGR
SFLFGSR	IILLAEGR	SLLNKPK	SSEPPPPPQPPTHQASVGLLDTPR	SFLFSSR	DVVLSIVNDLTIAESNCPR	AEGPEVDVNLPK	DLELLIQTATR	SDAVALVDAFDFQDVTLGSVLGR
SFLFSSR	IILQPCGSK	SLSNKLTLDKLDVK	SSGASASALQR	SGALDVLQMKEEDVLK	DVVQITCLDGFEVVEGR	AEGTFPGKI	DLEVVAATPTSLLISWDAPAVTVR	SFLVWVNEEDHLR
SGALDVLQMKEEDVLK	IINEPTAAAIAYGLDR	SLVCLTDFQAHAR	SSGIHVALVTGGNK	SGALDVLQMK	DYDLLVVGGGSGGLACAK	AEIDMLDIR	DLFLDLIADVMFGVPSVIVAR	SGDRGETGPAGPAGPVGPVGAR
SGALDVLQMK	IISNASCTTNCLAPLAK	SLVIPEKFQHILR	SSIGTGYDLSASTFSPDGR	SGELPPNINIKEPR	DYFEEYGKIDTIEIITDR	AEIGIAMGSGTAVAK	DLGLLPGIAVAASLIDAHAGGLGVIGADVR	SGEGQEDAGELDFSGLLK
SGELPPNINIKEPR	IIVLGLLPR	SLWGLVSK	SSIKIECVLPENCR	SGEPGQTSVAPPPEEVEPGSGVR	DYGVLLEGSGLALR	AELGFLESCLR	DLGTESQIFISR	SGETEDTFIADLVVGLCTGQIK
SGEPGQTSVAPPPEEVEPGSGVR	IIYGGSVTGATCK	SMILSASVIR	SSLQALCSGLPLRPLPENR	SGFLEGLR	DYLLLVMEGTDDGRLLEYDTVTR	AELIQVTAGDPATLEYTVAGTPELKPK	DLLIAYYDVDYEK	SGGIPALVR
SGFLEGLR	IKLYSESLAR	SNPFAHLAEPLDPVQPGK	SSSGTPDLPVLLTDLK	SGFSTEER	EAAAYLHGR	AELLQVLQSLEAVLIQTVYNTK	DLLPSRDR	SGNCYLDIRPR
SGFSTEER	ILCLFRPQSGR	SNPFAHLAEPLDPVQPGKK	SSSPWEPATLR	SGGGVIRGPAGNNDCR	EAALGAGFSDK	AELLVTEAPSKPITVTVEEQR	DLPLLLFR	SGPFAPVLSATSR
SGGLLKALRSDSYVELSQYR	ILGADTSVDLEETGR	SNYSVSLVGPAPWGFR	SSSPWEPATLRR	SGGLLKALRSDSYVELSQYR	EACPELDYFVVFSSVSCGR	AELNEFLTR	DLQFVEVTDVK	SGVPVSLVK
SGGVYGGDEVGALVFDIGSYTVR	ILGGVISAISEAAAQYNPEPPPPR	SQAEFEKAAEEVR	SSVAVLTQESFAEHR	SGGVYGGDEVGALVFDIGSYTVR	EADESLNFEEQILEAAK	AELPDYR	DLRFGVEHGVDIVFASFVR	SIFSAVLDELK
SGLVLGQR	ILLEAAR	SQLVECVPNFSEGK	STAVLENPGLGR	SGLVLGQR	EAEAAIYHLQLFEELR	AELQELNAR	DLSELGSVR	SILLTEQALAK
SHIQIPPGLTELLQGYTVEVLR	ILLWDTR	SRVPAFLSAAEVEEHLR	STAVLENPGLGRK	SGQSLTDR	EAEAAIYHLQLFEELRR	AELQHIATDDNLVFTVPEFR	DLYANNVLSGGTTMYPGIADR	SLDLSGQAFDEAFAEFQQFK
SHTILLVQPTK	ILNPAAIPEGQFIDSR	SSDASQGVITTPPPPSMPHKER	STDTGVSLPSYEEDQGSK	SHIQIPPGLTELLQGYTVEVLR	EAESSPFVER	AELQRGMSKANSEVAQWR	DMYQIMDEIKEGIQYVFQTR	SLGVGFATR
SHTILLVQPTKRPEGR	ILNVGDIGGNETVTLR	SSEPPPPPQPPTHQASVGLLDTPR	STGGDFGNPLR	SHTILLVQPTK	EAEVVLCGGTESMSQAPYCVR	AELSEGKCAELEEELK	DNCCILDER	SLQDIIAILGMDELSEEDKLTVSR
SIFTPTNQIR	ILSGRPPLGFLNPR	SSGASASALQR	STGGDFGNPLRK	SHTILLVQPTKRPEGR	EAINVEQAFQTIAR	AEMTVFVR	DNDGWLTSDPR	SLQSLLKDTQIQLDDAVR
SIGVPIKVLHEAEGHIVTCETNTGEVYR	ILVTGGSGLVGK	SSGIHVALVTGGNK	STGTFVVSQPLNYR	SIFTPTNQIR	EALAIVFFGR	AENAAGISEPSR	DNENVVNEYSSELEK	SLSTELFK
SKGPAVGIDLGTTYSCVGVFQHGK	ILYGDFR	SSGIHVALVTGGNKGIGLAIVR	STLYVSPHPDAFPSLR	SIGVPIKVLHEAEGHIVTCETNTGEVYR	EALEALVPVTIEVEVPFDLHR	AENFFILR	DNHLLGTFDLTGIPPAPR	SLVGLSQER
SKSESPKEPEQLR	IMTLVDPNGQGTVTFQSFIDFMTR	SSIGTGYDLSASTFSPDGR	STSVPQGHTWTQR	SKGPAVGIDLGTTYSCVGVFQHGK	EALIDLGEEFSGR	AENFFILRR	DNIQGITKPAIR	SLYASSPGGVYATR
SLEDPFFVVR	INLQGDIVDR	SSIKIECVLPENCR	STTGQVIR	SKSESPKEPEQLR	EALVDQAEEFSGRGEQATFDWVFK	AENIVGLGLPDTTIPIECQEK	DNIQGITKPAIRR	SNYLLNTTIAGVEEADVVLLVGTNPR
SLHQFLLEPITCHAWNR	INVSGLTTK	SSLQALCSGLPLRPLPENR	STVHEILCK	SLEDPFFVVR	EASIYTGITLSEYFR	AENRFGIGPPVETIQR	DNLAEDIMR	SRQDLFAVDTQVGTVTSLTAGGSGGSWK
SLLNKPK	IPACIAGER	SSPPEGKLETK	SVELEEALPVTTAEGMAK	SLHQFLLEPITCHAWNR	EATSILEENQALCTITSFPR	AENRFGISEPLTSPK	DPDAQPGGELMLGGTDSK	SSEDPNEDIVER
SLSNKLTLDKLDVK	IPACIAGERR	SSSGTPDLPVLLTDLK	SVGFIGAGQLAYALAR	SLLNKPK	EATTEQQLKELFEK	AENYDIPSADR	DPGVLDR	SSGIVSLGVGDR
SLVCLTDFQAHAR	IPCFLAGDTR	SSSPWEPATLR	SVLTSPR	SLSNKLTLDKLDVK	EAVFPFQPGSVAEVCITFDQANLTVK	AEPAKIEAFR	DPTEVTAIGAVEAAFK	STDYGIFQINSR
SLVIPEKFQHILR	IPISLVLR	SSSPWEPATLRR	SYGRPPPDVEGMTSLKVDNLTYR	SLVCLTDFQAHAR	EAVLDVIPTDIHQR	AEPAVPQAPQK	DQGSCGSCWAFGAVEAISDR	STELLIR
SLWGLVSK	IPLNDLFR	SSVAVLTQESFAEHR	SYSVTLTGPGPWGFR	SLVIPEKFQHILR	EAYNLGVR	AEPAVPQAPQKTQEPPVDLSK	DQGTYEDYVEGLR	STGGISVPGPMGPSGPR
SMILSASVIR	IPPDSEATLVLVGR	STAVLENPGLGR	SYTPGVGGDPAQLAQR	SLVTVPFYQK	EAYPGDVFYLHSR	AEPEDHYFLLTEPPLNTPENR	DQLLPPSPNNR	STTLRVDQSILTGESVSVIK
SNPFAHLAEPLDPVQPGK	IPVQLQR	STAVLENPGLGRK	TATLRPYLSAVR	SLWGLVSK	ECLPLIIFLR	AEPIWELPTR	DQPFTILYR	SVEDAQDVSLALTQR
SNPFAHLAEPLDPVQPGKK	IQDKEGIPPDQQR	STDTGVSLPSYEEDQGSK	TDAAVSFAK	SMILSASVIR	EDFELQGYAFEAAEEQLRRPR	AEPTPLPQFPFADTPDTYKSEAGVEVKK	DRIEEIR	SVNDLTSQR
SNYSVSLVGPAPWGFR	IQEVAGSLIFR	STGGDFGNPLRK	TDAAVSFAKDFLAGGVAAAISK	SNPFAHLAEPLDPVQPGK	EEIIPVAAEYDKTGEYPVPLIR	AERDYHIFYQILSNK	DRLSASSLTMESFAFLWAGGR	TASEMVLADDNFSTIVAAVEEGR
SQAEFEK	IQLPWDSVGR	STGTFVVSQPLNYR	TDQAFVTLTTNDAYAK	SNPFAHLAEPLDPVQPGKK	EEIVYLPCIYR	AESFFQTK	DSEHGDVLWNTAVVISNSGAVLGK	TAVNALWGK
SQAEFEKAAEEVR	IQLVEEELDR	STLYVSPHPDAFPSLR	TEADVNPK	SNYSVSLVGPAPWGFR	EFNAETFTFHADICTLSEK	AETAPPNFVQR	DSFQEVLR	TAVNALWGKVNVDAVGGEALGR
SQLVECVPNFSEGK	IQLVEEELDRAQER	STSVPQGHTWTQR	TEFWLISAPGEK	SQAEFEK	EFNAETFTFHADICTLSEKER	AETLAGAMPNEAGGHPDAR	DSLIFLVDASK	TCVDINECLLEPR
SQWYELQQLDSK	IRPFFPQQ	STTGQVIR	TELQSALLLR	SQAEFEKAAEEVR	EFPTVPLVK	AEVSELKCGDLEEELKNVTNNLK	DSLLQDGEFSMDLR	TDEGIAYR
SRVPAFLSAAEVEEHLR	ISGLIYEETR	STVHEILCK	TEQAISFAK	SQLVECVPNFSEGK	EFSIDVGYER	AEVSPMYGVQK	DSNYHLLMSVQESLER	TDEPGKYTANR
SSDASQGVITTPPPPSMPHKER	ISPDLCGR	SVELEEALPVTTAEGMAK	TEQMTLR	SQWYELQQLDSK	EFTPPVQAAYQK	AEVVETTQVYTEEETRR	DSPSVWAAVPGK	TFGVSPLR
SSEPPPPPQPPTHQASVGLLDTPR	ITESEEVVSR	SVGFIGAGQLAYALAR	TEWETAAPAVAETPDIK	SRVPAFLSAAEVEEHLR	EFVEEFIWPAIQSSALYEDR	AEWLLAVR	DSTYSLSSTLTLSK	TGAIVDVPVGEELLGR
SSGASASALQR	ITHSPTVSQVTER	SYGRPPPDVEGMTSLKVDNLTYR	TGYTPDEKLR	SSDASQGVITTPPPPSMPHKER	EGAKDSYDFFTEIK	AEWQVYKEEISR	DTDSEEEIREAFR	TGFTPLHIAAHYENLNVAQLLLNR
SSGIHVALVTGGNK	ITLSQVGDVLR	SYTPGVGGDPAQLAQR	TSALENYINR	SSEPPPPPQPPTHQASVGLLDTPR	EGALDLSGLR	AFAAGADIK	DTFAALGR	TGPCFTVISNQMCQGQLSGIVCTK
SSGIHVALVTGGNKGIGLAIVR	ITNLTQQLEQASIVK	TATLRPYLSAVR	TSALTQGLER	SSGASASALQR	EGCEAIVDTGTSLMVGPVDEVR	AFAHITGGGLLENIPR	DTGDIFCTR	TGQVEIVEHFLSLGLEINAR
SSIGTGYDLSASTFSPDGR	ITPSYVAFTPEGER	TDAAVSFAK	TSATEFENVGNQPPYSR	SSGIHVALVTGGNK	EGCEAIVDTGTSLMVGPVDEVRELQK	AFAHLQVPER	DTGTYGFLLPER	TIAQDYGVLKADEGISFR
SSIKIECVLPENCR	IVAVIGAVVDVQFDEGLPPILNALEVQGR	TDAAVSFAKDFLAGGVAAAISK	TSEVIEDEKQFYSK	SSGIHVALVTGGNKGIGLAIVR	EGETYFDVVAVVDPVTR	AFCGFEDPR	DTILSER	TIAVDFASEDIYDKIK
SSLQALCSGLPLRPLPENR	IVDLGDNLEDALILDIK	TDQAFVTLTTNDAYAK	TSKGPEEEHPSVTLFR	SSIGTGYDLSASTFSPDGR	EGFNVGIVVDPLFVLDNR	AFDITYVR	DTLMISR	TIGIIGAPFSK
SSSGTPDLPVLLTDLK	IVESMQSTLDAEIR	TEADVNPK	TSMTQSLR	SSIKIECVLPENCR	EGGSIPVTLTFQEATGK	AFDLIVDRPVTLVR	DTLYEAVR	TINEVETQILTR
SSSPWEPATLR	IVLLDVPVR	TEFWLISAPGEK	TTASTSQVR	SSLQALCSGLPLRPLPENR	EGIPALDNFLDKL	AFEDAAEEFHPYIPFFATFDSK	DTVPLPPGGAR	TITLEVEPSDTIENVK
SSSPWEPATLRR	IVSGIITPIHEQWEK	TEGTCLRR	TTNAGPLHPYWPQHLR	SSSGTPDLPVLLTDLK	EGIVTATEQEVKEDIAK	AFEEAAEHFQPYIK	DVFISAAERDVYTGDALR	TLFELAAESDVSTAIDLFR
SSVAVLTQESFAEHR	IVVVTAGVR	TELQSALLLR	TTPGKENFR	SSSPWEPATLR	EGLYITEEIYK	AFELLHLHLDLR	DVFLGMFLYEYAR	TLSDYNIQK
STAVLENPGLGR	IYPVGYFTK	TEQMTLR	TTQQIDLQGPGPWGFR	SSSPWEPATLRR	EGPEGFAR	AFFAGSQR	DVLSVAFSSDNR	TNPEIQSTLR
STAVLENPGLGRK	IYVVDVGSEPR	TEWETAAPAVAETPDIK	TTSGALFPSLVPGSR	SSVAVLTQESFAEHR	EGRPSGEAFVELESEDEVK	AFFESHPAPSAER	DVNAAIATIK	TNQELQEINR
STDTGVSLPSYEEDQGSK	IYYGTEAQIGER	TEWETAAPAVAETPDIKLFGK	TTYLEFIQQNEER	STAVLENPGLGR	EGSRTDDEVVQREEEAIQLDGLNASQIR	AFFSEVER	DVVFLIDGSQSAGPEFQYVR	TPGAVNACHLSCSALLQDNIADAVACAK
STGGDFGNPLR	KEGGLGPLNIPLLADVTR	TGYTPDEKLR	TTYLEFIQQNEERDGVR	STAVLENPGLGRK	EGTIQVQGQALFFR	AFFSEVERR	DVVLSIVNDLTIAESNCPR	TPLTATLSK
STGTFVVSQPLNYR	KEGGLGPLNIPLLADVTRR	THSLVCPETVSR	VDAFLGTWK	STDTGVSLPSYEEDQGSK	EGVYTVFAPTNEAFR	AFGFMTR	DVWGIEGPIDAAFTR	TPSSYGAGELLDFSLADAVNQEFLTTR
STLYVSPHPDAFPSLR	KLAEQELIETSER	TSALTQGLER	VDHLANTEINSQR	STGGDFGNPLR	EGYLQIGANTQAAQK	AFGGPGAGCISEGR	DWHGVPGQVDAAMAGR	TQTILFYGR
STSVPQGHTWTQR	KLGCEVLGVSVDSQFTHLAWINTPR	TSEVIEDEKQFYSK	VDREQLVQK	STGGDFGNPLRK	EHALLAYTLGVK	AFGPGLEGGLVNK	DYDLLVVGGGSGGLACAK	TQVVAGTNYYIK
STTGQVIR	KVLGAFSDGLAHLDNLK	TSKGPEEEHPSVTLFR	VEADRPGK	STGTFVVSQPLNYR	EHINLGCDMDFDIAGPSIR	AFGPGLEGGLVNKANR	DYFEEYGKIDTIEIITDR	TSATITELVIGNEYYFR
STVHEILCK	KVPQVSTPTLVEVSR	TSMTQSLR	VHLTPEEK	STLYVSPHPDAFPSLR	EHLLMALAGIDTLLIR	AFGPGLEPTGCIVDKPAEFTIDAR	DYGVLLEGSGLALR	TSFKVENLTEGAIYYFR
SVELEEALPVTTAEGMAK	LAAALGIR	TTEVGSVSEVK	VHQVLYR	STSVPQGHTWTQR	EIAEEYGGVMVSFPR	AFGPGLQGGSAGSPAR	DYLLLVMEGTDDGRLLEYDTVTR	TSQLNVGTSTDVSLK
SVGFIGAGQLAYALAR	LAAIAESGVER	TTNAGPLHPYWPQHLR	VLSPADKTNVK	STTGQVIR	EIAQDFKTDLR	AFGYYGPLR	EADAATSFLR	TTPSYVAFTDTER
SYTPGVGGDPAQLAQR	LACGIIAR	TTPGKENFR	VNFTVDQIR	STVHEILCK	EIAQEFKTDLR	AFIITGQTYTR	EAEAAIYHLQLFEELRR	TVAAPSVFIFPPSDEQLK
TATLRPYLSAVR	LADISLGK	TTQQIDLQGPGPWGFR	VNPTVFFDIAVDGEPLGR	SVELEEALPVTTAEGMAK	EIAVGDSEGQIVIYDVGEQIAVPR	AFIPLPSAVVQAVFGR	EAESSPFVER	TVAGQDAVIVLLGTR
TDAAVSFAK	LADLIER	TTSASSHLNK	AAAAAAALQAK	SYTPGVGGDPAQLAQR	EIDGGLETLR	AFITNIPFDVK	EAEVVLCGGTESMSQAPYCVR	TVASPGVTVEEAVEQIDIGGVTLLR
TDAAVSFAKDFLAGGVAAAISK	LAEVALAYAK	TTSGALFPSLVPGSR	AAAATGTIFTFR	TATLRPYLSAVR	EIGADLVLQISK	AFKAWAVAR	EAFQLFDR	TVEEVLGHFGVNESTGLSLEQVK
TDQAFVTLTTNDAYAK	LAGGDWFTSR	TTYLEFIQQNEER	AAAEELPVGASAGPQPR	TDAAVSFAK	EIGADLVLQISKESPQEIAR	AFLEENNLDYIIR	EALIDLGEEFSGR	TVGMVAGDEESYEVFADLFDPVIK
TEADVNPK	LALHNFG	TTYLEFIQQNEERDGVR	AAAEVNQDYGLDPK	TDAAVSFAKDFLAGGVAAAISK	EIGLLSEEVELYGETK	AFLGALLDHFEITPEPETSVTGDR	EALPGSGQAR	TVQIAAVVDVIR
TEFWLISAPGEK	LALILCVTK	VDAFLGTWK	AAAFEQLQK	TDQAFVTLTTNDAYAK	EIINVGHSFHVNFEDNDNR	AFLIEEQK	EALQGVGDMGR	TYFPHFDLSHGSAQVK
TELQSALLLR	LALQAQPVPDELVTK	VDHLANTEINSQR	AAAGEFADDPCSSVK	TEADVNPK	EIQTAVR	AFLSSHLQDLSTIVR	EANLAASFGK	TYSLGSALRPSTSR
TENSTSAPAAKPK	LAPEFAK	VDREQLVQK	AAAIGIDLGTTYSCVGVFQHGK	TEFWLISAPGEK	EIRDQGSCGSCWAFGAVEAISDR	AFLTLAEDILR	EAPVDVLTQIGR	VAAVQPSDNISR
TEQAISFAK	LAPEYEAAATR	VEADRPGK	AAAIGITQVVISR	TELQSALLLR	EIVTNFLAGFEA	AFPAWADTSVLSR	EAQLPVIENK	VADALTNAVAHVDDMPNALSALSDLHAHK
TEQMTLR	LATQSNEITIPVTFESR	VHQVLYR	AAAITSDILEALGR	TENSTSAPAAKPK	EKLDSVIEFSIPDSLLIR	AFPNPYADYNK	EATTEFSVDAR	VAELYEEELRELR
TEWETAAPAVAETPDIK	LAVEAVLR	VLSPADKTNVK	AAALEFLNR	TEQAISFAK	EKPYFPIPEEYTFIQNVPLEDR	AFQGLLDTYSVWR	EAVDSALR	VAHALAEGLGVIACIGEK
TEWETAAPAVAETPDIKLFGK	LAVYIDR	VNPTVFFDIAVDGEPLGR	AAALEFLNRFEEAKR	TEQMTLR	ELAEDGYSGVEVR	AFQPWEDIQENFLYYEEK	EAVFPFQPGSVAEVCITFDQANLTVK	VAPEEHPTLLTEAPLNPK
TGYTPDEKLR	LCAAAASILGK	VNSVVFFDITVDGK	AAALEQFK	TEWETAAPAVAETPDIK	ELALGQDR	AFQTVVLDPEGDAQIDPNWVVLNQGR	EAVTFLR	VAVVQYSDR
THSLVCPETVSR	LCAAAASILGKPADR	AAAAAAALQAK	AAALVLQTIWGYKELR	TEWETAAPAVAETPDIKLFGK	ELAVQIYEEAR	AFSDPFVEAEK	EAYNLGVR	VAVVTYNNEVTTEIR
TSALENYINR	LCPENFR	AAAATGTIFTFR	AAAMTDNTNVNYVR	TGYTPDEKLR	ELEEETGLHTGWIQNGGLFIASNR	AFSQFGKLER	ECEEIIR	VDPVNFK
TSALTQGLER	LCYVALDFENEMATAASSSSLEK	AAAEVNQDYGLDPK	AAAPELSYR	THSLVCPETVSR	ELFSNLQEFAGPSGK	AFSTQMSINEGQR	EDFELQGYAFEAAEEQLRRPR	VEADIPGHGQEVLIR
TSATEFENVGNQPPYSR	LDDCGLTEAR	AAAFEQLQK	AAATGLPEGPAVPVPSR	TSALENYINR	ELGATECINPQDYK	AFSVVLFNTK	EDGGGWWYNR	VEGDVDVPK
TSEVIEDEKQFYSK	LDFNLIR	AAAGEFADDPCSSVK	AAATLMSER	TSALTQGLER	ELGEYGFHEYTEVK	AFSYYGPLR	EDPVPNGLR	VEVERDNLAEDIMR
TSKGPEEEHPSVTLFR	LDGENIYIR	AAAIGIDLGTTYSCVGVFQHGK	AAATQPDAKDTPDEPWAFPAR	TSATEFENVGNQPPYSR	ELGEYGLQAYTEVK	AFTGFIVEADTPGIQIGR	EEAENTLQSFR	VEVVDEERYDIEAK
TSMTQSLR	LDGSVDFK	AAAIGITQVVISR	AAATSIFETIDR	TSEVIEDEKQFYSK	ELGGVDLVIEAVFEEMSLKK	AFTGFIVEADTPGIQIGRK	EEAPSLR	VFDEFKPLVEEPQNLIK
TSPEIASLSWGQMK	LDGSVDFKK	AAAITSDILEALGR	AAAVLPVLDLAQR	TSKGPEEEHPSVTLFR	ELGICPDDAAVIPIK	AFTGREFDELNPSAQR	EEAPSLRPAPPPISGGGYR	VFDKEGNGTVMGAELR
TTASTSQVR	LDIDSPPITAR	AAALAHLDR	AAAVSSGFDGAIQLVSLGGR	TSMTQSLR	ELGTVMR	AFTHTAQYDEAISDYFR	EFNAETFTFHADICTLSEK	VFEVSLADLQNDEVAFR
TTEVGSVSEVK	LDQLIYIPLPDEK	AAALEFLNRFEEAKR	AACDKLAADCAHELRR	TSPEIASLSWGQMK	ELGVGIALR	AFVAGVLPFK	EFNAETFTFHADICTLSEKER	VFHLLGVDTLVVTNAAGGLNPK
TTNAGPLHPYWPQHLR	LDQVVESPAIPR	AAALEQFK	AACICAEEEKEEL	TTASTSQVR	ELHSEFSEVMNEIWASDQIR	AFVDFLSDEIKEER	EFPTVPLVK	VFLENVIR
TTPGKENFR	LDSGDLLQQAQEIR	AAALVLQTIWGYKELR	AACLESAQEPAGAWGNK	TTEVGSVSEVK	ELIEIISGAAALD	AFVHWYVGEGMEEGEFSEAR	EFTESQLQEGK	VFRIDAYMAQSR
TTQQIDLQGPGPWGFR	LEAAYLDLQR	AAAMTDNTNVNYVR	AACLLPK	TTNAGPLHPYWPQHLR	ELIFEETAR	AFVRPSGTEDVVR	EFTPPVQAAYQK	VGAGAPVYLAAVLEYLTAEILELAGNAAR
TTSASSHLNK	LEAPLEELR	AAAPAPVSEAVCR	AACLPLPGYR	TTPGKENFR	ELIIGDR	AFYAELYHIISSNLEK	EFTPQMQAAYQK	VGAHAGEYGAEALER
TTSGALFPSLVPGSR	LEATINELV	AAAQLLQSQAQQSGAQQTK	AADAEAEVASLNR	TTQQIDLQGPGPWGFR	ELIIGDRQTGK	AFYPEEISSMVLTK	EGALDLSGLR	VGFAEAAR
TTYLEFIQQNEER	LEDELNR	AAARPLLTDLYQATMALGYWR	AADAEAEVASLNRR	TTSASSHLNK	ELIPEATEK	AFYVNVLNEEQR	EGCEAIVDTGTSLMVGPVDEVR	VGGEFFFDPQPADASR
TTYLEFIQQNEERDGVR	LEEMLRPLVEEGLR	AAATGLPEGPAVPVPSR	AADAVEDLR	TTSGALFPSLVPGSR	ELIPNIPFQMLLR	AGAGSATLSMAYAGAR	EGDVLTLLESER	VGINYQPPTVVPGGDLAK
TTYSDKGAKPER	LEGLDTGWNALGR	AAATLMSER	AADCEVEQWDSDEPIPAKELER	TTYLEFIQQNEER	ELISNASDALDKIR	AGAIAPCEVTVPAQNTGLGPEK	EGFNVGIVVDPLFVLDNR	VGLELIASENFASR
VDAFLGTWK	LEPGGGAEAQAVR	AAATQPDAKDTPDEPWAFPAR	AADDTWEPFASGK	TTYLEFIQQNEERDGVR	ELLELGSNVVIASR	AGAISASGPELQGAGHSK	EGGLGPLNIPLLADVTR	VGWELLLTTIAR
VDAFLGTWKLVDSK	LEQPDPGAVAAAAILR	AAATQPDAKDTPDEPWAFPAREFLR	AADEEAFEDNSEEYIRR	VDAFLGTWK	ELLFREEALLSVLTER	AGALLPAIHEQLR	EGGSIPVTLTFQEATGK	VGYTPDVLTDTTAELAVSLLLTTCR
VDHLANTEINSQR	LETCFLR	AAATSIFETIDR	AADFIDQALAQK	VDAFLGTWKLVDSK	ELLIIGGVAAR	AGALNSNDAFVLK	EGIPPDQQR	VIGNQSLVNELAFTAR
VDREQLVQK	LEVDIDIK	AAAVLPVLDLAQR	AADFIEELSSLFK	VDHLANTEINSQR	ELLTTMGDRFTDEEVDELYR	AGAPLEIPVAR	EGIQYVFQTR	VIGSGCNLDSAR
VEADRPGK	LFAYPDTHR	AACDKLAADCAHELRR	AADFLCPELYTTAWAHVAVR	VDREQLVQK	ELRFEIGEGENLDLPYGLER	AGASFTMTVPFR	EGLRGPRGDQGPVGR	VILGAHQEVNLEPHVQEIEVSR
VHLTPEEK	LFDQAFGLPR	AACICAEEEKEEL	AADKGVYIIGSSGFDSIPADLGVIYTR	VHLTPEEK	ELSDFISYLQR	AGASVEWR	EGLVMVEVR	VIQSYNIR
VHLTPEEKSAVTALWGKVNVDEVGGEALGR	LFDSDPITVTVPVEVSR	AACLESAQEPAGAWGNK	AADLNGDLTATR	VHLTPEEKSAVTALWGKVNVDEVGGEALGR	ELSEPSSTR	AGCPIRLFAIVR	EGLYITEEIYK	VIQYFATIAVTGEK
VHLTPEEKTAVNALWGK	LFEQVMR	AACLLPK	AADMLSGPR	VHLTPEEKTAVNALWGK	EMTDGGVDFSFEVIGR	AGDFGAAFVER	EGMNIVEAMER	VIQYFAVIAAIGDR
VHQVLYR	LFIVDAR	AACLPLPGYR	AADPIDPPGPPAK	VHQVLYR	EMNLSETAFIR	AGDFLEANYMNLQR	EGSRTDDEVVQREEEAIQLDGLNASQIR	VKLEQQVDDLEGSLEQEK
VLSPADKTNVK	LFPDFFTR	AADAVEDLR	AADPPAENSSAPEAEQGGAE	VLSPADKTNVK	ENAGEDPGLAR	AGDTIRLEAGVR	EGTIQVQGQALFFR	VLDALQAIK
VNPTVFFDIAVDGEPLGR	LFQVEYAIEAIK	AADCEVEQWDSDEPIPAKELER	AADRLPNLSSPSAEGPPGPPSGPAPR	VNFTVDQIR	ENFPNFLSACDK	AGDTIVLNAISILGKPLPK	EGVYTVFAPTNEAFR	VLGAFSDGLAHLDNLK
VNSVVFFDITVDGK	LFSADPFDLEAQAK	AADDTWEPFASGK	AADTIGYPVMIR	VNPTVFFDIAVDGEPLGR	ENFPNFLSACDKK	AGDVVLVIPFQNPEEQDEGWLMGVK	EGYLQIGANTQAAQK	VLILGSGGLSIGQAGEFDYSGSQAVK
WTLVSWVALTAGLVAGTR	LGADAVGMSTVPEVIVAR	AADEEAFEDNSEEYIRR	AADTIIGFEHGTAVER	WTLVSWVALTAGLVAGTR	ENIWSASEELLLR	AGEAPTENPAPPTQQSSAE	EGYYGYTGAFR	VLITTDLLAR
AAAAAAALQAK	LGAEEALR	AADFIDQALAQK	AAEAAAAPAESAAPAAGEEPSKEEGEPK	AAAAAAALQAK	ENLLEEQGSIALRQEQIDNQTR	AGEARPGPTAESASGPSEDPSVNFLK	EHALLAYTLGVK	VLLPLIFR
AAAATGTIFTFR	LGAGYPMGPFELLDYVGLDTTK	AADFIEELSSLFK	AAEALHGEADSSGVLAAVDATVNK	AAAATGTIFTFR	ENVDRVTEALR	AGEDVQVLIPFK	EHLLMALADLDELLIR	VLLQEEGTR
AAAEVNQDYGLDPK	LGCEVLGVSVDSQFTHLAWINTPR	AADFLCPELYTTAWAHVAVR	AAECNIVVTQPR	AAAEVNQDYGLDPK	EQADFAIEALAK	AGEILSDR	EHLLMALAGIDTLLIR	VLNASAIPEGQFIDSK
AAAFEQLQK	LGDVISIQPCPDVK	AADGNYYNAR	AAEDLFVNIR	AAAFEQLQK	EQEITAVQAR	AGELLSDTIYR	EIAQDFKTDLR	VLNQVADLLEQSLEEFAQAESKDQGK
AAAGEFADDPCSSVK	LGFEEFK	AADIDQEVKER	AAEDYGVIK	AAAGEFADDPCSSVK	EQFWPAVCEHFGVEATGEESSIR	AGELTEDEVER	EIDGGLETLR	VLSIGDGIAR
AAAITSDILEALGR	LGGSAVISLEGKPL	AADKGVYIIGSSGFDSIPADLGVIYTR	AAEEAEEARVQAER	AAAGGQGSAVAAEAEPGKEEPPAR	EQWPQCPTIK	AGEPVHIPADVTGLPMPK	EIGADLVLQISK	VNVDAVGGEALGR
AAALEFLNR	LGHLQSSWDR	AADLNGDLTATR	AAEEIGIK	AAAIGIDLGTTYSCVGVFQHGK	ESGVELFAIGVK	AGEQLAPFLPQLVPR	EIGELYLPK	VNVDEVGGEALGR
AAALEFLNRFEEAKR	LGHPDTLNQGEFK	AADMLSGPR	AAEILSDNIYR	AAAIGITQVVISR	ESISVSSEQLAQFR	AGESEPSEPSDPVLCR	EIGLLSEEVELYGETK	VNVDEVGGEALGRLLVVYPWTQR
AAALEQFK	LGHPDTLNQGEFKELVR	AADPPAENSSAPEAEQGGAE	AAELIANSLATAGDGLIELR	AAAITSDILEALGR	ESKKEDLVFIFWAPESAPLK	AGEVERDLDKADSMIR	EILSVDCSTNNPSQAK	VPQVSTPTLVEVSR
AAALSFVSLVDGYFR	LGIYEAMK	AADRLPNLSSPSAEGPPGPPSGPAPR	AAELQAQWER	AAALEFLNR	ESLALIAEQGLENSWR	AGEYIFER	EIPAWVPFDPAAQITK	VPSYQALLR
AAALVLQTIWGYKELR	LGKDAVEDLESVGK	AADTIGYPVMIR	AAELWGEQAEAR	AAALEFLNRFEEAKR	ESQPLLGTVIDGMLLLK	AGFAGDQIPK	EIQTAVR	VPTANVSVVDLTCR
AAAMTDNTNVNYVR	LGMDGYR	AADTIIGFEHGTAVER	AAEPDPDYENLRR	AAALEQFK	ESSSIYISK	AGFALDEGIANPTDAFTVFYSER	EIRDQGSCGSCWAFGAVEAISDR	VQNATLAVANITNADSATR
AAAQLLQSQAQQSGAQQTK	LGPLQVAR	AAEALHGEADSSGVLAAVDATVNK	AAEPQEQEFGK	AAALVLQTIWGYK	ESTLHLVLR	AGGANSNVFSMFEQTQIQEFK	EIVISER	VRELEGEVESEQKR
AAARPLLTDLYQATMALGYWR	LGPNYLHIPVNCPYR	AAECNIVVTQPR	AAEVLVYGAPPGR	AAALVLQTIWGYKELR	ESYVETELIFALAK	AGGGGGLGAGSPALSGGQGR	EKAEGDVAALNR	VRELENELEAEQKR
AAATGLPEGPAVPVPSR	LGSNVGVYTTEALER	AAEDYGVIK	AAEVPAPIR	AAAMTDNTNVNYVR	ETAVFINISR	AGGIETIANEYSDR	EKLDSVIEFSIPDSLLIR	VSVELTNSLFK
AAATLMSER	LGYISVTDVLK	AAEEIGIK	AAEWQLDQPSWSGR	AAAPAPVSEAVCR	ETCLITFLLAGIECPR	AGGLPEPTLYWEK	EKLEATINELV	VTATDLDEPDTLHTR
AAATQPDAKDTPDEPWAFPAR	LHVDPENFR	AAELIANSLATAGDGLIELR	AAFAPFGR	AAAQLLQSQAQQSGAQQTK	ETDLLLDDSLVSIFGNR	AGGPATPLSPTR	ELAEDGYSGVEVR	VTDVIEGTEVQFQVR
AAATQPDAKDTPDEPWAFPAREFLR	LIAPVAEEEATVPNNK	AAELQAQWER	AAFCYQIR	AAARPLLTDLYQATMALGYWR	ETDLLLDDSLVSIFGNRR	AGGPGLERGEAGVPAEFSIWTR	ELANILK	VTIAQGGVLPNIQAVLLPK
AAATSIFETIDR	LISQIVSSITASLR	AAELQAQWERLEALAEER	AAFDIFVLGAEDGCISTK	AAATGLPEGPAVPVPSR	ETENVKSSEEIESAFR	AGGSRVEEGVPQVLVLISAGPSSDEIR	ELDESLQVAER	VTIFTVPENCR
AAAVLPVLDLAQR	LISWYDNEFGYSNR	AAELWGEQAEAR	AAFDMFDADGGGDISVK	AAATLMSER	ETPALTINR	AGGVFTPGAAFSK	ELGATECINPQDYK	VVAGVANALAHK
AAAVSSGFDGAIQLVSLGGR	LITWSPVCR	AAEPQEQEFGK	AAFENWEVEVTFR	AAATQPDAKDTPDEPWAFPAR	ETPIGLVPK	AGHGFLLVFAINDR	ELGEYGLQAYTEVK	VVAGVANALAHKYH
AACDKLAADCAHELRR	LKQIGALQ	AAEWQLDQPSWSGR	AAFFAER	AAATQPDAKDTPDEPWAFPAREFLR	ETRLVLEVAQHLGESTVR	AGHPFMWNQHLGYVLTCPSNLGTGLR	ELGICPDDAAVIPIK	VVDSLQTSLDAETR
AACICAEEEKEEL	LLAEPVPGIK	AAFAPFGR	AAFGLSEAGFNTACVTK	AAATSIFETIDR	ETTIQGLDGLSER	AGIATHFVDSEK	ELGTVMR	VVETMQSTLDAEIR
AACLESAQEPAGAWGNK	LLAEPVPGIKAEPDESNAR	AAFCYQIR	AAFLGCLTDVR	AAAVLPVLDLAQR	ETVAYLQAHALTTEGIFR	AGIEIFVVVVGR	ELGVGIALR	VVFDDTYDR
AACLLPK	LLAQTTLR	AAFENWEVEVTFR	AAFLNFFR	AACDKLAADCAHELRR	EVAAFAQFGSDLDAATQQLLSR	AGIFQSVK	ELIEIISGAAALD	VVFDDTYDRSMLR
AACLLPKLDELRDEGK	LLCGLLAER	AAFFAER	AAFLTGRYPVR	AACICAEEEKEEL	EVAAPDVGRMGIEILSFTIKDVYDK	AGIGPPSEASDSVLMK	ELIIGDR	VVISLQLTAEKR
AACLPLPGYR	LLDEVFFSEK	AAFGLSEAGFNTACVTK	AAFPGAPGEGPEAR	AACLESAQEPAGAWGNK	EVAQQAVDADVHAVGISTLAAGHK	AGIISTVEVLK	ELLESYIDGR	VVSVLTVLHQDWLNGK
AADAVEDLR	LLEAQIATGGIIDPK	AAFLGCLTDVR	AAFQLGSPWR	AACLLPK	EVDVGLAADVGTLQR	AGIPKEEVKEAYMGNVLQGGEGQAPTR	ELLFREEALLSVLTER	VWTKEEGELDKDR
AADCEVEQWDSDEPIPAKELER	LLEELEEGQK	AAFLNFFR	AAFQLGSPWRR	AACLLPKLDELRDEGK	EVGTPHGIILDSVDAAFICPGSSR	AGIPVYAWK	ELLTTMGDR	VYIIQACR
AADDTWEPFASGK	LLETECPQYIR	AAFLTGRYPVR	AAFTAFEEAQLPR	AACLPLPGYR	EVGVYEALKDDSWLKGEFVTTVQQR	AGKDIRPSDITQITSTPTSSMLTIK	ELNLVLSVR	WGDAGAEYVVESTGVFTTMEK
AADEEAFEDNSEEYIRR	LLFSHDLVSGR	AAFQLGSPWR	AAFTECCQAADK	AADAVEDLR	EVKSITIIGGGFLGSELACALGR	AGKEPGLQIWR	ELPNIEER	WISVTTEEIRETVFSVK
AADFIDQALAQK	LLGNQATFSPIVTVEPR	AAFQLGSPWRR	AAFTECCQAADKAACLLPK	AADCEVEQWDSDEPIPAKELER	EVLAELEALER	AGKLDPHLVLDQLR	ELPPDQAEYCIAR	WLLAAAGVEFEEK
AADFLCPELYTTAWAHVAVR	LLGNVLVCVLAHHFGK	AAFTAFEEAQLPR	AAFVAYALAFPR	AADDTWEPFASGK	EVQGFESATFLGYFK	AGKPVICATQMLESMIK	ELPSFLGK	WLQGSQELPR
AADIDQEVKER	LLGNVLVCVLAR	AAFTECCQAADK	AAFVLPEFAR	AADEEAFEDNSEEYIRR	EVTVQDLLSSASVWLFR	AGLELGAEPETIVNSGLISPEGLAIDHIRR	ELQFSVEDINR	YDGGSEIINYVLESR
AADKGVYIIGSSGFDSIPADLGVIYTR	LLIYDASNR	AAFTECCQAADKAACLLPK	AAGAAGAAAAAAR	AADFIDQALAQK	EVVADSVWVDVK	AGLEPFFDFIVSINGSR	ELSDFISYLQR	YEDEECTLPIAGR
AADMLSGPR	LLIYGASSR	AAFVAYALAFPR	AAGAISAELEATTLR	AADFLCPELYTTAWAHVAVR	EVVDYIIFGTVIQEVK	AGLGSGLSLSGLVHPELSR	ELSDIAHR	YFAGNLASGGAAGATSLCFVYPLDFAR
AADPPAENSSAPEAEQGGAE	LLLIGDSGVGK	AAFVLPEFAR	AAGCDFTNVVK	AADIWSLGCVVIEMVTGK	EVVEAVTIVETPPMVVVGIVGYVETPR	AGLLEPEVFHLNPAK	ELSEPSSTR	YGDGIQLTR
AADRLPNLSSPSAEGPPGPPSGPAPR	LLLNNDNLLR	AAGAISAELEATTLR	AAGGIELFVGGIGPDGHIAFNEPGSSLVSR	AADKGVYIIGSSGFDSIPADLGVIYTR	EVVIFGAASELFTK	AGLLFIFNFHPSK	ELTPQVVSAAR	YGTCIYQGR
AADTIGYPVMIR	LLLPGELAK	AAGCDFTNVVK	AAGGLHLLPWSR	AADLNGDLTATR	EVVIFGAASELFTKK	AGLLGLLEEMR	ELVEPVSR	YIELLTR
AADTIIGFEHGTAVER	LLNDEDPVVVTK	AAGGIELFVGGIGPDGHIAFNEPGSSLVSR	AAGIDEQENWHEGKENIR	AADLVEALYGTPHNNQDIILK	EVVIVSATR	AGLLGLLEEMRDDK	EMLTTQAER	YLEFISECIIQVLQSK
AAEAAAAPAESAAPAAGEEPSKEEGEPK	LLNFPTIVER	AAGGLHLLPWSR	AAGLLSTYR	AADMLSGPR	EYLGAICSCTCFGGQR	AGLLGLLEEMRDDKLAQLITR	EMTDGGVDFSFEVIGR	YLTVAAVFR
AAECNIVVTQPR	LLPYWNER	AAGIDEQENWHEGKENIR	AAGPLLTDECR	AADPPAENSSAPEAEQGGAE	FAAATGATPIAGR	AGLLGLLEEMRDEKLAQLITR	ENAGEDPGLAR	YLYEIAR
AAEDLFVNIR	LLQLQEQMR	AAGPLLTDECR	AAGVNVEPFWPGLFAK	AADRLPNLSSPSAEGPPGPPSGPAPR	FAAEHTIFASNTSSLQITSIANATTR	AGLLGLLEEMRDER	ENFPNFLSACDK	YQGTILSIDDNLQR
AAEDYGVIK	LLSGEDVGQDEGATR	AAGTGFTVNVAWNGPR	AAGVPSATITWR	AADTIGYPVMIR	FAANINKESIVDVEGVVR	AGLLGLLEEMRDERLSR	ENFPNFLSACDKK	YQLAVTQR
AAEEAEEARVQAER	LLTSGYLQR	AAGVNVEPFWPGLFAK	AAGVVLEMIR	AADTIIGFEHGTAVER	FADLSEAANR	AGLQFPVGR	ENGLPLEYQEK	YSSLAEAASK
AAEEIGIK	LLTSQDVSYDEAR	AAGVPSATITWR	AAHIFNEALVCHQIR	AAEAAAAPAESAAPAAGEEPSKEEGEPK	FADLSEAANRNNDALR	AGLSLKDMDLVEVNEAFAPQYLAVER	ENIWSASEELLLR	YSSLAEAASKADGLAVIGVLMK
AAELFHQLSQALEVLTDAAAR	LLTVPFEK	AAGVVLEMIR	AAHLCAEAALR	AAEALHGEADSSGVLAAVDATVNK	FAEEADVVIVGAGPAGLSAAVR	AGLSSGFIGCVR	ENPVKGSPGVPSFAAGPPISEGK	YSTIGLAQQWDQLYQLGLR
AAELIANSLATAGDGLIELR	LLVVYPWTQR	AAHIFNEALVCHQIR	AAIAAPILHVNSK	AAECNIVVTQPR	FAEVEHVVNAILFLLSDR	AGLVDDFEK	ENVDRVTEALR	YTIMVLFANQEIPASPFHIK
AAELQAQWER	LMEDLDR	AAHLCAEAALR	AAIAWEAGKPLCIEEVEVAPPK	AAEDYGVIK	FAFQAEVNR	AGLVELLLR	EPQVYTLPPSR	YTPEQVAMATVTALHR
AAELWGEQAEAR	LNDFASTVR	AAHSEGNTTAGLDMR	AAIAWEAGKPLCIEEVEVAPPKAHEVR	AAEEAEEARVQAER	FAGGDYTTTIEAFISASGR	AGLVGPEFHEK	EQFVEFR	YTPSGQAGAAASESLFVSNHAY
AAEPQEQEFGK	LNDSILQATEQR	AAIAAPILHVNSK	AAIDWFDGKEFHGNIIK	AAEEIGIK	FAIQDISVEETSAK	AGNLGGGVVTIER	EQFWPAVCEHFGVEATGEESSIR	YVMGNNPADLLAVDSR
AAEWQLDQPSWSGR	LNDSILQATEQRR	AAIAWEAGKPLCIEEVEVAPPK	AAIDWFDGKEFSGNPIK	AAEILSDNIYR	FAIQDISVEETSAKEGLLLWCQR	AGNSLAASTAEETAGSAQGR	EQWPQCPTIK
AAFAPFGR	LNLLDLDYELAEQLDNIAEK	AAIAWEAGKPLCIEEVEVAPPKAHEVR	AAIGLLAR	AAELFHQLSQALEVLTDAAAR	FALGIFAINEAVESGDVGK	AGNVIFR	ESAYLYAR
AAFCYQIR	LNVITVGPR	AAIDSYR	AAILETAPK	AAELIANSLATAGDGLIELR	FALGLSGGSLVSMLAR	AGPIWDLR	ESGVELFAIGVK
AAFENWEVEVTFR	LNVTPLAR	AAIDWFDGKEFHGNIIK	AAILQTEVDALR	AAELQAQWER	FANTVGLVVER	AGPMTVTVGETCTLECK	ESISVSSEQLAQFR
AAFFAER	LNYGIPAIVK	AAIGLLAR	AAILWKPGAPFSIEEVEVAPPK	AAELQAQWERLEALAEER	FCIWTESAFR	AGPTKSVFG	ESLALIAEQGLENSWR
AAFGLSEAGFNTACVTK	LPASFDAR	AAIISAEGDSK	AAIQERVAQGQTGNFLFFGCRWR	AAEPQEQEFGK	FCLEGMEESGSEGLDELIFAR	AGQLISELFTNR	ESQPLLGTVIDGMLLLK
AAFLGCLTDVR	LPELFETGR	AAILETAPK	AAIQEYDNIAK	AAEWQLDQPSWSGR	FCLSPLTNLCGK	AGQPLQLLDASWYLPK	ESSNVVVTER
AAFLNFFR	LPFPIIDDR	AAILQTEVDALR	AAISGENAGLVR	AAFAPFGR	FCPFAER	AGQQGLSVAFDLATHR	ESTLHLVLR
AAFLTGRYPVR	LPSEGPRPAHVVVGDVLQAADVDK	AAILWKPGAPFSIEEVEVAPPK	AALADVLR	AAFCYQIR	FDAPPEAVAAK	AGQSAAGAAPGGGVDTRDAEMPATEK	ESYVETELIFALAK
AAFQLGSPWR	LPVEEAYKR	AAIQERVAQGQTGNFLFFGCRWR	AALAHSEEVTASQVAATK	AAFENWEVEVTFR	FDGALNVDLTEFQTNLVPYPR	AGQVVTIWAAGAGATHSPPTDLVWK	ETAVFINISR
AAFQLGSPWRR	LQAVTDDHIR	AAIQEYDNIAK	AALDCTTAGWGSCTFIGVAAGSK	AAFFAER	FDGGEEVLISGEFNDLR	AGSAPLAEDVQVDPRK	ETDLLLDDSLVSIFGNRR
AAFTAFEEAQLPR	LQDAEIAR	AAISGENAGLVR	AALDEQFEPQK	AAFGLSEAGFNTACVTK	FDGILGMAYPR	AGSDLVLDAAVGGKPEPK	ETLLQDFR
AAFTECCQAADK	LQEAAELEAVELPVPIR	AAIVFTDGR	AALDGTPGMIGYGMAK	AAFLGCLTDVR	FDHSEIYTYIGSVVISVNPYR	AGSNLKVDIPISGKPLPK	ETLPVLTR
AAFTECCQAADKAACLLPK	LQGEGAEVQLTGK	AAKVFMGKVDDFLQALINYDK	AALEAIDELDLFGAHGGR	AAFLNFFR	FDVSGYPTIK	AGSPFTIDVPISGR	ETNLDSLPLVDTHSK
AAFVAYALAFPR	LQIWDTAGQER	AALADVLR	AALEAIDELDLFGAHGGRK	AAFLTGRYPVR	FEGPLNVDLIEFQTNLVPYPR	AGSPFTIDVPISGRPAPK	ETPAATEAPSSTPK
AAFVLPEFAR	LQRLEDELNR	AALAHSEEVTASQVAATK	AALEALGSCLNNK	AAFQLGSPWR	FELLPDPTRIPIPIAR	AGSQIRIPAVIK	ETPIGLVPK
AAGAAGAAAAAAR	LQSIGTENTEENR	AALDCTTAGWGSCTFIGVAAGSK	AALEALGSCLNNKYSEGYPGKR	AAFQLGSPWRR	FELSCYSLAPQIK	AGSRYEDFSNLGTTHLLR	ETQSQLETER
AAGAISAELEATTLR	LQSLTENLTK	AALDEQFEPQK	AALEALLGR	AAFTAFEEAQLPR	FFPASADR	AGSSPPSKPTEYVTAR	ETTDTDTADQVIASFK
AAGCDFTNVVK	LQTSSVLVSGLR	AALDGTPGMIGYGMAK	AALEELVK	AAFTECCQAADK	FFPLESWQIGK	AGSSTPGDAPPAVAEVQGR	ETTIQGLDGLSER
AAGGIELFVGGIGPDGHIAFNEPGSSLVSR	LRVDPVNFK	AALEAIDELDLFGAHGGR	AALEEVER	AAFTECCQAADKAACLLPK	FFSPLQK	AGSYDFR	ETYGEMADCCAK
AAGGLHLLPWSR	LSEDYGVLK	AALEAIDELDLFGAHGGRK	AALEEVYPDLTPEETRR	AAFVAYALAFPR	FFVADTANEALEAAK	AGSYDFRLDAIPFQTAR	EVAAFAQFGSDLDAATQQLLSR
AAGIDEQENWHEGKENIR	LSEDYGVLKTDEGIAYR	AALEALGSCLNNK	AALEGTATYR	AAFVLPEFAR	FFVNFVVGQDPGSDVAFHFNPR	AGTFGLQSAR	EVAAPDVGRMGIEILSFTIKDVYDK
AAGPLLTDECR	LSEGFSIHTR	AALEALGSCLNNKYSEGYPGKR	AALEQDLAFWYGPR	AAGAAGAAAAAAR	FGANAILGVSLAVCK	AGTLSITEFADMLSGNAGGFR	EVDLKDYEDQQK
AAGVNVEPFWPGLFAK	LSESHPDATEDLQR	AALEALLGR	AALETDENLLLCAPTGAGK	AAGAISAELEATTLR	FGAVFLWDSGSSVGEITGHNK	AGTQIENIEEDFR	EVDVGLAADVGTLQR
AAGVPSATITWR	LSEVASLWEELLEATK	AALEELVK	AALEYLEDIDLK	AAGCDFTNVVK	FGDVIPMSLAR	AGTQIENIEEDFRDGLK	EVGVYEALKDDSWLKGEFVTTVQQR
AAGVVLEMIR	LSILYPATTGR	AALEEVER	AALGPLVTGLYDVQAFK	AAGGIELFVGGIGPDGHIAFNEPGSSLVSR	FGFPEGSVELYAEK	AGTQIENIEEDFRDGLKLMLLLEVISGER	EVITAVR
AAHIFNEALVCHQIR	LSLEIEQLELQR	AALEEVYPDLTPEETRR	AALLDGHDLLR	AAGGLHLLPWSR	FGLALAVAGGVVNSALYNVDAGHR	AGTQIENIEEDFRNGLK	EVLAELEALER
AAHLCAEAALR	LSPEDYTLK	AALEGTATYR	AALLELWELR	AAGIDEQENWHEGKENIR	FGLGSVAGAVGATAVYPIDLVK	AGTTVRFPAIIR	EVQGFESATFLGYFK
AAIAAPILHVNSK	LSQEDPDYGIR	AALEQDLAFWYGPR	AALLELWELRR	AAGPLLTDECR	FGLLQGTSAETSGGLLICLPR	AGVAAPATQVAQVTLQSVQR	EVTVQDLLSSASVWLFR
AAIAWEAGKPLCIEEVEVAPPK	LSSEVEALRR	AALETDENLLLCAPTGAGK	AALLTER	AAGVNVEPFWPGLFAK	FGLNTVLTTDNSDLFINSIGIVPSVR	AGVDPLVPLR	EVVDYIIFGTVIQEVK
AAIAWEAGKPLCIEEVEVAPPKAHEVR	LSSLPFQK	AALEYLEDIDLK	AALLVPPR	AAGVPSATITWR	FGNEVIPVTVTVK	AGVIFPVGR	EVVIFGAASELFTK
AAIDWFDGKEFHGNIIK	LSTIALALGVER	AALGPEGHGIK	AALLWALAAALER	AAGVVLEMIR	FGPIRIWEVYGSTEGNMGLVNYVGR	AGVLAHLEEERDLK	EVVIVSATR
AAIDWFDGKEFSGNPIK	LSTPPPLAEEEGLASR	AALGPLVTGLYDVQAFK	AALPFGLVR	AAHIFNEALVCHQIR	FGPVFTLYVGSQR	AGVNTVTTLVENK	EYQDLLNVK
AAIGLLAR	LSVEALNSLTGEFK	AALLDGHDLLR	AALPYFPR	AAHLCAEAALR	FGQAATMEGIGAIGGTPPAFNR	AGVSVYGIVK	FAAATGATPIAGR
AAIISAEGDSK	LSVPDGFK	AALLELWELR	AALQEELQLCK	AAIAAPILHVNSK	FGQGSGPIVLDDVR	AGVVGPELHEQLLSAEK	FAAEHTIFASNTSSLQITSIANATTR
AAILETAPK	LTGMAFR	AALLELWELRR	AALQELLSK	AAIAWEAGKPLCIEEVEVAPPK	FGQVTPMEVDILFQLADLYEPR	AGYIIPLQGPGLTTTESR	FADLSEAANR
AAILQTEVDALR	LTPEDFAR	AALLTER	AALSALESFLK	AAIAWEAGKPLCIEEVEVAPPKAHEVR	FGTVLTEHVAAAELGAR	AGYPTGTGVGPQAAAAAAAK	FADLSEAANRNNDALR
AAILWKPGAPFSIEEVEVAPPK	LTPEEIER	AALLTGRLPIR	AALSASEGEEVPQDK	AAIDWFDGKEFHGNIIK	FGVEHGVDIVFASFVR	AGYQSTLTR	FAEEADVVIVGAGPAGLSAAVR
AAISGENAGLVR	LTSFIGAIAIGDLVK	AALLTGRLPVR	AALSGANVLTLIEK	AAIDWFDGKEFSGNPIK	FGVEQDVDMVFASFIR	AGYTDKVVIGMDVAASEFFR	FAEVEHVVNAILFLLSDR
AALADVLR	LTVDSAIAR	AALLVPPR	AALSGANVLTLIEKDIR	AAIGLLAR	FHDFLGDSWGILFSHPR	AHADDELAALR	FAFQAEVNR
AALAHSEEVTASQVAATK	LTVEEAVR	AALLWALAAALER	AALSHDGILNLEAPR	AAILETAPK	FHQLDIDDLQSIR	AHDGGIYAISWSPDSTHLLSASGDK	FAIQDISVEETSAKEGLLLWCQR
AALDCTTAGWGSCTFIGVAAGSK	LTWEPPEFDGGTPILHYVLER	AALLWALAAALERR	AALTGLLHR	AAILQTEVDALR	FIAVGYVDDTQFVR	AHGFTFTR	FALGIFAINEAVESGDVGK
AALDEQFEPQK	LTYEIEDEKR	AALPFGLVR	AALVAQNYINYQQGTPHR	AAILSVPAAQNPEDLRMFAR	FIGPSPEVVR	AHGGYSVFAGVGER	FALGLSGGSLVSMLAR
AALDGTPGMIGYGMAK	LTYEIEDEKRR	AALPGTVPR	AALVDLEPGTMDSVR	AAILWKPGAPFSIEEVEVAPPK	FIIHAPPGEFNEVFNDVR	AHGQDLGTAGSCLR	FANTVGLVVER
AALEAIDELDLFGAHGGRK	LVAASQAALGL	AALPYFPR	AAMEPIVISAK	AAIQERVAQGQTGNFLFFGCRWR	FIIPNVVK	AHLESLVASRPSPQPLAETPIPSLPEFPR	FANTVGLVVERR
AALEALGSCLNNK	LVIIEGDLER	AALQEELQLCK	AAMIWIVGEYAER	AAIQEYDNIAK	FILNLPTFSVR	AHLPLDINFR	FANYIDK
AALEALGSCLNNKYSEGYPGKR	LVIITAGAR	AALQELLSK	AAMKGLGTDEDTLIEILASR	AAISGENAGLVR	FISVGYVDDTQFVR	AHLVAVFNEYQR	FCLEGMEESGSEGLDELIFAR
AALEALLGR	LVLDSVKLEA	AALQSQAEALRR	AAMVGMLANFLGFR	AALADVLR	FITLVPSNLPHEATR	AHNQDLGLAGSCLAR	FCLSPLTNLCGK
AALEELVK	LVLEVAQHLGESTVR	AALSALESFLK	AANDAGYFNDEMAPIEVK	AALAHSEEVTASQVAATK	FITLVPSNLPHEATRDTIFR	AHQVVEDGYEFFAK	FCPFAER
AALEEVER	LVLPSLISSR	AALSASEGEEVPQDK	AANIVGEGEPR	AALDCTTAGWGSCTFIGVAAGSK	FIYEGSSDFSCLPTFGVIIGQK	AHQVVEDGYEFFAKR	FDAPPEAVAAK
AALEEVYPDLTPEETRR	LVLVGDGGTGK	AALSGANVLTLIEK	AANNGALPPDLSYIVR	AALDEQFEPQK	FIYITPEELAAVANFIR	AHSSMVGVNLPQK	FDGALNVDLTEFQTNLVPYPR
AALEGTATYR	LVNEVTEFAK	AALSGANVLTLIEKDIR	AANSLEAFIFETQDK	AALDGTPGMIGYGMAK	FKLEESYTLNSDLAR	AHVIVMAATNRPNSIDPALRR	FDGILGMAYPR
AALEQDLAFWYGPR	LVNVVLGAHNVR	AALSRDEILR	AANVLGGACGLQPGDR	AALEAIDELDLFGAHGGRK	FKPFTVEIVDSVEAYATMLR	AIADTGANVVVTGGK	FDGVQDPR
AALETDENLLLCAPTGAGK	LVPQQLAH	AALTGLLHR	AAPAPAPPPEPERPK	AALEALGSCLNNK	FKTIEEVVGR	AIADYLR	FDSDAASPR
AALEYLEDIDLK	LVQAFQFTDK	AALVDLEPGTMDSVR	AAPAPAPPPEPERPKEVEFDASK	AALEALGSCLNNKYSEGYPGKR	FLASVSTVLTSK	AIAFLQQPR	FDSDAASPREEPR
AALGPEGHGIK	LVQLLVK	AAMDFPGAK	AAPDDPSGFAVLASCAR	AALEELVK	FLAVLGR	AIANECQANFISIK	FDSFTVQYK
AALGPLVTGLYDVQAFK	LVQNCLWTLR	AAMEPIVISAK	AAPDILIATPGR	AALEEVER	FLDGIYVSEK	AIAVDPIR	FEDGVLDPDYPR
AALLDGHDLLR	LVSSTSDLPK	AAMIWIVGEYAER	AAPEASGTPSSDAVSR	AALEEVYPDLTPEETRR	FLDQNLQK	AIAVDPIRGNLYWTDWNR	FEGPLNVDLIEFQTNLVPYPR
AALLELWELR	LVTDLTK	AAMKGLGTDEDTLIEILASR	AAPEASGTPSSDAVSRLEEEMR	AALEGTATYR	FLEEATR	AIAVLTSGGDAQGMNAAVR	FFDEESYSLLR
AALLELWELRR	LVTDQNISENWR	AAMRETWLSENQR	AAPEMVSLLK	AALEQDLAFWYGPR	FLEEHPGGEEVLR	AIDLFTDAIK	FFESFGDLSTPDAVMGNPK
AALLVPPR	LVVLGSGGVGK	AAMVGMLANFLGFR	AAPFSLEYR	AALETDENLLLCAPTGAGK	FLFPEGIK	AIDLFTDAIKLNPR	FFPASADR
AALLWALAAALER	LYEQLSGK	AAMEALVVEVTKQPAIISQLDPVNER	AAPGAEFAPNK	AALEYLEDIDLK	FLFPFFDSAYQGFASGNLER	AIDLLKEIYTNLGPR	FFPLESWQIGK
AALLWALAAALERR	LYPIANGNNQSPVDIK	AANDAGYFNDEMAPIEVK	AAPLAGFGYGLPISR	AALGPLVTGLYDVQAFK	FLGLTER	AIEAALAAR	FFVNFVVGQDPGSDVAFHFNPR
AALPFGLVR	LYTLVLTDPDAPSR	AANILVGENLVCK	AAPLDSIHSLAAYYIDCIR	AALLDGHDLLR	FLGLTERDVELLYPVK	AIEINPDSAQPYK	FGANAILGVSLAVCK
AALPYFPR	MELERPGGNEITR	AANKEATQEAFMKR	AAPLLADDNKLR	AALLELWELR	FLGTEPEPDAVGLDSGHIR	AIEMLGGELGSK	FGEGLLEAELAALCPTTLAPYYLR
AALQEELQLCK	MFLSFPTTK	AANKEATQEAFMK	AAPLQGMLPGLLAPLR	AALLELWELRR	FLGVAEQLHNEGFK	AIENELLAR	FGFPEGSVELYAEK
AALQELLSK	MLVDLAK	AANLYASSPHSDFLDYVSAPIGK	AAPLSRDPTEVTAIGAVEAAFK	AALLTGRLPIR	FLHNPDAAQGFVGCALSSTIQR	AIFATQR	FGLGSVAGAVGATAVYPIDLVK
AALQSQAEALRR	MVTAVASALSSR	AANNGALPPDLSYIVR	AAPVEWR	AALLVPPR	FLLELQISNNRLEDAGVR	AIFLADGNVFTTGFSR	FGLNTVLTTDNSDLFINSIGIVPSVR
AALSALESFLK	MVTGVASALSSR	AANPVDFLSK	AAQAPSSFQLLYDLK	AALLWALAAALER	FLPLFDR	AIHSWLTR	FGNEVIPVTVTVK
AALSASEGEEVPQDK	MAEAELVQEGK	AANSLEAFIFETQDK	AAQAPSSFQLLYDLKLPVEDK	AALLWALAAALERR	FLQDCQELSLWINEK	AIIDTTESYSLLIVDKVNR	FGQGGAGPVGGQGPR
AALSGANVLTLIEK	NALLSLAK	AANVLGGACGLQPGDR	AAQAPSSFQLLYDLKLPVEDKIR	AALPFGLVR	FLQPGSPR	AIIIFVPVPQLK	FGQGSGPIVLDDVR
AALSGANVLTLIEKDIR	NDLSPTTVMSEGAR	AAPDDPSGFAVLASCAR	AAQASDLEKIHLDEK	AALPYFPR	FLSLDLQGDPR	AIKTPVSDLR	FGSYCPTTCGIADFLSTYQTK
AALTGLLHR	NEGTATYAAAVLFR	AAPDILIATPGR	AAQDFFSTCR	AALQEELQLCK	FLSVLER	AIKVEQATKPSFESGR	FGTVLTEHVAAAELGAR
AALVAQNYINYQQGTPHR	NFDEILR	AAPEASGTPSSDAVSR	AAQDRDQIYR	AALQELLSK	FLSVLERQ	AILEDMVR	FGVEHGVDIVFASFVR
AALVDLEPGTMDSVR	NFGKEFTPQMQAAYQK	AAPEASGTPSSDAVSRLEEEMR	AAQIGAHTLSGACLDPGAFK	AALQSQAEALRR	FLTALAQDGVINEEALSVTELDR	AILGSVER	FGVEQDVDMVFASFIR
AAMEPIVISAK	NFSDNQLQEGK	AAPEMVSLLK	AAQKADVLTTGAGNPVGDKLNVITVGPR	AALSALESFLK	FLVGFTNK	AILPCQDTPSVK	FGVVVVGVGR
AAMIWIVGEYAER	NIETIINTFHQYSVK	AAPEMVSLLKR	AAQLCAAALAAVLSCLQHSR	AALSASEGEEVPQDK	FLVGFTNKGTEDFIVESLDASFR	AILVDLEPGTMDSVR	FHQLDIDDLQSIR
AANDAGYFNDEMAPIEVK	NIGVDNPAAK	AAPFSLEYR	AAQLCGAGVAAVVEK	AALSEEELEKK	FLVGPDGVPLRR	AIMTYVSCFYHAFAGAEQAETAANR	FIAVGYVDDTQFVR
AANILVGENLVCK	NILGGTVFR	AAPGAEFAPNK	AAQLDGLEAR	AALSGANVLTLIEK	FLYLGDDRNIEEVYVGGK	AINIAGETSSHAFLLVQAK	FILNLPTFSVR
AANKEATQEAFMK	NKDQGTYEDYVEGLR	AAPGAEFAPNKR	AAQLVDKDSTFLSTLEHHLSR	AALSGANVLTLIEKDIR	FMTILCTR	AINQAGVGKPSDLAGPVVAETRPGTK	FISLGEACK
AANKEATQEAFMKR	NKYETEINITK	AAPGDRTMLDSLWAAGQELQAWK	AAQSANISVR	AALSRDEILR	FNALQYLR	AINQGGLTSVAVR	FISVGYVDDTQFVR
AANNGALPPDLSYIVR	NLALDEAGQR	AAPLDSIHSLAAYYIDCIR	AAQVAQDEEIAR	AALTGLLHR	FNTANDDNVTQVR	AIPDLTAPVAAVQAAVSNLVR	FKPFTVEIVDSVEAYATMLR
AANPVDFLSK	NLLSVAYK	AAPLLADDNKLR	AARDMLFQVLALEEPNVR	AALVAQNYINYQQGTPHR	FNVIQPGPIK	AIPNNQVLGK	FLASVSTVLTSK
AANSLEAFIFETQDK	NLQDLVR	AAPLQGMLPGLLAPLR	AARPSVSEELTAAER	AALVDLEPGTMDSVR	FPSVSLQEASSFFQR	AIPQLQGYLR	FLDAGHKLNFAVASR
AANVLGGACGLQPGDR	NLQQEISDLTEQIAEGGK	AAPLSRDPTEVTAIGAVEAAFK	AASAYAVGDVK	AAMEPIVISAK	FQATSSGPILREEFEAR	AIQANINIPMGAFRPGAGQPPR	FLDAVDPGR
AAPDDPSGFAVLASCAR	NLSEAQLR	AAPTAASDQPDSAATTEK	AASDGQYENQSPEATSPR	AAMIWIVGEYAER	FQHVGTSVFLSVTGEQYGSPIR	AIRLELQGPR	FLDGIYVSEK
AAPDILIATPGR	NLSVEDAAR	AAQAPSSFQLLYDLK	AASEWLLR	AAMKGLGTDEDTLIEILASR	FQLTDCQIYEVLSVIR	AISEELDHALNDMTSI	FLDQNLQK
AAPEASGTPSSDAVSR	NLVMTTLNLFIGGTETVSTTLR	AAQAPSSFQLLYDLKLPVEDK	AASGFNAMEDAQTLR	AAMEALVVEVTKQPAIISQLDPVNER	FQLVDSR	AITDAAMMAEELKK	FLEEATR
AAPEASGTPSSDAVSRLEEEMR	NMITGTSQADCAVLIVAAGVGEFEAGISK	AAQAPSSFQLLYDLKLPVEDKIR	AASGFNAMEDAQTLRK	AANDAGYFNDEMAPIEVK	FQNALLVR	AITDAAMMAEELKKEQDTSAHLER	FLEEHPGGEEVLR
AAPEMVSLLKR	NNLLEIEVNDLR	AAQASDLEKIHLDEK	AASIFGGAKPVDTAAR	AANILVGENLVCK	FQNIDFAEEVYTR	AITGASLADIMAK	FLEQQNK
AAPFSLEYR	NNLLQAELEELR	AAQDFFSTCR	AASMDPPRATEPVATSNPAGDPVGSTR	AANKEATQEAFMK	FQPVHDLTIGVEFGAR	AITIAGIPQSIIECVK	FLFPFFDSAYQGFASGNLER
AAPGAEFAPNK	NNLLQAELEELRAVVEQTER	AAQIGAHTLSGACLDPGAFK	AASNLRDNYR	AANKEATQEAFMKR	FQSLGVAFYR	AITIAGVPQSVTECVK	FLFVLLGPEAPHIDYTQLGR
AAPGDRTMLDSLWAAGQELQAWK	NPLPPIDLADIEDLSEDTLTEATLQGR	AAQILDR	AATETNLPLLFLPVHR	AANLYASSPHSDFLDYVSAPIGK	FREWAVVLADTAVTSGR	AITIANQTNCPLYITK	FLGLTERDVELLYPVK
AAPLAGFGYGLPISR	NPPENTFLR	AAQKADVLTTGAGNPVGDKLNVITVGPR	AATFGLILDDVSLTHLTFGKEFTEAVEAK	AANNGALPPDLSYIVR	FSDHVALLSVFQAWDDAR	AITIASQTNCPLYVTK	FLGTEPEPDAVGLDSGHIR
AAPLDSIHSLAAYYIDCIR	NPPLAEALLSGDLEK	AAQLCAAALAAVLSCLQHSR	AATGEEVSAEDLGGADLHCR	AANPVDFLSK	FSDIQIR	AITLFPPGR	FLHNPDAAQGFVGCALSSTIQR
AAPLLADDNKLR	NPSAAFFCVAR	AAQLDGLEAR	AATITPFR	AANSLEAFIFETQDK	FSGSGSGTDFTLTISR	AITQELPGLLGSLGLGK	FLLELQISNNRLEDAGVR
AAPLQGMLPGLLAPLR	NPSSAGSWNSGSSGPGSTGNR	AAQLVDKDSTFLSTLEHHLSR	AATIVATSEGSLWGLDR	AANVLGGACGLQPGDR	FSLDALITHVLPFEK	AITSAYYR	FLPLFDR
AAPLSRDPTEVTAIGAVEAAFK	NQADCIPFFR	AAQSANISVR	AATLAQELEK	AAPAPAPPPEPERPKEVEFDASK	FSLDALITHVLPFEKINEGFDLLHSGK	AITVFSPDGHLFQVEYAQEAVK	FLQPGSPR
AAPSVTLFPPSSEELQANK	NQANACQQQQAAPVEGVAGEQR	AAQVAQDEEIAR	AATMSAVEAATCR	AAPDDPSGFAVLASCAR	FSMLVAAIQSAGLTETLNR	AIVAGDQNVEYK	FLSLDLQGDPR
AAPTAASDQPDSAATTEK	NQTLQNEILGHTPR	AARDMLFQVLALEEPNVR	AATQFWR	AAPDILIATPGR	FSSLPLGR	AIVAGDQNVEYKGTVWHK	FLSVLERQ
AAQAPSSFQLLYDLK	NSITLAWGK	AASAYAVGDVK	AATSPALFNR	AAPEASGTPSSDAVSR	FSTWTNTEFR	AIVAIENPADVSVISSR	FLTVLCSR
AAQAPSSFQLLYDLKLPVEDK	NSLFEYQK	AASDGQYENQSPEATSPR	AATTLDEPIWR	AAPEASGTPSSDAVSRLEEEMR	FSVSPVVR	AIVDKFGGAASGPTALFR	FLVGFTNK
AAQAPSSFQLLYDLKLPVEDKIR	NSLPDTVQIR	AASEWLLR	AATVGSLAGQPLQER	AAPEMVSLLKR	FTASAGIQVVGDDLTVTNPK	AIVEGFQPISVVWLK	FLVGFTNKGTEDFIVESLDASFR
AAQASDLEKIHLDEK	NTGIICTIGPASR	AASFQRELNNPLK	AAVATFLQSVQVPEFTPK	AAPFSLEYR	FTASAGIQVVGDDLTVTNPKR	AIVEGFQPISVVWLKDR	FLYLGDDRNIEEVYVGGK
AAQDFFSTCR	NTGTEAPDYLATVDVDPK	AASGFNAMEDAQTLR	AAVAWEAGKPLSIEEIEVAPPK	AAPGAEFAPNK	FTCSGKPIHHFVGVSTFSQYTVVDENAVAK	AIVPLEAR	FMETVAEK
AAQDRDQIYR	NTLTQTTENLR	AASGFNAMEDAQTLRK	AAVDAGFVPNDMQVGQTGK	AAPGAEFAPNKR	FTITAGSK	AIWNVINWENVTER	FMTILCTR
AAQIGAHTLSGACLDPGAFK	NVELQCLDADDAK	AASIFGGAKPVDTAAR	AAVEEGIVLGGGCALLR	AAPGDRTMLDSLWAAGQELQAWK	FTPGTFTNQIQAAFREPR	AIYKGPGSEAGP	FNALQYLR
AAQKADVLTTGAGNPVGDKLNVITVGPR	NVIGLQMGTNR	AASLEAVSYAIDTLK	AAVENLPTFLVELSR	AAPLDSIHSLAAYYIDCIR	FTPPQPAEPWSFVK	AIYNNMKQFIR	FNTANDDNVTQVR
AAQLCAAALAAVLSCLQHSR	NVLIFDLGGGTFDVSILTIEDGIFEVK	AASLHWTSER	AAVEQLTEEQK	AAPLLADDNKLR	FTQAGSEVSALLGR	AIYQATYR	FPGQLNADLR
AAQLCGAGVAAVVEK	NVNPVALPR	AASMDPPRATEPVATSNPAGDPVGSTR	AAVEQLTEEQKNEFK	AAPLQGMLPGLLAPLR	FVADGIFKAELNEFLTR	AKAEEDEEAERILPGILNDTLR	FPSVSLQEASSFFQR
AAQLDGLEAR	NVTELNEPLSNEER	AASNLRDNYR	AAVESLGFILFR	AAPLSRDPTEVTAIGAVEAAFK	FVDHVFDEQVIDSLTVK	AKDFSLILDDVAITELSFSR	FPTDQLTPDQER
AAQSANISVR	PADEKLEK	AATALKDVVK	AAVETLGVPCFLGGMAR	AAPSVTLFPPSSEELQANK	FVDLYGAQK	AKDINQEVYNFLATAGAK	FQATSSGPILREEFEAR
AAQVAQDEEIAR	PAPPPISGGGYR	AATETNLPLLFLPVHR	AAVFDLDGVLALPAVFGVLGR	AAQAPSSFQLLYDLK	FVEGAREVEMDAVGKDGR	AKDIVPGDIVEIAVGDKVPADIR	FQIATVTEK
AASAYAVGDVK	PFLELDTNLPANR	AATFFGCIGIDKFGEILK	AAVFHEKDYDSLAQPGFFDR	AAQAPSSFQLLYDLKLPVEDK	FVELGLSNYAAWEVAEICTLCK	AKEIAAPELEPLHLR	FQNIDFAEEVYTR
AASDGQYENQSPEATSPR	PGSTGTWNPGSSER	AATFFGCIGIDKFGEILKR	AAVGELPEK	AAQAPSSFQLLYDLKLPVEDKIR	FVFDRPLPVSR	AKELWETLHQLEIDKFEFGEK	FQPVHDLTIGVEFGAR
AASEWLLR	PLPSFCPPR	AATFGLILDDVSLTHLTFGKEFTEAVEAK	AAVGQEEIQLR	AAQASDLEKIHLDEK	FVHDNYVIR	AKFEELNMDLFR	FQSVFTVTR
AASGFNAMEDAQTLR	PNNPDWGTFEEVSGNVSPGTR	AATGEEVSAEDLGGADLHCR	AAVHLEGKIEQAQR	AAQDFFSTCR	FVHDNYVIRR	AKFFPEDVSEELIQEITQR	FQVVDSR
AASGFNAMEDAQTLRK	PYSVGFR	AATGEEVSAEDLGGADLHCRK	AAVIAVTR	AAQDRDQIYR	FVIGGPQGDAGVTGR	AKFYPEDVSEELIQDITQR	FREWAVVLADTAVTSGR
AASIFGGAKPVDTAAR	QADLYISEGLHPR	AATITPFR	AAVIGDVIR	AAQIGAHTLSGACLDPGAFK	FVNVVPTFGK	AKHSLLSGEEKENLPSDYMVPIFSGR	FSDHVALLSVFQAWDDAR
AASMDPPRATEPVATSNPAGDPVGSTR	QAEILQESR	AATITPFRK	AAVIGLTK	AAQKADVLTTGAGNPVGDKLNVITVGPR	FVPFAAVAAANCINIPLMR	AKIKLEQQVDDLEGSLEQEK	FSGNLLVSLLGTWSDTSSGGPAR
AASNLRDNYR	QAEPELDLR	AATIVATSEGSLWGLDR	AAVLEAMTAFR	AAQLCAAALAAVLSCLQHSR	FVQDLSK	AKIQDKEGIPPDQQR	FSGSGSGTDFTLK
AATALKDVVK	QAFQIGSPWR	AATLAQELEK	AAVLEAMTAFRR	AAQLCGAGVAAVVEK	FVSISDLLVPK	AKLEQLFQDEVAK	FSGSGSGTDFTLTISR
AATETNLPLLFLPVHR	QDDATGAGQDSENEVSLVSGHQR	AATLILEPAGR	AAVLWELK	AAQLVDKDSTFLSTLEHHLSR	FVTHVSDWGALATISTLEAVR	AKLQEEIQLKEEAENNLAAFR	FSGSNSGNTATLTISR
AATFFGCIGIDKFGEILK	QDGSVDFGR	AATMSAVEAATCR	AAVLWELKKPFSIEEVEVAPPK	AAQSANISVR	FVTVQTISGTGALR	AKLQTENGELSR	FSGVPDR
AATFFGCIGIDKFGEILKR	QDIAFAYQR	AATQFWR	AAVLWEVK	AAQVAQDEEIAR	FWANFAR	AKNALAHALQSAR	FSIDVFEETR
AATFGLILDDVSLTHLTFGKEFTEAVEAK	QDTLDASLQSFQQER	AATSGILSALGNFLAQMIEK	AAVLWEVKKPFSIEDVEVAPPK	AASAYAVGDVK	FWEVISDEHGIDPTGTYHGDSDLQLER	AKNQITLTLVDDDFDKLLR	FSLDALITHVLPFEK
AATGEEVSAEDLGGADLHCR	QEAFSIR	AATSPALFNR	AAVPSGASTGIYEALELR	AASDGQYENQSPEATSPR	FWSVDDTQVHTEYSSLR	AKPDFKELTVSNNDINEAGVR	FSMLVAAIQSAGLTETLNR
AATHYTITIR	QEPSQGTTTFAVTSILR	AATVGSLAGQPLQER	AAVPSGASTGIYEALELRDGDKGR	AASEWLLR	FYAFNPLAGGLLTGK	AKQIVWNGPVGVFEWEAFAR	FSTPEQAAK
AATITPFR	QFTSSTSYNR	AAVATFLQSVQVPEFTPK	AAVPSGASTGIYEALELRDNDK	AASGFNAMEDAQTLR	FYALSASFEPFSNK	AKQTLENERGELANEVK	FTASAGIQVVGDDLTVTNPK
AATIVATSEGSLWGLDR	QFTSSTSYNRGDSTFESK	AAVAWEAGKPLSIEEIEVAPPK	AAVPSGASTGIYEALELRDNDKTR	AASGFNAMEDAQTLRK	FYPPGCR	AKSQSSLVLIGDAFK	FTASAGIQVVGDDLTVTNPKR
AATLAQELEK	QFYPDLIR	AAVDAGFVPNDMQVGQTGK	AAVQVLDDIEK	AASIFGGAKPVDTAAR	FYTIEILKVE	AKVEFNIR	FTCSGKPIHHFVGVSTFSQYTVVDENAVAK
AATMSAVEAATCR	QGFGNVATNTDGK	AAVEEGIVLGGGCALLR	AAVQVLDDIEKCLEK	AASLHWTSER	GAAFELVFIVLAEHYK	ALAAAGYDVEK	FTDEEVDELYR
AATQFWR	QHLPLIK	AAVENLPTFLVELSR	AAVVPLGTWR	AASMDPPRATEPVATSNPAGDPVGSTR	GAAFLSITTIYAETGSGFVVPSASAK	ALAAAGYDVEKNNSR	FTGVITQGR
AATSPALFNR	QIQVSWLR	AAVESLGFILFR	AAVVPLGTWRR	AASNLRDNYR	GAALSVDIR	ALAAGGYDVEKNNSR	FTITAGSK
AATVGSLAGQPLQER	QITVNDLPVGR	AAVETLGVPCFLGGMAR	AAVYHHFISDGVR	AATCFAEKLPSSNLLK	GAASSVLELTEAELVTAEAVR	ALAAQLPVLPR	FTNIGPDTMR
AAVATFLQSVQVPEFTPK	QITVNDLPVGRSVDEALR	AAVFDLDGVLALPAVFGVLGR	AAVYHHFISDGVRK	AATETNLPLLFLPVHR	GAGAFGYFEVTHDITK	ALAEEPQNSLPDIVIWMLQGDKR	FTPGTFTNQIQAAFREPR
AAVAWEAGKPLSIEEIEVAPPK	QLEQVIAK	AAVFHEKDYDSLAQPGFFDR	AAWEVDSGR	AATFFGCIGIDKFGEILK	GAGCRALVIAPLFGIAQGVYFIGIGER	ALAEGGSILSR	FTPPQPAEPWSFVK
AAVDAGFVPNDMQVGQTGK	QLLLTADDR	AAVGRPLDKHEGALETLLR	AAWEVDSGRR	AATFFGCIGIDKFGEILKR	GAGVTLNVLEMTSEDLENALK	ALAEGVLLR	FTQAGSEVSALLGR
AAVDTYCR	QLLQEQESVK	AAVHLEGKIEQAQR	AAWGKVGAHAGEYGAEALER	AATFGLILDDVSLTHLTFGKEFTEAVEAK	GAILGGFK	ALALGALQNIR	FVADGIFKAELNEFLTR
AAVEEGIVLGGGCALLR	QLQNIIQATSR	AAVIAVTR	AAYDIEVNTR	AATGEEVSAEDLGGADLHCR	GALALAQAVQR	ALANSLACQGK	FVEQVAR
AAVENLPTFLVELSR	QLSEPCLYPEPLPALRPTPR	AAVIGDVIR	AAYEAELGDAR	AATHYTITIR	GALQNIIPASTGAAK	ALAQLSLSR	FVFDRPLPVSR
AAVESLGFILFR	QNQIAVDEIRER	AAVIGLTK	AAYEAELGDARK	AATITPFR	GALTVGITNTVGSSISR	ALASQLQDSLK	FVGAVDPIMEK
AAVETLGVPCFLGGMAR	QPALSAACLGPEVTTQYGGQYR	AAVLEAMTAFR	AAYEAFCR	AATIVATSEGSLWGLDR	GALVLGYEGWLAGYQMNFETAK	ALASQLQDSLKDLK	FVHDNYVIR
AAVFDLDGVLALPAVFGVLGR	QPCQPPPVCPTPK	AAVLEAMTAFRR	AAYFGIYDTAK	AATLAQELEK	GALVVVNDLGGDFK	ALAVGGLGSIIR	FVNVVPTFGK
AAVFHEKDYDSLAQPGFFDR	QPLTSPGSVSPSR	AAVLWELK	AAYIYIR	AATQFWR	GALVVVNDLGGDFKGVGK	ALCVINPGNPTGQVQTR	FVPFAAVAAANCINIPLMR
AAVHLEGKIEQAQR	QSPVDIDTHTAK	AAVLWELKKPFSIEEVEVAPPK	AAYLQNLNSADLLK	AATSGILSALGNFLAQMIEK	GANPVEIR	ALDDFVLGSAR	FVQDLSK
AAVIAVTR	QTALVELVK	AAVLWEVK	AAYLQSLNSADLLK	AATSPALFNR	GAQAAIVVYDITNTDTFAR	ALDDLSAEER	FVTHVSDWGALATISTLEAVR
AAVIGDVIR	QVFAVQR	AAVLWEVKKPFSIEDVEVAPPK	AAYNLVK	AATVGSLAGQPLQER	GASIVEDKLVEDLR	ALDEGDIALLK	FVTVQTISGTGALR
AAVIGLTK	QVILQVGVINEAQFSK	AAVPDAVGK	AAYNLVR	AAVATFLQSVQVPEFTPK	GASIVEDKLVEDLRTR	ALDFIASK	FVTWIEGVMR
AAVLEAMTAFR	QVLLGDQIPK	AAVPSGASTGIYEALELR	AAYQVAALPK	AAVAWEAGKPLSIEEIEVAPPK	GATQQILDEAERSLHDALCVLAQTVKDSR	ALDLFSDNAPPPELLEIINEDIAKR	FYAFNPLAGGLLTGK
AAVLEAMTAFRR	QVLLSEPEEAAALYR	AAVPSGASTGIYEALELRDGDKGR	ACALSIEESCRPGDK	AAVDAGFVPNDMQVGQTGK	GAVYGGFK	ALDLTQWLMVLK	FYGPEGPYGVFAGR
AAVLWELK	QYDISDPQRPR	AAVPSGASTGIYEALELRDNDK	ACANPAAGSVILLENLR	AAVEEGIVLGGGCALLR	GCITIIGGGDTATCCAK	ALDPEISSGEGLR	FYTIEILKVE
AAVLWELKKPFSIEEVEVAPPK	RAGELLSDTIYR	AAVPSGASTGIYEALELRDNDKTR	ACDALYPPGPPSNPK	AAVENLPTFLVELSR	GCIVDANLSVLNLVIVK	ALDPFTVPSPPTSLEITSVTK	GAAFLSITTIYAETGSGFVVPSASAK
AAVLWEVK	REEAPSLRPAPPPISGGGYR	AAVQVLDDIEKCLEK	ACDFLLSR	AAVESLGFILFR	GCLELIKETGVPIAGR	ALDPLHPPGPPK	GAASSVLELTEAELVTAEAVR
AAVLWEVKKPFSIEDVEVAPPK	RFNTANDDNVTQVR	AAVQVLDDIEKCLEKK	ACEEAPPSAAHFR	AAVETLGVPCFLGGMAR	GCPAVLPIDHVYGTLGIVGATTTQR	ALDSTTVAAHESEIYCK	GAGGQGQLDVR
AAVPSGASTGIYEALELR	RLCAAAASILGKPADR	AAVSQQGEQLQTERER	ACEPGVDYVYK	AAVEWFDGKDFQGSK	GCSFLPDPYQK	ALDTLKGDEEAGAEAPPKEEVVPGDVR	GAGTGGLGLAVEGPSEAK
AAVPSGASTGIYEALELRDGDKGR	RLDQCPESPLQR	AAVVPLGTWR	ACGDSTLTQITAGLDPVGR	AAVFDLDGVLALPAVFGVLGR	GCVLAFR	ALDTMNFDVIK	GALQNIIPASTGAAK
AAVPSGASTGIYEALELRDNDK	RLEAAYLDLQR	AAVVPLGTWRR	ACGLNFADLMAR	AAVFHEKDYDSLAQPGFFDR	GDARPAEIDSLWEISK	ALDVGSGSGILTACFAR	GALTVGITNTVGSSISR
AAVPSGASTGIYEALELRDNDKTR	RLSEDYGVLK	AAVYHHFISDGVR	ACGNFGIPCELR	AAVGELPDQSK	GDFSSANNRDNTYNR	ALDVMVSTFHK	GALVVVNDLGGDFK
AAVQVLDDIEKCLEK	RLSEDYGVLKTDEGIAYR	AAVYHHFISDGVRK	ACHLVHDFTDAVIQER	AAVGRPLDKHEGALETLLR	GDVTAQIALQPALK	ALDVSASDDEIAR	GASIVEDKLVEDLR
AAVQVLDDIEKCLEKK	RNHIRIVESMQSTLDAEIR	AAWEVDSGR	ACIPYLK	AAVHLEGKIEQAQR	GEAGVPAEFSIWTR	ALDYIASK	GASQAGMTGYGMPR
AAVSQQGEQLQTER	RQDDATGAGQDSENEVSLVSGHQR	AAWEVDSGRR	ACLAEAITLVESTHSR	AAVIAVTR	GEFYNEASNLQVAIR	ALDYLAIGIHELAAISER	GATTTFSAVER
AAVVPLGTWR	RVEIMEEESEQ	AAWGKVGAHAGEYGAEALER	ACLDTAVENMPSLK	AAVIGDVIR	GELFWDDGESLEVLER	ALEAVFGK	GATTTFSAVERDR
AAVYHHFISDGVR	RYGTCIYQGR	AAYEAELGDAR	ACLIFFDEIDAIGGAR	AAVIGLTK	GELLEAIKR	ALEEEQEAREELER	GAVYGGFK
AAVYHHFISDGVRK	RYQSSPAKPDSSFYK	AAYEAELGDARK	ACLISLGYDIGNDPQGEAEFAR	AAVLEAMTAFR	GEVGLLDNSGGVIYAYK	ALEEQNELLSAELGGLR	GCDVVVIPAGVPR
AAWEVDSGR	SADFTNFDPR	AAYEAFCR	ACLISLGYDVENDRQGEAEFNR	AAVLEAMTAFRR	GFAFVTFDDHDTVDKIVVQK	ALEFVAR	GCITIIGGGDTATCCAK
AAWEVDSGRR	SADFVVEAIGTEVGTLGFSIEGPSQAK	AAYFGIYDTAK	ACLISMGYDLGEAEFAR	AAVLWELK	GFGFGQGAGALVHSE	ALEGLQYPFAVTSYGK	GCIVDANLSVLNLVIVK
AAWGKVGAHAGEYGAEALER	SADTLWDIQK	AAYIYIR	ACNCLLLK	AAVLWELKKPFSIEEVEVAPPK	GFGFPQAALITESCITEVAAK	ALEHFTDLYDIKR	GCSFLPDPYQK
AAYDIEVNTR	SADTLWGIQK	AAYQVAALPK	ACNLDVILGFDGSR	AAVLWEVK	GFGFVTFSSMAEVDAAMAARPHSIDGR	ALEIIDFFR	GCVLAFR
AAYEAELGDAR	SAIVHLINYQDDAELATR	ACALSIEESCRPGDK	ACNLDVILGFDGSRDQNVFVAQK	AAVLWEVKKPFSIEDVEVAPPK	GFGTDEQAIVDVVANR	ALELDPNLYR	GDFCIQVGR
AAYEAELGDARK	SANAEDAQEFSDVER	ACANPAAGSVILLENLR	ACNQLGQFLQHR	AAVPSGASTGIYEALELR	GFIPNIR	ALELDSNLYR	GDFSSANNRDNTYNR
AAYEAFCR	SAVTALWGK	ACASEEVPTLTYEER	ACPPGTAACLVR	AAVPSGASTGIYEALELRDNDK	GFIQVYVDQVDEDIVAVTR	ALELENDRLLLK	GDLGIEIPAEK
AAYFGIYDTAK	SAVTALWGKVNVDEVGGEALGR	ACDFLLSR	ACQAAWALK	AAVPSGASTGIYEALELRDNDKTR	GFLEFVEDFIQVPR	ALELEQELR	GDLQSQAMVR
AAYIYIR	SCAVAEYGVYVK	ACEEAPPSAAHFR	ACQIFVR	AAVQVLDDIEKCLEK	GFSGYNTR	ALELEQER	GDNGDTACSNEIGVGVSK
AAYNLVK	SDDPGKDLTSVNR	ACEPGVDYVYK	ACQSIYPLHDVFVR	AAVQVLDDIEKCLEKK	GFSLEELR	ALELFRK	GDVTAQIALQPALK
AAYNLVR	SDVDLYQVR	ACGDSTLTQITAGLDPVGR	ACQSIYPLHDVFVRK	AAVSQQGEQLQTER	GGAAVVLEGTLTA	ALENVLSGK	GEAGAAGPAGPAGPR
AAYQVAALPK	SESLKDVLER	ACGLNFADLMAR	ACTEAEFACHSYNECVALEYR	AAVVPLGTWR	GGALRQEEVYYDSSLWTTLLIR	ALENVLSGKA	GEGQLGPAER
AAYVLFYQR	SFEVNLR	ACGNFGIPCELR	ACTELGIR	AAVYHHFISDGVR	GGDISVCEWYQR	ALEQFATVVEAK	GEIGAVGNAGPAGPAGPR
ACALSIEESCRPGDK	SFNLSALEK	ACHLVHDFTDAVIQER	ACTIAIR	AAVYHHFISDGVRK	GGEIQPVSVK	ALESELQQLR	GELFWDDGESLEVLER
ACANPAAGSVILLENLR	SFPDFPTPGVVFR	ACIDSNEDGDLSK	ACTILLR	AAWEVDSGR	GGELCLSMASFLK	ALESPERPFLAILGGAK	GESGPSGPAGPTGAR
ACDFLLSR	SGDRGETGPAGPAGPVGPVGAR	ACIPYLK	ACYGVLR	AAWEVDSGRR	GGFVLLDGETFEVK	ALESSIAPIVIFASNR	GETGPAGPAGPVGPVGAR
ACEPGVDYVYK	SGETEDTFIADLVVGLCTGQIK	ACLAEAITLVESTHSR	ADAAEYSVMTTGGQSSAK	AAWGKVGAHAGEYGAEALER	GGGGNFGPGPGSNFR	ALEVEECR	GETGPSGPVGPAGAVGPR
ACGDSTLTQITAGLDPVGR	SGGIPALVR	ACLDTAVENMPSLK	ADAEGESDLENSR	AAYDIEVNTR	GGGSVVIVSSIAAFSPSPGFSPYNVSK	ALEVYDLIR	GEVQAMLGQSTEELR
ACGLNFADLMAR	SGNCYLDIRPR	ACLIFFDEIDAIGGAR	ADALQAGASQFETSAAK	AAYEAELGDAR	GGHFAAFEEPELLAQDIR	ALFEEVPELLTEAEKK	GEWTCIAYSQLR
ACGNFGIPCELR	SGQQIVGPPR	ACLISLGYDIGNDPQGEAEFAR	ADAPEEEDHVLVLR	AAYEAELGDARK	GGHFAAFEEPELLAQDIRK	ALGDLISATK	GFGFGQGAGALVHSE
ACIDSNEDGDLSK	SGTVDPQELQK	ACLISLGYDVENDRQGEAEFNR	ADDADEFGYSR	AAYEAFCR	GGIVDEGALLR	ALGEYLERER	GFGFVTFSSMAEVDAAMAARPHSIDGR
ACIPYLK	SILCCLR	ACLYAGVK	ADDGRPFPQVIK	AAYFGIYDTAK	GGPLPGPYR	ALGFPLER	GFIPNIR
ACLAEAITLVESTHSR	SILENLR	ACNCLLLK	ADDIINSSGYR	AAYIYIR	GGVCIADEVQTGFGR	ALGFPLERPK	GFIQVYVDQVDEDIVAVTR
ACLDTAVENMPSLK	SILPTAPR	ACNLDVILGFDGSR	ADDILASPPR	AAYNLVR	GGVDFALDCAGGSETMK	ALGITLIK	GFQLDLR
ACLIFFDEIDAIGGAR	SLADIAREEASNFR	ACNLDVILGFDGSRDQNVFVAQK	ADDVIISSGYR	AAYQVAALPK	GGVEEGPTVLR	ALGIVATTGVGTEIGK	GFSGLDGAK
ACLISLGYDIGNDPQGEAEFAR	SLDFYTR	ACNQLGQFLQHR	ADEASELACPTPK	AAYVLDTPEMR	GGVQVPAVDISSSLGGR	ALGQNPTNAEVLK	GFSVVADTPELQR
ACLISLGYDVENDRQGEAEFNR	SLDGAAAVDSADR	ACPPGTAACLVR	ADEGISFR	AAYVLFYQR	GHEIVVLAPDASLYIR	ALGQNPTNAEVLR	GFTIPEAFR
ACNCLLLK	SLDLDISK	ACQAAWALK	ADEVVWVR	ACALSIEESCRPGDK	GHMLADVVAIIGTQDIVFGEVDR	ALGQNPTQAEVLR	GGAAVVLEGTLTA
ACNLDVILGFDGSR	SLETENAGLR	ACQIFVR	ADFAQACQDAGVR	ACANPAAGSVILLENLR	GHPLGATGLAQCAELCWQLR	ALGRPGPPFNITPR	GGALRQEEVYYDSSLWTTLLIR
ACNLDVILGFDGSRDQNVFVAQK	SLIAEVLVK	ACQLAHQHTDQVIQLR	ADFCIIHYAGK	ACASEEVPTLTYEER	GHPLGATGLAQCAELCWQLRGEAGKR	ALGSAIEYTIENVFESAPNPR	GGEIQPVSVK
ACNQLGQFLQHR	SLIIDEGEDDLGR	ACQSIYPLHDVFVR	ADFDNTVAIHPTSSEELVTLR	ACDFLLSR	GHTEIDTAFVYSEGQSETILGGLGLR	ALGTEVIQLFPEK	GGFVLLDGETFEVK
ACPPGTAACLVR	SLIIDEGEDDLGRGGHPLSK	ACQSIYPLHDVFVRK	ADFLEQPVLGFVR	ACEPGVDYVYK	GHYTEGAELVDSVLDVVR	ALGTNPTNAEVR	GGGGNFGPGPGSNFR
ACQAAWALK	SLLDRAEER	ACTEAEFACHSYNECVALEYR	ADFPAGIPECGTDALR	ACGDSTLTQITAGLDPVGR	GHYTEGAELVDSVLDVVRK	ALGTNPTNAEVRK	GGGQIIPTAR
ACQIFVR	SLLSNVEGDNAVPMQHNNRPTQPLK	ACTELGIR	ADFQGISPER	ACGLNFADLMAR	GIAYVEFVDVSSVPLAIGLTGQR	ALGVLAQLIWSR	GGIVDEGALLR
ACQLAHQHTDQVIQLR	SLNESKIEIER	ACTIAIR	ADFREPNAEVPRPIPHIGPDYIPTEEER	ACGNFGIPCELR	GIDVQQVSLVINYDLPTNR	ALIAAQYSGAQVR	GGIVGMTLPIAR
ACQSIYPLHDVFVR	SLSLQYSAK	ACTILLR	ADFVLAANSYDLAIK	ACHLVHDFTDAVIQER	GIDVQQVSLVINYDLPTNRENYIHR	ALIADSGLK	GGNFGFGDSR
ACQSIYPLHDVFVRK	SLSPTYIELMR	ACYGVLR	ADGEYWLGLQNMHLLTLK	ACIDSNEDGDLSK	GIFPLAER	ALIAGGGAPEIELALR	GGPFSDSYR
ACTEAEFACHSYNECVALEYR	SLVQGELVTASK	ADAEGESDLENSR	ADGILVPGGFGIR	ACIPYLK	GIGLAIVR	ALIEILATR	GGPLDGTYR
ACTELGIR	SLYASSPGGVYATR	ADALQAGASQFETSAAK	ADGLAVIGVLMK	ACLAEAITLVESTHSR	GILAADESVGTMGNR	ALIEVLQPLIAEHQAR	GGPPFAFVEFEDPRDAEDAVYGR
ACTIAIR	SMSPTSTPKAGK	ADAPEEEDHVLVLR	ADGSYAAWLSR	ACLDTAVENMPSLK	GILFVGSGVSGGEEGAR	ALILVGLER	GGSTSYGTGSETESPR
ACTILLR	SNVCTLVR	ADCLVPR	ADGYVDNLAEAVDLLLQHADK	ACLIFFDEIDAIGGAR	GILIGIQQSFRPR	ALKDEEKMELQEIQLK	GGTPSAFDR
ACYGVLR	SNVSDAVAQSTR	ADDADEFGYSR	ADGYVLEGK	ACLISLGYDIGNDPQGEAEFAR	GILSGTSDLLLTFDEAEVR	ALLANALTSALR	GGVCIADEVQTGFGR
ADAEGESDLENSR	SNYLLNTTIAGVEEADVVLLVGTNPR	ADDGRPFPQVIK	ADGYVLEGKELEFYLR	ACLISLGYDVENDRQGEAEFNR	GILSGTSDLLLTFDEAEVRK	ALLATLYR	GGVDFALDCAGGSETMK
ADAGCYTCQVSNK	SPEACCELTLQPLRR	ADDIINSSGYR	ADHDALLFHLK	ACLYAGVK	GIRPAINVGLSVSR	ALLDIADLFQVPK	GGVEEGPTVLR
ADALQAGASQFETSAAK	SPGIISQASAPR	ADDILASPPR	ADHGDELPFVFR	ACNLDVILGFDGSR	GISLANWMCLAK	ALLELQLEPEELYQTFQR	GGVQVPAVDISSSLGGR
ADAPEEEDHVLVLR	SPIAEAVFR	ADDKETCFAEEGK	ADHQPLTEASYVNLPTIALCNTDSPLR	ACNLDVILGFDGSRDQNVFVAQK	GITGVDLFGTTDAVVK	ALLEVLGR	GHMLADVVAIIGTQDIVFGEVDR
ADDADEFGYSR	SQGVFQCGPASVIGVR	ADDVILSSGYR	ADIAESQVNK	ACNQLGQFLQHR	GIVISFAR	ALLFIPR	GHPLGATGLAQCAELCWQLR
ADDGRPFPQVIK	SQPAPAEFR	ADEASELACPTPK	ADIAESQVNKLR	ACPPGTAACLVR	GIYETPAGTILYHAHLDIEAFTMDREVR	ALLFVPR	GHPLGATGLAQCAELCWQLRGEAGKR
ADDIINSSGYR	SQVVAGTNYFIK	ADEAYLIGR	ADIAMVICDTPQK	ACQAAWALK	GKPIHHFLGTSTFSQYTVVDENAVAK	ALLIVKDAIR	GHTEIDTAFVYSEGQSETILGGLGLR
ADDILASPPR	SSEDPNEDIVER	ADEGISFR	ADIGVAMGIAGSDVSK	ACQLAHQHTDQVIQLR	GKPVYHFFGTSTFSQYTVVSDINLAK	ALLLDALR	GHYTEGAELVDSVLDVVR
ADDKETCFAEEGK	SSSLPAYGR	ADFAQACQDAGVR	ADILQVGLR	ACQSIYPLHDVFVR	GKVVYEAGVFSVTAGDGK	ALLLLCGEDD	GIDVQQVSLVINYDLPTNRENYIHR
ADDKETCFAEEGKK	STDYGIFQINSR	ADFCIIHYAGK	ADIPALVK	ACQSIYPLHDVFVRK	GLAITFVSDENDAK	ALLSYDGLNQR	GIFPLAER
ADDVIISSGYR	STELLIR	ADFDNTVAIHPTSSEELVTLR	ADIWLIR	ACTEAEFACHSYNECVALEYR	GLAPEQPVTLR	ALLTPVAIAAGR	GIGLAIVR
ADEASELACPTPK	STLFVPR	ADFGFAIDK	ADIWLMR	ACTELGIR	GLASLFQTQLSSGTTNEVDISGNCK	ALLVEPVINSYLLAER	GILAADESTGSIAK
ADEAYLIGR	STLFWGAR	ADFLEQPVLGFVR	ADLDVSGPKVDIDVPDVNIEGPEGK	ACTIAIR	GLCAIAQAESLR	ALLYLCGGDD	GILAADESVGTMGNR
ADEGISFR	STSIIATIGPASR	ADFPAGIPECGTDALR	ADLEEVVRVCPGFK	ACTILLR	GLDVDSLVIEHIQVNK	ALMDEVVK	GILFVGSGVSGGEEGAR
ADEVVWVR	STSPPPSPEVWADSR	ADFQGISPER	ADLEWLR	ACYGVLR	GLEAFGGLKLEDTYTNKDLDK	ALMLQGVDLLADAVAVTMGPK	GILIGIQQSFRPR
ADFAQACQDAGVR	STTLRVDQSILTGESVSVIK	ADFREPNAEVPRPIPHIGPDYIPTEEER	ADLFYDVEALDLESPK	ADAAEYSVMTTGGQSSAK	GLECVVR	ALMPALEELTFDPSSAHPSLVVSSSGR	GILSGTSDLLLTFDEAEVR
ADFCIIHYAGK	STTPDITGYR	ADFVLAANSYDLAIK	ADLGLQR	ADAEGESDLENSR	GLEEELQFSLGSK	ALNEGGFQSIPK	GIPGEDGYR
ADFDNTVAIHPTSSEELVTLR	SVDEALR	ADGEYWLGLQNMHLLTLK	ADLIAYLK	ADALQAGASQFETSAAK	GLEELER	ALNEVFIGESLSSR	GIRPAINVGLSVSR
ADFLEQPVLGFVR	SVINLLR	ADGLAVIGVLMK	ADLIAYLKK	ADAPEEEDHVLVLR	GLELIASENFCSR	ALNLGYALDYAQR	GISLANWMCLAK
ADFPAGIPECGTDALR	SVLFVCLGNICR	ADGLGIPQLLEAVLK	ADLINNLGTIAK	ADCLVPR	GLEVTAYSPLGSSDR	ALNVIVDLLEK	GIVDSITGQR
ADFQGISPER	SVLKGGPFSDSYR	ADGYVDNLAEAVDLLLQHADK	ADLLEAQALK	ADDADEFGYSR	GLFIIDDKGILR	ALPAPIEK	GIYETPAGTILYHAHLDIEAFTMDREVR
ADFREPNAEVPRPIPHIGPDYIPTEEER	SVTVVAPELSA	ADGYVLEGK	ADLLLSTQPGREEGSPLELER	ADDGRPFPQVIK	GLFIIDPNGVIK	ALPAQDPPMEK	GKPIHHFLGTSTFSQYTVVDENAVAK
ADFVLAANSYDLAIK	TAAVLLQNDPNPDVLSK	ADGYVLEGKELEFYLR	ADLNQGIGEPQSPSR	ADDIINSSGYR	GLFTGLTPR	ALPAVQQNNLDEDLIR	GKPVYHFFGTSTFSQYTVVSDINLAK
ADGEYWLGLQNMHLLTLK	TAFQEALDAAGDK	ADHGDELPFVFR	ADLNQGIGEPQSPSRR	ADDILASPPR	GLFYIHGGGWCVGSAALSGYDLLSR	ALPESLGQHALR	GLAPEQPVTLR
ADGILVPGGFGIR	TARPNITDNKDGTITVR	ADHQPLTEASYVNLPTIALCNTDSPLR	ADLSGITGAR	ADDKETCFAEEGK	GLGESGVFLGCSVFFAIHDAVSAAR	ALPFWNEEIVPQIK	GLAPGQEYQVTVR
ADGIVPETWIDGPK	TASEMVLADDNFSTIVAAVEEGR	ADIAMVICDTPQK	ADLTALFLPR	ADDKETCFAEEGKK	GLGESGVFLGCSVFFAIHDAVSAARQER	ALPGQLKPFETLLSQNQGGK	GLDPYNVLAPK
ADGLAVIGVLMK	TATSEYQTFFNPR	ADIDLTKR	ADLTEYLSTHYK	ADDVIISSGYR	GLGTDEDAIISVLAYR	ALPLALVLHELGAGR	GLDTVVALLADVVLQPR
ADGLGIPQLLEAVLK	TAVETAVLLLR	ADIDVSGPK	ADLTEYLSTHYKAPR	ADEASELACPTPK	GLGTDEDSLIEIICSR	ALPSEELNR	GLEAFGGLKLEDTYTNKDLDK
ADGYVDNLAEAVDLLLQHADK	TAVNALWGK	ADIDVSGPKVDVDVPDVNIEGPDAK	ADLTGISPSPNLYLSK	ADEAYLIGR	GLGTDEDTIIDIITHR	ALPTVFESVR	GLECVVR
ADGYVLEGK	TAVNALWGKVNVDAVGGEALGR	ADIEISGPK	ADMGGAATICSAIVSAAK	ADEGISFR	GLGTDEESILTLLTSR	ALQAAYGASAPSMTSATLR	GLELIASENFCSR
ADGYVLEGKELEFYLR	TDDIPVWDQEFLK	ADIGVAMGIAGSDVSK	ADMVIEAVFEDLSLK	ADFAQACQDAGVR	GLHLNMALVLSNFSTLTLLLGQR	ALQAAYGASAPSVTSAALR	GLEVTAYSPLGSSDR
ADHDALLFHLK	TDEGIAYR	ADILQVGLR	ADNFEYSDPVDGSISR	ADFCIIHYAGK	GLHVVEVTYDDVPIPNSPFK	ALQALEELR	GLEWVGR
ADHGDELPFVFR	TDGFGIDTCR	ADIPALVK	ADPAELR	ADFDNTVAIHPTSSEELVTLR	GLNTIPLFVQLLYSPIENIQR	ALQALEELRLQAEEAER	GLFIIDDKGILR
ADIAESQVNK	TEEGPTLSYGR	ADIVFLLDGSINFRR	ADPLGLEAEKDGVPVFK	ADFLEQPVLGFVR	GLPDNISSVLNK	ALQAQEIECR	GLFIIDGK
ADIDVSGPKVDVDVPDVNIEGPDAK	TFDEIASGFR	ADIWLIR	ADPSLLGFSVNASSER	ADFPAGIPECGTDALR	GLPNVQR	ALQDLGLR	GLFYIHGGGWCVGSAALSGYDLLSR
ADIDVSGPKVDVECPDVNIEGPEGK	TFIAIKPDGVQR	ADIWLMR	ADQCYEDVR	ADFQGISPER	GLQDSIR	ALQEAHQQALDDLQAEEDKVNTLTK	GLGESGVFLGCSVFFAIHDAVSAAR
ADIDVSGPKVDVEVPDVSLEGPEGK	TFLAFPATK	ADIWSLGITAIELAR	ADQELLMYSHDNIICGITSVAFSR	ADFREPNAEVPRPIPHIGPDYIPTEEER	GLSEDTTEETLKESFDGSVR	ALQEAHQQTLDDLQAEEDKVNTLTK	GLGTDEDAIISVLAYR
ADIEISGPK	TFPGFFSPMLGEFVSETESR	ADLAEEYSKDR	ADQFLVGTSR	ADFVLAANSYDLAIK	GLSTESILIPR	ALQEGEGDLSISADR	GLGVEIAK
ADILQVGLR	TFYSCTTEGR	ADLDVSGPKVDIDVPDVNIEGPEGK	ADQIETQQLMR	ADGILVPGGFGIR	GLTIFPEELIIGR	ALQHNTVLTELR	GLGWVQFSSEEGLR
ADIPALVK	TGAIVDVPVGEELLGR	ADLEEVVRVCPGFK	ADQLCQQELR	ADGIVPETWIDGPK	GLVAVITGGASGLGLATAER	ALQPIVSEEEWAHTK	GLHLNMALVLSNFSTLTLLLGQR
ADIVFLLDGSINFRR	TGILQGGPESEVELVK	ADLFYDVEALDLESPK	ADQVCINLR	ADGLAVIGVLMK	GLVGIEFK	ALQSPALGLR	GLIAEAAQLGPVGGVFNLAVVLR
ADIWLIR	THYSNIEANESEEVR	ADLGLQR	ADRDESSPYAAMLAAQDVAQR	ADGLGIPQLLEAVLK	GLVGIEFKEK	ALQVGCLLR	GLIDEVNQDFTNR
ADIWLMR	TIADIIR	ADLIAYLK	ADRDQYELLCLDNTR	ADGYVDNLAEAVDLLLQHADK	GLVVPVIR	ALSDVAYK	GLNISAVR
ADIWSLGITAIELAR	TIAPALVSK	ADLIAYLKK	ADSDNWVR	ADGYVLEGK	GLVYETSVLDPDEGIR	ALSEIAGMTLPYDTLDQVR	GLPAPIEK
ADLAEEYSKDR	TIAQDYGVLK	ADLINNLGTIAK	ADSSSILIIKDVTR	ADGYVLEGKELEFYLR	GMTTLLSSLGAQCVIASR	ALSEQGVCTLEIR	GLPDNISSVLNK
ADLDVSGPKVDIDVPDVNIEGPEGK	TIAQDYGVLKADEGISFR	ADLISEDVQRR	ADTLDPALLRPGR	ADHDALLFHLK	GNDDHWIVDTDYDTYAVQYSCR	ALSIGFETCR	GLPNVQR
ADLEEVVRVCPGFK	TIGIIGAPFSK	ADLLDPR	ADTLDPALLRPGRLDR	ADHGDELPFVFR	GNDISSGTVLSDYVGSGPPK	ALSKANTEVAQWR	GLPSSIEK
ADLEKLTSLSDR	TIQGDEEDLR	ADLLEAQALK	ADTLGELDLER	ADHQPLTEASYVNLPTIALCNTDSPLR	GNDQVRFELSCYSLAPQIK	ALSNLESIPGGYNALRR	GLQDSIR
ADLFYDVEALDLESPK	TITLEVEPSDTIENVK	ADLLLSTQPGREEGSPLELER	ADTLTLEER	ADIAMVICDTPQK	GNDVLVIECNLR	ALSPLEEWLR	GLSEDTTEETLKESFDGSVR
ADLGLQR	TITLEVEPSDTIENVKAK	ADLNQGIGEPQSPSR	ADTLTPEECQQFKK	ADIDVSGPKVDIEGPDVNIEGPEGK	GNFGGSFAGSFGGAGGHAPGVAR	ALSRQEMQEVQSSR	GLSTESILIPR
ADLIAYLK	TITSSYYR	ADLNQGIGEPQSPSRR	ADVAFHFNPR	ADIDVSGPKVDVDVPDVNIEGPDAK	GNFNYIEFTR	ALSRQLSSGVSEIR	GLVAVITGGASGLGLATAER
ADLIAYLKK	TIVTTLQDSIR	ADLSGITGAR	ADVDAATLAR	ADIDVSGPKVDVECPDVNIEGPEGK	GNLANVIR	ALSSMGANYSSYLAK	GLVGEIIK
ADLINNLGTIAK	TLELQGLINDLQR	ADLTALFLPR	ADVDISGPK	ADIDVSGPKVDVEVPDVSLEGPEGK	GNLEVLLFTIQSK	ALSSMSSLQPEASAR	GLVGIEFK
ADLISEDVQRR	TLMNLGGLAVAR	ADLTEYLSTHYK	ADVDVSGPKMDAEVPDVNIEGPDAK	ADIEISGPK	GNPTVEVDLFTSK	ALTDFFR	GMTTLLSSLGAQCVIASR
ADLLDPR	TLSDYNIQK	ADLTEYLSTHYKAPR	ADVIQATGDAICIFR	ADIGVAMGIAGSDVSK	GNWGHLDQVAALR	ALTGHLEEVVLALLK	GNDISSGTVLSDYVGSGPPK
ADLLEAQALK	TLTLLSVTR	ADMGGAATICSAIVSAAK	ADVKGGTLTQYEGK	ADILQVGLR	GNYLVDVDGNR	ALTLGALTLPLAR	GNDVLVIECNLR
ADLLLSTQPGREEGSPLELER	TLTPDQWAR	ADMVIEAVFEDLSLK	ADVLTTGAGNPVGDK	ADIPALVK	GPAVGIDLGTTYSCVGVFQHGK	ALTPQCGSGEDLYILTGTVPSDYR	GNFGGSFAGSFGGAGGHAPGVAR
ADLNQGIGEPQSPSR	TMIQSPSGVILQEAADVHAR	ADMVIEAVFEDLSLKHR	ADVLTTGAGNPVGDKLNVITVGPR	ADIVFLLDGSINFRR	GPLLVQDVVFTDEMAHFDRER	ALTPQTAETDAIR	GNFNYIEFTR
ADLNQGIGEPQSPSRR	TMQNTSDLDTAR	ADNFEYSDPVDGSISR	ADVVESWIGEK	ADIWLIR	GPNVFQGYLKDPAK	ALTSEIALLQSR	GNFNYVEFTR
ADLSGITGAR	TNEAQAIETAR	ADPAELR	ADVWETFQQR	ADIWSLGITAIELAR	GPSVFPLAPCSR	ALTSFER	GNPTVEVDLFTSK
ADLSGMSGAR	TNQELQEINR	ADPLGLEAEKDGVPVFK	ADVWLIR	ADLAEEYSKDR	GPSVFPLAPSSK	ALTSQLTDEELAQGR	GNWGHLDQVAALR
ADLTALFLPR	TNVKAAWGKVGAHAGEYGAEALER	ADPQDALR	ADYNLTR	ADLDVSGPKVDIDVPDVNIEGPEGK	GQETSTNPIASIFAWTR	ALTVPELTQQMFDAK	GPAYGLSR
ADLTEYLSTHYK	TPAQFDADELR	ADPSLLGFSVNASSER	ADYNVLPASENPQLR	ADLEEVVRVCPGFK	GQLVPLETVLDMLRDAMVAK	ALTVPELTQQMFDSK	GPDFFTR
ADLTEYLSTHYKAPR	TPAQYDASELK	ADQCYEDVR	ADYVREMLTTQAER	ADLEKLTSLSDR	GQNQPVLNITNK	ALVCGVCASLGSHR	GPDPSSPAFR
ADLVFIIDSSR	TPCTVSCNIPVVSGK	ADQELLMYSHDNIICGITSVAFSR	AEAAAPYTVLAQSAPR	ADLFYDVEALDLESPK	GQTSDRLETVTLDVTKTESVAAAAQWVK	ALVDGPCTQVR	GPGVPFQR
ADLWSIGTVIYQCLVGK	TPCTVSCNIPVVSGKECEEIIR	ADQFLVGTSR	AEAAVESAVAGPQGR	ADLGLQR	GQTVTFTCVAIGVPTPIINWR	ALVDGPCTQVRR	GPLLVQDVVFTDEMAHFDRER
ADMGGAATICSAIVSAAK	TPGAVNACHLSCSALLQDNIADAVACAK	ADQIETQQLMR	AEACFVNCVER	ADLGVSGPKVDIDVPDVNLEAPEGK	GQVLLVGELWEREQSR	ALVEVLGPYEPLLSR	GPLPAAPPVAPER
ADMVIEAVFEDLSLK	TPLTATLSK	ADQVCINLR	AEAEAQAEELSFPR	ADLIAYLK	GQVYILGR	ALVFQPVAELK	GPPGESGAAGPTGPIGSR
ADNFEYSDPVDGSISR	TPSSYGAGELLDFSLADAVNQEFLTTR	ADRDESSPYAAMLAAQDVAQR	AEAERDVLFPGYTHLQR	ADLIAYLKK	GRPTSTNPIASIFAWTR	ALVFQPVAELKDQTDFEHR	GPSADGALGVSISAPGGAIASVPNWTLR
ADPAELR	TPTPLALR	ADRDQYELLCLDNTR	AEAGAGSATEFQFR	ADLINNLGTIAK	GRVFEVSLADLQNDEVAFR	ALVFQPVAELKDQTDFEHRIPK	GPSGPQGIR
ADPQDALR	TPVQEEVIEVK	ADSAVSQEQLR	AEAGDNLGALVR	ADLISEDVQRR	GSDCGIVNVNIPTSGAEIGGAFGGEK	ALVGGTAPMTIK	GPSVFPLAPCSR
ADPSLLGFSVNASSER	TQATFPISSLGDR	ADSSPVKAGVETTTPSK	AEAGLGALPR	ADLLDPR	GSDIIVDLEVTLEEVYAGNFVEVVR	ALVHERDEAAYGELR	GPSVFPLAPSSK
ADQCYEDVR	TQLVDTADKFR	ADTLDPALLRPGR	AEAGPEGVAPAPEGEK	ADLLEAQALK	GSNNVALGYDEGSIIVK	ALVLIAFAQYLQQCPFEDHVK	GPVGPSGPPGK
ADQELLMYSHDNIICGITSVAFSR	TQSSLVPALTDFVR	ADTLDPALLRPGRLDR	AEAGVPAEFSIWTR	ADLLLSTQPGREEGSPLELER	GSPGVPSFAAGPPISEGK	ALVLQLK	GQDHCGIESEVVAGIPR
ADQFLVGTSR	TQTILFYGR	ADTLGELDLER	AEAHFALIHYAGVVDYNITGWLEK	ADLNQGIGEPQSPSR	GSRIEIEAVAIQGPLTTASL	ALVPGNIFK	GQNQPVLNITNK
ADQVCINLR	TQTVTISDNANAVK	ADTLTLEER	AEAQAQYSAAVAK	ADLNQGIGEPQSPSRR	GSTDDKGPVAGWINALEAYQK	ALVPMFVR	GQSISVTSIRPCAAETQ
ADRDESSPYAAMLAAQDVAQR	TQVVAGTNYYIK	ADTLTPEECQQFKK	AEASGGLGGLTR	ADLSGITGAR	GTEDFIVESLDASFR	ALVQSLLAK	GQTVTFTCVAIGVPTPIINWR
ADRDQYELLCLDNTR	TSETKHDTSLKPISVSYNPATAK	ADVAFHFNPR	AEAVATVVAAVDQAR	ADLSGMSGAR	GTFATLSELHCDKLHVDPENFR	ALVSAQWVAEALR	GQVVSLIR
ADSAVSQEQLR	TSIEDQDELSSLLQVPLVAGTVNR	ADVDAATLAR	AECPEISADLHPR	ADLTALFLPR	GTFQWTIEEEVR	ALYDTFSAFGNILSCK	GQYCYELDEK
ADTLDPALLRPGR	TSTADYAMFK	ADVDISGPK	AEDEEEINAELTAK	ADLTEYLSTHYK	GTGGANIDPTFFLSR	ALYDYAGQEADELSFR	GRPAPEVTWTK
ADTLDPALLRPGRLDR	TSVETALR	ADVDVSGPKMDAEVPDVNIEGPDAK	AEDGSVIDYELIDQDAR	ADLTEYLSTHYKAPR	GTIEILSDVQLIK	ALYESELADAR	GSAITGPVAK
ADTLGELDLER	TTDIVIR	ADVDVSGPKVDVEVPDVSLEGPEGK	AEDKEWMPVTK	ADLVFIIDSSR	GTIEINPR	ALYESELADARR	GSAPPGPVPEGSIR
ADTLTLEER	TTIFSPEGR	ADVIQATGDAICIFR	AEDLPLR	ADMGGAATICSAIVSAAK	GTLDPVEK	ALYETELADAR	GSCYPATGDLLVGR
ADTLTPEECQQFKK	TTPSYVAFTDTER	ADVKGGTLTQYEGK	AEDRSIFSAVLDELK	ADMVIEAVFEDLSLK	GTNYLADVFEK	ALYTLPR	GSESGIFTNTK
ADVAFHFNPR	TTTTAVHIQPAQEQVR	ADVLTTGAGNPVGDK	AEDTAVYYCAK	ADMVIEAVFEDLSLKHR	GTNYLADVFEKK	ALYYLQIHPQELR	GSFEFPVGDAVSK
ADVDISGPK	TVAACNLPIVR	ADVLTTGAGNPVGDKLNVITVGPR	AEDTAVYYCVR	ADNFEYSDPVDGSISR	GTSFDAAATSGGSASSEK	AMDFNGILTIR	GSFPWQAK
ADVDVSGPKMDAEVPDVNIEGPDAK	TVAAPSVFIFPPSDEQLK	ADVWETFQQR	AEEDEILNR	ADPLGLEAEKDGVPVFK	GTVQALHATGAR	AMDYDLLLR	GSFQVTR
ADVDVSGPKVDVEVPDVSLEGPEGK	TVAGQDAVIVLLGTR	ADVWLIR	AEELGLPILGVLR	ADPSLLGFSVNASSER	GTVTDFPGFDERADAETLR	AMEAEAAGLREQLEEEAAAR	GSPGADGPAGAPGTPGPQGIAGQR
ADVIQATGDAICIFR	TVEGAGSIAAATGFVK	ADYNLTR	AEEVATFFAK	ADQCYEDVR	GTVVTGTLER	AMGIMNSFVNDIFER	GSPGVPSFAAGPPISEGK
ADVKGGTLTQYEGK	TVEIPDPVEAGEEVK	AEAAALSTQCR	AEEYEFLTPVEEAPK	ADQELLMYSHDNIICGITSVAFSR	GTWKDWAQTAFDESINLSAVGYFR	AMGVDPQQKMELGIDLLAYGAK	GSRIEIEAVAIQGPLTTASL
ADVLTTGAGNPVGDK	TVEIPDPVEAGEEVKVR	AEAAAPYTVLAQSAPR	AEEYEFLTPVEEAPKGMLAR	ADQFLVGTSR	GVDEVTIVNILTNR	AMGVVVATGVNTEIGK	GSWYSMR
ADVLTTGAGNPVGDKLNVITVGPR	TVESITDIR	AEAAVESAVAGPQGR	AEFAEVSK	ADQIETQQLMR	GVFVVAAK	AMIATSETHTELVIK	GTEDFIVESLDASFR
ADVVESWIGEK	TVIFVATGEGK	AEACFVNCVER	AEFAEVSKLVTDLTK	ADQVCINLR	GVGASGSFR	AMKGLGTDEDTIIDIITHR	GTFATLSELHCDK
ADVWETFQQR	TVIQAEIDAAAELIDFFR	AEAEAQAEELSFPR	AEFGPPGPGAGSR	ADRDESSPYAAMLAAQDVAQR	GVGIISEGNETVEDIAAR	AMNYDEEVDETR	GTFATLSELHCDKLHVDPENFR
ADVWLIR	TVQIAAVVDVIR	AEAERDVLFPGYTHLQR	AEFQDALEK	ADRDQYELLCLDNTR	GVIINTASVAAFEGQVGQAAYSASK	AMNYDEEVDETREVSMTK	GTGGANIDPTFFLSR
ADYNLTR	TVYPPEEETGER	AEAETLVSR	AEFTVETR	ADSAYSSFSAASGGPEPR	GVLFASGQNLAR	AMTGVEQWPYR	GTIEILSDVQLIK
ADYVREMLTTQAER	TYETTLEK	AEAGAGSATEFQFR	AEGDSWVLNGTK	ADTLDPALLRPGR	GVLFGVPGAFTPGCSK	AMVDPAQTVEQR	GTLDPVEK
AEAAAPYTVLAQSAPR	TYFPHFDLSHGSAQVK	AEAGDNLGALVR	AEGDVAALNR	ADTLDPALLRPGRLDR	GVLQGLSGR	AMFSLLHR	GTNYLADVFEK
AEAAVESAVAGPQGR	TYLISSIPLQGAFNYK	AEAGLGALPR	AEGFFGMYR	ADTLGELDLER	GVMLAVDAVIAELK	AMTLGVSYK	GTPQQIDYAR
AEACFVNCVER	TYLPDFR	AEAGPEGVAPAPEGEK	AEGGLWLR	ADTLTLEER	GVMLAVDAVIAELKK	ANATEFGLASGVFTR	GTQLLPR
AEAEAQAEELSFPR	VADALSLAVER	AEAGPEGVAPAPEGEKK	AEGGLWLRVEPLS	ADTLTPEECQQFKK	GVPGAIVNVSSQCSQR	ANATGISLIK	GTSFDAAATSGGSASSEK
AEAERDVLFPGYTHLQR	VADALTNAVAHVDDMPNALSALSDLHAHK	AEAGVPAEFSIWTR	AEGILTDR	ADVAFHFNPR	GVPLVYEAFNWR	ANCFTEELTNLQVEEK	GTVQALHATGAR
AEAGAGSATEFQFR	VADDLLFEGLLTPEGAQIR	AEASGGLGGLTR	AEGIPVEMVVIGDDSAFTVLKK	ADVDISGPK	GVPQIEVTFEIDVNGILR	ANDDLKENIAIVER	GTVTDFPGFDER
AEAGDNLGALVR	VADIGLAAWGR	AECLNPSQPSR	AEGLGDGYR	ADVDVSGPKMDAEVPDVNIEGPDAK	GVPTGFILPIR	ANDDLKENIAIVERR	GTWKDWAQTAFDESINLSAVGYFR
AEAGLGALPR	VAELLLER	AECPEISADLHPR	AEGPEVDVNLPK	ADVDVSGPKVDVEVPDVSLEGPEGK	GVPTGFILPIRDIR	ANDIINSSGYR	GVDEVTIVNILTNR
AEAGVPAEFSIWTR	VAIVVGAPR	AEDGIVLDLPLYPAHPQDFHEVEDLIK	AEGPSREETWVPVFTQR	ADVIQATGDAICIFR	GVSSQETAGIGASAHLVNFK	ANDTTFGLAAGVFTR	GVDLVLNSLAEEKLQASVR
AEAQAQYSAAVAK	VALYVDWIR	AEDGSVIDYELIDQDAR	AEGTFPGKI	ADVKGGTLTQYEGK	GVSVDECVLCAQAFGQR	ANFSNILENEFTVSGLTEDAAYEFR	GVFHQTVSR
AEASGGLGGLTR	VANPSGNLTETYVQDR	AEDKEWMPVTK	AEIDMLDIR	ADVLTTGAGNPVGDK	GVVDSDDLPLNVSR	ANFTSVVDTPEIIHAQQVK	GVGIISEGNETVEDIAAR
AEASTSYAELR	VAPEEHPTLLTEAPLNPK	AEDLFQDAYYQSPETR	AEIGIAMGSGTAVAK	ADVLTTGAGNPVGDKLNVITVGPR	GVVDSEDIPLNLSR	ANFWYQPSFHGVDLSALR	GVGLGPGPMGLMGPR
AECMLQQAER	VAVVTYNNEVTTEIR	AEDLPLR	AEIIDQDLYERLEHGQATAK	ADVVESWIGEK	GVVDSEDLPLNISR	ANHVNVPECAFTVTDLVEGGKYEFR	GVIINTASVAAFEGQVGQAAYSASK
AECPEISADLHPR	VDKGVVPLAGTDGETTTQGLDGLSER	AEDLSATVTDVVEGQEYSFR	AEITAEGFLR	ADVWETFQQR	GWGVSVVVGVAASGEEIATRPFQLVTGR	ANIENTESFTLLIIPECNR	GVLFASGQNLAR
AEDGIVLDLPLYPAHPQDFHEVEDLIK	VDNVNAFIER	AEDMAVYYCAR	AEITAEGFLREFGR	ADVWLIR	GYDYGPHFQGILEASLEGDSGR	ANIENTESFTLLIIPECNRYDTGK	GVLQGLSGR
AEDGSVIDYELIDQDAR	VDPVNFK	AEDRSIFSAVLDELK	AEIWLIR	ADYNLTR	GYFVQNTYFDFFNYAGLQR	ANIGDAQAMGQRPITFLR	GVMLAVDAVIAELK
AEDKEWMPVTK	VDSAATSGYEIGNPPDYR	AEDRSIFSAVLDELKVAQAPWK	AEKDEPGAWEETFK	ADYVREMLTTQAER	GYGCAGVSSVAYGLLAR	ANLINTSDKLYR	GVNTFSPEGR
AEDLFQDAYYQSPETR	VEAADHQGIVPAVYVR	AEDTAVYYCAK	AELAELPLR	AEAAAPYTVLAQSAPR	GYISPYFINTSK	ANLLANNEYYFR	GVPGAIVNVSSQCSQR
AEDMAVYYCAR	VEDVLQR	AEDTAVYYCAR	AELEIQKDALEPGQR	AEAAVESAVAGPQGR	GYPTLLLFR	ANLLQAEIEELR	GVPGPPGAVGPAGK
AEDRSIFSAVLDELK	VEGDVDVPK	AEDTAVYYCVR	AELELELGR	AEACFVNCVER	GYSFVTTAEREIVR	ANLLQAEIEELRATLEQTER	GVQGPPGPAGPR
AEDTAVYYCAK	VEIIANDQGNR	AEEDEILNR	AELGEYIR	AEAEAQAEELSFPR	GYSLVSGGTDNHLVLVDLRPK	ANLLQAEIEELWATLEQTER	GVSVDECVLCAQAFGQR
AEDTAVYYCAR	VELEDWNGR	AEEDEILNRSPR	AELGFLESCLR	AEAERDVLFPGYTHLQR	HAVVNLINYQDDAELATR	ANLLQAEVEELR	GVVDSDDLPLNVSR
AEDTAVYYCVR	VFASLPQVER	AEELGLPILGVLR	AELGKDLQEPEFSAK	AEAGAGSATEFQFR	HFIEQGINVCLCQSYAK	ANLLQAEVEELRATLEQTER	GVVDSEDIPLNLSR
AEEDEILNR	VFGFSLITNK	AEELLLR	AELGMGDSTSQSPPIKR	AEAGDNLGALVR	HFSVEGQLEFR	ANLPQSFQVDTSK	GVVDSEDLPLNISR
AEELGLPILGVLR	VFLENVIR	AEEVATFFAK	AELIVQPELK	AEAGLGALPR	HGDTWGSICDSDFSLEAASVLCR	ANLQIDQINTDLNLER	GVVGPQGAR
AEELLLR	VFVGEEDPEAESVTLR	AEEYEFLTPVEEAPK	AELLQVLQSLEAVLIQTVYNTK	AEAGPEGVAPAPEGEK	HGGTIPIVPTAEFQDR	ANLSLLR	GVVNVLPGSGSLVGQR
AEETQRSVNDLTSQR	VGAHAGEYGAEALER	AEEYEFLTPVEEAPKGMLAR	AELLVTEAPSKPITVTVEEQR	AEAGVPAEFSIWTR	HGIEFSVISSSEV	ANNTFYGLSAGVFTK	GWGVSVVVGVAASGEEIATRPFQLVTGR
AEEVATFFAK	VGDLSPQQQEALAR	AEFAEVSK	AELNEFLTR	AEAQAQYSAAVAK	HHGPQTLYLPVTLSSIPVFQR	ANPDLPILIR	GYDYGPHFQGILEASLEGDSGR
AEEYEFLTPVEEAPK	VGFAEAAR	AEFAEVSKLVTDLTK	AELNPWPEYIYTR	AEASGGLGGLTR	HHISIAEIYETELVDIEK	ANQLASQVEYK	GYEPDASVTK
AEEYEFLTPVEEAPKGMLAR	VGGVQSLGGTGALR	AEFGPPGPGAGSR	AELPDYR	AECMLQQAER	HHSDLYSHYFGGLAETVLVVR	ANRPFLVFIR	GYFVQNTYFDFFNYAGLQR
AEFAEVSK	VGHSELVGEIIR	AEFQDALEK	AELQCPQPAAR	AECPEISADLHPR	HIDSAHLYNNEEQVGLAIR	ANSEVAQWR	GYHLNEEGTR
AEFAEVSKLVTDLTK	VGWELLLTTIAR	AEFTVETR	AELQHIATDDNLVFTVPEFR	AEDGIVLDLPLYPAHPQDFHEVEDLIK	HIDSAYLYNNEEQVGLAIR	ANSILFCGR	GYILQEDGR
AEFGPPGPGAGSR	VGYTPDVLTDTTAELAVSLLLTTCR	AEGDSWVLNGTK	AELSLVFVDKPEK	AEDGSVIDYELIDQDAR	HLAPDYR	ANSLQISEK	GYSFVTTAER
AEFQDALEK	VGYVSGWGR	AEGDVAALNR	AELVGQLQR	AEDKEWMPVTK	HLGIVGECNIQFALHPTSMEYCIIEVNAR	ANTEVAQWR	HAQPTCPGAQLCTVYYASLNFR
AEFTVETR	VHLTPEEKSAVTALWGK	AEGDVAALNRR	AEMWLIR	AEDLFQDAYYQSPETR	HLQLAIR	ANTFVAELK	HGDTWGSICDSDFSLEAASVLCR
AEGDVAALNR	VIAAEGEMNASR	AEGFFGMYR	AEMDAAIASCKR	AEDLPLR	HLQLAIRGDEELDSLIK	ANTFVAELKGLDPAR	HGGTIPIVPTAEFQDR
AEGDVAALNRR	VIEPFSR	AEGGLWLR	AENAAGISEPSR	AEDMAVYYCAR	HLQLAIRNDEELNK	ANVDGLLEGLTYVFR	HGNRGETGPSGPVGPAGAVGPR
AEGGLWLR	VIGSGCNLDSAR	AEGGLWLRVEPLS	AENACVPPFTIEVK	AEDRSIFSAVLDELK	HLQLAIRNDEELNKLLGK	ANVDKVFFDLMR	HIDSAYLYNNEEQVGLAIR
AEGGLWLRVEPLS	VILENIASHEPR	AEGIPVEMVVIGDDSAFTVLK	AENFFILR	AEDTAVYYCAK	HLQLAIRNDEELNKLLGR	ANVNVPADTPLMLQSK	HLAPDYR
AEGIPVEMVVIGDDSAFTVLK	VIQGQTDPEYLLLGQR	AEGIPVEMVVIGDDSAFTVLKK	AENFFILRR	AEDTAVYYCAR	HLVPGAPFLLQALVR	ANVVGNVWR	HLGIVGECNIQFALHPTSMEYCIIEVNAR
AEGIPVEMVVIGDDSAFTVLKK	VIQYFAVIAAIGDR	AEGLGDGYR	AENLGEVLRGDR	AEDTAVYYCVR	HNFTPLAR	ANWYFLLAR	HLPDGNICR
AEGLGDGYR	VLAALQER	AEGPEVDVNLPK	AENQVLAMR	AEEDEILNR	HNQLPLVIEFTEQTAPK	APAAAPFVPFSGGGQR	HLQLAIR
AEGPEVDVNLPK	VLDALQAIK	AEGPSREETWVPVFTQR	AENSQLTER	AEEDEILNRSPR	HPDSDLNPILAVGNCTLNLLSK	APAMFNIR	HLQLAIRGDEELDSLIK
AEGPSREETWVPVFTQR	VLETAEEIQER	AEGTFPGKI	AENYDIPSADR	AEELGLPILGVLR	HQEGEIFDTEKEKYEITEQR	APAPASAPPGPSEELLR	HLQLAIRNDEELNK
AEGTFPGKI	VLGAFSDGLAHLDNLK	AEIDMLDIR	AEPAKIEAFR	AEELLLR	HSGNITFDEIVNIAR	APASVLPAATPR	HLQLAIRNDEELNKLLGR
AEIDMLDIR	VLILGSGGLSIGQAGEFDYSGSQAVK	AEIGIAMGSGTAVAK	AEPAVPQAPQK	AEEVATFFAK	HTLVEADIGIQAER	APCTVSVLDTPGPPINFVFEDIR	HPDEAAFFDTASTGK
AEIIDQDLYERLEHGQATAK	VLITTDLLAR	AEITAEGFLR	AEPEDHYFLLTEPPLNTPENR	AEEYEFLTPVEEAPK	HVAAGTQQPYTDGVR	APCTVSVLDTPGPPINFVFEDIRK	HQLYIDETVNSNIPTNLR
AEITAEGFLR	VLLPEYGGTK	AEITAEGFLREFGR	AEPIDIQTWILGYR	AEEYEFLTPVEEAPKGMLAR	HVGFATIPR	APDFVFYAPR	HSGNITFDEIVNIAR
AEITAEGFLREFGR	VLLPLIFR	AEIWLIR	AEPLETFPFDQSK	AEFAEVSK	HYFQNTQGLIFVVDSNDRER	APEDAGPQPGSYEIR	HSIFTPETNPR
AEIWLIR	VLLQEEGTR	AEKDEPGAWEETFK	AEPTPLPQFPFADTPDTYKSEAGVEVKK	AEFAEVSKLVTDLTK	IAAAILNTPDLR	APEIIDVSSK	HTSVQTTSSGSGPFTDVR
AEKDEPGAWEETFK	VLPGVDALSNI	AELAELPLR	AEPVEVVAPR	AEFGPPGPGAGSR	IADQCPSSLAIQENANALAR	APEIIDVSSKAEEVK	HVAAGTQQPYTDGVR
AELAELPLR	VLPTPQTQATQEGALLNK	AELEIQKDALEPGQR	AEPYCSVLPGFTFIQHLPLSER	AEFQDALEK	IAEEFEVELER	APEILVR	HVLVTLGEK
AELDTVCR	VLSAMIR	AELGEYIR	AEQLFSSALCAAR	AEFTVETR	IAEEFEVELERGK	APEIMLNSK	HYFQNTQGLIFVVDSNDRER
AELEIQKDALEPGQR	VLSGDLGQLPTGIR	AELGFLESCLR	AEQPDGLILGMGGQTALNCGVELFK	AEGDSWVLNGTK	IAHAEAQVGLPEVTLGLLPGAR	APEPISSKPVIVTGLQDTTVSSDSVAK	IAAAILNTPDLR
AELELELGR	VLSIGDGIAR	AELGIPLEEVPPEEINYLTR	AEQPDGLILGMGGQTALNCGVELFKR	AEGDVAALNR	IAICGAISTYNR	APEVILNWMR	IADGYEQAAR
AELGEYIR	VLSPADKTNVKAAWGK	AELGKDLQEPEFSAK	AEQSLHDLQER	AEGFFGMYR	IAIIGAGIGGTSAAYYLR	APFAAHGYGAFLTLSILDR	IADQCPSSLAIQENANALAR
AELGFLESCLR	VLVYGGR	AELGKDLQEPEFSAKK	AEQVIFVR	AEGGLWLR	IAIPGLAGAGNSVLLVSNLNPER	APFAAHGYGAFLTLSILDRYYTPTISR	IAEEFEVELER
AELGIPLEEVPPEEINYLTR	VMALYDFQAR	AELGMGDSTSQSPPIKR	AESEQEAYLRED	AEGGLWLRVEPLS	IALGIPLPEIK	APFDLFENR	IAHAEAQVGLPEVTLGLLPGAR
AELGKDLQEPEFSAK	VNPALAELNLR	AELIVQPELK	AESFFQTK	AEGIPVEMVVIGDDSAFTVLK	IALLPLLQAETDRR	APFQIIR	IAICGAISTYNR
AELGKDLQEPEFSAKK	VNQIGSVTESIQACK	AELLQVLQSLEAVLIQTVYNTK	AESFMFR	AEGIPVEMVVIGDDSAFTVLKK	IALNLREQGR	APGFAQMLK	IAIFGATGQTGLTTLAQAVQAGYEVTVLVR
AELGMGDSTSQSPPIKR	VNVADEVQR	AELLVTEAPSKPITVTVEEQR	AESRCWRYDPR	AEGLGDGYR	IALTDNALIAR	APGVMDNPLVMHQLR	IALGIPLPEIK
AELIVQPELK	VNVDAVGGEALGR	AELNEFLTR	AESTFLFLVGQDDHNWK	AEGPEVDVNLPK	IALVITDGR	APIIAVTR	IALVITDGR
AELLQVLQSLEAVLIQTVYNTK	VNVDEVGGEALGR	AELNPWPEYIYTR	AESTPEIAEQR	AEGPSREETWVPVFTQR	IALVITDGRSDTQR	APIIAVTRNPQTAR	IANPVEGSSGR
AELLVTEAPSKPITVTVEEQR	VNVEDAGGETLGR	AELQCPQPAAR	AETAPPNFVQR	AEGTFPGKI	IAPSFAVESIEDALK	APIQWEER	IANVFTNAFR
AELNEFLTR	VPADTEVVCAPPTAYIDFAR	AELQHIATDDNLVFTVPEFR	AETEEGPDVLR	AEIDMLDIR	IAPSFAVESIEDALKAADTIGYPVMIR	APIRPDIVNFVHTNLR	IAPSFAVESIEDALK
AELNPWPEYIYTR	VPGTSTSATLTGLTR	AELSLVFVDKPEK	AETEELIRER	AEIIDQDLYERLEHGQATAK	IAQFLSDIPETVPLSTVNR	APLALER	IAPSFAVESIEDALKAADTIGYPVMIR
AELQCPQPAAR	VPQVSTPTLVEVSR	AELVGQLQR	AEVAELLVHSGDFLVR	AEITAEGFLR	IAQLEEELEEEQGNTELINDR	APLDLDKYVEIAR	IAQFLSDIPETVPLSTVNR
AELQHIATDDNLVFTVPEFR	VPSLVGSFIR	AEMWLIR	AEVDLVVQDLK	AEIWLIR	IAQSDYIPTQQDVLR	APLQVAVLGPTGVAEPVEVR	IAQLEEELEEEQGNTELINDR
AELSLVFVDKPEK	VPTANVSVVDLTCR	AEMDAAIASCK	AEVSPMYGVQK	AEKDEPGAWEETFK	IAQWQSFQLEGGLK	APLTYSLEK	IAQSDYIPTQQDVLR
AELSSLQTAR	VQLIEDR	AEMDAAIASCKR	AEVVETTQVYTEEETRR	AELAELPLR	IASNSATAFR	APLVCLPVFVSR	IASNSATAFR
AELVGQLQR	VQLVVGDGR	AEMDQILHGLDK	AEWLLAVR	AELEIQKDALEPGQR	IAVAQYSDDVKVESR	APLVLEK	IAVGSDADIVIWDPK
AEMWLIR	VQNATLAVANITNADSATR	AEMDQILHGLDKVAEEWAQGTFK	AEWQVYKEEISR	AELELELGR	IAVGSDADIVIWDPK	APMFIYKPQSK	IAVGSDADLVIWDPDSVK
AEMDAAIASCKR	VQNVCAQGEDILNK	AEMTVFVR	AEYLGSCLLHK	AELGEYIR	IAVGSDADLVIWDPDSVK	APMVNPTLGVHEADLLK	IAVIGGGVSGLSSIK
AEMDQILHGLDK	VRELEGEVESEQKR	AENACVPPFTIEVK	AFAAGADIK	AELGFLESCLR	IAVIGGGVSGLSSIK	APNDFNLK	IAVQPGTVGPQGR
AEMDQILHGLDKVAEEWAQGTFK	VSFELFADK	AENFFILR	AFAEALLLK	AELGIPLEEVPPEEINYLTR	ICPVETLVEEAIQCAEK	APNDFNLKDFNVGGYIQAVLDR	ICEPGYSPTYK
AEMTVFVR	VSFELFADKVPK	AENFFILRR	AFAEQLGR	AELGKDLQEPEFSAK	IDAASPLEK	APNDFNLKDFNVGGYIQAVLDRNLAENISR	ICLDPDAPR
AENACVPPFTIEVK	VSSFLPWIR	AENLGEVLRGDR	AFAFVTFADDQIAQSLCGEDLIIK	AELGMGDSTSQSPPIKR	IDATSASVLASR	APPAGEDPRQFDK	ICVGCPR
AENFFILR	VSTLPAITLK	AENQVLAMR	AFAHITGGGLLENIPR	AELIVQPELK	IDDDANLER	APPPIAYNPLLSPFFPQAAR	IDAASPLEK
AENFFILRR	VSVELTNSLFK	AENYDIPSADR	AFAHLQVPER	AELLQVLQSLEAVLIQTVYNTK	IDFLLSVIGFAVDLANVWR	APPPVAYNPIHSPSYPLAALK	IDAYMAQSR
AENLGEVLRGDR	VTATDLDEPDTLHTR	AENYDIPSADRHK	AFAISGPFNVQFLVK	AELLVTEAPSKPITVTVEEQR	IDIIPNPQER	APPSVFAEVPQAQPVLVFK	IDDDANLER
AENQVLAMR	VTAVIPCFPYAR	AEPAKIEAFR	AFALEVIK	AELNEFLTR	IDIVENR	APPVFTQKPSPVGALK	IDEPLEGSEDR
AENSQLTER	VTIAQGGVLPNIQAVLLPK	AEPEDHYFLLTEPPLNTPENR	AFALWSAVTPLTFTR	AELNPWPEYIYTR	IDLFEREEVGGR	APSGNEEPCLLK	IDFSSIAVPGTSSPR
AENYDIPSADR	VTIFTVPENCR	AEPIDIQTWILGYR	AFAMTNQILVEK	AELQCPQPAAR	IDNSQVESGSLEDDWDFLPPKK	APSGNEEPCLLKR	IDIIPNPQER
AEPAKIEAFR	VTILELFR	AEPLETFPFDQSK	AFAYTWFNLQAR	AELQHIATDDNLVFTVPEFR	IDVEILR	APSVALPVAQVPTDPGHFSVLLDVK	IDIVENR
AEPEDHYFLLTEPPLNTPENR	VTILGETAER	AEPVEVVAPR	AFCAGGDIR	AELSLVFVDKPEK	IDVPTLGPK	APSVPAAEPEYPK	IDSLLENDR
AEPIDIQTWILGYR	VTLELGGK	AEPYCSVLPGFTFIQHLPLSER	AFDITYVR	AELSSLQTAR	IDVVVNNAGILR	APSWFDTGLSEMR	IDTIEIITDR
AEPPKAPEQEQAAPGPAAGGEAPK	VTLTSEEEAR	AEQLFSSALCAAR	AFDLFNPNFK	AELVGQLQR	IDYANLTGISVSSLSDSLFVLHVQR	APSWFDTGLSEMRLEK	IDVEILR
AEPTPLPQFPFADTPDTYKSEAGVEVKK	VTSVVVDVVPR	AEQPDGLILGMGGQTALNCGVELFK	AFDLIVDRPVTLVR	AEMWLIR	IEANEALVK	APSWFDTGLSEMRLEKDR	IDVPTLGPK
AEPVEVVAPR	VTVAGLAGKDPVQCSR	AEQPDGLILGMGGQTALNCGVELFKR	AFDTDIHALRPHR	AEMDAAIASCK	IEDNNTLVFIVDVK	APSYIEIFGR	IDVVVNNAGILR
AEPYCSVLPGFTFIQHLPLSER	VVAGVANALAHK	AEQSLHDLQER	AFEDAAEEFHPYIPFFATFDSK	AEMDAAIASCKR	IEIEAVAIQGPLTTASL	APTAQVESFR	IDYANLTGISVSSLSDSLFVLHVQR
AEQLFSSALCAAR	VVAGVANALAHKYH	AEQVDPNFYSK	AFEEEQNLR	AEMDQILHGLDK	IEIESFYEGEDFSETLTR	APTPSPVR	IEANEALVK
AEQPDGLILGMGGQTALNCGVELFK	VVDSLQTSLDAETR	AEQVIFVR	AFEEQLQSWCQAAGEGVTLEFAQK	AEMDQILHGLDKVAEEWAQGTFK	IEISSPCCPR	APVDITGQFEK	IEDDNDNAPYFEHR
AEQPDGLILGMGGQTALNCGVELFKR	VVDVLDSIK	AESEQEAYLRED	AFELLHLHLDLR	AEMTVFVR	IEVLEEELR	APVLFNK	IEDVTPIPSDSTR
AEQSLHDLQER	VVETMQSTLDAEIR	AESFFQTK	AFENDVDALCNLR	AENACVPPFTIEVK	IEWHLNAFSTKDEVIEAVR	APVPASELLASGVLSR	IEEELGSK
AEQVIFVR	VVFDDTYDR	AESFMFR	AFEPATGR	AENFFILR	IFELGLGDDDGNLEEDFITWR	APVPGTPDSLSSGSSR	IEIEAVAIQGPLTTASL
AESFFQTK	VVFDSAQR	AESRCWRYDPR	AFEVSENGNLVVSGK	AENFFILRR	IFFAGTETATK	APVPTGEVYFADSFDR	IEIESFYEGEDFSETLTR
AESRCWRYDPR	VVFVFGPDK	AESTFLFLVGQDDHNWK	AFFAGSQR	AENLGEVLRGDR	IFGVTTLDIVR	APVYFYEFQHQPSWLK	IEISSPCCPR
AESTFLFLVGQDDHNWK	VVISLQLTAEKR	AETEEGPDVLR	AFFESHPAPSAER	AENQVLAMR	IFLLGLADNEAAIVQAESEETKER	APVYSGSSPVSGYFVDFR	IEVIEIMTDR
AESTPEIAEQR	VVLAYEPVWAIGTGK	AEVAELLVHSGDFLVR	AFFFPSFNVR	AENSQLTER	IFNTNNLWISLAAVKR	AQAAAPASVPAQAPK	IEVLEEELR
AETEEGPDVLR	VVLEGGIDPILR	AEVDLVVQDLK	AFFPCFDTPAVK	AENYDIPSADR	IFRDGEEAGAYDGPR	AQAEAQQPTFDALRDELR	IFGSYDPR
AETEELIRER	VVLGAHNLSR	AEVDTFMFEGHDTTASGISWILYALATHPK	AFFSEVER	AEPAKIEAFR	IFTSIGEDYDER	AQAELENVSGALNEAESK	IFGVTTLDIVR
AEVAELLVHSGDFLVR	VVLLAEGR	AEVSELKCGDLEEELKNVTNNLK	AFFSEVERR	AEPEDHYFLLTEPPLNTPENR	IFVEESIYDEFVR	AQAELVGTADEATR	IFHVNWFRR
AEVDLVVQDLK	VVSVLTVLHQDWLNGK	AEVSPMYGVQK	AFFSPFR	AEPIDIQTWILGYR	IFVEESIYDEFVRR	AQAELVGTADEATRAEIQIR	IFLQDIK
AEVSPMYGVQK	VVTTFASAQGTGGR	AEVVETTQVYTEEETRR	AFGFMTR	AEPLETFPFDQSK	IFYFSVPPFAYEDIAR	AQALDRDGNLVEDFVFDAGVGDIGNR	IFVEESIYDEFVR
AEVVETTQVYTEEETRR	VVVHQETEIADE	AEVVGKPSPEFFK	AFGFSHLEALLDDSKELQR	AEPPKAPEQEQAAPGPAAGGEAPK	IGADFLAR	AQASAQLVIQALPSVLINIR	IFVEESIYDEFVRR
AEVVGKPSPEFFK	VVVLGLLPR	AEWLLAVR	AFGGPGAGCISEGR	AEPTPLPQFPFADTPDTYKSEAGVEVKK	IGAFSYGSGLAASFFSFR	AQCGGGLLGVR	IGAFSYGSGLAASFFSFR
AEWLLAVR	VYIIQACR	AEWQVYKEEISR	AFGHHAVSLLDGGLR	AEPVEVVAPR	IGALHSIVFAGFSSESLCER	AQDAPLSLLQTQGGR	IGDEDVGR
AEYLGSCLLHK	VYSTSVTGSR	AEYLGSCLLHK	AFGILKR	AEPYCSVLPGFTFIQHLPLSER	IGASFLQR	AQDIQCGLQSR	IGEKWDR
AFAAGADIK	VYVELQELVMDEKNQELR	AFAAGADIK	AFGPGLEGGLVNK	AEQLFSSALCAAR	IGFIEEVK	AQDVVSNVNYK	IGFGSFVEK
AFAEALLLK	VYVELQELVMDEK	AFAEALLLK	AFGPGLEPTGCIVDKPAEFTIDAR	AEQPDGLILGMGGQTALNCGVELFK	IGFPWSEIR	AQEGLRPGTLCTVAGWGR	IGFIEEVK
AFAFVTFADDQIAQSLCGEDLIIK	WAELLPLLQQCQVVR	AFAEQLGR	AFGPGLQGGSAGSPAR	AEQPDGLILGMGGQTALNCGVELFKR	IGGIGTVPVGR	AQEILSQLPIK	IGGIGTVPVGR
AFAHITGGGLLENIPR	WALSQSNPSALR	AFAFVTFADDQIAQSLCGEDLIIK	AFGYYGPLR	AEQSLHDLQER	IGGILANELSVDEAALHAAVIAINEAVEK	AQELGLAPDMFFCLR	IGGVQQDTILAEGLHFR
AFAHLQVPER	WDAPDDELDNDNSSAR	AFAHITGGGLLENIPR	AFHGLAGGTDVPFSEVVK	AEQVIFVR	IGGVQQDTILAEGLHFR	AQELSDWIHQLESEK	IGHPAPNFK
AFAISGPFNVQFLVK	WESGYNTR	AFAHLQVPER	AFHITNDEPIPFWTFLSR	AESEQEAYLRED	IGIAAQMLGLAQGCFDYTIPYIKER	AQELSDWIHQLESEKFDLMAK	IGIAAQMLGLAQGCFDYTIPYIKER
AFALEVIK	WLLAAAGVEFEEK	AFAISGPFNVQFLVK	AFHNEAQVNPER	AESFFQTK	IGIAAQMLGLAQGCFDYTIPYIK	AQERLATALQKLEEAEK	IGKPAPDFK
AFAMTNQILVEK	WLNTPNTYLR	AFALEVIK	AFHPFIAGPYNR	AESFMFR	IGIASQALGIAQTALDCAVNYAENR	AQFEGIVTDLIR	IGLLGCNATR
AFAYTWFNLQAR	WLQGSQELPR	AFALWSAVTPLTFTR	AFIDPLGLPDRPFYR	AESRCWRYDPR	IGLFGGAGVGK	AQFEGIVTDLIRR	IGLSVSEVIEGYEIACR
AFCAGGDIR	WQAFQTLVSER	AFAMTNQILVEK	AFIITGQTYTR	AESTFLFLVGQDDHNWK	IGLLGCNATR	AQFHLPLDMAALVHAK	IGPITPLEFYR
AFCGFEDPR	WQAFQTLVSERR	AFAYTWFNLQAR	AFIITLNSFGTELSKEDR	AESTPEIAEQR	IGLSVSEVIEGYEIACR	AQFLVEK	IGTIYEGASNIQLNTIAK
AFDITYVR	WSRPQAPITGYR	AFCAGGDIR	AFINLEAAGVGGK	AETEEGPDVLR	IGLSVSEVIEGYEIACRK	AQGLLSAGHPEGEQIIR	IGVAIGDQILDLSIIK
AFDLFNPNFK	WTGMIIGPPR	AFDITYVR	AFIPAIDSFGFETDLR	AEVAELLVHSGDFLVR	IGNFIVK	AQGYKLTIEALPFQAAR	IGVQLTDSAYVVASMR
AFDLIVDRPVTLVR	WVGDLPNGR	AFDLFNPNFK	AFIPGGPSPGSR	AEVDDVIQVR	IGPITPLEFYR	AQIEVTSSFTMLVIDNVTR	IGVTVLSR
AFDMINR	YADLPGIAR	AFDLIVDRPVTLVR	AFIQLWAFDAVK	AEVDLVVQDLK	IGPLGLSPK	AQIHDLVLVGGSTR	IGVVVGNCFGFVGNR
AFDTDIHALRPHR	YDPSLKPLSVSYDQATSLR	AFDSAVAK	AFITNIPFDVK	AEVDTFMFEGHDTTASGISWILYALATHPK	IGTIYEGASNIQLNTIAK	AQIWDTAGQER	IHFPLATYAPVISAEK
AFEEAEKNAPAIIFIDELDAIAPKR	YEASILTHDSSIR	AFDTAGNGYCR	AFIVLTPAYSSHDPEALTR	AEVNTIPGFDGVVKDAEEAVR	IGVAIGDQILDLSIIK	AQKDEEKMEIQEIQLK	IHLISTQSAIPYALR
AFEEEQNLR	YFAGNLASGGAAGATSLCFVYPLDFAR	AFDTDIHALRPHR	AFIVWLANGDTLR	AEVSPMYGVQK	IGVGPPLDSTPTVAK	AQLAAITLIIGTFER	IHSDCAANQQVTYR
AFEEQLQSWCQAAGEGVTLEFAQK	YFEADPPGQVAASPDPTT	AFEEAEKNAPAIIFIDELDAIAPKR	AFKAWAVAR	AEVVETTQVYTEEETRR	IGVITNR	AQLADSFHLQQFFR	IIALDGDTK
AFELLHLHLDLR	YGGQPVPNFPSK	AFEEEQNLR	AFLDALQNQAEASSK	AEVVGKPSPEFFK	IGVQLTDSAYVVASMR	AQLDPAFIK	IIAVDINK
AFENDVDALCNLR	YGTCIYQGR	AFEEQLQSWCQAAGEGVTLEFAQK	AFLEENNLDYIIR	AEWLLAVR	IGVTVLSR	AQLEFNQIK	IIAVDINKDK
AFEPATGR	YHQGINAEIETR	AFELLHLHLDLR	AFLEHLTDLSIR	AEWQVYKEEISR	IGVVVGNCFGFVGNR	AQLEFNQIKAEIER	IIAVDINKDKFAK
AFEVSENGNLVVSGK	YICENQDSISSK	AFENDVDALCNLR	AFLFDVVSK	AEYLGSCLLHK	IHFPLATYAPVISAEK	AQLEFNQIKAEIERK	IIDVVYNASNNELVR
AFFAGSQR	YIELLTR	AFEVPAR	AFLGALLDHFEITPEPETSVTGDR	AFAAGADIK	IHLISTQSAIPYALR	AQLEPVASPAK	IIEYLVPERGPER
AFFESHPAPSAER	YISPDQLADLYK	AFEVSENGNLVVSGK	AFLGELK	AFAEALLLK	IHLISTQSAIPYALRVELEDWNGR	AQLEVGFPPVMER	IIGIDINSEK
AFFFPSFNVR	YKVCDVPLDQLPR	AFFAGSQR	AFLIEEQK	AFAEQLGR	IHTIVISVQHNEDITLEEMRR	AQLFALTGVQPAR	IILGGFSQGGALSLYTALTTQQK
AFFPCFDTPAVK	YLENYDAIR	AFFESHPAPSAER	AFLIEEQKIVVK	AFAFVTFADDQIAQSLCGEDLIIK	IIAEGANGPTTPEADKIFLER	AQLGGPEAAK	IILQPCGSK
AFFSEVER	YLGQDYEQLR	AFFFPSFNVR	AFLLDPDRCVVQR	AFAHITGGGLLENIPR	IIAVDINK	AQLGGPEAAKSDETAAK	IINEPTAAAIAYGLDKR
AFFSEVERR	YLQEIYNSNNQK	AFFPCFDTPAVK	AFLLFPTIER	AFAHLQVPER	IIAVDINKDK	AQLLITGATLQDSGR	IINNTENLVR
AFFSPFR	YLQTLTTIAAEK	AFFSEVER	AFLLSLAALR	AFAISGPFNVQFLVK	IIAVDINKDKFAK	AQLLQPTLEINPR	IIPGFMCQGGDFTR
AFGFMTR	YLSEVASGDNK	AFFSEVERR	AFLLTPR	AFALEVIK	IIDVVYNASNNELVR	AQLLVQGR	IISLETYNLLR
AFGFSHLEALLDDSKELQR	YLSNAYAR	AFFSPFR	AFLSPPTLLEGPLR	AFALWSAVTPLTFTR	IIEYLVPERGPER	AQLMADFQAGR	IISNASCTTNCLAPLAK
AFGGPGAGCISEGR	YLTVAAVFR	AFGFMTR	AFLSSHLQDLSTIVR	AFAMTNQILVEK	IIGIDINSEK	AQLVDMK	IIVVMDAYGSELVER
AFGHHAVSLLDGGLR	YLTWASR	AFGFSHLEALLDDSKELQR	AFLTLAEDILR	AFAYTWFNLQAR	IIGIDINSEKFVK	AQNEVGSDTCVCTVK	IIWELIK
AFGILKR	YLYEIAR	AFGGPGAGCISEGR	AFMTADLPNELIELLEK	AFCAGGDIR	IIGVDINKDKFAR	AQNLEEGIEYEFR	IIYGGSVTGATCK
AFGPGLEPTGCIVDKPAEFTIDAR	YNLGLDLR	AFGGQSLK	AFNADFH	AFDLFNPNFK	IIKPCNHVLSLSFPIRR	AQNTWGCGNSLR	IKEDEDDKTVLDLAVVLFETATLR
AFGPGLQGGSAGSPAR	YPEAPPFVR	AFGHHAVSLLDGGLR	AFNVISAWTLQAGPR	AFDLIVDRPVTLVR	IILDLISESPIKGR	AQPELLR	IKWGDAGAEYVVESTGVFTTMEK
AFGYYGPLR	YQGTILSIDDNLQR	AFGILKR	AFNVISAWTLQAGPRDGNR	AFDMINR	IILGGFSQGGALSLYTALTTQQK	AQPSASLGVGYR	ILADNPR
AFHAALR	YQISVNK	AFGPGLQGGSAGSPAR	AFPALTSLDLSDNPGLGER	AFDTDIHALRPHR	IILLAEGR	AQPSVSLGAAYR	ILDAAGANLK
AFHGLAGGTDVPFSEVVK	YQREIDK	AFGYYGPLR	AFPAWADTSVLSR	AFEEAEKNAPAIIFIDELDAIAPKR	IILQPCGSK	AQPSVSLGAPYR	ILESDRKEPLFGISTGNLITGLAAGAK
AFHITNDEPIPFWTFLSR	YQSSPAKPDSSFYK	AFHGLAGGTDVPFSEVVK	AFPDSPGLNR	AFEEEQNLR	IIMTSSASGIYGNFGQANYSAAK	AQPVQVAEGSEPDGFWEALGGK	ILFRPVASQLPR
AFHNEAQVNPER	YSAELHVAHWNSAK	AFHITNDEPIPFWTFLSR	AFPMPGFDEH	AFEEQLQSWCQAAGEGVTLEFAQK	IINEPTAAAIAYGLDKK	AQQATPGGAAPTIFSR	ILFSIREPIANR
AFHPFIAGPYNR	YSFLQFDPAPR	AFHNEAQVNPER	AFPNPYADYNK	AFELLHLHLDLR	IINEPTAAAIAYGLDKR	AQQVAVQEQEIAR	ILGADTSVDLEETGR
AFIDPLGLPDRPFYR	YSSLAEAASK	AFHPFIAGPYNR	AFQGLLDTYSVWR	AFENDVDALCNLR	IINNTENLVR	AQQVAVQEQEIARR	ILGADTSVDLEETGRVLSIGDGIAR
AFIITGQTYTR	YTCLPGYVR	AFIDPLGLPDRPFYR	AFQPFFVELTMPYSVIR	AFEPATGR	IIPAIWFR	AQQVSQGLDVLTAK	ILGDPEALR
AFIITLNSFGTELSKEDR	YVMGNNPADLLAVDSR	AFIDQGK	AFQSLLTEVNK	AFEVPAR	IIPGFMCQGGDFTR	AQSPTPSLPASWK	ILGIPVIVTEQYPK
AFINLEAAGVGGK	YYTVFDRDNNR	AFIITGQTYTR	AFREEAIKFSEEQR	AFEVSENGNLVVSGK	IIPLLTDPK	AQTLASDLDYR	ILGLLDAYLK
AFIPAIDSFGFETDLR	AAAAAAGEARR	AFIPAIDSFGFETDLR	AFREEFGAEPELAVSAPGR	AFFAGSQR	IIPPGSGIIHQVNLEYLAR	AQVARPGGDTIFGK	ILGPLSYSK
AFIPGGPSPGSR	AAAAVQGGR	AFIPGGPSPGSR	AFSDPFVEAEK	AFFESHPAPSAER	IIRQEPSDSPMFIINR	AQVEQELTTLR	ILISLATGHREEGGENLDQAR
AFIPLPSAVVQAVFGR	AALVLEDGSVLR	AFIPLPSAVVQAVFGR	AFSGYLGTDQSK	AFFFPSFNVR	IISNASCTTNCLAPLAK	AQVSLLIR	ILIVGGGVAGLASAGAAK
AFIQLWAFDAVK	AATFFGEVVK	AFIQLWAFDAVK	AFSIAQDALHIPR	AFFPCFDTPAVK	IISVNSVDLR	AQVTELEDELTAAEDAK	ILLAELEQLKGQGK
AFITNIPFDVK	AAVDLEKLR	AFITNIPFDVK	AFSIDIIR	AFFSEVER	IITLEEGDIILTGTPK	AQWFAIQHISLNPPR	ILLGGYQSR
AFIVLTPAYSSHDPEALTR	ACPLDQAIGLLVAIFHK	AFIVLTPAYSSHDPEALTR	AFSPTTVNTGR	AFFSEVERR	IITLTGPTNAIFK	AQWLTEPNPSAEELFR	ILNPAAIPEGQFIDSR
AFKAWAVAR	ADIQTER	AFIVWLANGDTLR	AFSQFGKLER	AFFSPFR	IIVDELKQEVISTSSK	AQYEQTLAELHR	ILNPGEYR
AFLDALQNQAEASSK	AEGGAADLDTQR	AFKAWAVAR	AFSTQMSINEGQR	AFGFMTR	IIVVMDAYGSELVER	AQYETIAAK	ILNVGDIGGNETVTLR
AFLEENNLDYIIR	AGGEAGVTLGQPHLSR	AFLDALQNQAEASSK	AFSVFLFNTENK	AFGFSHLEALLDDSKELQR	IIWELIK	AQYPIADLVK	ILSGRPPLGFLNPR
AFLEHLTDLSIR	AHRFPALTQEQKK	AFLEENNLDYIIR	AFSYYGPLR	AFGGPGAGCISEGR	IIWQFIK	AQYYLPDGSTIEIGPSR	ILSIGGGAGEIDLQILSK
AFLFDVVSK	ASGADSKGDDLSTAILK	AFLEHLTDLSIR	AFTECCVVASQLR	AFGHHAVSLLDGGLR	IIYGGSVTGATCK	ARDAAEFELFFR	ILSISADIETIGEILK
AFLGALLDHFEITPEPETSVTGDR	ATNFLAHEK	AFLFDVVSK	AFTELFQVACAKPPPLGLCDYPSSR	AFGILKR	IIYLNQLLQEDSLNVADLTSLR	ARDDLITDLLNEAK	ILSISADIETIGEILKK
AFLGELK	GDSEMAVFGAAAPYLR	AFLGALLDHFEITPEPETSVTGDR	AFTGFIVEADTPGIQIGR	AFGPGLQGGSAGSPAR	IKEDEDDKTVLDLAVVLFETATLR	ARDIVPGDIVEVAVGDKVPADIR	ILSQTRGPPE
AFLIEEQK	MQAHELFR	AFLGELK	AFTGFIVEADTPGIQIGRK	AFGYYGPLR	IKVGDPAEDFGTFFSAVIDAK	AREQLKIDVPFK	ILTAERDYLDLTASNNFFVDDYAR
AFLIEEQKIVVK	MQPQSVLHSGYFHPLLR	AFLIEEQK	AFTGREFDELNPSAQR	AFHGLAGGTDVPFSEVVK	IKWGDAGAEYVVESTGVFTTMEK	ARFEELCSDLFR	ILTEAEIDAHLVALAERD
AFLLDPDRCVVQR	MELFLAGR	AFLIEEQKIVVK	AFTPFSGPK	AFHITNDEPIPFWTFLSR	ILDAAGANLK	ARFEELNADLFR	ILTTGFSR
AFLLFPTIER	SETAPAETATPAPVEK	AFLLDPDRCVVQR	AFTSWTANTGIEACR	AFHNEAQVNPER	ILEFIAVSQLR	ARFPAFEL	ILVEGVGEVQEYVDICDYAVGLSR
AFLLSLAALR	SFIPVAEDSDFPIHNLPYGVFSTR	AFLLFPTIER	AFVAGVLPFK	AFHPFIAGPYNR	ILELNQEDFSVVVEPGVTR	ARIDVTPVGSKLEIR	ILVTGGSGLVGK
AFLLTPR	SFLFGSR	AFLLSLAALR	AFVDFLSDEIKEER	AFIDPLGLPDRPFYR	ILESDRKEPLFGISTGNLITGLAAGAK	ARINVLDLIIPPSFTK	ILVTLLHTLER
AFLSPPTLLEGPLR	SGFSTEER	AFLLTPR	AFVGEVGAR	AFIGFEGVK	ILFIFIDSDHTDNQR	ARLEDALLR	ILYGDFR
AFLTLAEDILR	SKGPAVGIDLGTTYSCVGVFQHGK	AFLPAMTK	AFVHWYVGEGMEEGEFSEAR	AFIITGQTYTR	ILFRPVASQLPR	ARLEIEPEWAYGK	ILYHGYSLLYVQGNER
AFLTQLDELLTEHR	SSEPPPPPQPPTHQASVGLLDTPR	AFLSPPTLLEGPLR	AFVILASQFLSHDPEQLTK	AFIITLNSFGTELSKEDR	ILFSIREPIANR	ARPEDVISEGR	ILYSQCGDVMR
AFNADFH	THSLVCPETVSR	AFLTLAEDILR	AFVLNPAIGPEGLSGSSR	AFINLEAAGVGGK	ILGADTSVDLEETGR	ARPEFTLPVHFYGHVEHTSQGAK	IMDLLGDR
AFNEFLER	VDHLANTEINSQR	AFLTLAEDILRK	AFVRPSGTEDVVR	AFIPAIDSFGFETDLR	ILGADTSVDLEETGRVLSIGDGIAR	ARPELLQSHFIPTIGR	IMGTSPLQIDRAEDR
AFNVISAWTLQAGPR	VHLTPEEKTAVNALWGK	AFLTQLDELLTEHR	AFVVLASQFLSHDPEQLTK	AFIPGGPSPGSR	ILGGHLDAK	ARPFPDGLAEDIDKGEVSAR	IMNTFSVVPSPK
AFNVISAWTLQAGPRDGNR	AAAEVNQDYGLDPK	AFNADFH	AFVVLNPDYK	AFIQLWAFDAVK	ILGGVISAISEAAAQYNPEPPPPR	ARQEELYSELQAR	IMNVIGEPIDER
AFPALTSLDLSDNPGLGER	AAALEFLNRFEEAKR	AFNVISAWTLQAGPR	AFWLQPR	AFITNIPFDVK	ILGIPVIVTEQYPK	ARSDEGQLSPATR	IMSIVDPNR
AFPAWADTSVLSR	AACLLPK	AFNVISAWTLQAGPRDGNR	AFYAELYHIISSNLEK	AFITVLEMTPVLGTEIINYR	ILGLLDAYLK	ARSEQFINLR	INALTAASEAACLIVSVDETIKNPR
AFPDSPGLNR	AADTIGYPVMIR	AFPALTSLDLSDNPGLGER	AFYGDTLVTGFAR	AFIVLTPAYSSHDPEALTR	ILGPGLNK	ARVDVERDNLLDDLQR	INEGFDLLHSGK
AFPMPGFDEH	AAFQLGSPWRR	AFPAWADTSVLSR	AFYPEEISSMVLTK	AFIVWLANGDTLR	ILISLATGHREEGGENLDQAR	ARVPQTFTVDCSQAGR	INEILSNALK
AFPNPYADYNK	AAFVAYALAFPR	AFPDSPGLNR	AFYVNVLNEEQR	AFKAWAVAR	ILIVGGGVAGLASAGAAK	ASAELALGENSEVLK	INPDGSQSVVEVPYAR
AFQGLLDTYSVWR	AAGVPSATITWR	AFPMPGFDEH	AFYVNVLNEEQRK	AFLDALQNQAEASSK	ILLAELEQLKGQGK	ASAHAITGPPTELITSEVTAR	INVLPLGSGAIAGNPLGVDRELLR
AFQPFFVELTMPYSVIR	AALLELWELRR	AFPNPYADYNK	AGAAAILIRDPR	AFLEENNLDYIIR	ILLANRNEVFHR	ASAPLPGLSAPGR	INVYYNEATGGK
AFQSLLTEVNK	AALLWALAAALER	AFQGLLDTYSVWR	AGAAFFNEVR	AFLEHLTDLSIR	ILLDQVEEAVADFDECIR	ASASDGSSFVVAR	IPACIAGER
AFREEAIKFSEEQR	AALLWALAAALERR	AFQPFFVELTMPYSVIR	AGAALVGVLVAEAGPEDAVAPGLR	AFLFDVVSK	ILLLCVGEAGDTVQFAEYIQK	ASASSSQQQASQHALSSEVSR	IPACIAGERR
AFREEFGAEPELAVSAPGR	AALQSQAEALRR	AFQSLLTEVNK	AGAAPYVQAFDSLLAGPVAEYLK	AFLGALLDHFEITPEPETSVTGDR	ILNVGDIGGNETVTLR	ASCLYGQLPK	IPCFLAGDTR
AFRPYGLHGGEPGAR	AALSPLADLHALVLR	AFREEAIKFSEEQR	AGACVTSESTVVR	AFLGELK	ILRGQDHCGIESEVVAGIPR	ASCVPVYR	IPIEDGSGEVVLSR
AFSDPFVEAEK	AALVAQNYINYQQGTPHR	AFREEFGAEPELAVSAPGR	AGADIIITYYTPQLLQWLKEE	AFLIEEQK	ILSGRPPLGFLNPR	ASDAGAYACVAK	IPLNDLFR
AFSGYLGTDQSK	AAPAPAPPPEPERPK	AFRPYGLHGGEPGAR	AGAEGFVR	AFLIEEQKIVVK	ILSGVVTK	ASEAPSPPDSLNIMDITK	IPPDSEATLVLVGR
AFSIAQDALHIPR	AAQAPSSFQLLYDLKLPVEDKIR	AFSDPFVEAEK	AGAFDQLK	AFLLDPDRCVVQR	ILSIGGGAGEIDLQILSK	ASEASRPIMAQNPVDAPGRPEVTDVTR	IPPGVFSK
AFSIDIIR	AATVGSLAGQPLQER	AFSIAQDALHIPR	AGAGLSSLCLVLSTRPHS	AFLLFPTIER	ILSISADIETIGEILK	ASEDLKKHGATVLTALGGILK	IPSETLNR
AFSITQGLLKDR	AAVATFLQSVQVPEFTPK	AFSIDIIR	AGAGSATLSMAYAGAR	AFLLSLAALR	ILSISADIETIGEILKK	ASEGPAFFPGR	IPTLQTR
AFSPTTVNTGR	AAVENLPTFLVELSR	AFSITQGLLKDR	AGAIAPCEVTVPAQNTGLGPEK	AFLLTPR	ILTAERDYLDLTASNNFFVDDYAR	ASEGQGSGLGGQLSEVSGR	IQDKEGIPPDQQR
AFSQFGKLER	AAVESLGFILFR	AFSPTTVNTGR	AGAISASGPELQGAGHSK	AFLSPPTLLEGPLR	ILTEAEIDAHLVALAERD	ASELVVMGDHDAAR	IQEAGTEVVK
AFSSLNTLPEELRPYVPLFCSVLTK	AAVIAVTR	AFSQFGKLER	AGALLPAIHEQLR	AFLTLAEDILR	ILVATNLFGR	ASENLRQEGVR	IQEEAGFLIDALR
AFSTQMSINEGQR	AAVLWEVK	AFSSLNTLPEELRPYVPLFCSVLTK	AGALNSNDAFVLK	AFLTLAEDILRK	ILVEGVGEVQEYVDICDYAVGLSR	ASFNHFDR	IQEGVESLAGYADIFLR
AFSVFLFNTENK	AAVPSGASTGIYEALELRDNDKTR	AFSVFLFNTENK	AGAQQALTSLSPDLR	AFLTQLDELLTEHR	ILYHGYSLLYVQGNER	ASFNHFDRR	IQIIATSLCHTDATVIDSK
AFSYYGPLR	AAYVLFYQR	AFSYYGPLR	AGASFTMTVPFR	AFMTADLPNELIELLEK	IMAAGGLQMIGSMSK	ASFPQGPIGGANR	IQLPWDSVGRLEVGTETIIDK
AFTECCVVASQLR	ACANPAAGSVILLENLR	AFTECCVVASQLR	AGASIIGVNCHFDPTISLK	AFNADFH	IMGTSPLQIDR	ASFTNIIDTHFEVTGLVEDHRYEFR	IQLPWDSVGRLEVGTETIIDKSK
AFTELFQVACAKPPPLGLCDYPSSR	ACLISMGYDLGEAEFAR	AFTELFQVACAKPPPLGLCDYPSSR	AGASIVGVNCR	AFNEFLER	IMSLVDPNHSGLVTFQAFIDFMSR	ASFTNVIETQFTVSGLTEDQRYEFR	IQLVEEELDR
AFTGFIVEADTPGIQIGR	ACTILLR	AFTGFIVEADTPGIQIGR	AGASLWGGLR	AFNVISAWTLQAGPR	IMGTSPLQIDRAEDR	ASFTNVLETEFTVSGLVEDQRYEFR	IQLVEEELDRAQER
AFTGFIVEADTPGIQIGRK	ADDGRPFPQVIK	AFTGFIVEADTPGIQIGRK	AGASPPPVSELDR	AFNVISAWTLQAGPRDGNR	INALTAASEAACLIVSVDETIKNPR	ASFTNVTETQFIISGLTQNSQYEFR	IQPSGGTNINEALLR
AFTGREFDELNPSAQR	ADDIINSSGYR	AFTGREFDELNPSAQR	AGATLDLLVENMGR	AFPALTSLDLSDNPGLGER	INEGFDLLHSGK	ASGATPCPPQAIGK	IQQNTFTR
AFTHTAQYDEAISDYFR	ADLSGITGAR	AFTHTAQYDEAISDYFR	AGATVYITGR	AFPAWADTSVLSR	INFDVNGYIVGANIETYLLEK	ASGDIASDFLYR	IRPFFPQQ
AFTPFSGPK	ADVWLIR	AFTPFSGPK	AGAVAEEVLAAIR	AFPDSPGLNR	INVLPLGSGAIAGNPLGVDRELLR	ASGLLFVPNILAR	ISASAEELRQR
AFTSWTANTGIEACR	AEAEAQAEELSFPR	AFTSWTANTGIEACR	AGDAGIFVSR	AFPMPGFDEH	IPACIAGER	ASGNYATVISHNPETKK	ISCTIANR
AFVAGVLPFK	AEAGVPAEFSIWTR	AFVAGVLPFK	AGDFGAAFVER	AFPNPYADYNK	IPACIAGERR	ASGPGLER	ISEDKNPDYR
AFVDFLSDEIKEER	AEAHFALIHYAGVVDYNITGWLEK	AFVDFLSDEIKEER	AGDFLEANYMNLQR	AFQGLLDTYSVWR	IPFASLASR	ASGPGLNASGIPASLPVEFTIDAR	ISEQFTAMFR
AFVELTK	AEDLFVEFAHK	AFVELTK	AGDKDDITEPAVCALR	AFQNVFAPR	IPFVYSLR	ASGPPVSELITK	ISETSLPPDMYECLR
AFVFDVIHEGCLVTPPELLR	AEEYEFLTPVEEAPK	AFVFDVIHEGCLVTPPELLR	AGDLLEDSPK	AFQPFFVELTMPYSVIR	IPIEDGSGEVVLSR	ASINMLR	ISGLIYEETR
AFVGEVGAR	AEFTVETR	AFVGEVGAR	AGDMENAENILTVMR	AFQSLLTEVNK	IPLNDLFR	ASITPGTILIILTGR	ISGLIYEETRGVLK
AFVHWYVGEGMEEGEFSEAR	AENFFILR	AFVHWYVGEGMEEGEFSEAR	AGDREDITEPAICALR	AFREEAIKFSEEQR	IQDKEGIPPDQQR	ASLEGHMEILEK	ISGLIYEETRGVLKVFLENVIR
AFVILASQFLSHDPEQLTK	AEPAKIEAFR	AFVILASQFLSHDPEQLTK	AGDTVIPLYIPQCGECK	AFREEFGAEPELAVSAPGR	IQDLLAEGTITGVIDDR	ASLHALVGSPIIWGGEPR	ISGQEVNEAACDIAR
AFVLNPAIGPEGLSGSSR	AESTPEIAEQR	AFVLNPAIGPEGLSGSSR	AGDVIFLLSR	AFRPYGLHGGEPGAR	IQDTIEITGTFK	ASLHGGEPTTIIR	ISITEGIER
AFVPPLAEDLLARDFER	AFALWSAVTPLTFTR	AFVRPSGTEDVVR	AGEAPTENPAPPTQQSSAE	AFSDPFVEAEK	IQEEAGFLIDALR	ASLHGGEPTTIIRQDLGSPEGIAVDHLGR	ISLPESLK
AFVRPSGTEDVVR	AFEDELRGLDAHLEQIFQEAHGMVAR	AFVVLASQFLSHDPEQLTK	AGEARPGPTAESASGPSEDPSVNFLK	AFSGYLGTDQSK	IQEGVESLAGYADIFLR	ASLISAVSDKLR	ISLPLPNFSSLNLR
AFVVLASQFLSHDPEQLTK	AFFAGSQR	AFVVLNPDYK	AGEDVQVLIPFK	AFSIAQDALHIPR	IQEIIEQLDVTTSEYEKEKLNER	ASLRIPVVLPEDEGIYTAFASNIK	ISLVLGGDHSLAIGSISGHAR
AFVVLNPDYK	AFFSEVER	AFWLQPR	AGEIFER	AFSIDIIR	IQIIATSLCHTDATVIDSK	ASMVLFLDR	ISNIPDEYFK
AFWLQPR	AFFSEVERR	AFYAELYHIISSNLEK	AGEIVVFKVEGR	AFSITQGLLKDR	IQLPWDSVGR	ASNTAEVFFDGVR	ISNLPTVK
AFYAELYHIISSNLEK	AFGGPGAGCISEGR	AFYGDTLVTGFAR	AGELLSDTIYR	AFSLYANIDILRPYFDVEPAQVR	IQLPWDSVGRLEVGTETIIDK	ASNTAEVFFDGVRVPSENVLGEVGSGFK	ISPDLCGR
AFYGDTLVTGFAR	AFGPGLQGGSAGSPAR	AFYLEAR	AGELTEDEVER	AFSPTTVNTGR	IQLPWDSVGRLEVGTETIIDKSK	ASPFLECHGR	ISQTYQQQYGR
AFYLEAR	AFIITGQTYTR	AFYPEEISSMVLTK	AGELTEDEVERVITIMQNPR	AFSQFGKLER	IQLVEEELDRAQER	ASQDMFDKK	ISSNVDVALLWR
AFYPEEISSMVLTK	AFKAWAVAR	AFYVNVLNEEQR	AGEMTEVLPNQR	AFSVFLFNTENK	IQTLTSSVR	ASQTPGPVVDLK	ISSPTETER
AFYVNVLNEEQR	AFLTLAEDILR	AFYVNVLNEEQRK	AGEPLGVTFR	AFSYYGPLR	IQTQPGYANTLR	ASRDEIFAQSK	ISSVPAINNR
AFYVNVLNEEQRK	AFQGLLDTYSVWR	AGAAFFNEVR	AGEPVHIPADVTGLPMPK	AFTECCVVASQLR	IQVIDISMILAEAIR	ASSIIDELFQDR	ISTILFGAAYTCLEAATGR
AGAAAILIRDPR	AFVGEVGAR	AGAALVGVLVAEAGPEDAVAPGLR	AGEQLAPFLPQLVPR	AFTELFQVACAKPPPLGLCDYPSSR	IQVIDISMILAEAIRR	ASSIIDELFQDRFFTR	ISTSPIR
AGAAFFNEVR	AFYAELYHIISSNLEK	AGAAPYVQAFDSLLAGPVAEYLK	AGESEPSEPSDPVLCR	AFTGFIVEADTPGIQIGR	IREIADGLCLEVEGK	ASSLESGVPSR	ISVGAPVYMAAVIEYLAAEILELAGNAAR
AGAALVGVLVAEAGPEDAVAPGLR	AFYVNVLNEEQRK	AGACVTSESTVVR	AGESVELFGK	AFTGFIVEADTPGIQIGRK	IRENIQVFEFQLTSEDMK	ASSQTSLGGTICR	ITAHLVHELRR
AGAAPYVQAFDSLLAGPVAEYLK	AGELTEDEVER	AGADIIITYYTPQLLQWLKEE	AGESVLVHGASGGVGLAACQIAR	AFTGREFDELNPSAQR	IRIDSLSAQLSQLQK	ASSTSPVEISEWLDQK	ITCQGDSLR
AGACVTSESTVVR	AGEYIFER	AGAEGFVR	AGEVERDLDKADSMIR	AFTHTAQYDEAISDYFR	IRPFFPQQ	ASSVTTFTGEPNTCPR	ITDVIIGFQACCR
AGADIIITYYTPQLLQWLKEE	AGHFDKEIVPVLVSTR	AGAFDQLK	AGEVQEPELR	AFTPFSGPK	ISDSEGFKANLSLLR	ASTHETWAYGK	ITEGVPQLLIVLTADR
AGAEGFVR	AGIPVYAWK	AGAGLSSLCLVLSTRPHS	AGEYEALPK	AFTSWTANTGIEACR	ISEQFTAMFR	ASTHETWAYGKEQILLQKDYESASLTEVR	ITESEEVVSR
AGAFDQLK	AGKEPGLQIWR	AGAGSATLSMAYAGAR	AGEYIFER	AFVAGVLPFK	ISEQSDAKLKEIVTNFLAGFEA	ASTIEMPQQAR	ITGEAFVQFASQELAEK
AGAGLSSLCLVLSTRPHS	AGLYGLPR	AGAIAPCEVTVPAQNTGLGPEK	AGFALDEGIANPTDAFTVFYSER	AFVDFLSDEIKEER	ISGETIFVTAPHEATAGIIGVNR	ASVDTKEAEGAPQVEAGK	ITHPPPQAALTR
AGAGSATLSMAYAGAR	AGQAVDDFIEK	AGAISASGPELQGAGHSK	AGFIQDTSLILYEEVKPNLTER	AFVELTK	ISGLIYEETR	ASVITQVFHVPLEER	ITHSPTVSQVTER
AGAIAPCEVTVPAQNTGLGPEK	AGQLISELFTNR	AGALLPAIHEQLR	AGFLDLKDFLPK	AFVGEVGAR	ISGLIYEETRGVLK	ASVSVTAEDEGTQR	ITIADCGQLE
AGAISASGPELQGAGHSK	AGQPLQLLDASWYLPK	AGALNSNDAFVLK	AGFPLAVHSGAAR	AFVHWYVGEGMEEGEFSEAR	ISGLIYEETRGVLKVFLENVIR	ASYAQQPAESR	ITITNDQNR
AGALLPAIHEQLR	AGSSTPGDAPPAVAEVQGR	AGAQQALTSLSPDLR	AGFVPVYLR	AFVILASQFLSHDPEQLTK	ISGQEVNEAACDIAR	ASYIPASDGVQNFFQIVSNLLDEENK	ITLPDFTGDLR
AGALNSNDAFVLK	AGVLAHLEEER	AGASIIGVNCHFDPTISLK	AGGADAVQTVTGGLR	AFVLNPAIGPEGLSGSSR	ISGQLFFSGR	ASYLDCIR	ITLPVDFVTADKFDENAK
AGAQQALTSLSPDLR	AHGGYSVFAGVGER	AGASIVGVNCR	AGGANSNVFSMFEQTQIQEFK	AFVPPLAEDLLARDFER	ISLPLPNFSSLNLR	ASYSGVSLFSNPVQYWEIQPSTFR	ITPNLAEFAFSLYR
AGASFTMTVPFR	AHSSMVGVNLPQK	AGASLWGGLR	AGGIETIANEFSDR	AFVRPSGTEDVVR	ISLSPEYVFSVSTFR	ATAAELLR	ITPSYVAFTPEGER
AGASIIGVNCHFDPTISLK	AHVIVMAATNRPNSIDPALR	AGASPPPVSELDR	AGGIETIANEYSDR	AFVVLASQFLSHDPEQLTK	ISLVLGGDHSLAIGSISGHAR	ATAGDTHLGGEDFDNR	ITVVQEVDTVEICGALK
AGASIVGVNCR	AHVIVMAATNRPNSIDPALRR	AGATLDLLVENMGR	AGGLLVIDHR	AFVVLNPDYK	ISNLPTVK	ATATPVTPEMQR	IVAFADAAVEPIDFPIAPVYAASMVLK
AGASLWGGLR	AHYGGFTVQNEANKYQISVNK	AGATVYITGR	AGGMATTGKEAVLDVIPTDIHQR	AFWLQPR	ISQAEEEDQQLLGHLLLVAK	ATATSCRPCPCPYIDASR	IVAPELYIAVGISGAIQHLAGMKDSK
AGASPPPVSELDR	AIADTGANVVVTGGK	AGCQVVAPSDMMDGR	AGGPATPLSPTR	AFYAELYHIISSNLEK	ISSIQSIVPALEIANAHR	ATAVMPDGQFK	IVAPPGGR
AGATLDLLVENMGR	AIAEELAPER	AGDEFVEK	AGGPGLERAEAGVPAEFSIWTR	AFYGDTLVTGFAR	ISSNVDVALLWR	ATAVVDGAFK	IVAVIGAVVDVQFDEGLPPILNALEVQGR
AGATVYITGR	AIDLFTDAIK	AGDFGAAFVER	AGGPGLERGEAGVPAEFSIWTR	AFYLEAR	ISTILFGAAYTCLEAATGR	ATAVVDGAFKEVK	IVGCICEEDNTSVVWFWLHKGEAQR
AGAVAEEVLAAIR	AIDLFTDAIKLNPR	AGDFLEANYMNLQR	AGGPTTPLSPTR	AFYPEEISSMVLTK	ISVGAPVYMAAVIEYLAAEILELAGNAAR	ATDFVADR	IVLVDNK
AGDAGIFVSR	AIDLLKEIYTNLGPR	AGDKDDITEPAVCALR	AGGSASAMLQPLLDNQVGFK	AFYVNVLNEEQR	ISVREPMQTGIK	ATEAGGGNPSGIYSAIISR	IVPNVLLEQGK
AGDFGAAFVER	AIDPSISWEDIK	AGDLLEDSPK	AGGSRVEEGVPQVLVLISAGPSSDEIR	AFYVNVLNEEQRK	ISWYLRDIITR	ATEILSDKIYR	IVTGGSDNHLILVDLR
AGDFLEANYMNLQR	AIDTTQLFSLPKDFWEQEVR	AGDLRDTGIFLDLMHLK	AGGVFTPGAAFSK	AGAAAILIRDPR	ITAHLVHELR	ATEILSDKIYRQPPDR	IVVLLQR
AGDKDDITEPAVCALR	AIEAALAAR	AGDMENAENILTVMR	AGHFDKEIVPVLVSTR	AGAAFFNEVR	ITAHLVHELRR	ATEILSDNIYR	IVYQDLEPLILTIEESIQHNSSFKPER
AGDLLEDSPK	AIEINPDSAQPYK	AGDQIICMDDVYGGTNR	AGHGFLLVFAINDR	AGAALVGVLVAEAGPEDAVAPGLR	ITCLCQVPQNAANR	ATEILSDNIYRQPPDKLK	IYELAAGGTAVGTGLNTR
AGDQIICMDDVYGGTNR	AIEINPDSAQPYKWR	AGDREDITEPAICALR	AGHPFMWNQHLGYVLTCPSNLGTGLR	AGAAPYVQAFDSLLAGPVAEYLK	ITDVIIGFQACCR	ATEMVEVGADDDEGGAERGEAGDLR	IYISGMAPR
AGDREDITEPAICALR	AIENELLAR	AGDTVIPLYIPQCGECK	AGHQLQHDLFFDTLK	AGACVTSESTVVR	ITEGVPQLLIVLTADR	ATENDIANFFSPLNPIR	IYISGMAPRPSLAK
AGDTVIPLYIPQCGECK	AIFLADGNVFTTGFSR	AGDVIFLLSR	AGHYAASIIIR	AGADIIITYYTPQLLQWLKEE	ITEIYEGTSEIQR	ATENDIYNFFSPLNPVR	IYLTADNLVLNLQDESFTR
AGDVIFLLSR	AIHKIDIPSFDWPIAPFPR	AGEAGKLEEVMQELR	AGHYAASIIIRR	AGAEGFVR	ITESEEVVSR	ATEPVIAFYEK	IYPVGYFTK
AGDVVLVIPFQNPEEQDEGWLMGVK	AIHSWLTR	AGEARPGPTAESASGPSEDPSVNFLK	AGIAHLYGIAGSTNVTGDQVK	AGAFDQLK	ITFELVYEELLK	ATEPVIAFYEKR	IYVGNLPTDVR
AGEAGKLEEVMQELR	AILNYIASK	AGEIFER	AGIATHFVDSEK	AGAGLSSLCLVLSTRPHS	ITGEAFVQFASQELAEK	ATFAGLYSLDVGEEGDQAIAEALAAPSR	IYVVDVGSEPR
AGEARPGPTAESASGPSEDPSVNFLK	AILPCQDTPSVK	AGELTEDEVER	AGIEGPLLASDVGRDR	AGAGSATLSMAYAGAR	ITLLSALVETR	ATFDAISK	KADIVFLLDGSINFRR
AGEIFER	AILVDLEPGTMDSVR	AGELTEDEVERVITIMQNPR	AGIEIFVVVVGR	AGAIAPCEVTVPAQNTGLGPEK	ITLPVDFVTADKFDENAK	ATFDISLVVPK	KDLYANNVLSGGTTMYPGIADR
AGELTEDEVER	AIQLTYNPDESSKPNMIDAATLK	AGEMTEVLPNQR	AGIFQSVK	AGAISASGPELQGAGHSK	ITPNLAEFAFSLYR	ATFDISLVVPKDR	KDYHIEEGEEVFYQLEGDMVLR
AGELTEDEVERVITIMQNPR	AIRDGLLAR	AGEPLGVTFR	AGIGPPSEASDSVLMK	AGALNSNDAFVLK	ITPSYVAFTPEGER	ATGEPRPTAIWTK	KEGGLGPLNIPLLADVTR
AGEMTEVLPNQR	AIRLELQGPR	AGEQLAPFLPQLVPR	AGIIQDTWHK	AGAQQALTSLSPDLR	ITPSYVAFTPEGERLIGDAAK	ATGLQEGTEYEFR	KFLLDGDEVIITGYCQGDGYR
AGEPLGVTFR	AITSAYYR	AGESVELFGK	AGIISTVEVLK	AGASIIGVNCHFDPTISLK	ITVVGVGAVGMACAISILMK	ATGLVEGLDYQFR	KGAVLVCAWAEEGADALGPDGK
AGEQLAPFLPQLVPR	AITVFSPDGHLFQVEYAQEAVK	AGESVLVHGASGGVGLAACQIAR	AGIPKEEVK	AGASIVGVNCR	ITVVQEVDTVEICGALK	ATGNPNPDIVWLK	KGEPVSAEDLGVSGALTVLMK
AGESVELFGK	AIVWGMQTR	AGEVERDLDKADSMIR	AGIPKEEVKEAYMGNVLQGGEGQAPTR	AGASLWGGLR	ITWSNPPAQGAR	ATIERDGYAQILR	KITIADCGQLE
AGESVLVHGASGGVGLAACQIAR	AIWNVINWENVTER	AGEVINQPMMMAAR	AGIPVYAWK	AGASPPPVSELDR	IVAFADAAVEPIDFPIAPVYAASMVLK	ATIRPVFDPSK	KLDPGSEETQTLVR
AGEVERDLDKADSMIR	AKDQDILDLVGVLHDPETLLR	AGEVQEPELR	AGIVQEDVQPPGLK	AGATLDLLVENMGR	IVAPELYIAVGISGAIQHLAGMKDSK	ATIRPVFDPSKVR	KLDSLTTSFGFPVGAATLVDEVGVDVAK
AGEVQEPELR	AKIQDKEGIPPDQQR	AGEYEALPK	AGKDLVSSLTSGLLTIGDR	AGATVYITGR	IVASTLSNPELFEEWTGNVK	ATKEFWAADIIFAER	KLEAAEDIAYQLSR
AGEYEALPK	AKQIVWNGPVGVFEWEAFAR	AGEYIFER	AGKEPGLQIWR	AGDAGIFVSR	IVAVIGAVVDVQFDEGLPPILNALEVQGR	ATLEQTER	KLEFDISEDEIFTSLTAAR
AGEYIFER	AKQTLENERGELANEVK	AGFALDEGIANPTDAFTVFYSER	AGKFPSLLTHNENMVAK	AGDALWLR	IVFQEFR	ATLFVKEPPQFIK	KLGCEVLGVSVDSQFTHLAWINTPR
AGFAGDQIPK	AKVIAAEGEMNASR	AGFGRPDGEYWLGLEPVYQLTSR	AGKGEVTFEDVK	AGDFGAAFVER	IVGCICEEDNTSVVWFWLHK	ATLKDDRGQDVSILEIAGK	KLVAASQAALGL
AGFALDEGIANPTDAFTVFYSER	AKVQPYLDDFQK	AGFIQDTSLILYEEVKPNLTER	AGKLDPHLVLDQLR	AGDFLEANYMNLQR	IVGCICEEDNTSVVWFWLHKGEAQR	ATLLNVLEGR	KPFSIEDVEVAPPK
AGFGRPDGEYWLGLEPVYQLTSR	ALAAAGYDVEKNNSR	AGFLDLKDFLPK	AGKPYQLQIYPNER	AGDKDDITEPAVCALR	IVGDLAQFMVQNGLSR	ATLNAFLYR	KPFSIEEVEVAPPK
AGFIQDTSLILYEEVKPNLTER	ALAAGGYDVEKNNSR	AGFMNDGR	AGLAASLAGPHSIVGR	AGDLLEDSPK	IVLEDGTLHVTEGSGR	ATLNELVEYVSTNR	KPGINVASDWSIHLR
AGFLDLKDFLPK	ALAVNPRDPPSWSVLAGHSR	AGFPLAVHSGAAR	AGLAFGVK	AGDLRDTGIFLDLMHLK	IVSRPEELREDDVGTGAGLLEIK	ATLPEADGER	KPIQEVLKEMTDGGVDFSFEVIGR
AGFPLAVHSGAAR	ALDAAAGITR	AGFSGPDCSQR	AGLAMPGPPLGPVLGQR	AGDQIICMDDVYGGTNR	IVTGGSDNHLILVDLR	ATLPEADGERQSIMAIQNEVEK	KSAAGYNLTGLFVGSEGTLGLITATTLR
AGFSGPDCSQR	ALDFIASK	AGFSWIEVTFK	AGLAPLEVR	AGDREDITEPAICALR	IVVLLQR	ATLPSPDKLPGFK	KSDIDEIVLVGGSTR
AGFSWIEVTFK	ALEFVAR	AGFVPVYLR	AGLELGAEPETIVNSGLISPEGLAIDHIRR	AGDTVIPLYIPQCGECK	IVVNLTGR	ATLTFSHLNKEDEGLYTIR	KVPQVSTPTLVEVSR
AGFVPVYLR	ALELDPNLYR	AGGADAVQTVTGGLR	AGLGSGLSLSGLVHPELSR	AGDVIFLLSR	IVYNNADGTEINEVEVDPITTFPLK	ATLTWTPPLEDGGSPIK	KYAHLVDVGQVGVNVPIPVPLPMFSFTGSR
AGGADAVQTVTGGLR	ALELDSNLYR	AGGIETIANEFSDR	AGLIFMPGTIQMK	AGEAGKLEEVMQELR	IVYQDLEPLILTIEESIQHNSSFKPER	ATNDVGSDTCVGSIALK	KYDEELEER
AGGANSNVFSMFEQTQIQEFK	ALESPERPFLAILGGAK	AGGIETIANEYSDR	AGLILFGNDDKMLLVK	AGEARPGPTAESASGPSEDPSVNFLK	IWEVYGSTEGNMGLVNYVGR	ATNGSGQATSTAELLVK	KYPGFLDVR
AGGIETIANEFSDR	ALEVYDLIR	AGGILQEDISEACLILGVK	AGLLEPEVFHLNPAK	AGEIFER	IYDDDFFQNLDGVANALDNVDAR	ATNHSTVVLVGDVFK	LAAAFAVSR
AGGIETIANEYSDR	ALGATDCLNPR	AGGLLVIDHR	AGLLFIFNFHPSK	AGEIVVFKVEGR	IYELAAGGTAVGTGLNTR	ATPTPFTPEMER	LAAAFAVSRLEQDEYALR
AGGLLVIDHR	ALGIVATTGVGTEIGK	AGGLPEPTLYWEK	AGLLGLLEEMR	AGELLSDTIYR	IYGLGSLALYEK	ATPTPVTPEMER	LAACFLDSMATLGLAAYGYGIR
AGGMATTGKEAVLDVIPTDIHQR	ALGLASGELAAR	AGGMATTGKEAVLDVIPTDIHQR	AGLLGLLEEMRDDK	AGELTEDEVER	IYLTADNLVLNLQDESFTR	ATQILSDHVYR	LAAIAESGVER
AGGPATPLSPTR	ALGQNPTQAEVLR	AGGPATPLSPTR	AGLLGLLEEMRDDKLAQLITR	AGELTEDEVERVITIMQNPR	IYPVGYFTK	ATSFCFR	LAAVDATVNQVLASR
AGGPGLERGEAGVPAEFSIWTR	ALGTNPTNAEVRK	AGGPGLERGEAGVPAEFSIWTR	AGLLGLLEEMRDER	AGEMTEVLPNQR	IYQIYEGTSQIQR	ATSFLLALEPELEAR	LACGVIGIAQ
AGGPTTPLSPTR	ALGVPSSPYTWLTVEVLER	AGGPTTPLSPTR	AGLLGQPR	AGEPLGVTFR	IYVGNLPPDIR	ATSTAELLVQGEEEVPAK	LADALQELR
AGGSASAMLQPLLDNQVGFK	ALHSLLLR	AGGSASAMLQPLLDNQVGFK	AGLLPSGPRPGYAAIQALLSSR	AGEPLRLGVGAELLVDVGQR	IYVVDVGSEPR	ATSTAELLVQGEEEVPAKK	LADGAIDLYAMVVVLSR
AGGSFDLR	ALIAGGGAPEIELALR	AGGSRVEEGVPQVLVLISAGPSSDEIR	AGLQFPVGR	AGEQLAPFLPQLVPR	KADIVFLLDGSINFR	ATSTATLYVEAR	LADISLGK
AGGSRVEEGVPQVLVLISAGPSSDEIR	ALIEVLQPLIAEHQAR	AGGVFTPGAAFSK	AGLQVYNK	AGESVLVHGASGGVGLAACQIAR	KADIVFLLDGSINFRR	ATSYILPSSTLSLTHAK	LADLIERDR
AGGVFTPGAAFSK	ALILVGLER	AGHFDKEIVPVLVSTR	AGLSLKDMDLVEVNEAFAPQYLAVER	AGEVERDLDKADSMIR	KAGLSLKDMDLVEVNEAFAPQYLAVER	ATSYTITGLTENQEYK	LAEDVQR
AGHFDKEIVPVLVSTR	ALKEASMVITESPAALQLR	AGHFFDLPDFLSWK	AGLSNYGNPR	AGEVQEPELR	KAQLVVIAHDVDPIELVVFLPALCR	ATSYTITGLTENQEYKIR	LAEEKFFFWDYGNAFLLEAQR
AGHFFDLPDFLSWK	ALLELQLEPEELYQTFQR	AGHGFLLVFAINDR	AGLSQSLFER	AGEYEALPK	KAYWQVHLDQVEVASGLTLCK	ATTAALLLEAQAATGFLVDPVR	LAEELDVPVYLYGEAAR
AGHGFLLVFAINDR	ALLFIPR	AGHQLQHDLFFDTLK	AGLSSGFIGCVR	AGEYIFER	KDGSTTAGNSSQVSDGAAAILLAR	ATTAALLLEAQAATGFLVDPVRNQR	LAEIGAPIQGNREELVER
AGHQLQHDLFFDTLK	ALLTGLLDLQAR	AGHYAASIIIR	AGLTMNDIDAFEFHEAFSGQILANFK	AGFAGDQIPK	KDGTVTAGNASGVADGAGAVIIASEDAVK	ATVEEEDAKTASQEETGQR	LAGESESNLR
AGHYAASIIIR	ALMDEVVK	AGHYAASIIIRR	AGLVDDFEK	AGFALDEGIANPTDAFTVFYSER	KDYHIEEGEEVFYQLEGDMVLR	ATVNLLGEEK	LAGLSAALLR
AGHYAASIIIRR	ALNLGYALDYAQR	AGIAHLYGIAGSTNVTGDQVK	AGLVDDFEKK	AGFIQDTSLILYEEVKPNLTER	KEGGLGPLNIPLLADVTR	ATVWDLR	LAIEAGFR
AGIAHLYGIAGSTNVTGDQVK	ALPAVQQNNLDEDLIR	AGIATHFVDSEK	AGLVELLLR	AGFLDLKDFLPK	KEVEVVEIIQATIIR	AVAALLTIPEVGKSPIMADFSSQIR	LAILQVGNRDDSNLYINVK
AGIATHFVDSEK	ALPFWNEEIVPQIK	AGIEGPLLASDVGRDR	AGLVGPEFHEK	AGFMNDGR	KFESEILEAISQNSVVIIR	AVAEPGIQLK	LAIQFGNYK
AGIEGPLLASDVGRDR	ALQAAYGASAPSVTSAALR	AGIEIFVVVVGR	AGLWTPEAVIEHPDAVR	AGFPLAVHSGAAR	KFLLDGDEVIITGYCQGDGYR	AVAEQIPLLVQGVR	LAKVDATEESDLAQQYGVR
AGIEIFVVVVGR	ALQFLEEVKVSR	AGIFQSVK	AGLYGLPR	AGFSWIEVTFK	KFLPLFDR	AVAFQDCPVDLFFVLDTSESVALR	LALETTVLVESYTLPDGR
AGIFQSVK	ALQYAFFAER	AGIIASAR	AGMIFYR	AGGADAVQTVTGGLR	KFLQPGSPR	AVAFQNPQTHVIENLHAAAYR	LALILCVTK
AGIIQDTWHK	ALRNQANACQQQQAAPVEGVAGEQR	AGIIQDTWHK	AGMSAEQAQGLLEK	AGGDLHFPADR	KFSLDALITHVLPFEK	AVAGDASESALLK	LALIQEK
AGIISTVEVLK	ALSRQEMQEVQSSR	AGIISTVEVLK	AGNAIHAILLYR	AGGIETIANEFSDR	KFSLDDLLTNVMLYWTTGTIISSQR	AVAGNISDPGLQK	LALLSVTTGGTAEMYTK
AGIPKEEVK	ALSTGEKGFGYK	AGIPKEEVK	AGNAIHAILLYRR	AGGIETIANEYSDR	KFVADGIFKAELNEFLTR	AVAIDLPGLGHSK	LAMQEFMILPVGASSFK
AGIPKEEVKEAYMGNVLQGGEGQAPTR	ALTDFFR	AGIPKEEVKEAYMGNVLQGGEGQAPTR	AGNALAFLGLER	AGGILQEDISEACLILGVK	KFYGPEGPYGVFAGR	AVANQTSATFLR	LAPDYDALDVANK
AGIPVYAWK	ALTTMGFR	AGIPVYAWK	AGNELLESSAGDDASSLR	AGGLLVIDHR	KGAVLVCAWAEEGADALGPDGK	AVAQALEVIPR	LAPEYEAAATR
AGIVQEDVQPPGLK	ALTVPELTQQMFDAK	AGIVQEDVQPPGLK	AGNFYVPAEPK	AGGLPEPTLYWEK	KGEPVSAEDLGVSGALTVLMK	AVASQLDCNFLK	LAPITSDPTEATAVGAVEASFK
AGKDLVSSLTSGLLTIGDR	ALVHERDEAAYGELR	AGKDLVSSLTSGLLTIGDR	AGNLGGGVVTIER	AGGMATTGKEAVLDVIPTDIHQR	KGHIYQGSEADSVFSGFLIFPSA	AVASQPDSVDAAER	LAPLAEDVR
AGKEPGLQIWR	ALVSAQWVAEALRAPR	AGKEPGLQIWR	AGNNMLLVGVHGPR	AGGPATPLSPTR	KIEDNNTLVFIVDVK	AVAVVAHQQLSEGEHYWEVDVGDKPR	LAPSEYR
AGKGEVTFEDVK	ALYTFEPR	AGKFPSLLTHNENMVAK	AGNSLAASTAEETAGSAQGR	AGGPGLERGEAGVPAEFSIWTR	KIPNPDFFEDLEPFR	AVAVVVDPIQSVK	LAPVYQK
AGKLDPHLVLDQLR	AMGVVVATGVNTEIGK	AGKGEVTFEDVK	AGNSQGDFYIR	AGGPTTPLSPTR	KITIADCGQLE	AVCLLTGASR	LASGETVAAFCLTEPSSGSDAASIR
AGKPVICATQMLESMIK	AMTGVEQWPYR	AGKLDPHLVLDQLR	AGPGTLSVTIEGPSK	AGGSASAMLQPLLDNQVGFK	KKDLFLDLIADVMFGVPSVIVAR	AVCMLSNTTAIAEAWAR	LATQSNEITIPVTFESR
AGKPYQLQIYPNER	AMAAEAEASR	AGKPYQLQIYPNER	AGPIWDLR	AGGSRVEEGVPQVLVLISAGPSSDEIR	KLDSLTTSFGFPVGAATLVDEVGVDVAK	AVCVLKGDGPVQGIINFEQK	LATVGELQAAWR
AGLAASLAGPHSIVGR	AMGIMNSFVNDIFER	AGLAASLAGPHSIVGR	AGPWTPEAAVEHPEAVR	AGGVFTPGAAFSK	KLEAAEDIAYQLSR	AVDDGVNTFK	LAVEALSSLDGDLAGR
AGLAFGVK	AMVLDLR	AGLAFGVK	AGQAVDDFIEK	AGHFDKEIVPVLVSTR	KLEFDISEDEIFTSLTAAR	AVDFAER	LAVLITNSNVR
AGLAMPGPPLGPVLGQR	ANFWYQPSFHGVDLSALR	AGLAMPGPPLGPVLGQR	AGQLISELFTNR	AGHFFDLPDFLSWK	KLFIGGLSFETTDESLR	AVDPIDAPK	LAVNMVPFPR
AGLAPLEVR	ANINVENAFFTLAR	AGLAPLEVR	AGQLISELFTNRK	AGHGFLLVFAINDR	KLFIGGLSFETTEESLR	AVDRLTAPELDIDANFK	LAVYIDR
AGLELGAEPETIVNSGLISPEGLAIDHIRR	ANLLQAEIEELR	AGLELGAEPETIVNSGLISPEGLAIDHIRR	AGQLISELFTNRKENIPLK	AGHQLQHDLFFDTLK	KLGCEVLGVSVDSQFTHLAWINTPR	AVDSLVPIGR	LAVYQAGAR
AGLEPFFDFIVSINGSR	ANLPQSFQVDTSK	AGLEPFFDFIVSINGSR	AGQLLSELFTNRK	AGHYAASIIIR	KLPIDVTEGEVISLGLPFGK	AVEFLASNESR	LCQDLGPGAFR
AGLGSGLSLSGLVHPELSR	ANLQIDQINTDLNLER	AGLGSGLSLSGLVHPELSR	AGQPLQLLDASWYLPK	AGHYAASIIIRR	KPEVTDLEYFEEAANFLLR	AVEILADIIQNSTLGEAEIERER	LDAEVPTR
AGLIFMPGTIQMK	ANRPFLVFIR	AGLIFMPGTIQMK	AGQQGLSVAFDLATHR	AGIAHLYGIAGSTNVTGDQVK	KPFSIEDVEVAPPK	AVEKLSVEALNSLTGEFK	LDALVAEEHLTVDAR
AGLILFGNDDKMLLVK	ANSEVAQWR	AGLILFGNDDK	AGQSAAGAAPGGGVDTR	AGIATHFVDSEK	KPFSIEDVEVAPPKAYEVR	AVEKLSVEALNSLTGEFKGK	LDELRDEGK
AGLLEPEVFHLNPAK	ANYWWLR	AGLILFGNDDKMLLVK	AGQSVIGLQMGTNK	AGIEGPLLASDVGRDR	KPGINVASDWSIHLR	AVELLGDIVQNCSLEDSQIEKER	LDEREAGITEK
AGLLFIFNFHPSK	APAMFNIR	AGLLAGDR	AGQTTYSGVIDCFR	AGIEIFVVVVGR	KPIHHFLGISTFSQYTVVDENAVAK	AVELLGDIVQNCSLEDSQIEKERDVILR	LDGSVDFK
AGLLGQPR	APFDLFENK	AGLLEPEVFHLNPAK	AGQTTYSGVIDCFRK	AGIFQSVK	KPIQEVLKEMTDGGVDFSFEVIGR	AVENINNTLGPALLQK	LDGSVDFKK
AGLLPSGPRPGYAAIQALLSSR	APHLAYLR	AGLLFIFNFHPSK	AGQVVTIWAAGAGATHSPPTDLVWK	AGIGPPSEASDSVLMK	KQFGAQANVIGPWIQTK	AVENSSTAIGIR	LDIDSPPITAR
AGLLRPDYALLGHR	APMFSWPR	AGLLGLLEEMR	AGRDIFAQR	AGIIQDTWHK	KSAAGYNLTGLFVGSEGTLGLITATTLR	AVETKDER	LDKFAAEHTIFASNTSSLQITSIANATTR
AGLQFPVGR	APNDFNLR	AGLLPSGPRPGYAAIQALLSSR	AGREQTGLEAYALGLDTK	AGIISTVEVLK	KSDIDEIVLVGGSTR	AVEVAWETLQEEFSR	LDKSQIHDIVLVGGSTR
AGLSLKDMDLVEVNEAFAPQYLAVER	APVILGSPDDVLEFLK	AGLLRPDYALLGHR	AGRSEAVVEYVFSGSR	AGIPKEEVK	KSTGFETLVVTSEDGITK	AVEVQGPSLESGDHGK	LDQCPESPLQR
AGLSNYGNPR	AQAAAPASVPAQAPK	AGLQFPVGR	AGSATVLSGSIAGLEGGSQLALRR	AGIPKEEVKEAYMGNVLQGGEGQAPTR	KTFSHELSDFGLESTAGEIPVVAIR	AVFDETYPDPVR	LDQVVESPAIPR
AGLSQSLFER	AQDIQCGLQSR	AGLQVYNK	AGSISPGSPPYPQSR	AGIPVYAWK	KVETITIIYDCEGLGLK	AVFVDLEPTVIDEVR	LDTRPFCSGR
AGLSSGFIGCVR	AQFEGIVTDLIRR	AGLSLKDMDLVEVNEAFAPQYLAVER	AGSNVMQTFTFYASEDKLENR	AGIVQEDVQPPGLK	KVGLIAAR	AVFVNVR	LDTSEVVFNSK
AGLTMNDIDAFEFHEAFSGQILANFK	AQIPILR	AGLSNYGNPR	AGSPFTIDVPISGRPAPK	AGKDLVSSLTSGLLTIGDR	KVPQVSTPTLVEVSR	AVFVPDIYSR	LDTVAGGLQGLR
AGLVDDFEK	AQIWDTAGQER	AGLSSGFIGCVR	AGSRYEDFSNLGTTHLLR	AGKEPGLQIWR	KYAHLVDVGQVGVNVPIPVPLPMFSFTGSR	AVGLAGTFR	LDVLVNNAYAGVQTILNTR
AGLVDDFEKK	AQLDPAFIK	AGLTMNDIDAFEFHEAFSGQILANFK	AGSSESIAAFIQR	AGKFPSLLTHNENMVAK	LAAAFAVSR	AVGVPALGFSPMNR	LEAGLNR
AGLVELLLR	AQQVAVQEQEIARR	AGLVDDFEK	AGSSPPSKPTEYVTAR	AGKGEVTFEDVK	LAAAFAVSRLEQDEYALR	AVGWNELEGR	LEALDANSR
AGLVGPEFHEK	AQTAHIVLEDGTK	AGLVDDFEKK	AGSSTPGDAPPAVAEVQGR	AGKLDPHLVLDQLR	LAACFLDSMATLGLAAYGYGIR	AVIDILVIEKPGPPSSIR	LEDELNR
AGLWTPEAVIEHPDAVR	AQTGLDIR	AGLVELLLR	AGSYDFR	AGKPVICATQMLESMIK	LAAIAESGVER	AVIFEDCAVPVANR	LEDSVTYHCSR
AGLYGLPR	ARFEELNADLFR	AGLVGPEFHEK	AGTAFYIDQCAVR	AGKPYQLQIYPNER	LAALADQWQFLVQK	AVIGMTAGATGAFVGTPAEVALIR	LEEQAQQIR
AGMIFYR	ARPFPDGLAEDIDKGEVSAR	AGLWTPEAVIEHPDAVR	AGTEEAIVYSDIDLK	AGLAASLAGPHSIVGR	LAANAFLAQR	AVILELK	LEGGVAYNVIPATMSASFDFR
AGMSAEQAQGLLEK	ARSEQFINLR	AGLYGLPR	AGTEEAIVYSDIDLKK	AGLAFGVK	LAAVDATVNQVLASR	AVIQVSQIVAR	LEGNPIVLGK
AGNAIHAILLYR	ASLRDEKGALFQAHAR	AGMIFYR	AGTFQAFEQFGQQLLAHGHYASPEIK	AGLAPLEVR	LACGVIGIAQ	AVIVIQDIFGWQLPNTR	LELQGPR
AGNALAFLGLER	ASSVVVSGTPIR	AGMSAEQAQGLLEK	AGTGVDNVDLEAATR	AGLELGAEPETIVNSGLISPEGLAIDHIRR	LADGAIDLYAMVVVLSR	AVLCPPPVK	LEPGSVCAVFGLGGVGLAVIMGCK
AGNELLESSAGDDASSLR	ASTPGAAAQIQEVKEQR	AGMIFYRK	AGTGVDNVDLEAATRK	AGLEPFFDFIVSINGSR	LADISLGK	AVLDALLEGK	LEPYADQLR
AGNFYVPAEPK	ASVDELFAEIVR	AGNAIHAILLYR	AGTHILCIK	AGLGSGLSLSGLVHPELSR	LADLIER	AVLFCLSDDKR	LEQLGAQR
AGNLGGGVVTIER	ASYLDCIR	AGNALAFLGLER	AGTPYTVTLHGEVR	AGLIFMPGTIQMK	LADLIERDR	AVLGSSPFLSEANAER	LEQPDPGAVAAAAILR
AGNNMLLVGVHGPR	ATAGDTHLGGEDFDNR	AGNELLESSAGDDASSLR	AGTQIENIDEDFRDGLK	AGLILFGNDDK	LAEELDVPVYLYGEAAR	AVLHVALR	LESDVSAQMEYCR
AGNSLAASTAEETAGSAQGR	ATAVMPDGQFK	AGNFYVPAEPK	AGTQIENIEEDFR	AGLILFGNDDKMLLVK	LAELQEQLK	AVLLEALGSPSEDVR	LETCFLR
AGNSQGDFYIR	ATDFVADR	AGNLGGGVVTIER	AGTQIENIEEDFRDGLK	AGLLEPEVFHLNPAK	LAGCTVFITGASR	AVLLGPPGAGK	LEVGTETIIDK
AGPGTLSVTIEGPSK	ATEPVIAFYEK	AGNNMLLVGVHGPR	AGTQIENIEEDFRNGLK	AGLLFIFNFHPSK	LAGLSAALLR	AVLLGPPGAGKGTQAPR	LFAEAVQK
AGPIWDLR	ATEPVIAFYEKR	AGNSLAASTAEETAGSAQGR	AGTTVRFPAIIR	AGLLGQPR	LAGTQPLEVLEAVQR	AVLNPLCQVDYR	LFAGALAGTTAASLTYPLDLVR
AGPWTPEAAVEHPEAVR	ATFAGLYSLDVGEEGDQAIAEALAAPSR	AGPESDAQYQFTGIK	AGVAAPATQVAQVTLQSVQR	AGLLPSGPRPGYAAIQALLSSR	LAGVTALSCWLPLR	AVLPLLDAQQPCYLLYR	LFAQLAGEDAEISAFELQTILRR
AGQAVDDFIEK	ATGYPLAFIAAK	AGPGTLSVTIEGPSK	AGVAPLQVK	AGLLRPDYALLGHR	LAILQVGNRDDSNLYINVK	AVLQEFGR	LFAVAPNQNLK
AGQKLEPLAYCVPVIQR	ATLPEADGER	AGPIWDLR	AGVDPLVPLR	AGLQFPVGR	LAKVDATEESDLAQQYGVR	AVLTPNHVEFSR	LFAYPDTHR
AGQLISELFTNR	ATLYVTAIEDR	AGPWTPEAAVEHPEAVR	AGVGEPPEPGGRPEPGPR	AGLQVYNK	LALETTVLVESYTLPDGR	AVLTVQEPPSFVK	LFDFQGLQHQVAHVATQLEAAR
AGQLISELFTNRK	ATSTAELLVQGEEEVPAK	AGQAVDDFIEK	AGVIFPVGR	AGLSLKDMDLVEVNEAFAPQYLAVER	LALILCVTK	AVLTVQEPPSFVKEPEPLEVLPGK	LFDQAFGLPR
AGQLISELFTNRKENIPLK	ATTVTGTPCQDWAAQEPHR	AGQLISELFTNR	AGVIGLTQTAAR	AGLSNYGNPR	LALVTGGEIASTFDHPELVK	AVLVDLEPGTMDSVR	LFDSDPITVTVPVEVSR
AGQLLSELFTNRK	ATVAPEDVSEVIFGHVLAAGCGQNPVR	AGQLISELFTNRK	AGVLAHLEEER	AGLSQSLFER	LAPEFAK	AVLYNYR	LFEASIETGDRVWR
AGQLLSELFTNRKENIPLK	AVAAGNSCRQEDVIATANLSR	AGQLISELFTNRKENIPLK	AGVLAHLEEERDLK	AGLSSGFIGCVR	LAPEYEAAATR	AVMIDLEPTVVDEVR	LFIGGLNTETNEK
AGQPLQLLDASWYLPK	AVAEQIPLLVQGVR	AGQLLSELFTNRK	AGVNFSEFTGVWK	AGLTMNDIDAFEFHEAFSGQILANFK	LAPITSDPTEATAVGAVEASFK	AVMDDFAAFVEK	LFIGGLSFETTDESLR
AGQQGLSVAFDLATHR	AVAGNISDPGLQK	AGQLLSELFTNRKENIPLK	AGVNTVTTLVENK	AGLVDDFEK	LARDEGWLAEHMLILGITSPAGK	AVNANGVGKPSDTSEPVLVEAR	LFIGGLSFETTEESLR
AGQSAAGAAPGGGVDTRDAEMPATEK	AVAIDLPGLGHSK	AGQPLQLLDASWYLPK	AGVNTVTTLVENKK	AGLVDDFEKK	LASGETVAAFCLTEPSSGSDAASIR	AVNANGVGKPSDTSEPVLVEARPGTK	LFLEPTR
AGQSVIGLQMGTNK	AVCMLSNTTAIAEAWAR	AGQQGLSVAFDLATHR	AGVPPGVVNIVFGTGPR	AGLVELLLR	LASTLVHLGEYQAAVDGAR	AVNAVGMSENSQESDVIK	LFLQGPK
AGQTTYSGVIDCFR	AVDAGLNVMPYIK	AGQSAAGAAPGGGVDTR	AGVSVYGIVK	AGLVGPEFHEK	LATQSNEITIPVTFESR	AVNDLGTVEIECK	LFQVEYAIEAIK
AGQTTYSGVIDCFRK	AVDFAER	AGQSVIGLQMGTNK	AGVVADEVISSMR	AGLWTPEAVIEHPDAVR	LAVLITNSNVR	AVNELGEALAECKLEVR	LFSGDVVLTAR
AGQVFLEELGNHK	AVDSLVPIGR	AGQTTYSGVIDCFR	AGVVGPELHEQLLSAEK	AGLYGLPR	LAVNMVPFPR	AVNIAGIGEPGEVTDVIEMKDR	LFTALAGWGFEVFR
AGQVVTIWAAGAGATHSPPTDLVWK	AVGLAGTFR	AGQTTYSGVIDCFRK	AGVVTPGITEDQLWR	AGMIFYR	LAVYIDR	AVNKAGESEPSEPSDPVLCR	LFVDGQEIAVVYFR
AGRDIFAQR	AVLHVALR	AGQVVTIWAAGAGATHSPPTDLVWK	AGVYNLTK	AGMSAEQAQGLLEK	LCAEEDQGAQIYAR	AVNKMGIGFPSR	LGACLAFLPEAFDFIAR
AGREQTGLEAYALGLDTK	AVLIAGQPGTGK	AGRDIFAQR	AGWNELLIASFSHR	AGNAIHAILLYR	LDAEVPTR	AVNKYGIGEPLESDSVVAK	LGADMEDVCGR
AGRPLPAALAFVPR	AVNKYGIGEPLESDSVVAK	AGREQTGLEAYALGLDTK	AGYIIPLQGPGLTTTESR	AGNAIHAILLYRR	LDALVAEEHLTVDAR	AVNKYGPGVPVESEPIVAR	LGANSLLDLVVFGR
AGRSEAVVEYVFSGSR	AVNTLNEALEFAK	AGRSEAVVEYVFSGSR	AGYLTLYGIEALPR	AGNELLESSAGDDASSLR	LDEREAGITEK	AVNSAGISRPSR	LGAPALTSR
AGSATVLSGSIAGLEGGSQLALRR	AVPGAPELLER	AGSATVLSGSIAGLEGGSQLALRR	AGYPQYVSEILEK	AGNFYVPAEPK	LDIDPETITWQR	AVPEAPTPVPK	LGCEVLGVSVDSQFTHLAWINTPR
AGSISPGSPPYPQSR	AVPLALALISVSNPR	AGSISPGSPPYPQSR	AGYPTGTGVGPQAAAAAAAK	AGNLGGGVVTIER	LDIDSPPITAR	AVPEGFVIPR	LGDLYEEEMR
AGSNVMQTFTFYASEDKLENR	AVQQPDGLAVLGIFLK	AGSNVMQTFTFYASEDKLENR	AGYQSTLTR	AGNNMLLVGVHGPR	LDKFAAEHTIFASNTSSLQITSIANATTR	AVPGAPELLER	LGDPAEYAHLVQAIIENPFLNGEVIR
AGSRYEDFSNLGTTHLLR	AVSSAIAQLLGEVAQGNENYAGIAAR	AGSRYEDFSNLGTTHLLR	AGYTDKVVIGMDVAASEFFR	AGNSLAASTAEETAGSAQGR	LDQCPESPLQR	AVPLAEEYCR	LGEIVTTIPTIGFNVETVEYK
AGSSESIAAFIQR	AVTIFIR	AGSSESIAAFIQR	AHAEQAIGQLKR	AGNVLMTLEGDIR	LDQGGAPLAGTNKETTIQGLDGLSER	AVPLALALISVSNPR	LGEPNYGAEIR
AGSSTPGDAPPAVAEVQGR	AVVGVVAGGGR	AGSSTPGDAPPAVAEVQGR	AHASGALDEGTGQVYPTESTGFSDNPR	AGPESDAQYQFTGIK	LDSVIEFSIPDSLLIR	AVPPSFTR	LGGPEAGLGEYLFER
AGTAFYIDQCAVR	AVVIVDDR	AGTAFYIDQCAVR	AHCQTSGWSLTEQDPYNNIVR	AGPGTLSVTIEGPSK	LDVLVNNAYAGVQTILNTR	AVPSWFVR	LGGSAVISLEGKPL
AGTEEAIVYSDIDLK	AVYEAVLR	AGTEEAIVYSDIDLK	AHDERSEASGPQLLPVR	AGPIWDLR	LEDELNR	AVQELWLR	LGHPDTLNQGEFK
AGTEEAIVYSDIDLKK	AWDQEAEGAGPELGLR	AGTEEAIVYSDIDLKK	AHFLQGALFEEELAR	AGPWTPEAAVEHPEAVR	LEDFRDYRR	AVQWYKDDTPLSPSEK	LGISNHTHVVVYDGEHLGSFYAPR
AGTFQAFEQFGQQLLAHGHYASPEIK	AWGPGLEGGVVGK	AGTFQAFEQFGQQLLAHGHYASPEIK	AHGFTFTR	AGQAVDDFIEK	LEESLEYQQFVANVEEEEAWINEK	AVREDKGTYTVTASNR	LGISSLIR
AGTGVDNVDLEAATR	AWGPGLHGGIVGR	AGTGVDNVDLEAATR	AHGGYSVFAGVGER	AGQKLEPLAYCVPVIQR	LEGGVAYNVIPATMSASFDFR	AVRENATLTELR	LGIYEAMK
AGTGVDNVDLEAATRK	AWLPAYATPHFIR	AGTGVDNVDLEAATRK	AHGLEVEPSALEQGFR	AGQLISELFTNR	LELELRPTGEIEQYSVSATYELQR	AVSHLVTWQDGR	LGKDAVEDLESVGK
AGTHILCIK	AYALAFAER	AGTHILCIK	AHGQDLGTAGSCLR	AGQLISELFTNRK	LELELRPTGEIEQYSVSATYELQREDR	AVSPLPYLR	LGLALNFSVFYYEILNSPDR
AGTLSITEFADMLSGNAGGFR	AYGPGIEPTGNMVK	AGTLSITEFADMLSGNAGGFR	AHLESLVASRPSPQPLAETPIPSLPEFPR	AGQLISELFTNRKENIPLK	LEPGSVCAVFGLGGVGLAVIMGCK	AVSSAIAQLLGEVAQGNENYAGIAAR	LGLALNFSVFYYEILNSPEK
AGTPYTVTLHGEVR	AYLPVNESFGFTADLR	AGTQIENIDEDFR	AHLMEIQVNGGTVAEK	AGQPLQLLDASWYLPK	LEQDEYALR	AVTDTVSDVK	LGLLGLANSLAIEGR
AGTQIENIDEDFR	AYLQQLR	AGTQIENIDEDFRDGLK	AHLPLDINFR	AGQQGLSVAFDLATHR	LEQPDPGAVAAAAILR	AVTELNEPLSNEDR	LGMDGYR
AGTQIENIDEDFRDGLK	CALGVFR	AGVAAPATQVAQVTLQSVQR	AHLTVGQAAAGGSGNLLTER	AGQSAAGAAPGGGVDTR	LEVAPISDIIAIK	AVTEQGAELSNEER	LGPGMADICK
AGTQIENIEEDFRDGLK	CATITPDEARVEEFK	AGVDPLVPLR	AHLVAVFNEYQR	AGQSAAGAAPGGGVDTRDAEMPATEK	LEVGTETIIDK	AVTGYKDPYSGK	LGPLQVAR
AGTQIENIEEDFRNGLK	CAVVDVPFGGAK	AGVGEPPEPGGRPEPGPR	AHNQDLGLAGSCLAR	AGQSVIGLQMGTNK	LFAEAVQK	AVTIFIR	LGPLVEQGR
AGTQYLLR	CCTESLVNR	AGVIFPVGR	AHQANQLYPFAISLIESVR	AGQTTYSGVIDCFR	LFAGALAGTTAASLTYPLDLVR	AVTLECVSAGEPR	LGPNYLHIPVNCPYR
AGVAAPATQVAQVTLQSVQR	CDRVDQLTAQLADLAARGEGESPQAR	AGVIGLTQTAAR	AHQDFGYFYGSSYVAAPDSSR	AGQTTYSGVIDCFRK	LFAQLAGEDAEISAFELQTILR	AVTVYTNYPFPGETFNREK	LGSAADFLLDISETDLSSLTASIK
AGVAPLQVK	CELLSDDSLAVSSPR	AGVLAHLEEER	AHQITDESLESTRR	AGQVVTIWAAGAGATHSPPTDLVWK	LFAQLAGEDAEISAFELQTILRR	AVVACFR	LGSIAIQGAIEK
AGVDPLVPLR	CFIVGADNVGSK	AGVLAHLEEERDLK	AHQVVEDGYEFFAK	AGREQTGLEAYALGLDTK	LFAVAPNQNLK	AVVGVVAGGGR	LGTLSPAFSTR
AGVGEPPEPGGRPEPGPR	CLGLTEAQTR	AGVNFSEFTGVWK	AHQVVEDGYEFFAKR	AGRPLPAALAFVPR	LFAYPDTHR	AVVIAGGTMQPVSDFR	LGTPALTSR
AGVIFPVGR	CLVEELR	AGVNTVTTLVENK	AHRYDLVNLAVK	AGRSEAVVEYVFSGSR	LFDFQGLQHQVAHVATQLEAAR	AVVLAANHFGR	LGTVPQFPR
AGVIGLTQTAAR	CQVFEETQIGGER	AGVPPGVVNIVFGTGPR	AHSNNIDIISFR	AGSATVLSGSIAGLEGGSQLALRR	LFDQAFGLPR	AVVQEEISQK	LGVGAATHVVIYDASDQGLYSAPR
AGVLAHLEEER	CVLIFGVPSRVPKDER	AGVSISVVHGNLSEEAAK	AHSSMVGVNLPQK	AGSISPGSPPYPQSR	LFEASIETGDRVWR	AVVVNAAQLASYSQSK	LGVGAELLVDVGQR
AGVLAHLEEERDLK	CVSCLPGQR	AGVSVYGIVK	AHVIVMAATNRPNSIDPALR	AGSNVMQTFTFYASEDKLENR	LFENQLVGPESIAHIGDVMFTGTADGR	AVYEKMFLWMVAR	LGVRPSQGGEAPR
AGVNFSEFTGVWK	DAAEFELFFR	AGVVADEVISSMR	AHVIVMAATNRPNSIDPALRR	AGSRYEDFSNLGTTHLLR	LFFLQVK	AWALDVAELHR	LGYISVTDVLK
AGVNTVTTLVENK	DAAEFELFFRR	AGVVGPELHEQLLSAEK	AHVVPCFDASK	AGSSESIAAFIQR	LFGGNFAHQASVAR	AWDDFFPGSDR	LHFFMPGFAPLTSR
AGVNTVTTLVENKK	DADIGVAEAER	AGVVTPGITEDQLWR	AHYGGFTVQNEANK	AGSSTPGDAPPAVAEVQGR	LFIGGLSFETTDDSLREHFEK	AWDVTVR	LHTEAQIQEEGTVVELTGR
AGVPPGVVNIVFGTGPR	DADIGVAEAERDAGIR	AGVYNLTK	AHYGGFTVQNEANKYQISVNK	AGTAFYIDQCAVR	LFIGGLSFETTDESLR	AWGHPCEMCPAQPHPCR	LHVDPENFR
AGVSISVVHGNLSEEAAK	DADPILR	AGWNELLIASFSHR	AIADTGANVVVTGGK	AGTEEAIVYSDIDLK	LFIGGLSFETTEESLR	AWGPGLEGGVVGK	LHYFNAR
AGVSVYGIVK	DADVQFLASVLPPDTDPAFFEHLR	AGYIIPLQGPGLTTTESR	AIADYLR	AGTEEAIVYSDIDLKK	LFLQGPK	AWGPGLETGQVGK	LHYVSAGR
AGVVADEVISSMR	DAFPVAGQK	AGYPQYVSEILEK	AIAEELAPER	AGTFGLQSAR	LFQVEYAIEAIK	AWGPGLHGGIVGR	LIAPVAEEEATVPNNK
AGVVGPELHEQLLSAEK	DAQIFIQK	AGYPTGTGVGPQAAAAAAAK	AIAEELAPERGFLPPASEK	AGTFQAFEQFGQQLLAHGHYASPEIK	LFSGDVVLTAR	AWHAFFTAAER	LIDMLSEAGLSVIETTSFVSPK
AGVVTPGITEDQLWR	DDGLFSGDPNWFPK	AGYQSTLTR	AIAFLQQPR	AGTGVDNVDLEAATR	LFTALAGWGFEVFR	AWITNAWEASAAVVFASTDR	LIEVDDER
AGVYNLTK	DEYEAEINR	AGYTDKVVIGMDVAASEFFR	AIAFTQYPQYSCSTTGSSLNAIYR	AGTGVDNVDLEAATRK	LFVDGQEIAVVYFR	AWTPVTYTVTR	LIFPYVELDLHSYDLGIENR
AGWNELLIASFSHR	DFIDSFLIR	AHAEQAIGQLK	AIANECQANFISIK	AGTHILCIK	LFVEDSIHDEFVR	AWTVEQLR	LIFTDGSR
AGYIIPLQGPGLTTTESR	DFLIPIAWYEDR	AHAEQAIGQLKR	AIAVDPIR	AGTLSITEFADMLSGNAGGFR	LGACLAFLPEAFDFIAR	AWTVEQLRSEQLPK	LIIAGTSAYAR
AGYLTLYGIEALPR	DGAALSPSPNWR	AHASGALDEGTGQVYPTESTGFSDNPR	AIAVDPIRGNLYWTDWNR	AGTPYTVTLHGEVR	LGAGYPMGPFELLDYVGLDTTK	AWVSVTNNCNR	LIIVSNPVDILTYVAWK
AGYPQYVSEILEK	DGAGDVAFIR	AHCQTSGWSLTEQDPYNNIVR	AIAVTVQEMVTK	AGTQIENIDEDFR	LGANSLLDLVVFGR	AYADFYR	LILDSAR
AGYPTGTGVGPQAAAAAAAK	DGAWGAFR	AHDERSEASGPQLLPVR	AIAYLFPSGLFEK	AGTQIENIDEDFRDGLK	LGAPALTSR	AYAILLVTHGPSHPITK	LISEVIGER
AGYQSTLTR	DGEEAGAYDGPR	AHFLQGALFEEELAR	AIAYLFPSGLFEKR	AGTQYLLR	LGCEVLGVSVDSQFTHLAWINTPR	AYALAFAER	LISQIVSSITASLR
AGYTDKVVIGMDVAASEFFR	DGETPDPEDPSR	AHFPGPVTR	AICTEAGLMALR	AGVAAPATQVAQVTLQSVQR	LGDPAEYAHLVQAIIENPFLNGEVIR	AYALQSDVEYK	LISWYDNEFGYSNR
AHAEQAIGQLKR	DGEVVSEATQQQHEVL	AHGFTFTR	AIDDNMSLDEIEK	AGVAEAEGEACAAR	LGDVISIQPCPDVK	AYAQGISR	LISYSYMVR
AHAHLDTGRREPWLLPSQHNDIIR	DGFFGNPR	AHGGYSVFAGVGER	AIDDNMSLDEIEKLTYIDKWFLYK	AGVDPLVPLR	LGDVYVNDAFGTAHR	AYAQQLADWAR	LITLEEEMTK
AHASGALDEGTGQVYPTESTGFSDNPR	DGFNPADVEAGLYGSHLYVWDWQR	AHGLEVEPSALEQGFR	AIDENNEPTACFLIR	AGVETTTPSK	LGGIPVGVIAVETR	AYDLQSDNLYK	LITPAVVSER
AHCQTSGWSLTEQDPYNNIVR	DGLGGLPDIVRDR	AHGQDLGTAGSCLR	AIDGLDR	AGVGEPPEPGGRPEPGPR	LGGPEAGLGEYLFER	AYDLQSDNLYKSDLEWLK	LIVENLSSR
AHDERSEASGPQLLPVR	DGLSEAAAQSR	AHIMEIQLNGGTVAEK	AIDLFTDAIK	AGVIFPVGR	LGGSAVISLEGKPL	AYDLQSDNVYR	LKEIVTNFLAGFEA
AHFLQGALFEEELAR	DGQVINETSQHHDDLE	AHLESLVASRPSPQPLAETPIPSLPEFPR	AIDLFTDAIKLNPR	AGVIGLTQTAAR	LGHPDTLNQGEFK	AYDLQSDSVYK	LKLPAVVTADLR
AHFPGPVTR	DGRGALQNIIPASTGAAK	AHLMSQPLAYHTPDCNK	AIDLLKEIYTNLGPR	AGVLAHLEEER	LGILDKVVNSDPVEEAIR	AYEFAER	LKQQSELQSQVR
AHGFTFTR	DGYLFQLLR	AHLPLDINFR	AIDMYLMGCFVFVFMALLEYALVNYIFFGR	AGVLAHLEEERDLK	LGISNHTHVVVYDGEHLGSFYAPR	AYELQSDNVYK	LLADPTGAFGK
AHGGYSVFAGVGER	DHINLPGFSGQNPLRGPNDER	AHLTVGQAAAGGSGNLLTER	AIDPSISWEDIK	AGVNFSEFTGVWK	LGISSLIR	AYGLQSELQYK	LLADPTGAFGKETDLLLDDSLVSIFGNRR
AHGLEVEPSALEQGFR	DIDAFWLQR	AHLVAVFNEYQR	AIDSLSIEK	AGVNTVTTLVENK	LGIYEAMK	AYGPGIEPTGNMVK	LLAQGPELGLELVFVWNRDPGR
AHGQDLGTAGSCLR	DIKDTTVGTLSQR	AHMVTLDYTVQVPGAGQDGSPGLSK	AIDTTQLFSLPK	AGVPPGVVNIVFGTGPR	LGKDAVEDLESVGK	AYGYTLDER	LLAQTTLR
AHITLGCAADVEAVQTGLDLLEILR	DILGSVSEQIR	AHNQDLGLAGSCLAR	AIDTTQLFSLPKDFWEQEVR	AGVSISVVHGNLSEEAAK	LGLALNFSVFYYEILNSPEK	AYGYTLGPK	LLASDAGLYR
AHITLGCAADVEAVQTGLDLLEILRQEK	DINAYNCEEPTEK	AHQANQLYPFAISLIESVR	AIEAALAAR	AGVSVYGIVK	LGLDSLCPFSPK	AYILNLVK	LLASVEER
AHLESLVASRPSPQPLAETPIPSLPEFPR	DINAYNCEEPTEKLPFPIIDDR	AHQDFGYFYGSSYVAAPDSSR	AIEALHGHELRPGR	AGVVADEVISSMR	LGLDYEER	AYIVQLQIEDLTR	LLCGGGIAADR
AHLPLDINFR	DINAYNCEEPTEKLPFPIIDDRNR	AHQITDESLESTRR	AIEASNAYSR	AGVVGPELHEQLLSAEK	LGLLGLANSLAIEGR	AYLEGTCVEWLR	LLCGLLAER
AHLTVGQAAAGGSGNLLTER	DIPVLPK	AHQVVEDGYEFFAK	AIEAVAISPWK	AGVVTPGITEDQLWR	LGLLGLANSLAIEGRK	AYLEGTCVEWLRR	LLDSLPSDTR
AHLVAVFNEYQR	DISPVLKDPASFR	AHQVVEDGYEFFAKR	AIEAVSPGLYR	AGVYNLTK	LGLVFDDVVGIVEIINSK	AYLPVNESFGFTADLR	LLDVDNRVVLPIEAPIR
AHMVTLDYTVQVPGAGQDGSPGLSK	DIWPTRDEIQAVER	AHRYDLVNLAVK	AIEFCIAR	AGWNELLIASFSHR	LGMDGYR	AYPHVFTK	LLEAQIATGGIIDPK
AHNQDLGLAGSCLAR	DLAGSIIGK	AHSNNIDIISFR	AIEINPDSAQPYK	AGYIIPLQGPGLTTTESR	LGPALATGNVVVMK	AYQIDTVINLNVPFEVIK	LLEGEEER
AHQANQLYPFAISLIESVR	DLAPIGIR	AHSSMVGVNLPQK	AIEINPDSAQPYKWR	AGYLTLYGIEALPR	LGPGGLDPVEVYESLPEELQK	AYQKQPTIFQNK	LLEGEESR
AHQDFGYFYGSSYVAAPDSSR	DLEEATLQHEATAAALR	AHVIVMAATNRPNSIDPALRR	AIEIYTDMGR	AGYPQYVSEILEK	LGPGMADICK	AYSLFSYNTQGR	LLELTGPK
AHQITDESLESTRR	DLEEATLQHEATAATLR	AHVIVMAATNRPNSIDPALR	AIELFSVGQGPAK	AGYPTGTGVGPQAAAAAAAK	LGPLLDILADSR	AYTGREFDDLPLAEQR	LLETECPQYIR
AHQVVEDGYEFFAK	DLEVVAATPTSLLISWDAPAVTVR	AHVLAASVEQATENFLEKGDK	AIEMLGGELGSK	AGYQSTLTR	LGPLQVAR	AYTNFDAER	LLGEEKVDAILCVAGGWAGGNAK
AHQVVEDGYEFFAKR	DLFRVEYVIGR	AHVVPCFDASK	AIEMERGNFGGSFAGSFGGAGGHAPGVAR	AGYTDKVVIGMDVAASEFFR	LGPNYLHIPVNCPYR	AYTNFDAERDALNIETAIK	LLGNVLVCVLAHHFGK
AHRYDLVNLAVK	DLFTASNDPLLWR	AHYGGFTVQNEANK	AIENELLAR	AHAEQAIGQLKR	LGSAADFLLDISETDLSSLTASIK	AYWNASDLR	LLGNVLVCVLAR
AHSNNIDIISFR	DLGAPQAAAEAELAAAQR	AHYGGFTVQNEANKYQISVNK	AIEPPPLDAVIEAEHTLR	AHAHLDTGRREPWLLPSQHNDIIR	LGSIAIQGAIEK	AYWTGYGEGNAWCPGALPDPEIVR	LLHDSGLNVVVLEAR
AHSSMVGVNLPQK	DLGEELEALKTELEDTLDSTAAQQELR	AIADTGANVVVTGGK	AIEQADLLQEEDESPR	AHAMAQVDAWK	LGTPALTSR	AYYNGISLFNNPVPYWEVQPATFR	LLIYAVLPTGDVIGDSAK
AHVDALR	DLGRDLAGIIAIQR	AIADYLR	AIETQCYVVAAAQCGR	AHCQTSGWSLTEQDPYNNIVR	LGTPVLQALGDGDFVK	CACTYGFTGPQCER	LLIYDASNR
AHVIVMAATNRPNSIDPALRR	DLKVEDIPLAR	AIAEELAPER	AIETTDIISR	AHDERSEASGPQLLPVR	LGVGAATHVVIYDASDQGLYSAPR	CAELEEELK	LLIYDASSR
AHVIVMAATNRPNSIDPALR	DLPAIQPR	AIAEELAPERGFLPPASEK	AIFAGYK	AHFLQGALFEEELAR	LGVGAELLVDVGQR	CAELEEELKTVTNNLK	LLIYGASSR
AHVLAASVEQATENFLEKGDK	DLPLLLFR	AIAFLQQPR	AIFAGYKR	AHGFTFTR	LHFFMPGFAPLTSR	CAIEDSATYTVR	LLIYGASTR
AHVVPCFDASK	DLPVSEQQER	AIAFTQYPQYSCSTTGSSLNAIYR	AIFEIVLNR	AHGGYSVFAGVGER	LHNALALIR	CALDFFR	LLLEVTYEAIVDGGINPDSLR
AHYGGFTVQNEANK	DLRNPHPSSAFLNLIGFVSR	AIALKEGFHFEETLTGFK	AIFLADGK	AHGLEVEPSALEQGFR	LHTEAQIQEEGTVVELTGR	CALGVFR	LLLIGDSGVGK
AHYGGFTVQNEANKYQISVNK	DLRNPHPSSAFLNLIGFVSRR	AIANECQANFISIK	AIFLADGKVFTTGFSR	AHGQDLGTAGSCLR	LHVDPENFR	CAPGYYGNPSQGQPCQR	LLLLGAGESGK
AIADTGANVVVTGGK	DLTPEQAAER	AIAVDPIR	AIFLADGNVFTTGFSR	AHIAQLCEK	LHYFNAR	CATITPDEARVEEFK	LLLNNDNLLR
AIADYLR	DLVEAVAHILGIR	AIAVTVQEMVTK	AIFLHPEPFSIENGLLTPTLK	AHITLGCAADVEAVQTGLDLLEILR	LHYVSAGR	CCTESLVNR	LLLPGELAK
AIAEELAPER	DNIQGITKPAIR	AIAYATHR	AIFQTIQNR	AHITLGCAADVEAVQTGLDLLEILRQEK	LIALSIDSVEDHLAWSK	CCWDEPVR	LLNDEDPVVVTK
AIAEELAPERGFLPPASEK	DNIQGITKPAIRR	AIAYLFPSGLFEK	AIFSTQR	AHLESLVASRPSPQPLAETPIPSLPEFPR	LIDMLSEAGLSVIETTSFVSPK	CDENILWLDYK	LLPALASVPALPSDS
AIAFLQQPR	DPLELFR	AIAYLFPSGLFEKR	AIFSVGPVSPSRR	AHLPLDINFR	LIEDFLAR	CDEPILSNR	LLQDSVDFSLADAINTEFK
AIAFTQYPQYSCSTTGSSLNAIYR	DPPSWSVLAGHSR	AICTEAGLMALR	AIFTGYYGK	AHLTVGQAAAGGSGNLLTER	LIEVDDER	CDIDIRK	LLQDSVDFSLADAINTEFKNTR
AIANECQANFISIK	DPSASPGDAGEQAIR	AIDALREFNEEGALSVLQQFK	AIFVTVDTPYLGNR	AHLVAVFNEYQR	LIFPYVELDLHSYDLGIENR	CDPPVISNITK	LLQLQEQMR
AIAVDPIR	DQVANSAFVER	AIDDNMSLDEIEK	AIFVTVDTPYLGNRLDDVR	AHMVTLDYTVQVPGAGQDGSPGLSK	LIGEYGLR	CDRVDQLTAQLADLAAR	LLQSGNSDVVR
AIAVDPIRGNLYWTDWNR	DRPFFPGLVK	AIDDNMSLDEIEKLTYIDKWFLYK	AIGAVPLIQGEYMIPCEK	AHNQDLGLAGSCLAR	LIIAGTSAYAR	CDRVDQLTAQLADLAARGEGESPQAR	LLSGEDVGQDEGATR
AIAVTVQEMVTK	DRQHLPLIK	AIDENNEPTACFLIR	AIGIGAYLVR	AHQANQLYPFAISLIESVR	LIIDVIR	CDVDIRKDLYANTVLSGGSTMYPGIADR	LLSGFGLER
AIAYATHR	DRVTSAVEALLSADSASR	AIDGINQR	AIGLLDVDVYGPSVPK	AHQDFGYFYGSSYVAAPDSSR	LIINSLYK	CEACAPGHFGDPSRPGGR	LLTEYGVSVLVLEAR
AIAYLFPSGLFEK	DSAIGFSR	AIDGLDR	AIGLPEELIQK	AHQITDESLESTRR	LIITQVR	CECDMGFVPSADGK	LLTYNAAR
AIAYLFPSGLFEKR	DSAVAISGADSR	AIDGLNR	AIGPADVIQR	AHQVVEDGYEFFAK	LIIVSNPVDILTYVAWK	CECEIGYELDR	LLVLITGGK
AICTEAGLMALR	DSFQEVLR	AIDLFTDAIK	AIGPHDVLATLLNNLK	AHQVVEDGYEFFAKR	LILDSAR	CECFPGLAVGLDGR	LLVPYLMEAIR
AIDALREFNEEGALSVLQQFK	DSHSLTTNIMEILR	AIDLFTDAIKLNPR	AIGSASEGAQSSLQEVYHK	AHRYDLVNLAVK	LINYHQEQAVNCLLGNVFYER	CECPVGFFYNDK	LLVTPPK
AIDDNMSLDEIEK	DSLLVIQWNIR	AIDLLKEIYTNLGPR	AIGTDEDLAHSSIR	AHSNNIDIISFR	LIPPFREASAK	CEEGFVTGGHVLR	LLVVDPETDEQLQK
AIDDNMSLDEIEKLTYIDKWFLYK	DSSREPGGSLSFLR	AIDMYLMGCFVFVFMALLEYALVNYIFFGR	AIGVLTSGGDAQGMNAAVR	AHSSMVGVNLPQK	LISQIVSSITASLR	CEEGKDNWIR	LLVVTDPR
AIDENNEPTACFLIR	DTFAALGR	AIDPSISWEDIK	AIGYLNTGYQR	AHVDALR	LISWYDNEFGYSNR	CEETHAELEASQK	LLVVYPWTQR
AIDGLDR	DTQIQLDDAVRANDDLKENIAIVER	AIDPSISWEDIKWLR	AIHKIDIPSFDWPIAPFPR	AHVIVMAATNRPNSIDPALR	LISYSYMVR	CEETHAELEASQKEAR	LLYDLADQLHAAVGASR
AIDLFTDAIK	DTSFEQHVLWHTGGK	AIDSLSIEK	AIHSWLTR	AHVIVMAATNRPNSIDPALRR	LITIEINPDCAAITQR	CEFVMEVTNK	LMEDLDR
AIDLFTDAIKLNPR	DTVEVALEDKGDSTFR	AIDTTQLFSLPK	AIIFFDPDAK	AHVLAASVEQATENFLEKGDK	LITLEEEMTK	CEGPIPDVTFELLREGETK	LMVTGAAPVSATVLTFLR
AIDLLKEIYTNLGPR	DTVPLPPGGAR	AIDTTQLFSLPKDFWEQEVR	AIIIFVPVPQLK	AHVVPCFDASK	LITLEQGK	CEIEATLER	LNAGEIVIGDGGFVFALEK
AIDMYLMGCFVFVFMALLEYALVNYIFFGR	DVDIIDHHDNTYTVK	AIDTTQLFSLPKDFWEQEVRDIR	AIIPSHLAYGK	AHYGGFTVQNEANK	LITPAVVSER	CEIQAALEEAEASLEHEEGK	LNAGEIVIGDGGFVFALEKR
AIDPSISWEDIK	DVDLEFLAK	AIEAALAAR	AIIPSHLAYGKR	AHYGGFTVQNEANKYQISVNK	LIVDEAINEDNSVVSLSQPK	CEISENIPGK	LNDSILQATEQR
AIDSLSIEK	DVFISAAER	AIEALHGHELRPGR	AIITALGVER	AIADTGANVVVTGGK	LIVENLSSR	CEISENIPGKWTK	LNGTDPEDVIR
AIDTTQLFSLPK	DVFLGMFLYEYAR	AIEASNAYSR	AIKELGDHVTNLR	AIADYLR	LKEIVTNFLAGFEA	CEMKITYGQCGDVLR	LNIIIIAEGAIDR
AIDTTQLFSLPKDFWEQEVR	DVFVPDDKQEFVK	AIEFCIAR	AIKELGDHVTNLRK	AIAEELAPER	LKLPAVVTADLR	CEQCQPGYYGDAQR	LNIPVSQVNPR
AIEAALAAR	DVKLPVQLQR	AIEINPDSAQPYK	AIKVEQATKPSFESGR	AIAEELAPERGFLPPASEK	LKLSEELSGGR	CESAPGCGVWQRPVIDNPNYK	LNLLDLDYELAEQLDNIAEK
AIEALHGHELRPGR	DVKPSNILVNSR	AIEINPDSAQPYKWR	AILEDMVR	AIAFLQQPR	LKPFGVQR	CEVLQYSAR	LNTIPLFVQLLYSSVENIQR
AIEASNAYSR	DVLDGHLREK	AIEIYTDMGR	AILEVLQS	AIAFTQYPQYSCSTTGSSLNAIYR	LKQEYFVVAATLQDIIR	CFDKFCANTCVECR	LNVITVGPR
AIEAVAISPWK	DVLLQVDDERR	AIELFSVGQGPAK	AILGSVER	AIALKEGFHFEETLTGFK	LKQEYFVVAATLQDIIRR	CFIVGADNVGSK	LNVTPLAR
AIEFCIAR	DVVICPDASLEDAK	AIEMLGGELGSK	AILILDNDGDRLFAK	AIANECQANFISIK	LKYALTGDEVK	CGSGIVGAVVK	LNYGIPAIVK
AIEINPDSAQPYK	DVWGIEGPIDAAFTR	AIEMERGNFGGSFAGSFGGAGGHAPGVAR	AILNYIASK	AIAVDPIR	LLACIASRPGQCGR	CGTGIVGVFVK	LPASFDAR
AIEINPDSAQPYKWR	EAAENSLVAYK	AIENELLAR	AILNYIASKYNLYGK	AIAVDPIRGNLYWTDWNR	LLADPTGAFGKETDLLLDDSLVSIFGNR	CHIPADAPQFIQHR	LPDGYEFK
AIEIYTDMGR	EAAPSDAGEVVFSVR	AIEPPPLDAVIEAEHTLR	AILPCIK	AIAVTVQEMVTK	LLADPTGAFGKETDLLLDDSLVSIFGNRR	CHYMTIHNVTPDDEGVYSVIAR	LPESVER
AIELFSVGQGPAK	EAESSPFVER	AIEQADLLQEEDESPR	AILPCQDTPSVK	AIAYATHR	LLAEILR	CICKPGFQLASDGR	LPFPIIDDR
AIEMLGGELGSK	EAGAGGLAIAVEGPSKAEISFEDRK	AIETQCYVVAAAQCGR	AILQEVLDADLSNEAFPFSTHK	AIAYLFPSGLFEK	LLAQGPELGLELVFVWNRDPGR	CICNSGYEVDSTGK	LPKVIGNQSLVNELAFTAR
AIEMERGNFGGSFAGSFGGAGGHAPGVAR	EAGVFVPR	AIETTDIISR	AILSTKPPGTFLLR	AIAYLFPSGLFEKR	LLAQTTLR	CICPPGYSLQNEK	LPLQDVYK
AIENELLAR	EAIENATTNAEVLR	AIETTDVTR	AILTTDDRIR	AICTEAGLMALR	LLATLCSAEVCQCAEGK	CICQPSLER	LPPNVVEESAR
AIEPPPLDAVIEAEHTLR	EAIFCIQYNIR	AIEVGRENREDYR	AILVDLEPGTMDSVR	AIDALREFNEEGALSVLQQFK	LLCGGGIAADR	CIDPIRCEEPYLR	LPVDIAYK
AIEQADLLQEEDESPR	EALAIVFFGR	AIFAGYK	AILVVFANK	AIDDNMSLDEIEK	LLCGLLAER	CIESLIAVFQK	LPVEEAYK
AIETQCYVVAAAQCGR	EALLSSAVDHGSDEVK	AIFAGYKR	AIMAQLPQEQK	AIDDNMSLDEIEKLTYIDKWFLYK	LLDAQLATGGIVDPR	CIIPNERKAPGVMDNPLVMHQLR	LPVEEAYKR
AIETTDIISR	EAQLPVIENK	AIFEIVLNR	AIMTYVSSFYHAFSGAQK	AIDENNEPTACFLIR	LLDFEFSSGR	CIIPNETKSPGVMDNPLVMHQLR	LQAEAFQAR
AIFAGYK	EAQQYSEALASTR	AIFLADGK	AINCATSGVVGLVNCLR	AIDGLDR	LLDVDNRVVLPIEAPIR	CIIPNETKTPGAMEHELVLHQLR	LQALGLQLFVKDPALR
AIFAGYKR	EATADDLIKVVEELTR	AIFLADGKVFTTGFSR	AINFNFGYAK	AIDLFTDAIK	LLEAQIATGGIIDPK	CIIWNTR	LQAVTDDHIR
AIFEIVLNR	EAVDSALR	AIFLADGNVFTTGFSR	AINIADELPR	AIDLFTDAIKLNPR	LLEGEEERLR	CIPALDSLTPANEDQK	LQDAEIAR
AIFLADGK	EAVFPFQPGSVAEVCITFDQANLTVK	AIFLHPEPFSIENGLLTPTLK	AINNGLLDTYQLK	AIDLLKEIYTNLGPR	LLETECPQYIR	CITDPQTGLCLLPLKEK	LQDEIQNMKEEMAR
AIFLADGKVFTTGFSR	EAYPGDVFYLHSR	AIFQTIQNR	AINPENGFFGVAPGTSVK	AIDMYLMGCFVFVFMALLEYALVNYIFFGR	LLGDASVSFTENCVVGIQANTER	CIVYYKEPFWR	LQEAAELEAVELPVPIR
AIFLADGNVFTTGFSR	EDLRLPEGDLGK	AIFSTQR	AINPINTFTK	AIDPSISWEDIK	LLGEEKVDAILCVAGGWAGGNAK	CKVNVEVEFAEPEPER	LQEALER
AIFQTIQNR	EEFRPNAPYR	AIFSVGPVSPSRR	AINQEMFK	AIDPSISWEDIKWLR	LLGNVLVCVLAHHFGK	CKVNVEVEFAEPEPERK	LQEEIEK
AIFSTQR	EEIIPVAAEYDK	AIFVTVDTPYLGNR	AINQGGLTSVAVR	AIDSLSIEK	LLGNVLVCVLAR	CKVTGLQEGSTYEFR	LQEQNAIDMEIIVNAK
AIFSVGPVSPSRR	EFPDVLECTVSHAVEK	AIFVTVDTPYLGNRLDDVR	AINQQTGAFVEISR	AIDTTQLFSLPK	LLGTIYTAAEEIEAVGGK	CLAFECPENYRR	LQESCSVCLAGLDGFRR
AIFTGYYGK	EFRELPNIEER	AIGAVPLIQGEYMIPCEK	AIPDLTAPVAAVQAAVSNLVR	AIDTTQLFSLPKDFWEQEVR	LLHDSGLNVVVLEAR	CLALATHDNPLR	LQFPLPTAQR
AIFVTVDTPYLGNR	EFTLEFSR	AIGIGAYLVR	AIPELTK	AIEAALAAR	LLIHQSLAGGIIGVK	CLALATHDNPLRR	LQIWDTAGQER
AIFVTVDTPYLGNRLDDVR	EFTPEVQASWQKMVTGVASALSSRYH	AIGLLDVDVYGPSVPK	AIPLFGNSLKPDSLR	AIEALHGHELRPGR	LLISPAAEVVEGQAVTLSCR	CLALATR	LQLELSK
AIGAVPLIQGEYMIPCEK	EFTRLEICNLTPDALK	AIGLPEELIQK	AIPLVLVSGNHDIGNTPTAETVEEFCR	AIEASNAYSR	LLIYAASSLQSGVPSR	CLAPMMSEVIR	LQLQEQLQAETELCAEAEELRAR
AIGIGAYLVR	EFWAADIIFAER	AIGLPEELIQKGK	AIPNNQVLGK	AIEAVAISPWK	LLIYAASTLQSGVPSR	CLCLPGFSGPR	LQSEPESIRK
AIGLPEELIQK	EGIQYVFQTR	AIGPADVIQR	AIPQLQGYLR	AIEFCIAR	LLIYAVLPTGDVIGDSAK	CLCPEGFSLSSSGR	LQSGLVWTNCWLIR
AIGLPEELIQKGK	EGKQVGSGVTTDQVQAEAK	AIGPHDVLATLLNNLK	AIQANINIPMGAFRPGAGQPPR	AIEINPDSAQPYK	LLIYGASTR	CLCPEGFSLSSSGRR	LQSIGTENTEENRR
AIGLPEELIQKGKDIK	EGKRVLIAAHGNSLR	AIGSASEGAQSSLQEVYHK	AIQEWLK	AIEINPDSAQPYKWR	LLLEAQAATGFLLDPVKGER	CLDPVDTPNPTR	LQSLTENLTK
AIGPADVIQR	EGLLLWCQR	AIGTDEDLAHSSIR	AIQLEYSEAR	AIEIYTDMGR	LLLEVTYEAIVDGGINPDSLR	CLDVNRDCLILTWAPPSDTR	LQSTFVFEEIGR
AIGPHDVLATLLNNLK	EGPEGFAR	AIGVLTSGGDAQGMNAAVR	AIQLNPSYIR	AIELFSVGQGPAK	LLLFSPSVVHLGVPLSVGVQLQDVPR	CLDWNRDILKK	LQSTFVFEEIGRR
AIGSASEGAQSSLQEVYHK	EGPRDSITLLDAKELLK	AIGYLNTGYQR	AIQLTYNPDESSKPNMIDAATLK	AIEMLGGELGSK	LLLGAGAVAYGVR	CLFASGSPFGPVK	LQVVDQPLPVR
AIGTDEDLAHSSIR	EGTETFADHREGILK	AIHKIDIPSFDWPIAPFPR	AIQVFLLGGSR	AIEMERGNFGGSFAGSFGGAGGHAPGVAR	LLLINNAGSLGDVSK	CLFGLGEALNSIYVVGGR	LRDADPILR
AIGVLTSGGDAQGMNAAVR	EGVVHGVATVAEK	AIHSWLTR	AIRGEAFDRHLLGLK	AIENELLAR	LLLNNDNLLR	CLFGLGEVDDK	LREMLSVGLGFLR
AIGYLNTGYQR	EGYLQIGANTQAAQK	AIIFFDPDAK	AIRLELQGPR	AIEPNDYTGK	LLLPGELAK	CLFGLGEVDDKIYVVAGK	LRGYDYGPHFQGILEASLEGDSGR
AIHKIDIPSFDWPIAPFPR	EGYYGYTGAFR	AIIIFVPVPQLK	AIRSPLVFVLCR	AIEPPPLDAVIEAEHTLR	LLLPWLEAR	CLGIPAR	LRVDPVNFK
AIHSWLTR	EIAQDFK	AIIPSHLAYGK	AISEELDHALNDMTSI	AIEQADLLQEEDESPR	LLNDEDPVVVTK	CLGPFDEWESR	LSAEERDQLLPNLR
AIIFFDPDAK	EIAQDFKTDLR	AIIPSHLAYGKR	AISESGVALTSVLVK	AIETQCYVVAAAQCGR	LLNLDGTCADSYSFVFSR	CLHPLANETFVAK	LSALESR
AIIIFVPVPQLK	EIAQEFKTDLR	AIITALGVER	AISESGVALTSVLVKK	AIETTDIISR	LLNYNPEDPPGSEVLR	CLHPLANETFVAKDNK	LSASSLTMESFAFLWAGGR
AIIPSHLAYGK	EIEEQLR	AIKPTLGLIDPLHTLHMPAR	AISFVGSNK	AIFAGYK	LLPASFPCIFGPGENQPLSPEASR	CLIEILASR	LSDAGITPLFLTR
AIIPSHLAYGKR	EIGFSDK	AIKVEQATKPSFESGR	AISFVGSNKAGEYIFER	AIFAGYKR	LLPLELEK	CLIPNETK	LSEDYGVLK
AIITALGVER	EIINVGHSFHVNFEDNDNRSVLK	AILEDMVR	AISSIGLECQSVTSR	AIFEIVLNR	LLPPYLR	CLLDDEAEYSCEVR	LSEDYGVLKTDEGIAYR
AIKELGDHVTNLR	EILSEVER	AILEVLQS	AITDAAMMAEELKK	AIFLADGK	LLQDSVDFSLADAINTEFK	CLPGFYR	LSGTGSAGATIR
AIKVEQATKPSFESGR	EIQGFFNIPVDNLR	AILGSVER	AITGASLADIMAK	AIFLADGKVFTTGFSR	LLQDSVDFSLADAINTEFKNTR	CLPSACEVVTGSPR	LSILYPATTGR
AILEDMVR	EIQTAVR	AILILDNDGDRLFAK	AITGASLADIMAKR	AIFLADGNVFTTGFSR	LLQLQEQMR	CLVMDVQAFER	LSIQCYLR
AILEVLQS	EIQVIPLQRDDED	AILNYIASK	AITGFDDPFSGK	AIFLHPEPFSIENGLLTPTLK	LLQQVSQIYQSIEFSR	CLVTVSIGGHGLGACLGPR	LSITGTYDLK
AILGSVER	EIVWLER	AILNYIASKYNLYGK	AITGILRPPLEQGR	AIFQTIQNR	LLQSGNSDVVR	CLYASVLTAQPR	LSKELQAAQAR
AILILDNDGDRLFAK	ELAAQEAR	AILNYIASKYNLYGKDIK	AITGIQAFTASK	AIFSTQR	LLTEFNK	CMPTFQFFK	LSLAPDDSLLVLAGTSYAWER
AILNYIASK	ELAILLGMLDPAEKDEK	AILPCIK	AITHLNNNFMFGQK	AIFSVGPVSPSRR	LLTEYGVSVLVLEAR	CNAAAQLVR	LSLEIEQLELQR
AILNYIASKYNLYGK	ELEAELEDERKQR	AILPCQDTPSVK	AITIAGIPQSIIECVK	AIFTGYYGK	LLTYNAAR	CNEHLVPILTYTAK	LSLLEVGCGTGANFK
AILNYIASKYNLYGKDIK	ELEEISER	AILQEVLDADLSNEAFPFSTHK	AITIAGVPQSVTECVK	AIFVTVDTPYLGNR	LLVITVATAETEGYLR	CNEPAVWSQLAK	LSLVDVSQVSVVHTLQTDFR
AILPCIK	ELEEISERLEEAGGATSVQIEMNK	AILSTKPPGTFLLR	AITIANQTNCPLYITK	AIFVTVDTPYLGNRLDDVR	LLVPYLMEAIR	CNGVLEGIR	LSPEDYTLK
AILPCQDTPSVK	ELFSPLHALNFGIGGDTTR	AILTTDDR	AITIASAVNCPLYIVHVMSK	AIGAVPLIQGEYMIPCEK	LLVTPPK	CNLPQNLQK	LSPFMADIR
AILQEVLDADLSNEAFPFSTHK	ELFVMAR	AILTTDDRIR	AITIASQTNCPLYVTK	AIGIGAYLVR	LLVVTDPR	CNNEAKDVSSIIVAFGYPFR	LSPQAVNSIAK
AILSTKPPGTFLLR	ELGEYGFHEYTEVK	AILTTIGVLEEPLGNAR	AITPPHPASQANIIFDITEGNLR	AIGLLDVDVYGPSVPK	LLVVYPWTQR	CNTAPHQIPQEEYTATGLEEK	LSQEDPDYGIR
AILTTDDR	ELGEYGLQAYTEVK	AILVDLEPGTMDSVR	AITSAYYR	AIGLPEELIQK	LLYDLADQLHAAVGASR	CPAPELLGGPSVFLFPPKPK	LSQLSVTDVTTSSLR
AILTTDDRIR	ELGGVDLVIEAVFEEMSLKK	AILVVFANK	AITVFSPDGHLFQVEYAQEAVK	AIGLPEELIQKGK	LMFNDFLSASSDTQTSLYK	CPAPPRGPPAPAPEVEELAR	LSQRFPK
AILTTIGVLEEPLGNAR	ELGLNPEK	AIMAQLPQEQK	AITVFSPDGHLFQVEYAQEAVKK	AIGPADVIQR	LMLLLEVISGER	CPENAFFLDHVR	LSSEVEALRR
AILVDLEPGTMDSVR	ELHLLGVQVQQFQDVATR	AIMTYVSSFYHAFSGAQK	AIVAGDEVIQEVDTVASECPSLR	AIGPHDVLATLLNNLK	LMVTGAAPVSATVLTFLR	CPETLFQPSFIGMESAGIHETTYNSIMK	LSSPAVITDK
AIMAQLPQEQK	ELIIGDR	AINCATSGVVGLVNCLR	AIVAGDQNVEYK	AIGSASEGAQSSLQEVYHK	LNAGEIVIGDGGFVFALEK	CPFTGNVSIR	LSTPPPLAEEEGLASR
AIMTYVSSFYHAFSGAQK	ELIPTEEALR	AINCATSGVVGLVNCLRR	AIVAGDQNVEYKGTVWHK	AIGTDEDLAHSSIR	LNAGEIVIGDGGFVFALEKR	CPIQGLVEGQSYR	LSVDYGK
AINCATSGVVGLVNCLR	ELLEAVDAR	AINEAYKEDYHK	AIVAIENPADVSVISSR	AIGVLTSGGDAQGMNAAVR	LNCQVIGASVDSHFCHLAWVNTPK	CPKPVIAAVHGGCIGGGVDLVTACDIR	LSVISVEDPPQR
AINCATSGVVGLVNCLRR	ELNYFAK	AINFNFGYAK	AIVAIGDTLAGK	AIGYLNTGYQR	LNDSILQATEQR	CPLLKPWALTFSYGR	LSYTCEGGFR
AINEAYKEDYHK	ELPSLEQK	AINIADELPR	AIVDCIISIIEENSESK	AIHKIDIPSFDWPIAPFPR	LNDSILQATEQRR	CPLPRPWALTFSYGR	LSYYPHCLASFTELLQAAFGGK
AINFNFGYAK	ELREVIELPLTNPELFQR	AINPINTFTK	AIVDVHFDPTTAFR	AIHSWLTR	LNEHFLNTTDFLDTIK	CPPGFYTSPDGTR	LTAASVGVQGSGWGWLGFNKER
AINIADELPR	ELSDFISYLQR	AINQEMFK	AIVEGFQPISVVWLK	AIIFFDPDAK	LNIIIIAEGAIDR	CPTGYYLNEDTR	LTEDEVEK
AINPINTFTK	ELSEPSSTR	AINQGGLTSVAVR	AIVFVVDSAAFQR	AIIIFVPVPQLK	LNIPVSQVNPR	CPVGYVLR	LTEGCSFR
AINQEMFK	ELSEQIQR	AINQQTGAFVEISR	AIVHDNKDGTYAVTYIPDKTGR	AIIPSHLAYGK	LNLLDLDYELAEQLDNIAEK	CPVGYVLREDR	LTGGADKGK
AINQGGLTSVAVR	ELSLAGNELGDEGAR	AIPDLTAPVAAVQAAVSNLVR	AIVICGAEGK	AIIPSHLAYGKR	LNQALLDLHALGSAR	CPWQEFVSYR	LTGMAFR
AINQQTGAFVEISR	ELTEEKESAFEFLSSA	AIPELTK	AIVKELLELGSNVVIASR	AIITALGVER	LNTIPLFVQLLYSSVENIQR	CQCPSGMTLDATGR	LTGQLFLGGSIVK
AIPDLTAPVAAVQAAVSNLVR	ELTGEDVLVR	AIPIMKTR	AIVPLEAR	AIKELGDHVTNLR	LNVTPLAR	CQHAAEIITDLLR	LTGVPAALDLITSGR
AIPELTK	ELTVSNNDINEAGVR	AIPLFGNSLKPDSLR	AIVQQWLEYR	AIKELGDHVTNLRK	LNYGIPAIVK	CQLEINFNTLQTK	LTGVPAALDLITSGRR
AIPLFGNSLKPDSLR	EMLTTQAER	AIPLVLVSGNHDIGNTPTAETVEEFCR	AIVWGMQTR	AIKVEQATKPSFESGR	LPASFDAR	CQLPEDVDPTSVTSALR	LTIAEER
AIPLVLVSGNHDIGNTPTAETVEEFCR	EMDRETLIDVAR	AIPNNQVLGK	AIWAALQTQTSNAAK	AILEDMVR	LPDNVTFEEGALIEPLSVGIHACRR	CQLPEDVDPTSVTSALREDGSLTIR	LTIGEGQQHHLGGAK
AIPQLQGYLR	EMEAELEDERKQR	AIPQLQGYLR	AIWNVINWENVTER	AILEVLQS	LPKVIGNQSLVNELAFTAR	CQSLTEDLEFRK	LTIGSNLSIR
AIQEWLK	ENAGEDPGLAR	AIQDPAFSDGIR	AIYFDGDFGQIVR	AILGSVER	LPLQDVYK	CQTLVSDVDYK	LTPEEIER
AIQLEYSEAR	ENLNKLMTNLR	AIQEWLK	AIYHDLEQSIR	AILILDNDGDRLFAK	LPNGLVIASLENYSPVSR	CQTLVTDIDYR	LTSFIGAIAIGDLVK
AIQLTYNPDESSKPNMIDAATLK	EPGGSLSFLR	AIQLEYSEAR	AIYKGPGSEAGP	AILNYIASK	LPVEEAYK	CQVFEETQIGGER	LTTDFNVIVEALSK
AIQVFLLGGSR	EPPEAIWADDVDRR	AIQLNPSYIR	AIYQATYR	AILNYIASKYNLYGK	LPVEEAYKR	CQVLVSDIDYR	LTTLVDADAEAFTAYLEAMRLPK
AIRGEAFDRHLLGLK	EQAEEERYFR	AIQLTYNPDESSKPNMIDAATLK	AKAGAGSATLSMAYAGAR	AILPCIK	LQAILEDIQVTLFTR	CQVSGSPPHYFYWSR	LTTVLNSGFLDEWLTLEDVPSGR
AIRLELQGPR	EQEITAVQAR	AIQVFLLGGSR	AKAIVAGDEVIQEVDTVASECPSLR	AILPCQDTPSVK	LQALGLQLFVK	CQYDLTLSKELSDAPAFISQPR	LTVDSAIAR
AIRSPLVFVLCR	EQGVLSFWR	AIRLELQGPR	AKDFSLILDDVAITELSFSR	AILQEVLDADLSNEAFPFSTHK	LQALGLQLFVKDPALR	CQYILSDLEYR	LTVEDPVTVEYITR
AISESGVALTSVLVK	EQHLFLPFSYK	AISESGVALTSVLVK	AKDHGLEVLGLVR	AILSTKPPGTFLLR	LQAVTDDHIR	CREPVNPPGPPTVVK	LTWDPTSR
AISFVGSNK	EQMALNHGEEQVR	AISESGVALTSVLVKK	AKDINQEVYNFLATAGAK	AILTTDDR	LQEQNAIDMEIIVNAK	CRPDQLTGLSLLPLSEK	LVAASQAALGL
AISFVGSNKAGEYIFER	EQQDEFKEAFLLFDR	AISFVGSNK	AKDIVPGDIVEIAVGDKVPADIR	AILTTDDRIR	LQESCSVCLAGLDGFRR	CSALLSVK	LVADFMAK
AISSIGLECQSVTSR	ESAGLIPSPELQEWR	AISFVGSNKAGEYIFER	AKDLEEELER	AILTTIGVLEEPLGNAR	LQLQEQLQAETELCAEAEELRAR	CSCSPGWIGDGIK	LVAIVDVIDQNR
AITDAAMMAEELKK	ESIESEIRR	AISSIGLECQSVTSR	AKEFTNVYIK	AILVDLEPGTMDSVR	LQQELDDLLVDLDHQR	CSDIVFAR	LVAYYTLIGASGQR
AITGASLADIMAK	ESIESEIRRER	AISSPTVSR	AKEIAAPELEPLHLR	AILVVFANK	LQSLTENLTK	CSELEEELKNVTNNLK	LVDQNIFSFYLSR
AITGASLADIMAKR	ESLALIAEQGLENSWR	AISSSAISR	AKEIGADLVLQISK	AIMAQLPQEQK	LQSTFVFEEIGR	CSEPLVDLIYFWK	LVDYLDVGFDTTR
AITGILRPPLEQGR	ESLPALR	AITDAAMMAEELKKEQDTSAHLER	AKEILQEEEDLAEIVQLVGK	AIMTYVSSFYHAFSGAQK	LQSTFVFEEIGRR	CSFSFASGTAVLELR	LVEIAQVPK
AITGIQAFTASK	ESQPLLGTVIDGMLLLKTPEELQAER	AITGASLADIMAK	AKELGATECINPQDYK	AINCATSGVVGLVNCLR	LQVAGEITTGPR	CSFSFASGTAVLELRDVAK	LVETLQADSGLLLDALLAR
AITHLNNNFMFGQK	ETGAIGQERVDNVNAFIER	AITGASLADIMAKR	AKELLGQGLLLR	AINCATSGVVGLVNCLRR	LQVELDNVTGLLSQSDSK	CSGPGLGAGVR	LVEVGGDVQLDSVR
AITIAGIPQSIIECVK	ETNLDSLPLVDTHSKR	AITGFDDPFSGK	AKFEELNMDLFR	AINFNFGYAK	LRDADPILR	CSNQLPQSITK	LVFDEYLK
AITIAGVPQSVTECVK	ETPIGLVPK	AITGILRPPLEQGR	AKFFPEDVSEELIQEITQR	AINIADELPR	LRDEFEIVGDVR	CSTELFVR	LVGGDNLCSGR
AITIANQTNCPLYITK	ETTIQGLDGLSER	AITGIQAFTASK	AKFYPEDVAEELIQDITQK	AINPENGFFGVAPGTSVK	LRDPEVVASELGYVFQAITLTR	CSTELFVREPPIMVTK	LVGGKDFEQPLAISR
AITIASAVNCPLYIVHVMSK	ETVVEVPQVTWEDIGGLEDVKR	AITHLNNNFMFGQK	AKFYPEDVSEELIQDITQR	AINPINTFTK	LRECLPLIIFLR	CSVCEAPAIAIAVHSQDVSIPHCPAGWR	LVGGQAGLGR
AITIASQTNCPLYVTK	ETWLSENQR	AITIAGIPQSIIECVK	AKGQALPDVVAK	AINQEMFK	LRGYDYGPHFQGILEASLEGDSGR	CTGGEVGATSALAPK	LVGPEGFVVTEAGFGADIGMEK
AITPPHPASQANIIFDITEGNLR	EVAAFAQFGSDLDAATQQLLSR	AITIAGVPQSVTECVK	AKHDELTYF	AINQGGLTSVAVR	LRNPPVNAISTTLLR	CTLAWSLPQEDGGAEITHYIVER	LVGPGQWPGAR
AITSAYYR	EVAAPDVGR	AITIANQTNCPLYITK	AKIDNYIPIF	AINQQTGAFVEISR	LRVDPVNFK	CTLAWSLPQEDGGAEITHYIVERR	LVGYLDR
AITVFSPDGHLFQVEYAQEAVK	EVARLEAPLEELR	AITIASAVNCPLYIVHVMSK	AKIQDKEGIPPDQQR	AIPDLTAPVAAVQAAVSNLVR	LSAEERDQLLPNLR	CTMLVTPDLKR	LVIITAGAR
AITVFSPDGHLFQVEYAQEAVKK	EVDLKDYEDQQKQLEQVIAK	AITIASQTNCPLYVTK	AKLEEQAQQIR	AIPELTK	LSASSLTMESFAFLWAGGR	CTSCGVVAENYK	LVLAEAQVGDERDYVCVVR
AIVAGDEVIQEVDTVASECPSLR	EVDPQGLR	AITPPHPASQANIIFDITEGNLR	AKLEQLFQDEVAK	AIPLFGNSLKPDSLR	LSDAGITPLFLTR	CTVTPLTEGSLYVFR	LVLEVAQHLGESTVR
AIVAGDQNVEYK	EVIELPLTNPELFQR	AITSAYYR	AKLQTENGELSR	AIPLVLVSGNHDIGNTPTAETVEEFCR	LSDRPQLPYLEAFILETFR	CTYRPAMEGPHTVHVAFAGAPITR	LVLPSLISSR
AIVAIENPADVSVISSR	EVLAELEALERR	AITVFSPDGHLFQVEYAQEAVK	AKMPIVGLGTWK	AIPNNQVLGK	LSEDYGVLK	CVCNPGYTGEDCGVR	LVNEVTEFAK
AIVAIENPADVSVISSRNTGQR	EVLEKQPVLSQTEAR	AITVFSPDGHLFQVEYAQEAVKK	AKMPYTEAVIYEIQR	AIPQLQGYLR	LSEDYGVLKTDEGIAYR	CVDVDECAPPAEPCGK	LVPLKETIK
AIVAIGDTLAGK	EVQQGEEFERR	AIVAGDEVIQEVDTVASECPSLR	AKMPYMEAVIHEIQR	AIQDPAFSDGIR	LSFQHDPETSVLVLR	CVEDPETGLR	LVPQQLAH
AIVDCIISIIEENSESK	EVTTEFTVDAR	AIVAGDQNVEYK	AKPALEDLR	AIQEWLK	LSFSYGR	CVENQIYEFR	LVPVGYGIR
AIVDVHFDPTTAFR	EYTVTEPERDGASPSR	AIVAIENPADVSVISSR	AKPDFKELTVSNNDINEAGVR	AIQLEYSEAR	LSGGGDWHIAYVLLYGPR	CVLIFGVPSR	LVQAAQMLQSDPYSVPARDYLIDGSR
AIVDVHFDPTTAFRAPDVAR	FAADAVKLER	AIVAIGDTLAGK	AKPYEGSILEADCDILIPAASEK	AIQLNPSYIR	LSGTGSAGATIR	CVLSWFPPLDDGGAK	LVQAFQFTDK
AIVFVVDSAAFQR	FAALEKPTTLELKER	AIVDVHFDPTTAFR	AKQFLPFLQR	AIQLTYNPDESSKPNMIDAATLK	LSIQCYLR	CVNLIGK	LVQDVANNTNEEAGDGTTTATVLAR
AIVHDNKDGTYAVTYIPDKTGR	FADLSEAANRNNDALR	AIVDVHFDPTTAFRAPDVAR	AKQGYVIYR	AIQVFLLGGSR	LSIQCYLSALDR	CVVVGDGAVGK	LVQIEYALAAVAGGAPSVGIK
AIVICGAEGK	FALGLSGGSLVSMLAR	AIVFVVDSAAFQR	AKQIVWNGPVGVFEWEAFAR	AIRLELQGPR	LSITGTYDLK	CWSPGVTVAPEMCPIR	LVQLLVK
AIVKELLELGSNVVIASR	FALPYIR	AIVHDNKDGTYAVTYIPDKTGR	AKVDEFPLCGHMVSDEYEQLSSEALEAAR	AISESGVALTSVLVK	LSLAPDDSLLVLAGTSYAWER	CYAFLLVQEPAQIVEK	LVQNCLWTLR
AIVPLEAR	FANSLTGVQQQLQAFSTYR	AIVICGAEGK	AKVEFNIR	AISESGVALTSVLVKK	LSLDGQNIYNACCTLR	CYEQFFAPLCAK	LVREGFNVGIVVDPLFVLDNR
AIVQQWLEYR	FASENDLPEWKER	AIVKELLELGSNVVIASR	AKVIAAEGEMNASR	AISFVGSNK	LSLLEVGCGTGANFK	CYFPQTITQEYEAIK	LVSDEMVVELIEK
AIVWGMQTR	FAVEEIIQK	AIVPLEAR	AKVIYLMR	AISSIGLECQSVTSR	LSLVDVSQVSVVHTLQTDFR	DAAASASTPAQAPTSDSPVAEDASR	LVSGWVKPIIIGR
AIWAALQTQTSNAAK	FCLDNGAK	AIVQQWLEYR	AKWYPEVR	AITDAAMMAEELKK	LSNIFVIGK	DAAIIDVTSSFTSLVLDNVNR	LVSIGAEEIVDGNAK
AIWNVINWENVTER	FCPFAER	AIVWGMQTR	ALAAAGYDVEK	AITGASLADIMAK	LSPEDYTLK	DAAIIDVTSSFTSLVLDNVNRYDSGK	LVSPGSANETSSILVESVTR
AIYFDGDFGQIVR	FDAQTGADREVQR	AIWAALQTQTSNAAK	ALAAAGYDVEKNNSR	AITGASLADIMAKR	LSQEDPDYGIR	DACREDVGHYVVK	LVTDLTK
AIYHDLEQSIR	FDDGAGGDNEVQR	AIWNVINWENVTER	ALAAFLKK	AITGFDDPFSGK	LSQLSVTDVTTSSLR	DADAEIEGAPAAPLDVK	LVTTGVLK
AIYKGPGSEAGP	FDEFQKDLNTNEPR	AIYDIYGKR	ALAAGGVGSIVR	AITGILRPPLEQGR	LSQRFPK	DADPILISLR	LVVECVMNNVTCTR
AIYQATYR	FDGVQDPR	AIYFDGDFGQIVR	ALAAGGYDVEK	AITGIQAFTASK	LSSEVEALRR	DADVQNFVSFISK	LVVLGSGGVGK
AKAGAGSATLSMAYAGAR	FDLGQDVIDFTGHALALYR	AIYHDLEQSIR	ALAAGGYDVEKNNSR	AITHLNNNFMFGQK	LSSQEAASSFGDDRLLIEK	DAEAENPGAPGSPLNVR	LVYVFSQDFTVFGGSLSGAHAQK
AKALGATDCLNPR	FDREVDIGIPDATGR	AIYKGPGSEAGP	ALAAQLPVLPR	AITIAGIPQSIIECVK	LSSVTAADTAVYYCAR	DAEEAISQTIDTIVDMIK	LWDLTTGTTTR
AKDFSLILDDVAITELSFSR	FEEILTR	AIYQATYR	ALAAVLEELR	AITIAGVPQSVTECVK	LSTIALALGVER	DAELIAEAK	LWLHVLPTLPGTLCLR
AKDHGLEVLGLVR	FEELNADLFR	AKAGAGSATLSMAYAGAR	ALAAVPSAGSVQR	AITIANQTNCPLYITK	LSVISVEDPPQR	DAESIHQYLLQR	LYEQLSGK
AKDINQEVYNFLATAGAK	FEVGDIMLIR	AKAIVAGDEVIQEVDTVASECPSLR	ALADTENLR	AITIASAVNCPLYIVHVMSK	LTAASVGVQGSGWGWLGFNK	DAEYQFR	LYIGLAGLATDVQTVAQR
AKDLEEELER	FFETSAK	AKALGATDCLNPR	ALADTENLRQR	AITIASQTNCPLYVTK	LTAASVGVQGSGWGWLGFNKER	DAFAGKLPEPSK	LYITTSLYSAWDKQFYPDLIR
AKEFTNVYIK	FGDIVPLGVTHMTSR	AKDFSLILDDVAITELSFSR	ALADVATVLGR	AITPPHPASQANIIFDITEGNLR	LTADFREDPDPR	DAFCVFEQNQGLPLRR	LYTLVLTDPDAPSR
AKEIGADLVLQISK	FGDRFPAMSDAYDR	AKDHGLEVLGLVR	ALAEEVEQVHR	AITSAYYR	LTDNIFLEILYSTDPK	DAFEISTEGHSGPSNR	MAAACRSVKGLVAVITGGASGLGLATAER
AKEIGFSDK	FGDVIPMSLAR	AKDINQEVYNFLATAGAK	ALAEGAQIWCGEGVDKLSLPAR	AITVFSPDGHLFQVEYAQEAVK	LTFKYER	DAFPEAIIVKPSDIFGR	MADAIILAIAGGQELLAR
AKEIGFSDKQISK	FGEGLLEAELAALCPTTLAPYYLR	AKDIVPGDIVEIAVGDKVPADIR	ALAEGGSILSR	AITVFSPDGHLFQVEYAQEAVKK	LTGFHETSNINDFSAGVANR	DAFPEAIIVKPSDIFGREDR	MALDIEIATYR
AKEILQEEEDLAEIVQLVGK	FGGALDAAAK	AKDLEEELER	ALAEGVLLR	AIVAGDEVIQEVDTVASECPSLR	LTGKDVNFEFPEFQL	DAFVAIVQSVK	MCHPSIEGFTPR
AKELGATECINPQDYK	FGGVVELR	AKDPFAHLPK	ALAEIAKAELDDTPMRGR	AIVAGDQNVEYK	LTGMAFR	DAGEGGLSLAVEGPSK	MCVDVNECQR
AKELLGQGLLLR	FGIQAQMVTTDFQK	AKEFTNVYIK	ALAGCDFLTISPK	AIVAIENPADVSVISSR	LTGQLFLGGSIVK	DAGEGLLTVQILDPEGKPK	MELERPGGNEITR
AKFEELNMDLFR	FGQGGAGPVGGQGPR	AKEIGADLVLQISK	ALAGPDQGITEILMNRPSAR	AIVAIENPADVSVISSRNTGQR	LTGVPAALDLITSGR	DAGEYTITATNPFGTK	MFGGPGTASRPSSSR
AKFFPEDVSEELIQEITQR	FGRFDREVDIGIPDATGR	AKEIGADLVLQISKESPQEIAR	ALAIEEFCK	AIVAIGDTLAGK	LTGVPAALDLITSGRR	DAGFDSEIFKR	MFGIPVVVAVNAFKTDTESELDLISR
AKFYPEDVSEELIQDITQR	FGTVLTEHVAAAELGAR	AKEIGFSDKQISK	ALAIMCR	AIVDCIISIIEENSESK	LTPEEIER	DAGFYVVCAK	MFLSFPTTK
AKGAALSVDIR	FGVDRPS	AKEILQEEEDLAEIVQLVGK	ALAIYEGQLGPDNPNVAR	AIVDVHFDPTTAFR	LTSFIGAIAIGDLVK	DAGIYEVILKDDR	MGALDVCPFIPVR
AKGNPESSFNDENLR	FGVEHGVDIVFASFVR	AKELGATECINPQDYK	ALALGALQNIR	AIVFVVDSAAFQR	LTTLVDADAEAFTAYLEAMRLPK	DAGIYTCIATNR	MGESDDSILR
AKHDELTYF	FGVPLGYGGPHAAFFAVR	AKELLGQGLLLR	ALALLEDEERVVR	AIVHDNKDGTYAVTYIPDKTGR	LTTLVDADAEAFTAYLEAMR	DAGMQLQGYR	MGFCSVQEDINSLCLTVVQR
AKIDNYIPIF	FGYHFTQQGPR	AKFEELNMDLFR	ALANQFLAPGRVPTTAR	AIVICGAEGK	LTTVLNSGFLDEWLTLEDVPSGR	DAGQISGLNVLR	MGFPEAASSFR
AKIQDKEGIPPDQQR	FHDFLGDSWGILFSHPR	AKFFPEDVSEELIQEITQR	ALANSLACQGK	AIVKELLELGSNVVIASR	LTVDSAIAR	DAGQYSCEIENEAGR	MGLAMGGGGGASFDR
AKIQDMVAIR	FHQLDIDDLQSIR	AKFYPEDVAEELIQDITQK	ALAPEYAK	AIVPLEAR	LTYEIEDEKRR	DAGTIAGLNVLR	MGPAMGPALGAGIER
AKLEEQAQQIR	FIAGTGCLVR	AKFYPEDVSEELIQDITQR	ALAPTWEQLALGLEHSETVK	AIVQQWLEYR	LVAASQAALGL	DAGTIAGLNVMR	MGPTELLIEMEDWK
AKLEQLFQDEVAK	FICTTSAIQNR	AKGAALSVDIR	ALAQEDQGAGEVER	AIVWGMQTR	LVADFMAK	DAGTITGLNVLR	MIAGQVLDINLAAEPK
AKMPIVGLGTWK	FIIPQIVK	AKGNPESSFNDENLR	ALAQEILPQAPIAVR	AIWAALQTQTSNAAK	LVAIVDVIDQNR	DAGVIAGLNVLR	MIGGPILPSER
AKPALEDLR	FISVGYVDDTQFVR	AKGQALPDVVAK	ALAQLSLSR	AIWNVINWENVTER	LVANHVASDISLTGGSVVQR	DAGVIAGLNVLRIINEPTAAAIAYGLDK	MKPVPDLVPGNFK
AKPDFKELTVSNNDINEAGVR	FITAASAAR	AKHDELTYF	ALAQYLLFLR	AIYFDGDFGQIVR	LVAYYTLIGASGQR	DAGVIAGLNVLRIINEPTAAAIAYGLDR	MLPTIIADNAGYDSADLVAQLR
AKPYEGSILEADCDILIPAASEK	FIVIADFR	AKIIAEGANGPTTPEADKIFLER	ALASILLQDHIR	AIYHDLEQSIR	LVDQNIFSFYLSR	DAHRPGWLPVSESVTR	MLTELEK
AKQFLPFLQR	FKIPGSPPESMGR	AKIQDMVAIR	ALASLMTYK	AIYKGPGSEAGP	LVDYLDVGFDTTR	DAIRIDGGQYILR	MRDVVLSIVNDLTIAESNCPR
AKQGYVIYR	FKPPPPNSDIGWR	AKLEEQAQQIR	ALASQLQDSLK	AIYQATYR	LVEGLSALVVDVK	DAISGIGTDEK	MVPAGMGAGLER
AKQIVWNGPVGVFEWEAFAR	FLATTPNSLLVSWQPPR	AKMPYMEAVIHEIQR	ALASQLQDSLKDLK	AKAGAGSATLSMAYAGAR	LVEIAQVPK	DAISGIGTDEKCLIEILASR	MYLGYEYVTAIR
AKQTLENERGELANEVK	FLDFIGHILT	AKPALEDLR	ALAVGGLGSIIR	AKAIVAGDEVIQEVDTVASECPSLR	LVETLQADSGLLLDALLAR	DAKELVGYYIEASVAGSGK	NAAGNFYINDKSTGSIVGQQPFGGAR
AKVDEFPLCGHMVSDEYEQLSSEALEAAR	FLEEATR	AKPYEGSILEADCDILIPAASEK	ALAVNPRDPPSWSVLAGHSR	AKALGATDCLNPR	LVFDGLR	DAKLDKAQIHDLVLVGGSTR	NADQEELVK
AKVEFNIR	FLEQQNAALAAEVNR	AKQFLPFLQR	ALAVSDLNR	AKDFSLILDDVAITELSFSR	LVFVHSAEGNEFWSALLEK	DALAASHEPPPEPEEITGPVDEETFLK	NADQEELVKISLSPEYVFSVSTFR
AKVIAAEGEMNASR	FLFEGQR	AKQGYVIYR	ALAYDKLEK	AKDHGLEVLGLVR	LVGPEGFVVTEAGFGADIGMEK	DALDIVYHR	NAFACFDEEATGTIQEDYLR
AKWDAWNELK	FLFPFFDSAYQGFASGNLER	AKQIVWNGPVGVFEWEAFAR	ALCATRQEPLLIGSTK	AKDINQEVYNFLATAGAK	LVGPGQWPGAR	DALKTEFK	NAGVEGSLIVEK
AKWFPEVR	FLGLTER	AKQTLENERGELANEVK	ALCDVGTAISCSR	AKDIVPGDIVEIAVGDKVPADIR	LVGQGASAVLLDLPNSGGEAQAK	DALNIETAIK	NALLSLAK
AKWYPEVR	FLGTEPEPDAVGLDSGHIR	AKVDEFPLCGHMVSDEYEQLSSEALEAAR	ALCGLDESK	AKDLEEELER	LVGYLDR	DALNQATSQVESK	NANTFISPQQR
AKYFIRDEFLR	FLGVAEQLHNEGFK	AKVEFNIR	ALCQITDSTMLQAIER	AKDPFAHLPK	LVIITAGAR	DAQANITNTNYK	NDFQLIGIQDGYLSLLQDSGEVR
AKYIYDSAFHPDTGEK	FLIATGERPR	AKVGAAEEELQK	ALCVINPGNPTGQVQTR	AKDQDILDLVGVLHDPETLLR	LVLEVAQHLGESTVR	DAQELYAAGENR	NDLSPTTVMSEGAR
ALAAAGYDVEK	FLIDGFPR	AKVIAAEGEMNASR	ALCYVISGQDQR	AKEFTNVYIK	LVLPSLISSR	DAQGQPQAVPVAGDENEVTVPGLDPDRK	NDVSNPQGTLQDGTSR
ALAAAGYDVEKNNSR	FLIVAHDDGR	AKVIYLMR	ALDAAAGITR	AKEIGADLVLQISK	LVNEVTEFAK	DAQGQPQAVPVSGDLR	NEDITEPQSILAAAEK
ALAAFLKK	FLLELQISNNRLEDAGVR	AKWDAWNALGSLPK	ALDCSEVTVR	AKEILQEEEDLAEIVQLVGK	LVPGWTKPITIGR	DASGVTFTWTPSSGK	NEGTATYAAAVLFR
ALAAGGVGSIVR	FLLINRNEENR	AKWYPEVR	ALDDFVLGSAR	AKELGATECINPQDYK	LVPPSVELDVK	DASRGLATFCLDKDALR	NENTFLDLTVQQIEHLNK
ALAAGGYDVEK	FLNVQELAAAHHEK	AKYFIRDEFLR	ALDEATKYALER	AKELLGQGLLLR	LVQAFQFTDK	DASVAEAWLLGQEPYLSSR	NFAATIPRPFSVR
ALAAGGYDVEKNNSR	FLPSELRDEH	AKYIYDSAFHPDTGEK	ALDEGDIALLK	AKFEELNMDLFR	LVQDVANNTNEEAGDGTTTATVLAR	DATLTALDR	NFDEILR
ALAAQLPVLPR	FLQPGSPR	ALAAAGYDVEK	ALDEYYDKHFTEFVPLR	AKFFPEDVSEELIQEITQR	LVQIEYALAAVAGGAPSVGIK	DATLTALDRGQQQVFK	NFILDQTNVSAAAQR
ALAAVLEELR	FLSLDLQGDPR	ALAAAGYDVEKNNSR	ALDFHAETGFIYFADTTSYLIGR	AKFYPEDVAEELIQDITQK	LVQLLVK	DATNVGDEGGFAPNILENNEALELLK	NFPSPVDAAFR
ALAAVPSAGSVQR	FLSVLER	ALAAFLKK	ALDFIASK	AKFYPEDVSEELIQDITQR	LVREGFNVGIVVDPLFVLDNR	DAVEDLESVGK	NFSDNQLQEGK
ALADTENLR	FLSVLERQ	ALAAGGVGSIVR	ALDGAFTEENR	AKGNPESSFNDENLR	LVRPEVDVMCTAFHDNEETFLKK	DAVKASQTPGPVVDLK	NHCGIASAASYPTV
ALADVATVLGR	FNALQYLR	ALAAGGYDVEK	ALDGLWNR	AKGQALPDVVAK	LVSGWVKPIIIGR	DAVLYFSESLVPTAR	NIAFFSTNCVEGTAR
ALAEEPQNSLPDIVIWMLQGDKR	FNVLYDR	ALAAGGYDVEKNNSR	ALDIAENEMPGLMR	AKHDELTYF	LVSIGAEEIVDGNAK	DAVPGEAALQAR	NIILAFAGTLR
ALAEEVEQVHR	FNVWDTAGQEK	ALAAQLPVLPR	ALDIPLVK	AKIDNYIPIF	LVSPGSANETSSILVESVTR	DAVTLTWCEPDDDGGSPITGYWVER	NIIVFYGSQTGTAEEFANR
ALAEGAQIWCGEGVDKLSLPAR	FNWYVDGVEVHNAK	ALAAVPSAGSVQR	ALDLFSDNAPPPELLEIINEDIAK	AKIIAEGANGPTTPEADKIFLER	LVTDLTK	DAVTYTEHAK	NILGGTVFR
ALAEGGSILSR	FPKAEFAEVSK	ALADTENLR	ALDLFSDNAPPPELLEIINEDIAKR	AKIQDKEGIPPDQQR	LVTTGVLK	DAVVYPILVEFTR	NILTSNNIDVK
ALAEGVLLR	FQDGDLTLYQSNTILR	ALADTENLRQR	ALDLNLK	AKIQDMVAIR	LVYVFSQDFTVFGGSLSGAHAQK	DAYSGGAVNLYHVR	NILVSSAGSR
ALAGCDFLTISPK	FQDVGPQAPVGSVYQK	ALADVATVLGR	ALDLPSSGEGLAFFTFPNIASATK	AKLEEQAQQIR	LWRDGRGALQNIIPASTGAAK	DCGATWVVLGHSER	NIMVIPDLYLNAGGVTVSYFEWLK
ALAGPDQGITEILMNRPSAR	FQENPEEGRASIYK	ALAEEVEQVHR	ALDPFTVPSPPTSLEITSVTK	AKLEQLFQDEVAK	LYEQLSGK	DCGATWVVLGHSERR	NIVEAAAVR
ALAIEEFCK	FQLVDSR	ALAEGAQIWCGEGVDKLSLPAR	ALDRCYTSYR	AKMPYMEAVIHEIQR	LYGSEAFATDFQDSAAAK	DCLILTWAPPSDTR	NKDQGTYEDYVEGLR
ALAIYEGQLGPDNPNVAR	FQNALLVR	ALAEGGSILSR	ALDSTTVAAHESEIYCK	AKPALEDLR	LYHSEAFTVNFGDTEEAKK	DCYVGDEAQSKR	NLAENISR
ALALGALQNIR	FQSSHHPTDITSLDQYVER	ALAEGVLLR	ALDTMNFDVIK	AKPALEDLRQGLLPVLESFK	LYIGLAGLATDVQTVAQR	DDDLNLR	NLALDEAGQR
ALANQFLAPGRVPTTAR	FRCPETLFQPSFIGMESAGIHETTYNSIMK	ALAEIAKAELDDTPMRGR	ALDVADLQK	AKPDFKELTVSNNDINEAGVR	LYITTSLYSAWDKQFYPDLIR	DDDPLNAR	NLALGGGLLLLLAESR
ALANSLACQGK	FRIDELEPR	ALAGCDFLTISPK	ALDVGSGSGILTACFAR	AKPYEGSILEADCDILIPAASEK	LYPPVPGIGR	DDFKRELDSITPEVLPGWK	NLDENYCR
ALAPEYAK	FRLPPGEYVVVPSTFEPNKEGDFVLR	ALAGPDQGITEILMNRPSAR	ALDVMVSTFHK	AKQFLPFLQR	LYQQHGAGLFDVTR	DDGKGALNIVEFLR	NLDIERPTYTNLNR
ALAPTWEQLALGLEHSETVK	FRVVSVDENFRPR	ALAIEEFCK	ALDVNVALR	AKQGYVIYR	LYTLVLTDPDAPSR	DDGLFSGDPNWFPK	NLEQENQNLR
ALAQEDQGAGEVER	FSAGADIR	ALAIMCR	ALDVPSDITAR	AKQIVWNGPVGVFEWEAFAR	MAAACRSVKGLVAVITGGASGLGLATAER	DDGTGQLLLPLSDAR	NLLFNDNTECLAR
ALAQEILPQAPIAVR	FSAICQGDGTWSPR	ALAIYEGQLGPDNPNVAR	ALDVSASDDEIAR	AKQTLENERGELANEVK	MADAIILAIAGGQELLAR	DDGVFVQEVTQNSPAAR	NLLSVAYK
ALAQLSLSR	FSDIQIR	ALALGALQNIR	ALDYIASK	AKVDEFPLCGHMVSDEYEQLSSEALEAAR	MALDIEIATYR	DDKLAQLITR	NLPLPPPPPPR
ALAQYLLFLR	FSEGTSADREIQR	ALALLEDEERVVR	ALDYLAIGIHELAAISER	AKVEFNIR	MCHPSIEGFTPR	DDPVTNLNNAFEVAEK	NLQEAEEWYK
ALASIDSK	FSELTAEK	ALAMGYKPK	ALDYYMLR	AKVIAAEGEMNASR	MELERPGGNEITR	DDQVFPMNPPK	NLQGISSFR
ALASILLQDHIR	FSGWYDADLSPAGHEEAKR	ALANQFLAPGRVPTTAR	ALEAFETFK	AKWDAWNELK	MFGGPGTASRPSSSR	DDSGKYSLTLVNPAGEK	NLQPASEYTVSLVAIK
ALASLMTYK	FSHEEIAMATVTALRR	ALANSLACQGK	ALEAFETFKK	AKWFPEVR	MFGIPVVVAVNAFKTDTESELDLISR	DDTIYEDEDVKEAIR	NLRESGVELFAIGVK
ALASQLQDSLK	FSIATLR	ALAPEYAK	ALEATKLAIEAGFR	AKWYPEVR	MFLSFPTTK	DDVVAPDLDLK	NLSDIDLMAPQPGV
ALASQLQDSLKDLK	FSIVGTR	ALAPTWEQLALGLEHSETVK	ALEATTEHIRQELAVFCSPEPPAK	AKYFIRDEFLR	MGALDVCPFIPVR	DEILPTTPISEQK	NLSDVATKQEGLESVLK
ALAVGGLGSIIR	FSLMTLR	ALAQEDQGAGEVER	ALEAVFGK	ALAAAGYDVEK	MGFCSVQEDINSLCLTVVQR	DEKEFEELVSFIQQR	NLSEAQLR
ALAVNPRDPPSWSVLAGHSR	FSLTTLR	ALAQEILPQAPIAVR	ALEDMFDALEGK	ALAAAGYDVEKNNSR	MLAAYLYEVSQLKD	DELQALLAATSTAGSQDIK	NLSVEDAAR
ALAVSDLNR	FSPGYAIEK	ALAQLSLSR	ALEDQLSEIKTKEEEQQR	ALAAFLKK	MLPTIIADNAGYDSADLVAQLR	DENVPPIVEFGPEYFDGLIIK	NLTALGLNLVASGGTAK
ALAYDKLEK	FSTWTNTEFR	ALAQYLLFLR	ALEEALEAKEEFER	ALAAGGVGSIVR	MNQATVTSVLEYLSNWFGER	DETLGGDALGR	NLVMTTLNLFIGGTETVSTTLR
ALCATRQEPLLIGSTK	FSVLLLHGIR	ALASILLQDHIR	ALEEALEAKEELER	ALAAGGYDVEK	MPCAEDYLSVVLNQLCVLHEK	DFADIPNLR	NLVTEVLGALEAK
ALCDNVDTR	FSVSPVVR	ALASLMTYK	ALEEAMEQKAELER	ALAAGGYDVEKNNSR	MPHQLFIGGEFVDAEGAK	DFELNALNAR	NLVVGDETTSSLR
ALCDVGTAISCSR	FTAFYASR	ALASQLQDSLK	ALEEEQEAREELER	ALAAQLPVLPR	MRDVVLSIVNDLTIAESNCPR	DFEPSLGPVCPFR	NLVWNAGALHYSDEVEIIQGLTR
ALCQITDSTMLQAIER	FTASAGIQVVGDDLTVTNPKR	ALASQLQDSLKDLK	ALEETQVSLDERR	ALAAVPSAGSVQR	MSGSGRELGEYGLQAYTEVK	DFFGINPISSFK	NMITGTSQADCAVLIVAAGVGEFEAGISK
ALCSGSPAER	FTMELAK	ALAVGGLGSIIR	ALEFVAR	ALADTENLR	MTGFELTEGVK	DFFLANASR	NNLAGAEELFAR
ALCVINPGNPTGQVQTR	FTNIGPDTMR	ALAVNPRDPPSWSVLAGHSR	ALEGLQYPFAVTSYGK	ALADVATVLGR	MVLAAAGGVEHQQLLDLAQK	DFGSFDKFKEK	NNLEALEDFEK
ALCYVISGQDQR	FTPQEAYSHLKNILEQINALTGTLFTSK	ALAVSDLNR	ALEHFTDLYDIK	ALAEEVEQVHR	MWISSAEHAGLFLVMANVDPTIGYK	DFICAHFTLVAR	NNLFTSSAGYR
ALDAAAGITR	FTQAGSEVSALLGR	ALAYDKLEK	ALEHFTDLYDIKR	ALAEGAQIWCGEGVDKLSLPAR	MYHHTIPVISLYSLR	DFKVTGLTEGLEYEFR	NPCQDPYILTPENR
ALDCSEVTVR	FTQVTPTSLSAQWTPPNVQLTGYR	ALCATRQEPLLIGSTK	ALEIADFSGNPLSR	ALAEGGSILSR	MYSYVTEELPQLINANFPVDPQR	DFLAGLAYR	NPPGFAFVEFEDPRDAADAVR
ALDEATKYALER	FVDLYGAQK	ALCDVGTAISCSR	ALEIIPR	ALAEGVLLR	MALDIEIATYRK	DFLIPIGK	NPPGFAFVEFEDPRDAEDAVR
ALDEGDIALLK	FVEGLPINDFSR	ALCELESGIPAAESQIVYAERPLTDNHR	ALEILQEEDLIDEDDIPVR	ALAGCDFLTISPK	MIAGQVLDINLAAEPK	DFLLKPELLR	NPQSTEPVLGGGEPPFHGHR
ALDELFEAIEQK	FVFGTTPEDILR	ALCGLDESK	ALEIPGEELPGVCSAR	ALAGPDQGITEILMNRPSAR	MLAEDELRDAVLLVFANK	DFLLPFLEEPMDTEADLQFRPR	NPSSAGSWNSGSSGPGSTGNR
ALDFIASK	FVHDNYVIRR	ALCQITDSTMLQAIER	ALEKIDLK	ALAIEEFCK	MSATFIGNSTAIQELFK	DFMYVSQDPK	NQADCIPFFR
ALDGAFTEENR	FVIGGPQGDAGLTGR	ALCVINPGNPTGQVQTR	ALELDPNLYR	ALAIMCR	MSATFIGNSTAIQELFKR	DFMYVSQDPKDQLLLGPTYATPK	NQCTQVVQER
ALDGLWNR	FVIGGPQGDAGVTGR	ALCYVISGQDQR	ALELDQER	ALAIYEGQLGPDNPNVAR	MYLGYEYVTAIR	DFNEECPR	NQGGYGGSSSSSSYGSGR
ALDIAENEMPGLMR	FVLINWTGEGVNDVRK	ALDAAAGITR	ALELDSNLYR	ALALGALQNIR	NAAGNFYINDKSTGSIVGQQPFGGAR	DFNMPLTISR	NQKDPGVLDR
ALDIPLVK	FVTAIWNLLVTTGQEVK	ALDCSEVTVR	ALELDSNNEK	ALANQFLAPGRVPTTAR	NAAGVFSEPSESTGAITARDEVDPPR	DFNVGGYIQAVLDR	NQLEEVPSALPR
ALDLFSDNAPPPELLEIINEDIAK	FVTVQTISGTGALR	ALDDFVLGSAR	ALELENDRLLLK	ALANSLACQGK	NADQEELVKISLSPEYVFSVSTFR	DFNVGGYIQAVLDRNLAENISR	NQVSLTCLVK
ALDLFSDNAPPPELLEIINEDIAKR	FVTWIEGVMR	ALDEATKYALER	ALELEQELR	ALAPEYAK	NAEIGNKDFELDVLEEAYTTEHWLVR	DFPFTIR	NRPTSISWDGLDSGKLYTLVLTDPDAPSR
ALDLGTFTGYSALALALALPADGR	FVYPVPYTTRPPR	ALDEATKYALERK	ALELEQER	ALAPTWEQLALGLEHSETVK	NAFACFDEEASGFIHEDHLR	DFPLSGYVELR	NSCPPTSELLGTSDR
ALDLNLK	FWANFAR	ALDEGDIALLK	ALELFRK	ALAQEDQGAGEVER	NAFACFDEEATGTIQEDYLR	DFSLEQLR	NSITLAWGK
ALDLPSSGEGLAFFTFPNIASATK	FYEQFSK	ALDELFEAIEQK	ALELNMLSLK	ALAQEILPQAPIAVR	NAGVEGSLIVEK	DFSPEDIIVTTSNNHIEVR	NSLFEYQK
ALDRCYTSYR	FYKNEGGTWSVEK	ALDEYYDKHFTEFVPLR	ALELQGVMAAEAGDLSTALER	ALAQLSLSR	NALLPEGIPSLLK	DFSPSGIFGAFQR	NTDEMVELR
ALDTMNFDVIK	FYLFLSK	ALDFIASK	ALELQPGYIR	ALAQYLLFLR	NAQLNIELEAAHH	DFTATDLSEFAAK	NTGIICTIGPASR
ALDVGSGSGILTACFAR	GAAACDLVQR	ALDGAFTEENR	ALELTGLK	ALASILLQDHIR	NASEMIDKLTLTFNR	DFTPAELR	NTGTEAPDYLATVDVDPK
ALDVMVSTFHK	GAGAFGYFEVTHDITK	ALDGLWNR	ALEMGVFGAYFNVLINLR	ALASLMTYK	NDANPETHAFVTSPEIVTALAIAGTLK	DFTPAELRR	NTLLIAGLQAR
ALDVNVALR	GALFGANANR	ALDIAENEMPGLMR	ALENVLSGKA	ALASQLQDSLK	NDFQLIGIQDGYLSLLQDSGEVR	DFTPVCTTELGR	NTMILEICTR
ALDVNVALRK	GALWGAEDIR	ALDIPLVK	ALEQFATVVEAK	ALASQLQDSLKDLK	NDVSNPQGTLQDGTSR	DFVNYLVR	NTNPNFVR
ALDVPSDITAR	GASIVEDKLVEDLR	ALDLFSDNAPPPELLEIINEDIAK	ALEQQVEEMR	ALAVGGLGSIIR	NEDITEPQSILAAAEK	DGAALSPSPNWR	NTPEYEELCPR
ALDVSASDDEIAR	GASPNVSNVKVETPLHMAAR	ALDLFSDNAPPPELLEIINEDIAKR	ALESELQQLR	ALAVNPRDPPSWSVLAGHSR	NEGTATYAAAVLFR	DGAEIDKNQINIR	NVAETDLSTSVLGQR
ALDYLAIGIHELAAISER	GATQQILDEAERSLHDALCVLAQTVKDSR	ALDLGTFTGYSALALALALPADGR	ALESGDVNTVWK	ALAVSDLNR	NEGVATYAAAVLFR	DGALSPVELQSLFSVFPAAPWGPELPR	NVDGVNYASITR
ALDYYMLR	GAVEAAHQAFPGWAGQSPGAR	ALDLNLK	ALESLSCPK	ALCATRQEPLLIGSTK	NENTFLDLTVQQIEHLNK	DGCIVER	NVELQCLDADDAK
ALEAFETFK	GAVYSFDPVGSYQR	ALDLPSSGEGLAFFTFPNIASATK	ALESPERPFLAILGGAK	ALCDVGTAISCSR	NFAATIPRPFSVR	DGEAGAQGPPGPAGPAGER	NVFDEAILAALEPPEPK
ALEAFETFKK	GDFSSANNRDNTYNR	ALDRCYTSYR	ALESSIAPIVIFASNR	ALCELESGIPAAESQIVYAERPLTDNHR	NFAQIIEADEVLLFER	DGEDQTQDTELVETRPAGDR	NVGSAGVTVVIVRDDLLGFALR
ALEALVAK	GDFWLLGDR	ALDTLEDDMTISVEK	ALETLTGALFQRPPLIAAVK	ALCQITDSTMLQAIER	NFDLRPGVIVR	DGEEAGAYDGPR	NVIGLQMGTNR
ALEATTEHIR	GDIFLVR	ALDTMNFDVIK	ALETLTGALFQRPPLIAAVKR	ALCSGSPAER	NFESLSEAFSVASAAAVLSHNR	DGEVVSEATQQQHEVL	NVLIFDLGGGTFDVSILTIEDGIFEVK
ALEATTEHIRQELAVFCSPEPPAK	GDLGIEIPAEK	ALDVADLQK	ALEVEECR	ALCVINPGNPTGQVQTR	NFGIGQDIQPK	DGFFGLSISDR	NVLTESAR
ALEAVFGK	GDLIIEFEVIFPER	ALDVGSGSGILTACFAR	ALEVTKLAIEAGFR	ALCYVISGQDQR	NFHVFYQLLSGASEELLNK	DGFIDKEDLRDTFAALGR	NVNPVALPR
ALEEALEAKEEFER	GDVVNQDDLYQALASGK	ALDVMVSTFHK	ALEVYDLIR	ALDAAAGITR	NFILDQTNVSAAAQR	DGFIDKNDLR	NVQAEEMVEFSSGLK
ALEEALEAKEELER	GEFVTTVQQR	ALDVNVALR	ALEYACGIK	ALDCSEVTVR	NFVINVVNR	DGFIDKNDLRDTFAALGR	NVQICSIFDIATELNR
ALEEAMEQKAELER	GEPGRPALYFCGSIR	ALDVNVALRK	ALEYTIYNQELNETR	ALDDFVLGSAR	NGFLNLALPFFGFSEPLAAPR	DGFNITTSEK	NVVVVDGVR
ALEEAMEQK	GETGPAGPAGPVGPVGAR	ALDVPSDITAR	ALFEEVPELLTEAEKK	ALDEATKYALER	NHPEPTLDQLTDALGGNLCR	DGFWSHSIFLPADTVVEWK	NYAEAKDVFLGMFLYEYAR
ALEEELEDLELGL	GETGPSGPVGPAGAVGPR	ALDVSASDDEIAR	ALFLASR	ALDEGDIALLK	NIAFFSTNCVEGTAR	DGGAWGTEQR	NYEASVDSLTFSVVTGPAPSQEAGTK
ALEEEQEAREELER	GEVQAMLGQSTEELR	ALDYLAIGIHELAAISER	ALFLYSR	ALDELFEAIEQK	NIFKRPLGSR	DGGGTEITNYIVEKR	NYTDNELEK
ALEETQVSLDERR	GFIPNIR	ALDYLAIGIHELAAISERR	ALFPGDSEIDQLFR	ALDEYYDKHFTEFVPLR	NIILAFAGTLR	DGGSPILGYIIER	NYYEQWGK
ALEFVAR	GFIQVYVDQVDEDIVAVTR	ALDYYMLR	ALFQDIK	ALDFIASK	NIIVFYGSQTGTAEEFANR	DGGSPITGYLVEYQEEGTQDWIK	PAAPPAPGPGQLTLR
ALEGLQYPFAVTSYGK	GFLLLASLR	ALEAFETFK	ALFSQISSAVFLR	ALDGAFTEENR	NILGGTVFR	DGHNLISLLEVLSGDSLPR	PAPPPISGGGYR
ALEHFTDLYDIKR	GFNKETAAACVEK	ALEAFETFKK	ALFSQISSAVFLRR	ALDGLWNR	NILGGTVFREPIICK	DGIAVIGIFLK	PGPIGPAGAR
ALEIADFSGNPLSR	GFSGLDGAK	ALEALVAK	ALFSSLLR	ALDIAENEMPGLMR	NILLTNEQLESAR	DGIEIEER	PGSGFTNTMR
ALEIIDFFR	GFSLEELR	ALEATTEHIR	ALFVSEEEK	ALDIPLVK	NILTSNNIDVK	DGIIDKEDLR	PGSTGTWNPGSSER
ALEIIPR	GFTIPEAFR	ALEATTEHIRQELAVFCSPEPPAK	ALGAEIVR	ALDLFSDNAPPPELLEIINEDIAK	NILVSSAGSR	DGIIDKEDLRDTFAAMGR	PLPSFCPPR
ALEILQEEDLIDEDDIPVR	GGETSEMYLIQPDSSVKPYR	ALEAVFGK	ALGALAAALR	ALDLFSDNAPPPELLEIINEDIAKR	NIMVIPDLYLNAGGVTVSYFEWLK	DGKHLPLTNNIR	PMFIVNTNVPR
ALEIPGEELPGVCSAR	GGFVLLDGETFEVK	ALEDMFDALEGK	ALGATDCLNPR	ALDLGTFTGYSALALALALPADGR	NIPGITLLNVSK	DGKTLNDELEIIEGMK	PYSVGFR
ALELCEILAK	GGGQIIPTAR	ALEEAGVPVDLVGGTSIGSFIGALYAEER	ALGDLISATK	ALDLINKR	NIVEAAAVR	DGKWQIVHFHR	QADIVAALTLEVLK
ALELDPNLYR	GGHFAAFEEPELLAQDIRK	ALEEALEAKEEFER	ALGEEVTRDQADPQCLFLR	ALDLNLK	NIVSDCSAFVK	DGKYDLDFK	QAFQIGSPWR
ALELDQER	GGPNYQEGLR	ALEEAMEQKAELER	ALGEPITLFGEGPAER	ALDLPSSGEGLAFFTFPNIASATK	NKDIAFLEAQIYEYVEILGEQR	DGLGGLPDIVR	QAGLGNHLSGSER
ALELDSNLYR	GGPVQVLEDEELK	ALEEAMEQK	ALGEYLERER	ALDRCYTSYR	NLAENISR	DGLGGLPDIVRDR	QATLEGLQEVVGR
ALELENDRLLLK	GGVEEGPTVLRK	ALEEELEDLELGL	ALGFPLER	ALDTMNFDVIK	NLALGGGLLLLLAESR	DGLGLCALIHR	QAVTLGQDLAAYTTYEVYPTFAVTAR
ALELEQELR	GGVQVPAVDISSSLGGR	ALEEEQEAREELER	ALGFPLERPK	ALDVADLQK	NLATTVTEEILEK	DGLILTSR	QCSSGLQAVASIAGGIR
ALELEQER	GGWGISPR	ALEETQVSLDERR	ALGHDLLPPGGAPAGLR	ALDVGSGSGILTACFAR	NLDIERPTYTNLNR	DGLIPLEIR	QDGSVDFGR
ALELNMLSLK	GIDYDKLIVR	ALEFVAR	ALGIVATTGVGTEIGK	ALDVMVSTFHK	NLDKEYLPIGGLAEFCK	DGLPLKESEFVR	QDIAFAYQR
ALELQGVMAAEAGDLSTALER	GIFFSHR	ALEGLQYPFAVTSYGK	ALGKHPVSCKDTPGFIVNR	ALDVNVALR	NLGTALAELR	DGLTDVYNK	QDTFALASQQK
ALELQPGYIR	GIFPLAER	ALEHFTDLYDIKR	ALGLASGELAAR	ALDVNVALRK	NLLSVAYK	DGNLKDFPVKELLGPDFGYVTR	QDVDNASLAR
ALELTGLK	GILEQGWQADSTTR	ALEIADFSGNPLSR	ALGLFVPR	ALDVPSDITAR	NLQEEISDLTEQLGSSGK	DGPGFYTTR	QEAFSIR
ALELTTTTMELGALR	GILFVGSGVSGGEEGAR	ALEIAEK	ALGLQFHSR	ALDVSASDDEIAR	NLRESGVELFAIGVK	DGQPLSLGPNIEIIHEGLDYYALHIR	QEMQEVQSSR
ALENVLSGK	GILIGIQQSFRPR	ALEIIDFFR	ALGNNFYEYYVDDPPR	ALDYLAIGIHELAAISER	NLSDVATKQEGLESVLK	DGQVINETSQHHDDLE	QEPSDSPMFIINR
ALENVLSGKA	GIPEFWFTIFR	ALEIIPR	ALGPEQLLR	ALDYYMLR	NLSEAQLR	DGQVISTSTLPGVQISFSDGR	QEPSQGTTTFAVTSILR
ALEQFATVVEAK	GIRHEVININLK	ALEILQEEDLIDEDDIPVR	ALGQNPTNAEVLK	ALEAFETFK	NLSVEDAAR	DGRGALQNIIPASTGAAK	QFGVAPFTIAR
ALESELQQLR	GIRPAINVGLSVSR	ALEIPGEELPGVCSAR	ALGQNPTQAEVLR	ALEAFETFKK	NLTALGLNLVASGGTAK	DGSAVEIVGLSK	QFREDDFRR
ALESGDVNTVWK	GISEETTTGVHNLYK	ALEKIDLK	ALGRPGPPFNITPR	ALEALVAK	NLTNPNTVIILIGNKADLEAQR	DGSLASNPYSGDLTK	QFREILFSVDSSINQSIGGVILFHETLYQK
ALESLSCPK	GITAFIVEK	ALELCEILAK	ALGSAIEYTIENVFESAPNPR	ALEATTEHIRQELAVFCSPEPPAK	NLVMTTLNLFIGGTETVSTTLR	DGSLICQAAEPGK	QFTSSTSYNR
ALESPERPFLAILGGAK	GIVISFAR	ALELDPNLYR	ALGSDHCPITLYLAL	ALEAVFGK	NLVTEVLGALEAK	DGSLICQAAEPGKYR	QFTSSTSYNRGDSTFESK
ALESSIAPIVIFASNR	GIVISFDAR	ALELDQER	ALGSVGPVDLLVNNAAVALLQPFLEVTK	ALEDMFDALEGK	NLVVGDETTSSLR	DGTLLKPAEGIK	QGANINEIR
ALETLTGALFQRPPLIAAVK	GIVTDSVR	ALELDSNLYR	ALGTEVIQLFPEK	ALEEALEAKEEFER	NLVWNAGALHYSDEVEIIQGLTR	DGVGGLPTFLENSFIGSAR	QGFGNVATNTDGK
ALETLTGALFQRPPLIAAVKR	GIYAYGFEKPSAIQQR	ALELDSNNEK	ALGTEVIQLFPEKGNMGK	ALEEAMEQKAELER	NLYIISVK	DGVIEASINHEK	QGFIDLPEFPFGLEPR
ALEVEECR	GKSADFTNFDPR	ALELENDRLLLK	ALGTNPTNAEVR	ALEEELEDLELGL	NMITGTSQADCAVLIVAAGVGEFEAGISK	DGVLLRDDENLQTSFVDNVATLK	QGFSYQCPQGQVIVAVR
ALEVTKLAIEAGFR	GLAGAVSELLR	ALELEQELR	ALGTNPTNAEVRK	ALEEEQEAREELER	NMGLYGER	DGVQLGPSDKYDFLHTAGTR	QGSFQGGFR
ALEVYDLIR	GLAPEVADR	ALELEQELRQGVK	ALGVEQDLALPAIAVIGDQSSGK	ALEETQVSLDERR	NNEDISIIPPLFTVSVDHR	DGVVEITGK	QGVQVQVSTSNISSLEGAR
ALEWLAR	GLEAFGGLK	ALELEQER	ALGVLAQLIWSR	ALEFVAR	NNLAGAEELFAR	DGVVEITGKHEERQDEHGYISR	QGYFVEAQPK
ALEYACGIK	GLEPLKNNNYR	ALELNMLSLK	ALGVSNFSHFQIEK	ALEHFTDLYDIK	NNLEALEDFEK	DGYAQILR	QHLPLIK
ALEYIENLR	GLEVTAYSPLGSSDR	ALELQGVMAAEAGDLSTALER	ALHFVFK	ALEHFTDLYDIKR	NNLFTSSAGYR	DHPLPEVAHVK	QIDNPDYK
ALEYTIYNQELNETR	GLEWLGR	ALELQPGYIR	ALHLLEEYR	ALEIADFSGNPLSR	NPESNYCLK	DIAIHHPWIR	QIDSGSNLTTDLIVQR
ALFEEVPELLTEAEKK	GLEWVGR	ALEMGVFGAYFNVLINLR	ALHSVLQAVPLNELR	ALEIIDFFR	NPPGFAFVEFEDPRDAADAVR	DIAPFFTKPLR	QINLSNIR
ALFLASR	GLFIIDDK	ALENVLSGKA	ALIAAQYSGAQVR	ALEIIPR	NQLLLEFSFWNEPQPR	DIASDYKYK	QITLNDLPVGR
ALFLYSR	GLFIIDDKGILR	ALEQFATVVEAK	ALIADSGLK	ALEILQEEDLIDEDDIPVR	NQVSLTCLVK	DIASDYLYK	QITVNDLPVGR
ALFPGDSEIDQLFR	GLFTGLTPR	ALEQQVEEMR	ALIAGGGAPEIELALR	ALEIPGEELPGVCSAR	NRPSSGSLIQVVTTEGRTELTPAYF	DIASEFK	QKDVDKEFYLFPTVFDENESLLLEDNIR
ALFQDIK	GLGLDDALEPR	ALESELQQLR	ALIAQLPSPAIDHEQLR	ALELCEILAK	NRPTSISWDGLDSGKLYTLVLTDPDAPSR	DIASEFKYK	QKTGLDSPTGIDFSDITANSFTVHWIAPR
ALFSSLLR	GLIDEVNQDFTNRINK	ALESGDVNTVWK	ALIDPSSGLPNRLPPGAVPPGAR	ALELDPNLYR	NSSHAGAFVIVTEEAIAK	DIASTPHELYR	QLEEAEEEAQR
ALFVSEEEK	GLIEVKTDEFPR	ALESLSCPK	ALIDQEVK	ALELDQER	NSSYFVEWIPNNVK	DIDDLELTLAK	QLEQVIAK
ALGAEIVR	GLLDVTCK	ALESPERPFLAILGGAK	ALIEGQFMAK	ALELDSNLYR	NTMILEICTR	DIDDLELTLAKVEK	QLFALSCTAEEQGVLPDDLSGVIR
ALGALAAALR	GLLQTEPQNNQAK	ALESSIAPIVIFASNR	ALIEILATR	ALELDSNNEK	NTQIIIQEESGIPK	DIDDLELTLAKVEKEK	QLGTVQQVISER
ALGATDCLNPR	GLPNVQR	ALETLTGALFQRPPLIAAVK	ALIESYQNLTR	ALELENDRLLLK	NVAETDLSTSVLGQR	DIDEVSSLLR	QLIQGGVAECVLALGFEK
ALGDLISATK	GLSDGEWQLVLNVWGK	ALETLTGALFQRPPLIAAVKR	ALIEVLQPLIAEHQAR	ALELEQELR	NVGSAGVTVVIVRDDLLGFALR	DIDIHEVR	QLMETPANEMTPTR
ALGEPITLFGEGPAER	GLSQSALPYR	ALETVFGK	ALIEWIR	ALELEQER	NVLIFDLGGGTFDVSILTIEDGIFEVK	DIDNLVQR	QLPELIR
ALGEVDILLTWMQKFYKL	GLSRQPALSAACLGPEVTTQYGGQYR	ALEVEECR	ALIFVSHGAGEHSGRYEELAR	ALELNMLSLK	NVLTESAR	DIDPQNDLTFLR	QLQNIIQATSR
ALGEYLERER	GLTSVINQK	ALEVLEEVK	ALIGATNPADAPPGTIR	ALELQGVMAAEAGDLSTALER	NVQAEEMVEFSSGLK	DIDTLRDPGSQLR	QLSSGVSEIR
ALGFPLERPK	GLTVVVAFR	ALEVTKLAIEAGFR	ALILTLAR	ALELQPGYIR	NVQFVFDAVTDVIIK	DIEEIIDELK	QLTLLGGPTPNTGAALEFVLR
ALGHDLLPPGGAPAGLR	GLVGEIIK	ALEVYDLIR	ALILVGGYGTR	ALELTGLK	NVQICSIFDIATELNR	DIEIKPSVELPFHTFNVK	QMQLENVSVALEFLDRESIK
ALGLASGELAAR	GLVGEIIKR	ALEWLAR	ALILVGLER	ALENVLSGK	NVTLPAVFK	DIELVMSQANVSR	QNCELFEQLGEYKFQNALLVR
ALGLFVPR	GLVVPVIR	ALEYACGIK	ALINADELASDVAGAEALLDR	ALENVLSGKA	NVVVVDGVR	DIEQTVGLPVTLTCR	QNLSKEELIAELQDCEGLIVR
ALGLGVEQLPVVFEDVVLHQATILPK	GLVWVSR	ALEYTIYNQELNETR	ALINSPEGAVGR	ALEQFATVVEAK	NYAEAKDVFLGMFLYEYAR	DIEVQGFR	QNVVPTVLALGSDVDMDVLTTLSLGDR
ALGNNFYEYYVDDPPR	GMYGIENEVFLSLPCILNAR	ALFEEVPELLTEAEKK	ALKDEEKMELQEIQLK	ALEQQVEEMR	NYEASVDSLTFSVVTGPAPSQEAGTK	DIGFIKLD	QNYHQDSEAAINR
ALGPEQLLR	GNANTVWVDYPNIVR	ALFFGLFSR	ALKDLLK	ALESELQQLR	NYTDNELEK	DIICQIAYAR	QPCQPPPVCPTPK
ALGQNPTNAEVLK	GNDISSGTVLSDYVGSGPPK	ALFLASR	ALKEASMVITESPAALQLR	ALESGDVNTVWK	PLPSFCPPR	DIIFAIK	QPGITFIAAK
ALGRPGPPFNITPR	GNDVAFHFNPR	ALFLYSR	ALKSEFLVR	ALESLSCPK	PVAFSVVPTAAAAVSLK	DIIFLLDGSANVGK	QPQFISR
ALGSAIEYTIENVFESAPNPR	GNFHAVYRDDLK	ALFSQISSAVFLRR	ALKYEVQGEVFTKPQLWP	ALESPERPFLAILGGAK	QADIVAALTLEVLK	DIILPFR	QPVLSQTEAR
ALGSDHCPITLYLAL	GNFPVEAVK	ALFSSLLR	ALLAEGVILR	ALESSIAPIVIFASNR	QAFQIGSPWR	DIILREDLEELQAR	QQIPVFR
ALGSVGPVDLLVNNAAVALLQPFLEVTK	GNLANVIR	ALFVSEEEK	ALLAEGVILRR	ALETLTGALFQRPPLIAAVK	QAPQTIHLPSGEILDVFDAAER	DILEAPEIDLDVALR	QQTEWQSGQR
ALGTEVIQLFPEK	GNLLLTGDKDQLVMLLDQINSTFVR	ALFVSEEEKK	ALLALCGGED	ALETLTGALFQRPPLIAAVKR	QAQIEVVPSASALIIK	DILEIGAQWSILR	QQYESVAAK
ALGTEVIQLFPEKGNMGK	GNSLFFR	ALGAEIVR	ALLANALTSALR	ALEVEECR	QAVTLGQDLAAYTTYEVYPTFAVTAR	DILFLFDGSANLVGQFPVVR	QREPGLGFSFEFTEQQKEFQATAR
ALGVEQDLALPAIAVIGDQSSGK	GNVLPPGTEGDIGIR	ALGATDCLNPR	ALLANQDSGEVQQDPK	ALEVTKLAIEAGFR	QCSSGLQAVASIAGGIR	DILIPPEGELDADLR	QRQEELCLAR
ALGVLAQLIWSR	GNVVPSPLPTRR	ALGDLISATK	ALLAYAFALAGNQDK	ALEVYDLIR	QDIAFAYQR	DILIPPEGELDADLRK	QRVGLELIASENFASR
ALGVSNFSHFQIEK	GNWGHLDQVAALR	ALGEEVTRDQADPQCLFLR	ALLDAAAFYCEKENLFILEEEQR	ALEWLAR	QEAFSIR	DILLRPELEELR	QSGQCLDIDECR
ALGWFALLGVR	GNYLVDVDGNR	ALGEYLERER	ALLDASETTSTR	ALEYACGIK	QEAPPHIFSISDNAYQFMLTDR	DILVLPLDLTDTGSHEAATK	QSLGHPPPEPGPDR
ALHFVFK	GPDGLTAFEATDNQAIK	ALGFPLER	ALLDSLQLGPDSLTVHLIHEVTK	ALEYTIYNQELNETR	QEEVYYDSSLWTTLLIR	DIMLEELSHLSNR	QTALVELVK
ALHLLEEYR	GPGLFFILPCTDSFIK	ALGFPLERPK	ALLELQLEPEELYQTFQR	ALFEEVPELLTEAEKK	QEPSDSPMFIINR	DINAYNCEEPTEK	QTLASYR
ALHSLLLR	GPLLVQDVVFTDEMAHFDRER	ALGGASGGYTTGPGPLVSLLR	ALLELVPWR	ALFLASR	QEPSQGTTTFAVTSILR	DINAYNCEEPTEKLPFPIIDDR	QTVAVGVIK
ALHSVLQAVPLNELR	GPLNWYR	ALGHDLLPPGGAPAGLR	ALLEVLGR	ALFLIPR	QFGFIVLTTSAGIMDHEEAR	DINAYNCEEPTEKLPFPIIDDRNR	QVAELSECIGSALIQK
ALIAAQYSGAQVR	GPLVNASLR	ALGKDDFTK	ALLEVVQSGGK	ALFLYSR	QFGVAPFTIAR	DINLASFIEQVAVSMT	QVAEVNLWGTVR
ALIADSGLK	GPPGESGAAGPTGPIGSR	ALGKHPVSCKDTPGFIVNR	ALLFEVK	ALFPGDSEIDQLFR	QFLPFLQR	DINQEVYNFLATAGAK	QVFFELNGQLR
ALIAGGGAPEIELALR	GPREEIVYLPCIYR	ALGLASGELAAR	ALLFIPR	ALFQDIK	QFREDDFRR	DIPLGIR	QVFGEATK
ALIAQLPSPAIDHEQLR	GPSVFPLAPSSK	ALGLFVPR	ALLFVPR	ALFSSLLR	QFREILFSVDSSINQSIGGVILFHETLYQK	DIQGLPR	QVFGEATKQPGITFIAAK
ALIDPSSGLPNRLPPGAVPPGAR	GPVFAPPYEPLPENVK	ALGLGVEQLPVVFEDVVLHQATILPK	ALLHWNR	ALFVSEEEK	QGFIDLPEFPFGLEPR	DIQKWEYVPLGPFLGK	QVLLGDQIPK
ALIDQEVK	GQAAVQQLQAEGLSPR	ALGLQFHSR	ALLKDQQPGTFLLR	ALFVSEEEKK	QGFNVVVESGAGEASK	DIRHDPSLQPWSVSYDGGSAK	QVLLSAAEAAEVILR
ALIEGQFMAK	GQKLEDSYHLQVFKR	ALGNNFYEYYVDDPPR	ALLKPLSIPNQLLLGPGPSNLPPR	ALGAEIVR	QGIDILYSGSQK	DIRPSDITQITSTPTSSMLTIK	QVLLSAAEAAEVILRVDNIIK
ALIEILATR	GQLVPLETVLDMLR	ALGPEQLLR	ALLLDALR	ALGALAAALR	QGIQFYTQLK	DISPVLKDPASFR	QVQPEGPYR
ALIESYQNLTR	GQNQPVLNITNK	ALGQNPTNAEVLK	ALLLLCGEDD	ALGATDCLNPR	QGVQVQVSTSNISSLEGAR	DITKLDDGTYR	QVQSLTCEVDALKGTNESLER
ALIEVLQPLIAEHQAR	GQPFWLTLHFEGR	ALGRPGPPFNITPR	ALLLPDYYLVTVMLSGIK	ALGDLISATK	QHGIPIPVTPK	DITYFIQQLLR	QVSDDLTER
ALIEWIR	GQQLVEAAEIDCQDLEER	ALGSAIEYTIENVFESAPNPR	ALLLSTYIK	ALGEEVTRDQADPQCLFLR	QIDSGSNLTTDLIVQR	DIVFLVDGSSALGLANFNAIRDFIAK	QVTITGSAASISLAQYLINAR
ALIFVSHGAGEHSGRYEELAR	GQVFDVGPR	ALGSDHCPITLYLAL	ALLLVTEDILK	ALGEYLERER	QIEINTISASFGGLASR	DIVPGDIVEIAVGDKVPADIR	QVTITGSAASISLAQYLINVR
ALIGATNPADAPPGTIR	GRDIVVLGVEK	ALGSVGPVDLLVNNAAVALLQPFLEVTK	ALLNHLDVGVGR	ALGFPLER	QINVGNALEYVSR	DIVPGDIVEVAVGDKVPADIR	QVVAGLNFR
ALILTLAR	GRDIVVLGVEKK	ALGTEVIQLFPEK	ALLNVVDNAR	ALGFPLERPK	QITLNDLPVGR	DIVQFVPFR	QVYEEEYGSSLEDDVVGDTSGYYQR
ALILVGGYGTR	GRDWNVDLIPK	ALGTEVIQLFPEKGNMGK	ALLPELR	ALGGDLASINNKEEQQTIWR	QITVNDLPVGR	DIVQFVPYRR	QWAGLVEK
ALILVGLER	GRLQTESGEFSR	ALGVLAQLIWSR	ALLPHVLCK	ALGHDLLPPGGAPAGLR	QIVWNGPVGVFEWEAFAR	DIWAELR	QYDISDPQRPR
ALINADELASDVAGAEALLDR	GRPTSTNPIASIFAWTR	ALGWFALLGVR	ALLPSMMER	ALGKHPVSCKDTPGFIVNR	QKDVDKEFYLFPTVFDENESLLLEDNIR	DKEETLPLEDGWWGPGTR	RAFREEFGAEPELAVSAPGR
ALINSPEGAVGR	GRPVYDGQAWVLAAVACTVLR	ALHDHLGLR	ALLQAILQTEDMLK	ALGLASGELAAR	QKLPDGSEIPLPPILLGR	DKFTSIVDTPEHLR	RDDDPLNAR
ALIPLALEGTDVGQTK	GRTFDEIASGFR	ALHFVFK	ALLSAPWYLNR	ALGLFVPR	QKTGLDSPTGIDFSDITANSFTVHWIAPR	DKIHTTPDTPEIR	REDIFYTSK
ALKEASMVITESPAALQLR	GSFITSEEQDVSPR	ALHLLEEYR	ALLSAVTR	ALGLQFHSR	QLDGVPATIDVLPEIVEAVEGK	DKLEYFEERPFAAASIGQVHLAR	RFDEILEASDGIMVAR
ALKSEFLVR	GSPFQVTR	ALHSLLLR	ALLSYDGLNQR	ALGNNFYEYYVDDPPR	QLEAIDQLHLEYAK	DKLLSTALHVAVR	RFDEILEVSDGIMVAR
ALLAEGVILR	GSQAQPDSPSAQLALIAASQSFLQPGGK	ALHSVLQAVPLNELR	ALLTGLLDLQAR	ALGPEQLLR	QLEAIDQLHLEYAKR	DKLLSTPLHVAVR	RFDGVQDPR
ALLAEGVILRR	GSQVLVTVDPAFR	ALIAAQYSGAQVR	ALLTPVAIAAGR	ALGQNPTNAEVLK	QLFALSCTAEEQGVLPDDLSGVIR	DKLSELQLR	RFQLVDSR
ALLALCGGED	GTADVTHDLQEMKEESR	ALIADSGLK	ALLTPVAIAAGRK	ALGRPGPPFNITPR	QLFHPEQLITGKEDAANNYAR	DKTTGQSKGFAFISFHR	RFQVVDSR
ALLANALTSALR	GTAFGGWK	ALIAGGGAPEIELALR	ALLVEPVINSYLLAER	ALGSAIEYTIENVFESAPNPR	QLFSDKLNEINEK	DKWLAPDGLIFPDR	RGTLQSYLD
ALLAYAFALAGNQDK	GTFANIR	ALIAQLPSPAIDHEQLR	ALLVEPVINSYLLAERDLYLENPEIK	ALGSDHCPITLYLAL	QLIQGGVAECVLALGFEK	DKYRHPECFVCADCNLNLK	RHPDYSVVLLLR
ALLDAAAFYCEKENLFILEEEQR	GTFSQLSELHCDK	ALIDPSSGLPNRLPPGAVPPGAR	ALLVTASQCQQPAENK	ALGSVGPVDLLVNNAAVALLQPFLEVTK	QLLQEQESVK	DKYTTVLETVDYDR	RKPIHHFLGISTFSQYTVVDENAVAK
ALLDASETTSTR	GTIEINPR	ALIDQEVK	ALLVWTGPGAGSVTFGELDAR	ALGTEVIQLFPEK	QLMETPANEMTPTR	DLAADPLNRR	RLDQCPESPLQR
ALLDSLQLGPDSLTVHLIHEVTK	GTQLHEANQQLQFENNAEDLQR	ALIEGQFMAK	ALLYLCGGDD	ALGTEVIQLFPEKGNMGK	QLNIIQNAEAVHFFCNYEESR	DLAAFDKSHDQAVR	RLDVVAGSVTVLSGR
ALLELQEYFGSLAA	GTQLLPR	ALIEILATR	ALMDEVVK	ALGVEQDLALPAIAVIGDQSSGK	QLPELIR	DLAAVNLDSSLADLGLDSLMSVEVR	RLPIGSYF
ALLELQLEPEELYQTFQR	GTSFDAAATSGGSASSEK	ALIESYQNLTR	ALMGLYHGQVLCK	ALGVLAQLIWSR	QLQNIIQATSR	DLADELALVDVIEDK	RLQEQNAIDMEIIVNAK
ALLELVPWR	GTSQNDPNWVVR	ALIEVLQPLIAEHQAR	ALMGSPQLVAAVVR	ALGVSNFSHFQIEK	QLSEPCLYPEPLPALRPTPR	DLAGCIHGLSNVK	RLSLAPDDSLLVLAGTSYAWER
ALLEVLGR	GTVTDFPGFDERADAETLRK	ALIEWIR	ALMLQGVDLLADAVAVTMGPK	ALHFVFK	QLSSGVSEIR	DLAGIIAIQR	RLSQEQVDNFTLDINTAYAR
ALLEVVQSGGK	GTWERPGGAAPLGYDFWYQPR	ALIFVSHGAGEHSGRYEELAR	ALMQVVDFLSR	ALHLLEEYR	QLTLLGGPTPNTGAALEFVLR	DLAGSIIGK	RNQLLLEFSFWNEPQPR
ALLFEVK	GVALHRPDVYLLPPAR	ALIGATNPADAPPGTIR	ALNAGYILNGLTVSIPGLER	ALHSLLLR	QLVDEFQASGGVGER	DLAKDITSDTSGDFR	RPCFSALEVDETYVPK
ALLFIPR	GVDLQENNPASR	ALILTLAR	ALNALCDGLIDELNQALK	ALHSVLQAVPLNELR	QMQLENVSVALEFLDRESIK	DLAPIGIR	RPFGISALIVGFDFDGTPR
ALLFVPR	GVFVVAAK	ALILVGGYGTR	ALNAPPGTSLISFSDK	ALIAAQYSGAQVR	QNCELFEQLGEYKFQNALLVR	DLAPMKIPR	RPGGEPSPEGTTGQSYNQYSQR
ALLHWNR	GVFVVAAKR	ALILVGLER	ALNAPPGTSLISFSDKAK	ALIADSGLK	QNLSKEELIAELQDCEGLIVR	DLAVDSASPVYQAVIK	RQGVQVQVSTSNISSLEGAR
ALLKDQQPGTFLLR	GVPLVYEAFNWR	ALINADELASDVAGAEALLDR	ALNEACESVIQTACK	ALIAGGGAPEIELALR	QNVVPTVLALGSDVDMDVLTTLSLGDR	DLDDFQSWLSR	RVDTVDPPYPR
ALLKPLSIPNQLLLGPGPSNLPPR	GVPWNFTFNVK	ALINSPEGAVGR	ALNEGGFQSIPK	ALIAQLPSPAIDHEQLR	QPCQPPPVCPTPK	DLDIFDR	RVEIMEEESEQ
ALLLDALR	GVVDSDDLPLNVSR	ALIPLALEGTDVGQTK	ALNEITESGR	ALIDPSSGLPNRLPPGAVPPGAR	QQDTVLGGR	DLDVAILVGSMPR	RVVDFIDEGVNIGLEVK
ALLLLCGEDD	GVVDSEDLPLNISR	ALKDEEKMELQEIQLK	ALNEVFIGESLSSR	ALIDQEVK	QQEEEPQVDVWELLK	DLEADIIGDTSGHFQK	RYGTCIYQGR
ALLLPDYYLVTVMLSGIK	GVVGLPGQR	ALKDLLK	ALNFEFDLVFTSVLNR	ALIEGQFMAK	QQIPVFR	DLEALMFDR	SAAPGSLGYQWLSDGSGVFEIAEASGVR
ALLLSTYIK	GVVGLPGQRGER	ALKEASMVITESPAALQLR	ALNHLPLEYNSALYSR	ALIEILATR	QQPPDLVEFAVEYFTR	DLEDSLAR	SADFVVESIGSEVGSLGFAIEGPSQAK
ALLLVTEDILK	GVVGPQGAR	ALKEQVIR	ALNLAYSSIYGSYR	ALIEMEKQQQDQVDR	QREPGLGFSFEFTEQQKEFQATAR	DLEEATLQHEATAAALR	SADVESVVSGTLR
ALLNHLDVGVGR	GVVLFPWQAR	ALKMHGGGPTVTAGLPLPK	ALNLGYALDYAQR	ALIESYQNLTR	QRVEAAVGEDLFQEAHEVILK	DLEEATLQHEATAAALRK	SAITPGGLR
ALLNVVDNAR	GWEEGVAQMSVGQR	ALKSEFLVR	ALNQLSVPLGQLREEVLSLR	ALIEVLQPLIAEHQAR	QRVGLELIASENFASR	DLEEATLQHEATAATLR	SALALVTGAGSGIGR
ALLPELR	GWLRDPSASPGDAGEQAIR	ALLAEGVILR	ALNSIIDVYHK	ALIEWIR	QSGDVYYNTGDVLAMDREGFLYFR	DLEEATLQHEATAATLRK	SALTVQFVQGIFVEKYDPTIEDSYR
ALLPHVLCK	GYDVIAQAQSGTGK	ALLAEGVILRR	ALPAPIEK	ALIFVSHGAGEHSGRYEELAR	QSGEAFVELGSEDDVK	DLEFTIYDDDDVSPFLEGLEERPQRK	SALYYVDLIGGKCELLSDDSLAVSSPR
ALLPSMMER	GYSFVTTAEREIVR	ALLALCGGED	ALPATPQLPSR	ALIGATNPADAPPGTIR	QSLLSVAPK	DLEIKIPVVVR	SANAEDAQEFSDVER
ALLQAILQTEDMLK	HDCDLLREQYEEEQESKAELQR	ALLANALTSALR	ALPAVQQNNLDEDLIR	ALILTLAR	QSMTLSSEVQIPDFDVDLGTILR	DLEKPFLLPVEAVYSVPGR	SAPFIECHGR
ALLQLLR	HDLGHFMLR	ALLANQDSGEVQQDPK	ALPAVQQNNLDEDLIRK	ALILVGGYGTR	QTALVELVK	DLELEVK	SASLHLPK
ALLSAPWYLNR	HDPSLQPWSVSYDGGSAK	ALLDAAAFYCEKENLFILEEEQR	ALPCIVDVR	ALILVGLER	QTQIFTTYSDNQPGVLIQVYEGER	DLESLREYVESQLQR	SASTYSLDILYSGSGILR
ALLSAVTR	HEAIETDTAAYEER	ALLDASETTSTR	ALPCIVDVRDEQQISAAVEK	ALINADELASDVAGAEALLDR	QTQTFTTYSDNQPGVLIQVYEGER	DLEVSEIR	SASTYSLDILYSGSGILRR
ALLSYDGLNQR	HEALENDFAVHETR	ALLDSLQLGPDSLTVHLIHEVTK	ALPESLGQHALR	ALINSPEGAVGR	QTVAVGVIK	DLEVSEIRK	SAVTALWGK
ALLTGLLDLQAR	HEIVQTLSLKDGLIPLEIR	ALLELQLEPEELYQTFQR	ALPEVHYHLGQK	ALKDEEKMELQEIQLK	QVAELSECIGSALIQK	DLEVTCDPDSGGSQGLR	SAVTALWGKVNVDEVGGEALGR
ALLTGLLDLQARYPQFISR	HFVALSTNTTK	ALLELVPWR	ALPFWNEEIVPQIK	ALKDLLK	QVAEVNLWGTVR	DLEVVEGSAAR	SAYALGGLGSGICPNR
ALLTPVAIAAGR	HGESAWNLENR	ALLEVLGR	ALPGQLKPFETLLSQNQGGK	ALKEASMVITESPAALQLR	QVCQLPGLFSYAQHIASIDGR	DLFALAR	SCAVAEYGVYVK
ALLTPVAIAAGRK	HGGTIPIVPTAEFQDR	ALLEVLGRLPPDTR	ALPLALVLHELGAGR	ALKSEFLVR	QVFFELNGQLR	DLFEDELVPLFEK	SCDIPVFMNAR
ALLVEPVINSYLLAER	HGNRGETGPSGPVGPAGAVGPR	ALLFEVK	ALPSEELNR	ALKYEVQGEVFTKPQLWP	QVGYENAGTVEFLVDR	DLFQVAFNR	SCDTPPPCPR
ALLVEPVINSYLLAERDLYLENPEIK	HGTDDGVVWMNWK	ALLFEVKEIFR	ALPSQGLSSSAVLEK	ALLAEGVILR	QVLLSAAEAAEVILR	DLFRVEYVIGR	SDAVALVDAFDFQDVTLGSVLGR
ALLVEPVINSYLLAERDLYLENPEIKIR	HIAEDADRKYEEVAR	ALLFIPR	ALPTTYEK	ALLAEGVILRR	QVLLSAAEAAEVILRVDNIIK	DLGAPQAAAEAELAAAQR	SDPVVSYRETVSEESNVLCLSK
ALLVTASQCQQPAENK	HITIFSPEGR	ALLFVPR	ALPTVFESVR	ALLALCGGED	QVQSLTCEVDALKGTNESLER	DLGEELEALKTELEDTLDSTAAQQELR	SDTVPSPR
ALLVWTGPGAGSVTFGELDAR	HKDFLEELEESR	ALLHWNR	ALPVEAPPPGPEGAPSAPRPVPGACFTR	ALLANALTSALR	QVTITGSAASISLAQYLINAR	DLGGIVLANACGPCIGQWDRK	SDVLTLDILDVVTTDPPPDVHVSR
ALLYLCGGDD	HLQLAIRNDEELNKLLGK	ALLKDQQPGTFLLR	ALQAAYGASAPSMTSATLR	ALLANQDSGEVQQDPK	QVTITGSAASISLAQYLINVR	DLGIFGLYK	SEAVVEYVFSGSR
ALMDEVVK	HLQLAIRNDEELNKLLGR	ALLKPLSIPNQLLLGPGPSNLPPR	ALQAAYGASAPSVTSAALR	ALLAYAFALAGNQDK	QVYEEEYGSSLEDDVVGDTSGYYQR	DLGKLQAASWR	SEIDLLNIR
ALMGLYHGQVLCK	HLSDIIEEREQELQKEEAR	ALLLDALR	ALQALEELR	ALLDAAAFYCEKENLFILEEEQR	QYDISDPQRPR	DLGLAQDSATSTK	SEIDLLNIRR
ALMGSPQLVAAVVR	HLSVNDLPVGR	ALLLLCGEDD	ALQALEELRLQAEEAER	ALLDASETTSTR	QYELVVHTDIDAAK	DLGTESQIFISR	SELEEQLTPVAEETR
ALMLQGVDLLADAVAVTMGPK	HLVPGAPFLLQALVR	ALLLPDYYLVTVMLSGIK	ALQAQEIECR	ALLDSLQLGPDSLTVHLIHEVTK	RAFREEFGAEPELAVSAPGR	DLIPNGEYFFR	SEPGTVPFDR
ALMQVVDFLSR	HNLEHAFNVAER	ALLLSTYIK	ALQASALAAWGGK	ALLELQEYFGSLAA	RALCLLLGPDFFTDVITIETADHAR	DLKPENLLLASK	SEPIYNSR
ALNAGYILNGLTVSIPGLER	HNVMISTEWAAPNVLR	ALLLVTEDILK	ALQASALNAWR	ALLELQLEPEELYQTFQR	RAVSVPLTLAETVASLWPALQELAR	DLLDDILPLLYQETK	SEPLIGR
ALNALCDGLIDELNQALK	HPNVFGFCR	ALLNHLDVGVGR	ALQASLWDR	ALLELVPWR	RDILFLFDGSANLVGQFPVVR	DLLDDLKSELTGKFEK	SESPKEPEQLR
ALNAPPGTSLISFSDK	HRELPEDVGLDASTAESFHR	ALLPELR	ALQATVGNSYK	ALLEVLGR	RFDEILEASDGIMVAR	DLLDLLVEAK	SEVDLTR
ALNAPPGTSLISFSDKAK	HRLGPNYLHIPVNCPYR	ALLPHVLCK	ALQDLAR	ALLEVLGRLPPDTR	RFDEILEVSDGIMVAR	DLLELQTLIDVHFEQR	SFENSLGINVPR
ALNEACESVIQTACK	HRPDLIDFDK	ALLPSMMER	ALQDLENAASGDATVR	ALLEVVQSGGK	RFDGVQDPR	DLLFQALGR	SFEVNLR
ALNEGGFQSIPK	HRPDLIDYSK	ALLPWLLEQR	ALQEALVLSDR	ALLFEVK	RFQLVDSR	DLLFRDDTVCLAK	SFPDFPTPGVVFR
ALNEITESGR	HRPELIDYGK	ALLQAILQTEDMLK	ALQEGDLASSR	ALLFIPR	RFSFSGNTLVSSSADPEGHFETPIWIER	DLLIDEWK	SFPFVSK
ALNEVFIGESLSSR	HRVILENIASHEPR	ALLQQQPEDDSKR	ALQEGEGDLSISADR	ALLFVPR	RHPDYSVVLLLR	DLLLDPAWEK	SFQQSSLSR
ALNHLPLEYNSALYSR	HSIFTPETNPR	ALLSAPWYLNR	ALQFLEEVK	ALLHWNR	RHPYFYAPELLFFAK	DLLLDPAWEKQQR	SFVLNLGK
ALNLAYSSIYGSYR	HTAAPTDPADGPV	ALLSAVTR	ALQFLEEVKVSR	ALLKDQQPGTFLLR	RISGLIYEETRGVLK	DLLPSDMAVALLEAQAGTGHIIDPATSAR	SGAAPPTPPR
ALNLGYALDYAQR	HTSVQTTSSGSGPFTDVR	ALLSPEQR	ALQGASQIIAEIR	ALLKPLSIPNQLLLGPGPSNLPPR	RISTILFGAAYTCLEAATGR	DLLQAAQDKLQR	SGAQASSTPLSPTR
ALNQLSVPLGQLREEVLSLR	HVFGESDELIGQK	ALLSYDGLNQR	ALQIMCER	ALLLDALR	RKPIHHFLGISTFSQYTVVDENAVAK	DLLSSVSR	SGDLFNCGSLTIR
ALNSIIDVYHK	HVLATLGER	ALLTGLLDLQAR	ALQIPEVYLR	ALLLLCGEDD	RLAQDGAHVVVSSR	DLMELQALIDSHFEAR	SGDRGETGPAGPAGPVGPVGAR
ALPAPIEK	HVLGVPLDDRK	ALLTGLLDLQARYPQFISR	ALQNAVTTFVNR	ALLLPDYYLVTVMLSGIK	RLDKFAAEHTIFASNTSSLQITSIANATTR	DLMPHDLAR	SGETEDTFIADLVVGLCTGQIK
ALPATPQLPSR	HVVPNEVVVQR	ALLTPVAIAAGR	ALQPIVSEEEWAHTK	ALLLSTYIK	RLDQCPESPLQR	DLMTDLKSEISGDLAR	SGGIPALVR
ALPAVQQNNLDEDLIR	HYFQNTQGLIFVVDSNDRER	ALLTPVAIAAGRK	ALQQEQEIEQR	ALLLVTEDILK	RLDVVAGSVTVLSGR	DLNMVVSAAR	SGIECQLWR
ALPAVQQNNLDEDLIRK	IAAAILNTPDLR	ALLVEPVINSYLLAER	ALQQYTLEPSEKPFDLK	ALLNHLDVGVGR	RLEVDIDIK	DLPAIQPR	SGMTTGSTLPVEGGFWAC
ALPCIVDVR	IADGYEQAAR	ALLVEPVINSYLLAERDLYLENPEIK	ALQSGQCAGAALDVFTEEPPRDR	ALLNVVDNAR	RLQEQNAIDMEIIVNAK	DLPLAQGIK	SGNCYLDIRPR
ALPCIVDVRDEQQISAAVEK	IADRLGLELGK	ALLVTASQCQQPAENK	ALQSPALGLR	ALLPELR	RLSEDYGVLKTDEGIAYR	DLPLLLFR	SGPFAPVLSATSR
ALPESLGQHALR	IAFSATR	ALLVWTGPGAGSVTFGELDAR	ALQSVGQIVGEVLK	ALLPHVLCK	RLSLAPDDSLLVLAGTSYAWER	DLPNALDEK	SGSDEVQVGQQR
ALPEVHYHLGQK	IALDFQR	ALLYLCGGDD	ALQTPLMR	ALLPWLLEQR	RNDFQLIGIQDGYLSLLQDSGEVR	DLPVTEAVFSALVTGHAR	SGSLGQPSPSAQR
ALPFWNEEIVPQIK	IALGIPLPEIK	ALMDEVVK	ALQVGCLLR	ALLQAILQTEDMLK	RNQLLLEFSFWNEPQPR	DLQANVEHLVQK	SGTASVVCLLNNFYPR
ALPGQLKPFETLLSQNQGGK	IALLEEAR	ALMGLYHGQVLCK	ALQYAFFAER	ALLSAPWYLNR	RPCFSALEVDETYVPK	DLQFSEIR	SGTSASLAISGLR
ALPLALVLHELGAGR	IALLPLLQAETDRR	ALMGSPQLVAAVVR	ALRDFLR	ALLSAVTR	RPDPIDWSLK	DLQFVEVTDVK	SGTVDPQELQK
ALPQLSDDIPFR	IALVITDGR	ALMLQGVDLLADAVAVTMGPK	ALRETLPAEQDLTTK	ALLSYDGLNQR	RPFGISALIVGFDFDGTPR	DLQHPNEFIR	SGVSLAALK
ALPSEELNR	IANPVEGSSGR	ALMQVVDFLSR	ALRLDVGNFSWGSECCTR	ALLTGLLDLQAR	RQGVQVQVSTSNISSLEGAR	DLQHRLDEAEQIALK	SGYHQSASEHGLVVIAPDTSPR
ALPSQGLSSSAVLEK	IANPVEGSTDR	ALNALCDGLIDELNQALK	ALRMCHPSIEGFTPR	ALLTGLLDLQARYPQFISR	RSKAEELGLPILGVLR	DLQHRLDEAEQIALKGGK	SGYLLPDTK
ALPTTYEK	IAPSFAVESIEDALK	ALNAPPGTSLISFSDK	ALRYPMAVGLNK	ALLTPVAIAAGR	RTAVDSGIPLLTNFQVTK	DLQIYSR	SIAQYWLGCPAPGHL
ALPVEAPPPGPEGAPSAPRPVPGACFTR	IAPVFFR	ALNAPPGTSLISFSDKAK	ALSAIADLLTNEHER	ALLTPVAIAAGRK	RTIAQDYGVLKADEGISFR	DLQLRLDEAEQLALK	SIEALLEAGQAR
ALQAAYGASAPSMTSATLR	IAQLEEQLDNETKER	ALNEACESVIQTACK	ALSEALTELGYK	ALLVEPVINSYLLAER	RTPFGAYGGLLKDFTATDLSEFAAK	DLQLRLDEAEQLALKGGK	SIEYSPQLEDAGSR
ALQAAYGASAPSVTSAALR	IAQSDYIPTQQDVLR	ALNEGGFQSIPK	ALSEIAGMTLPYDTLDQVR	ALLVEPVINSYLLAERDLYLENPEIK	RVFIMDSCDELIPEYLNFIR	DLQLVLPDYFPER	SIFSAVLDELK
ALQALEELR	IAYTFAR	ALNEITESGR	ALSFFVGYGVTLSMAYR	ALLVEPVINSYLLAERDLYLENPEIKIR	RVVDFIDEGVNIGLEVK	DLQMVNISLR	SIFSAVLDELKVAQAPWK
ALQALEELRLQAEEAER	IDAASPLEK	ALNEVFIGESLSSR	ALSGDVALNIHR	ALLVTASQCQQPAENK	SAAGYNLTGLFVGSEGTLGLITATTLR	DLQNVNITLR	SIGVSNFNRR
ALQAQEIECR	IDDDANLER	ALNFEFDLVFTSVLNR	ALSIGFETCR	ALLVWTGPGAGSVTFGELDAR	SAAPGSLGYQWLSDGSGVFEIAEASGVR	DLQQYQSQAK	SILCCLR
ALQASALAAWGGK	IDIIPNPQER	ALNHLPLEYNSALYSR	ALSLDPGGR	ALLYLCGGDD	SAAPSTLDSSSTAPAQLGK	DLRDVGDWRK	SILENLR
ALQASALNAWR	IDILDSALLRPGR	ALNIERAHDERSEASGPQLLPVR	ALSNLESIPGGYNALRR	ALMGLYHGQVLCK	SADFVVESIGSEVGSLGFAIEGPSQAK	DLRNPHPSSAFLNLIGFVSR	SILFVPTSAPR
ALQASLWDR	IDIPSFDWPIAPFPR	ALNLAYSSIYGSYR	ALSNVEGFER	ALMGSPQLVAAVVR	SADVESVVSGTLR	DLSDGLR	SILLTEQALAK
ALQATVGNSYK	IDIVENR	ALNLGYALDYAQR	ALSPAELR	ALMLQGVDLLADAVAVTMGPK	SAEDLDKLR	DLSELGSVR	SINTEVVACSVDSQFTHLAWINTPR
ALQDEWDAVMLHSFTLR	IDLRPVLGEGVPILASFLR	ALNQLSVPLGQLREEVLSLR	ALSPLEEWLR	ALMPALEELTFDPSSAHPSLVVSSSGR	SAINEVVTR	DLSFKEQELKER	SISLYYTGEK
ALQDLAR	IDLSVAMK	ALNSIIDVYHK	ALSQHPTLNDDLPNR	ALMDEVVK	SAITPGGLR	DLSIDDTSQIR	SITIIGGGFLGSELACALGR
ALQDLENAASGDATVR	IDPTLCR	ALNVIVDLLEK	ALSQLAEVEEK	ALMQVVDFLSR	SAIVHLINYQDDAELATR	DLSLPPVDR	SIVDAYVLLNLGDSVTTDHISPAGNIAR
ALQDLGLR	IDQYQGADAVGLEEK	ALPAPIEK	ALSRQEMQEVQSSR	ALNAGYILNGLTVSIPGLER	SALALVTGAGSGIGR	DLSLPPVDRLGLQNDLFSLAR	SIYDYYR
ALQEALVLSDR	IDVEILR	ALPATPQLPSR	ALSRQLSSGVSEIR	ALNALCDGLIDELNQALK	SALTVQFVQGIFVEK	DLSLVVTGLK	SIYYITGESKEQVANSAFVER
ALQEALVLSDRAPFAAPSPFAELVLPPQQ	IDYIAGLDSR	ALPAVQQNNLDEDLIR	ALSSEGKPYVTKEELYQNLTR	ALNAPPGTSLISFSDK	SALTVQFVQGIFVEKYDPTIEDSYR	DLTDYLMKILTERGYSFVTTAER	SLAGQYSCTATNPIGSASSSAR
ALQEGDLASSR	IEADSESQEDIIR	ALPAVQQNNLDEDLIRK	ALSSMGANYSSYLAK	ALNAPPGTSLISFSDKAK	SALYYVDLIGGKCELLSDDSLAVSSPR	DLTEGKEYTFR	SLAMEMVLTGDR
ALQEGEGDLSISADR	IEAQNRPFDAK	ALPCIVDVR	ALSTDPAAPNLK	ALNEACESVIQTACK	SASTYSLDILYSGSGILR	DLTEYLSR	SLAVLEGASLVVGK
ALQFLEEVK	IEDGNNFGVAVQEK	ALPCIVDVRDEQQISAAVEK	ALSTFFVENSLR	ALNEGGFQSIPK	SASTYSLDILYSGSGILRR	DLTIQPSLK	SLDFYTR
ALQFLEEVKVSR	IEEACEIYAR	ALPELTK	ALSTGEKGFGYK	ALNEITESGR	SAVTALWGK	DLTTAGAVTQCYR	SLDLDISK
ALQFLQIDSCR	IFEGTNDILR	ALPESLGQHALR	ALSVYGLPIR	ALNEVFIGESLSSR	SAVTALWGKVNVDEVGGEALGR	DLVAIEAK	SLEDDIRSDTSFMFQR
ALQGASQIIAEIR	IFHVNWFRR	ALPEVHYHLGQK	ALTALFK	ALNHLPLEYNSALYSR	SAYALGGLGSGICPNR	DLVGPLAWHPR	SLEPGTPR
ALQIPEVYLR	IFQEALR	ALPFWNEEIVPQIK	ALTDFFR	ALNIERAHDERSEASGPQLLPVR	SAYALGGLGSGICPNRETLMDLSTK	DLVIEPDVKPAFSSYSVQVGQDLK	SLETENAGLR
ALQLLHCFPLDIR	IFSSSEHAPPAATSR	ALPGQLKPFETLLSQNQGGK	ALTDKVTDLLGGLFSK	ALNLAYSSIYGSYR	SCAVAEYGVYVK	DLVIPPAFK	SLETENSALQLQVTEREEVR
ALQNAVTTFVNR	IFVEESIYDEFVR	ALPLALVLHELGAGR	ALTDMPQMR	ALNLGYALDYAQR	SCQTALVEILDVIVR	DLVPDLSNFYAQYK	SLETSLVPLSDPK
ALQPIVSEEEWAHTK	IFVEESIYDEFVRR	ALPQKIQELEEPEER	ALTDSFR	ALNQLSVPLGQLREEVLSLR	SDAVALVDAFDFQDVTLGSVLGR	DLVYTLR	SLEYLDLSFNQIAR
ALQQYTLEPSEKPFDLK	IFVGGLSPDTPEEK	ALPQKIQELEEPEERHTEL	ALTGHLEEVVLALLK	ALNSIIDVYHK	SDIDEIVLVGGSTR	DLYALYPLLIR	SLGNVIMVCR
ALQSGQCAGAALDVFTEEPPRDR	IGAEVYHNLK	ALPSEELNR	ALTHSELDVR	ALNSMGQDLERPLELR	SDLAVPSELALLK	DLYANNVLSGGTTMYPGIADR	SLHTLFGDK
ALQSNHFELSLR	IGASFLQR	ALPSQGLSSSAVLEK	ALTLGALTLPLAR	ALNVIVDLLEK	SDPNRETDDTLVLSFVGQTR	DLYDAGVK	SLHTLFGDKLCTVATLR
ALQSPALGLR	IGASTLLSDIER	ALPTTYEK	ALTLIAGSPLK	ALPAPIEK	SDPVVSYRETVSEESNVLCLSK	DLYDAGVKR	SLLLSVNAR
ALQSVGQIVGEVLK	IGEHTPSALAIMENANVLAR	ALPVEAPPPGPEGAPSAPRPVPGACFTR	ALTPQCGSGEDLYILTGTVPSDYR	ALPATPQLPSR	SDVLTLDILDVVTTDPPPDVHVSR	DLYEDELVPLFEK	SLQDIIAILGMDELSEEDKLTVSR
ALQTPLMR	IGEWELIQESGVPLKPLFGPGYTGIR	ALQAAYGASAPSMTSATLR	ALTPQTAETDAIR	ALPAVQQNNLDEDLIR	SEAVVEYVFSGSR	DLYLENPEIK	SLQSVAEER
ALQVGCLLR	IGFFQGDIR	ALQAAYGASAPSVTSAALR	ALTQPLGLLR	ALPAVQQNNLDEDLIRK	SEETKENEGFTVTAEGK	DMASNYKELGFQG	SLVFPEAENR
ALQYAFFAER	IGFPWSEIR	ALQALEELR	ALTSEIALLQSR	ALPCIVDVR	SEIDLLNIRR	DMRQTVAVGVIK	SLVGLSQER
ALQYAFFAERK	IGGIGTVPVGR	ALQALEELRLQAEEAER	ALTSELANAR	ALPCIVDVRDEQQISAAVEK	SELDMLDIREIFR	DMVGQVAITR	SLVPAAELLESR
ALRDFLR	IGIIGGTGLDDPEILEGR	ALQAQEIECR	ALTSELANARDESK	ALPELTK	SEVSSDEDIQFR	DNANANKGTLEDQIIQANPALEAFGNAK	SLYASSPGGVYATR
ALRETLPAEQDLTTK	IGLFGGAGVGK	ALQASALAAWGGK	ALTSELANARDESKK	ALPESLGQHALR	SFENSLGINVPR	DNCCILDER	SMSPTSTPKAGK
ALRLDVGNFSWGSECCTR	IGPITPLEFYR	ALQASALK	ALTSFER	ALPEVHYHLGQK	SFEVNLR	DNFAGNYR	SNIWVAGDAACFYDIK
ALSAIADLLTNEHER	IGQPTLLLYVDAGPETMTQR	ALQASALNAWR	ALTSFERDSIFSNLTGQLDYQGFEK	ALPFWNEEIVPQIK	SFIPVER	DNFDIAEGVR	SNLDEDIIAEENIVSR
ALSEALTELGYK	IGVTVLSR	ALQASLWDR	ALTSQLTDEELAQGR	ALPGQLKPFETLLSQNQGGK	SFKPDFGAESIYGGFLLGVR	DNHLLGTFDLTGIPPAPR	SNVCTLVR
ALSEIAGMTLPYDTLDQVR	IHAYSQLLESYR	ALQATVGNSYK	ALTTMGFR	ALPLALVLHELGAGR	SFLEIWDR	DNIQGITKPAIR	SNVSDAVAQSTR
ALSFFVGYGVTLSMAYR	IHDPQLLTER	ALQDAIR	ALTVPELTQQMFDAK	ALPQKIQELEEPEER	SFLENLK	DNIQGITKPAIRR	SNYLLNTTIAGVEEADVVLLVGTNPR
ALSGDVALNIHR	IHFGATGK	ALQDEWDAVMLHSFTLR	ALTVPELTQQMFDAR	ALPQKIQELEEPEERHTEL	SFLENLKVNTENLLQVENTGK	DNKEIRPGGNYTITCVGNTPHLR	SPAQILISLESEERGELER
ALSIGFETCR	IHFPLATYAPVISAEK	ALQDLENAASGDATVR	ALTVPELTQQMFDSK	ALPQLSDDIPFR	SFLPLIR	DNLAEELEGVAGR	SPAQILLR
ALSKANTEVAQWR	IHFRPELPAER	ALQDLGLR	ALVADSHPESER	ALPSEELNR	SFLVGEAAR	DNLEWLAR	SPELQAEAK
ALSLDPGGR	IHLISTQSAIPYALRVELEDWNGR	ALQEALVLSDR	ALVASLPGQLQYK	ALPSQGLSSSAVLEK	SFPDFPTPGVVFR	DNLLDDLQR	SPGIISQASAPR
ALSNLESIPGGYNALRR	IHPTSVISGYR	ALQEALVLSDRAPFAAPSPFAELVLPPQQ	ALVAVLLSR	ALPTTYEK	SFPFVSK	DNNLLGR	SPGVMDNPLVMHQLR
ALSPAELR	IHVCLYFIAPTGHSLK	ALQEGDLASSR	ALVAYYQK	ALPVEAPPPGPEGAPSAPRPVPGACFTR	SFQPDTGRIEVFR	DNPGVVTCLDEAR	SPIAEAVFR
ALSPLEEWLR	IHWESASLLR	ALQEGEGDLSISADR	ALVCGVCASLGSHR	ALQAAYGASAPSMTSATLR	SGDLFNCGSLTIR	DNPKPNVSEALR	SPLFMGK
ALSQHPTLNDDLPNR	IIALGPTGAQFLSPVIVEIPHFASHGR	ALQFLEEVK	ALVDELEWEIAQVDPK	ALQAAYGASAPSVTSAALR	SGDRGETGPAGPAGPVGPVGAR	DNYPQSVPR	SPWVESEIGYTALSETESPR
ALSQLAEVEEK	IIAVDINK	ALQFLEEVKVSR	ALVDELEWEIAQVDPKK	ALQALEELR	SGENFKLLYDLADQLHAAVGASR	DPCDPPGRPEAIVITR	SPYCITK
ALSRQEMQEVQSSR	IIEYLVPERGPER	ALQFLQIDSCR	ALVDGPCTQVR	ALQALEELRLQAEEAER	SGETEDTFIADLVVGLCTGQIK	DPDAQPGGELMLGGTDSK	SQGVFQCGPASVIGVR
ALSRQLSSGVSEIR	IIGIDINSEK	ALQGASQIIAEIR	ALVDGPCTQVRR	ALQAQEIECR	SGGIPALVR	DPFAHLPK	SQLQISNNR
ALSSEGKPYVTKEELYQNLTR	IINEPTAAAIAYGLDKK	ALQIMCER	ALVEEALAQR	ALQASALAAWGGK	SGGNLVLVGLGSEMTTVPLLHAAIR	DPFRDSPLSSR	SQNIVTDSSSLSAEAIR
ALSSMGANYSSYLAK	IINEPTAAAIAYGLDKR	ALQIPEVYLR	ALVEEEITR	ALQASALNAWR	SGLLPWLRPDSK	DPGFDLR	SQVTNYLGIEWMR
ALSTDPAAPNLK	IIPAIWFR	ALQLLHCFPLDIR	ALVEVLGPYEPLLSR	ALQASLWDR	SGLPNFLAVALALGELGYR	DPIAPPGPPFPK	SQVTNYLGIEWMRR
ALSTFFVENSLR	IIPGFMCQGGDFTR	ALQNAVTTFVNR	ALVFQPVAELKDQTDFEHR	ALQATVGNSYK	SGPFAPVLSATSR	DPIEPPGPPTNFR	SRCPDGSTCCELPSGK
ALSTGEKGFGYK	IITEGFEAAKEK	ALQPIVSEEEWAHTK	ALVHERDEAAYGELR	ALQDEWDAVMLHSFTLR	SGPFGQIFRPDNFVFGQSGAGNNWAK	DPLNETVVGLYQK	SSEDPNEDIVER
ALSTTASTAAFDKQPQSR	IITTDFPLYFVIMSR	ALQQEQEIEQR	ALVLAPEFLESLEPDLPALR	ALQDFKEGNAIFTFPNTPVK	SGPVEDFVSLAMVGGHLEFR	DPQYPPGPPAFPK	SSEVYAQLCNVAR
ALSVYGLPIR	IKAANIVGEGEPR	ALQQYTLEPSEKPFDLK	ALVLELAK	ALQDLADLLETGQEK	SGTASVVCLLNNFYPR	DPSASPGDAGEQAIR	SSFATCVLVSEEDKHAIIVEPEKR
ALTALFK	IKDAFDRNPELQNLLLDDFFK	ALQSGQCAGAALDVFTEEPPRDR	ALVLIAFAQYLQQCPFEDHVK	ALQDLAR	SGVSLAALK	DQATYEDFVEGLR	SSGIVSLGVGDR
ALTDFFR	IKEVTERAEDEEEINAELTAK	ALQSPALGLR	ALVLIGNVEK	ALQDLENAASGDATVR	SGYHQSASEHGLVVIAPDTSPR	DQEGQDVLLFIDNIFR	SSGPTSLFAVTVAPPGAR
ALTDKVTDLLGGLFSK	IKIEFTPEQIEEFKEAFMLFDR	ALQSVGQIVGEVLK	ALVLQLK	ALQDLGLR	SGYLLPDTK	DQLLLGPTYATPK	SSGPYGGGGQYFAKPR
ALTDMPQMR	IKIGDPLLEDTR	ALQTPLMR	ALVMLLEVR	ALQEALVLSDR	SHGQDYLVGNK	DQLLPNLR	SSGSPYGGGYGSGGGSGGYGSR
ALTDSFR	ILADEALK	ALQVGCLLR	ALVNLAADPGLHETLLAADPGLPAR	ALQEALVLSDRAPFAAPSPFAELVLPPQQ	SIATLAITTLLK	DQLLPPSPNNR	SSGVALSIAVGLLECTFPNTGAR
ALTGHLEEVVLALLK	ILDAAGANLK	ALQYAFFAER	ALVPCQVLR	ALQEGDLASSR	SIEDFAHSSFQMALSK	DQLSVLENGVDIVVGTPGRLDDLVSTGK	SSLNPILFR
ALTHSELDVR	ILDNTSEPQPGEAR	ALQYAFFAERK	ALVPGNIFK	ALQEGEGDLSISADR	SIEDRVQEEAR	DQNVFVAQK	SSLPEGIRPGTVLR
ALTLGALTLPLAR	ILEFFGLK	ALRDFLR	ALVPMFVR	ALQFLEEVK	SIFSAVLDELK	DQPFTILYR	SSPVVIDASTAIDAPSNLR
ALTLIAGSPLK	ILENEKDLEEAEEYKEAR	ALRETLPAEQDLTTK	ALVQSLLAK	ALQFLQIDSCR	SIFSAVLDELKVAQAPWK	DQSLQEELAR	SSPVYVGR
ALTPQCGSGEDLYILTGTVPSDYR	ILEVVNQIQDEER	ALRLDVGNFSWGSECCTR	ALVSAQWVAEALR	ALQFPPEGWLR	SIGVSNFNCR	DQSPGKGTLEDQIIQANPALEAFGNAK	SSVDWQIR
ALTPQTAETDAIR	ILFSIREPIANR	ALRMCHPSIEGFTPR	ALVSAQWVAEALRAPR	ALQGASQIIAEIR	SIGVSNFNR	DQVIYPDGREDQKR	SSVSGIVATVFGATGFLGR
ALTQPLGLLR	ILGGSVLHLVLALR	ALRYPMAVGLNK	ALVSTKWLAESIR	ALQIMCER	SIGVSNFNRR	DRDGQPQVVPVEGPQR	STDILYR
ALTSEIALLQSR	ILLAELEQLKGQGK	ALSADQGSYR	ALWEDEGVR	ALQIPEVYLR	SIIKDYFHR	DREEALHQFR	STDYGIFQINSR
ALTSELANAR	ILNNGHAFNVEFDDSQDKAVLK	ALSAIADLLTNEHER	ALWEETSFQLDR	ALQLLHCFPLDIR	SILENLR	DREGDTALHDAVR	STELLIR
ALTSELANARDESK	ILQEGVDPK	ALSEALTELGYK	ALWFQGR	ALQNAVTTFVNR	SILFVPTSAPR	DRFRVPDAPDQPIVTEVTK	STGEAFVQFASK
ALTSELANARDESKK	ILSDDVPIRDYR	ALSEIAGMTLPYDTLDQVR	ALYALQDIVSR	ALQPIVSEEEWAHTK	SILLTEQALAK	DRFSVNLDVK	STGEAFVQFASQEIAEK
ALTSFER	ILTEAEIDAHLVALAERD	ALSFFVGYGVTLSMAYR	ALYDTFSAFGNILSCK	ALQQEQEIEQR	SINTEVVACSVDSQFTHLAWINTPR	DRIPVYSAFR	STGGAPTFNVTVTK
ALTSFERDSIFSNLTGQLDYQGFEK	ILTLSQIGR	ALSGDVALNIHR	ALYDYAGQEADELSFR	ALQQYTLEPSEKPFDLK	SINTEVVACSVDSQFTHLAWINTPRR	DRIVVHAGGVIR	STGGILDVYIFLGPEPK
ALTSQLTDEELAQGR	ILTTGFSR	ALSIGFETCR	ALYESELADAR	ALQSGQCAGAALDVFTEEPPRDR	SIQADGLVWGSSK	DRLEPPELILDANMAR	STGGISVPGPMGPSGPR
ALTTMGFR	ILVTLLHTLER	ALSLDPGGR	ALYESELADARR	ALQSPALGLR	SIQLDGLVWGASK	DRLSASSLTMESFAFLWAGGR	STHALSEVEVESDSFMNAVLWLR
ALTVPELTQQMFDAK	IMGTSPLQIDRAEDR	ALSNLESIPGGYNALRR	ALYETELADAR	ALQSVGQIVGEVLK	SITIIGGGFLGSELACALGR	DRPFFPGLVK	STIAVIGFVQSLGAAIPTVDLQSR
ALTVPELTQQMFDSK	IMDPNIVGSEHYDVAR	ALSPLEEWLR	ALYETELADARR	ALQTPLMR	SIVDAYVLLNLGDSVTTDHISPAGNIAR	DRTANSIFLTWDPPKNDGGSR	STIGVEFATR
ALVADSHPESER	INALTAASEAACLIVSVDETIKNPR	ALSQHPTLNDDLPNR	ALYLQYTDETFR	ALQVGCLLR	SIVEEIEDLVAR	DRTDIQCLIPCAIDQDPYFR	STITSREIQTAVR
ALVASLPGQLQYK	INEGFDLLHSGK	ALSQLAEVEEK	ALYPFESR	ALQYAFFAER	SIYGEKFEDENFILK	DRVTSAVEALLSADSASR	STKPIVAAINGSCLGGGLEVAISCQYR
ALVAVLLSR	INISEGNCPER	ALSRQEMQEVQSSR	ALYPVIPR	ALQYAFFAERK	SIYYITGESKEQVANSAFVER	DSAFLVWEPPIIDGGAK	STLEPVEK
ALVAYYQK	INVNEIFYDLVR	ALSSEGKPYVTKEELYQNLTR	ALYTFEPR	ALRDFLR	SKAEELGLPILGVLR	DSCSAQLGVQEPPR	STQDTVIALDALSAYWIASHTTEER
ALVDELEWEIAQVDPK	IPIEDGSGEVVLSR	ALSTDPAAPNLK	ALYTLPR	ALRETLPAEQDLTTK	SKDDQVTVIGAGVTLHEALAAAELLKK	DSCTASLQVSDR	STSESTAALGCLVK
ALVDELEWEIAQVDPKK	IPLPPSWTDNPR	ALSTFFVENSLR	ALYYLQIHPQELR	ALRLDVGNFSWGSECCTR	SLADIAREEASNFR	DSCYLTWKEPLDDGGSVITNYVVER	STSGGTAALGCLVK
ALVDGPCTQVR	IPTLQTR	ALSTGEKGFGYK	AMAAVPQDVVR	ALRYPMAVGLNK	SLAMEMVLTGDR	DSCYLTWKEPLDDGGSVITNYVVERR	STSIIATIGPASR
ALVDGPCTQVRR	IQALQQQADEAEDRAQGLQR	ALSTTASTAAFDKQPQSR	AMADALLER	ALSAIADLLTNEHER	SLAVLEGASLVVGK	DSDEITEDDNIR	STTPDITGYR
ALVEEALAQR	IQEEAGFLIDALR	ALSVYGLPIR	AMAIADALGK	ALSEALTELGYK	SLDDVIKR	DSFLGSIPGK	STTTIGLVQALGAHLYQNVFACVR
ALVEEEITR	IQNVLSEKPR	ALTAEIVK	AMAIADALGKIPQTVLWR	ALSEIAGMTLPYDTLDQVR	SLDLDISK	DSFQEVLR	STVVSTAVALAAYK
ALVENCLVPDLWIR	IQTQPGYANTLR	ALTALFK	AMAVLESLR	ALSFFVGYGVTLSMAYR	SLEDDIRSDTSFMFQR	DSGAYTLTATNPGGFAK	SVDEALR
ALVEQGFTVPEIK	IQVIDISMILAEAIRR	ALTDFFR	AMDFNGILTIR	ALSGDVALNIHR	SLEEEGQELPQSADVQR	DSGDYTITAENSSGSK	SVDETLR
ALVEVLGPYEPLLSR	IRFHDFLGDSWGILFSHPR	ALTDKVTDLLGGLFSK	AMDLVQEEFLQR	ALSIGFETCR	SLETENAGLR	DSGIITCR	SVDPTLALSVYLR
ALVHERDEAAYGELR	IRNYLSIFR	ALTDMPQMR	AMDSDWFAENYMGR	ALSLDPGGR	SLETENSALQLQVTEREEVR	DSGITYLGIK	SVEAAAELSAK
ALVLAPEFLESLEPDLPALR	ISAPNVDFNLEGPK	ALTDSFR	AMDYDLLLR	ALSNLESIPGGYNALRR	SLEYLDLSFNQIAR	DSILGEPGMGFK	SVEDAQDVSLALTQR
ALVLELAK	ISASAEELRQR	ALTGGIAHLFK	AMEAEAAGLREQLEEEAAAR	ALSPAELR	SLGAEPLEVDLKESGEGQGGYAK	DSLIFLVDASK	SVEETLR
ALVLIAFAQYLQQCPFEDHVK	ISAVSVAER	ALTGHLEEVVLALLK	AMEALATAEQACK	ALSPLEEWLR	SLGETQLVLYGDVEELKR	DSLLQDGEFSMDLR	SVGEVMAIGR
ALVLIGNVEK	ISEILLDHGAPIQAK	ALTHSELDVR	AMGAAQVVVTDLSATR	ALSQHPTLNDDLPNR	SLGQWLQEEKVPAIYGVDTR	DSLLVIQWNIR	SVGGSGGGSFGDNLVTR
ALVLQLK	ISGLIYEETRGVLK	ALTLGALTLPLAR	AMGEQAVALAR	ALSQLAEVEEK	SLHTLFGDKLCTVATLR	DSMEVQWNEPISDGGSR	SVIPSDGPSVACVK
ALVMLLEVR	ISGSILNELIGLVR	ALTLIAGSPLK	AMGIMNSFVNDIFER	ALSRQEMQEVQSSR	SLLLSVNAR	DSMVIQWHEPVNNGGSPVIGYHLER	SVLGQLGITK
ALVNLAADPGLHETLLAADPGLPAR	ISLPESLK	ALTPQCGSGEDLYILTGTVPSDYR	AMGNLQIDFADPSRADDAR	ALSSEGKPYVTKEELYQNLTR	SLLVPDHVITR	DSNNLCLHFNPR	SVNDLTSQR
ALVPCQVLR	ISLPLPNFSSLNLR	ALTPQTAETDAIR	AMGVDPQQKMELGIDLLAYGAK	ALSTDPAAPNLK	SLNESKIEIER	DSNYHLLMSVQESLER	SVQEALR
ALVPMFVR	ISLSPEYVFSVSTFR	ALTQPLGLLR	AMGVVVATGVNTEIGK	ALSTFFVENSLR	SLPDLGLRQENIR	DSPIAGFLQK	SVSIGYLLVK
ALVQSLLAK	ISNLPTVK	ALTSEIALLQSR	AMKGAGTDEGCLIEILASR	ALSTGEKGFGYK	SLQDIIAILGMDELSEEDKLTVSR	DSPSSPTFISIQSATR	SVTELNGDIITNTMTLGDIVFK
ALVSAQWVAEALR	ISQLEMAR	ALTSELANARDESK	AMKGLGTDEDAIISVLAYR	ALSTTASTAAFDKQPQSR	SLQSVAEER	DSPSVWAAVPGK	SVTELNGDIITNTMTLGDIVFKR
ALVSAQWVAEALRAPR	ISQTYQQQYGR	ALTSELANARDESKK	AMKGLGTDEDTIIDIITHR	ALSVYGLPIR	SLVGLSQER	DSQDAGGFGPEDR	SVTVVAPELSA
ALVSGKPAESSAVAATEK	ISVREPMQTGIK	ALTSFER	AMKGLGTDEESILTLLTSR	ALTAEIVK	SLVPAAELLESR	DSSGALIVQEPPSFVTKPGSK	SYLAPGLLQGQVAIVTGGATGIGK
ALVSTKWLAESIR	ITAHLVHELRR	ALTSFERDSIFSNLTGQLDYQGFEK	AMKQVAGTMKLELAQYR	ALTALFK	SLYASSPGGVYATR	DSSRLPSEGPRPAHVVVGDVLQAADVDK	SYPLVCIAK
ALWEDEGVR	ITEGVPQLLIVLTADR	ALTSQLTDEELAQGR	AMKTVFGVEPDLTR	ALTDFFR	SNIWVAGDAACFYDIK	DSTEFFIR	SYSCQVTHEGSTVEK
ALWEETSFQLDR	ITEIYEGTSEIQR	ALTTMGFR	AMLNNVVRPR	ALTDKVTDLLGGLFSK	SNLDEDIIAEENIVSR	DSTLIMQLLR	SYSCQVTHEGSTVEKTVAPTECS
ALWFQGR	ITFLLQAIR	ALTVPELTQQMFDAK	AMLSANIR	ALTDMPQMR	SNVSDAVAQSTR	DSVNLTWTEPASDGGSK	SYTITGLQPGTDYK
ALYDTFSAFGNILSCK	ITLPVDFVTADKFDENAK	ALTVPELTQQMFDAR	AMLSTGFK	ALTDSFR	SNYLLNTTIAGVEEADVVLLVGTNPR	DSVSITWEPPLLDGGSK	SYTVAIAGYALAQMGR
ALYEAGER	ITPNLAEFAFSLYR	ALTVPELTQQMFDSK	AMLSTGFKIPQK	ALTGGIAHLFK	SPAISWVNNLEVDSR	DSVTLHWDLPLIDGGSR	SYVESVAR
ALYEGYATVTDAPPECFLTLR	ITWMKNK	ALVADSHPESER	AMNYDEEVDETR	ALTGHLEEVVLALLK	SPAQILISLESEERGELER	DTAAWTVGR	SYVTTSTR
ALYESELADAR	ITWSNPPAQGAR	ALVASLPGQLQYK	AMQDAEVSKSDIGEVILVGGMTR	ALTHSELDVR	SPAQILLR	DTAEFAANTR	TAAYVNAIEK
ALYESELADARR	ITYGETGGNSPVQEFTVPGSK	ALVAVLLSR	AMSLVSNEGDSEQNEIR	ALTLGALTLPLAR	SPLAFIPFSAGPR	DTASLSTTPSESPR	TAFQEALDAAGDK
ALYETELADAR	IVADKDYSVTANSK	ALVAYYQK	AMSQDGASQFQEVIR	ALTLIAGSPLK	SPLGEVAIRDIVQFVPFR	DTDSEEEIREAFR	TALDAFGRIDVVVNNAGILR
ALYETELADARR	IVAFADAAVEPIDFPIAPVYAASMVLK	ALVDELEWEIAQVDPK	AMSQDGASQFQEVIRQELELSVK	ALTPQCGSGEDLYILTGTVPSDYR	SPWVESEIGYTALSETESPR	DTEQTLYQVQER	TALINSTGEEVAMR
ALYLQYTDETFR	IVALFPKDVDR	ALVDELEWEIAQVDPKK	AMVASGSELGK	ALTPQTAETDAIR	SQNIVTDSSSLSAEAIR	DTFAALGR	TALINSTGEEVAMRK
ALYPFESR	IVAPISDSPKPPPQR	ALVDGPCTQVR	AMVDPAQTVEQR	ALTQPLGLLR	SQPAPAEFR	DTFAAMGR	TALVANTSNMPVAAR
ALYPVIPR	IVERDGLSEAAAQSR	ALVDGPCTQVRR	AMVLDLR	ALTSEIALLQSR	SQSVRPGADVTFICTAK	DTFIALR	TAPFDSR
ALYTFEPR	IVGPSGAAVPCKVEPGLGADNSVVR	ALVEDTKLLVSGAASTPDK	AMYLPDTLSPADQLK	ALTSELANAR	SQTIYEIIDNSQGFYVCPVEPQNR	DTFNHLTTWLEDAR	TATSEYQTFFNPR
ALYYLQIHPQELR	IVILPDYLEIAR	ALVEEALAQR	AMAAEAEASR	ALTSELANARDESK	SQVTNYLGIEWMR	DTGEYACVTGGQK	TAVAPIER
AMAAVPQDVVR	IVVLLQR	ALVEEEITR	ANATEFGLASGVFTR	ALTSELANARDESKK	SQVTNYLGIEWMRR	DTGEYQITVSNAAGSK	TAVETAVLLLR
AMADALLER	IYELAAGGTAVGTGLNTR	ALVENCLVPDLWIR	ANATGISLIK	ALTSFER	SSFANQGEICLCTSR	DTGEYTLELK	TAVNALWGK
AMAIADALGK	IYIDSNNNPER	ALVEQGFTVPEIK	ANCEPQTYGIGLK	ALTSFERDSIFSNLTGQLDYQGFEK	SSFATCVLVSEEDKHAIIVEPEKR	DTGKTPVEPEVAIHR	TAVVVGTITDDVR
AMAIADALGKIPQTVLWR	IYLQPGR	ALVEVLGPYEPLLSR	ANDDIIVNWVNR	ALTSQLTDEELAQGR	SSGAFWK	DTGQYVLTLK	TAVVVGTITDDVRVQEVPK
AMAVLESLR	KAPDFVFYAPR	ALVHERDEAAYGELR	ANDDLKENIAIVER	ALTTMGFR	SSGEIVYCGQVFEK	DTGTYEDFVEGLR	TCATVTIGGINIAEALVSK
AMDFNGILTIR	KASGPPVSELITK	ALVITLDTPVCGNR	ANDDLKENIAIVERR	ALTVPELTQQMFDAK	SSGFPVHLLPDIAEPGSVAGR	DTIVVNAGETFR	TCESLGAGGYR
AMDLVQEEFLQR	KEELTLEGIR	ALVLAPEFLESLEPDLPALR	ANDTQEFNLSAYFER	ALTVPELTQQMFDSK	SSGIVSLGVGDR	DTLAQLQDCFR	TCLLNETGDEPFQYKN
AMDSDWFAENYMGR	KEWDLKPIADR	ALVLELAK	ANDTTFGLAAGVFTR	ALVADSHPESER	SSGIVSLGVGDRNIDRTELQTITNDPR	DTLASVFR	TCVADESAENCDK
AMDYDLLLR	KFDEFQKDLNTNEPR	ALVLIAFAQYLQQCPFEDHVK	ANEFHDVNCEVVAVSVDSHFSHLAWINTPR	ALVAVLLSR	SSGPTSLFAVTVAPPGAR	DTLENTIGHR	TCVDINECLLEPR
AMEAEAAGLREQLEEEAAAR	KFDLGQDVIDFTGHALALYR	ALVLIGNVEK	ANEFLEVGK	ALVAYYQK	SSGVALSIAVGLLECTFPNTGAR	DTLFTAESGTRR	TDAGFTLR
AMEALATAEQACK	KFEDFQVELVAK	ALVLQLK	ANEGTVGVSAATER	ALVDELEWEIAQVDPK	SSLNPILFR	DTLMISR	TDEGIAYR
AMGAAQVVVTDLSATR	KFFVGGNWK	ALVMLLEVR	ANFWYQPSFHGVDLSALR	ALVDELEWEIAQVDPKK	SSLPEGIRPGTVLR	DTLPEDTGYYR	TDYNASVSVPDSSGPER
AMGEQAVALAR	KGDIFLVR	ALVNLAADPGLHETLLAADPGLPAR	ANHFFTVTDPR	ALVDGPCTQVR	SSLSSAQADFNQLAELDR	DTLQEANDILNNLKDFDR	TDYTLSIANR
AMGIMNSFVNDIFER	KGESQTDIEITREEDFTR	ALVNQLHER	ANIGDAQAMGQRPITFLR	ALVDGPCTQVRR	SSPQFGVTLLTYELLQR	DTLYEAVR	TEAPSATGQASSLLGGR
AMGNLQIDFADPSR	KGGETSEMYLIQPDSSVKPYR	ALVPCQVLR	ANINVENAFFTLAR	ALVEDTKLLVSGAASTPDK	SSPSLTILAGGK	DTLYEAVREVLHGNQR	TEDTIFLR
AMGNLQIDFADPSRADDAR	KGVNLPGAQVDLPGLSEQDVR	ALVPMFVR	ANITAIR	ALVEEALAQR	SSPVVIDASTAIDAPSNLR	DTPPKREEMVLDDSAR	TELFIAAEGIHTGQFVYCGK
AMGVVVATGVNTEIGK	KHEAIETDTAAYEER	ALVQSLLAK	ANIWLVR	ALVEEEITR	SSPVYVGR	DTQIHLDDALR	TELLPGDRDNLAIQTR
AMKGAGTDEGCLIEILASR	KHGLLESAVAAR	ALVSAQWVAEALR	ANLGVFSVFAPR	ALVENCLVPDLWIR	SSVSGIVATVFGATGFLGR	DTQIHLDDALRSQEDLKEQLAMVER	TELRPGETLNVNFLLR
AMKGLGTDEDAIISVLAYR	KHPEVDVLINFASLR	ALVSAQWVAEALRAPR	ANLINTSDKLYR	ALVEQGFTVPEIK	STAISLFYELSENDLNFIK	DTQIQLDDAVR	TFDEIASGFR
AMKGLGTDEDTIIDIITHR	KIEFPLPDRR	ALVSGKPAESSAVAATEK	ANLLANNEYYFR	ALVEVLGPYEPLLSR	STATISGLKPGVDYTITVYAVTGR	DTQIQLDDAVRANDDLKENIAIVER	TFEESFQK
AMKGLGTDEESILTLLTSR	KIPNPDFFEDLEPFR	ALVSTKWLAESIR	ANLLQAEIEELR	ALVHERDEAAYGELR	STDYGIFQINSR	DTSLVMLWK	TFEINPR
AMKQVAGTMKLELAQYR	KIQALQQQADEAEDRAQGLQR	ALWEDEGVR	ANLLQAEIEELRATLEQTER	ALVLAPEFLESLEPDLPALR	STELLIR	DTSTTTWQIVSATVAR	TFIAIKPDGVQR
AMLPPNSFQGK	KLAVNMVPFPR	ALWEETSFQLDR	ANLPQSFQVDTSK	ALVLELAK	STGEAFVQFASQEIAEK	DTTPLNVLCSPGIQVVSVGIK	TFIIGELHPDDRPK
AMLSTGFK	KLLEGEEERLR	ALWFQGR	ANLQIDQINTDLNLER	ALVLIAFAQYLQQCPFEDHVK	STGFETLVVTSEDGITK	DTTTTTWHMVSATVAR	TFISPIK
AMLSTGFKIPQK	KLVIIEGDLERTEER	ALYALQDIVSR	ANLSLLR	ALVLIGNVEK	STGGAPTFNVTVTK	DTTTTVWDVVSATVAR	TFPTVNPTTGEVIGHVAEGDRADVDR
AMQDAEVSKSDIGEVILVGGMTR	KLVILEGELERAEER	ALYDTFSAFGNILSCK	ANLVFKEIEK	ALVLQLK	STGGILDVYIFLGPEPK	DTVATQLSEAVDATR	TFSLFQQLIQSSFVVER
AMSLVSNEGDSEQNEIR	KLVTDQNISENWR	ALYDYAGQEADELSFR	ANNGICFLR	ALVMLLEVR	STGGISVPGPMGPSGPR	DTVEVALEDKGDSTFR	TFTCTAAYPESK
AMSQDGASQFQEVIR	KNQTLQNEILGHTPR	ALYEAGER	ANNIDYTVHSVRR	ALVNLAADPGLHETLLAADPGLPAR	STGSIVGQQPFGGAR	DTWGVVSSGSSK	TFVEESIYNEFLER
AMSQDGASQFQEVIRQELELSVK	KQSLGELIGTLNAAK	ALYEHLTAK	ANNPEQNRLSECEEQAK	ALVPCQVLR	STHALSEVEVESDSFMNAVLWLR	DTYLSHFNPR	TFVNITPAEVGVLVGKDR
AMTGVEQWPYR	KVADALTNAVAHVDDMPNALSALSDLHAHK	ALYESELADAR	ANNPWPASTSCCVPTAR	ALVPMFVR	STIAVIGFVQSLGAAIPTVDLQSR	DVASAQWSPLSATSK	TFVQEDIYDEFVER
AMVASGSELGK	KWWSAVVEER	ALYESELADARR	ANNSQEPSPQLASSVASTR	ALVQNDTLLQVK	STKPIVAAINGSCLGGGLEVAISCQYR	DVAVMQLR	TFVVQGFGNVGLHSMR
AMVDPAQTVEQR	LAAAFAVSR	ALYETELADAR	ANNSTYGLAAAVFTK	ALVQSLLAK	STQDTVIALDALSAYWIASHTTEER	DVCTELLPLIKPQGR	TFYSCTTEGR
AMVLDLR	LAALPENPPAIDWAYYK	ALYETELADARR	ANNTFYGLSAGVFTK	ALVSAQWVAEALR	STSESTAALGCLVK	DVCTFLR	TGAAPIIDVVR
AMYLPDTLSPADQLK	LACGVIGIAQ	ALYLQYTDETFR	ANPALYVLR	ALVSAQWVAEALRAPR	STTLRVDQSILTGESVSVIK	DVDEIEAWISEK	TGAIVDVPVGEELLGR
AMAAEAEASR	LADDEDYKDIQNLK	ALYPFESR	ANPDLPILIR	ALVSGKPAESSAVAATEK	STTPDITGYR	DVDFELIKVEGK	TGDEITYQCR
AMLWLSEK	LADLFGWSQLIYNHITTR	ALYPVIPR	ANPDPNCCLGVFGLSLYTTER	ALVSTKWLAESIR	STTRAEVDLVVQDLK	DVDIIDHHDNTYTVK	TGEAIVDAALSALR
ANATEFGLASGVFTR	LADLIERDR	ALYTFEPR	ANPFFVLQR	ALWEDEGVR	STTTIGLVQALGAHLYQNVFACVR	DVDLEFLAK	TGEEVGFVVDAK
ANATGISLIK	LAEELDVPVYLYGEAAR	ALYYLQIHPQELR	ANPFGGASHAK	ALWEETSFQLDR	SVDEALR	DVEELQFTVEDLVEGGEYEFR	TGHPGTVGPAGIR
ANCEPQTYGIGLK	LAGESESNLR	AMAAVPQDVVR	ANPGAWILR	ALWFQGR	SVDETLR	DVEVTKEEFAQSAIR	TGIILNNELLDLCER
ANDDIIVNWVNR	LAGLALPR	AMADALLER	ANPQLGAYAPPPHVIGR	ALYALQDIVSR	SVDPTLALSVYLR	DVFISAAER	TGLDSPTGIDFSDITANSFTVHWIAPR
ANDIINSSGYR	LAGLSAALLR	AMAIADALGK	ANPQVGVAFPHIK	ALYDTFSAFGNILSCK	SVEAAAELSAK	DVFISAAERDVYTGDALR	TGLEDPER
ANDTQEFNLSAYFER	LAGSLLTQALESHAEGFRER	AMAIADALGKIPQTVLWR	ANRPFLVFIR	ALYDYAGQEADELSFR	SVEDAQDVSLALTQR	DVFLGMFLYEYAR	TGLIDYNQLALTAR
ANDTTFGLAAGVFTR	LAGTQPLEVLEAVQR	AMAVLESLR	ANSEVAQWR	ALYESELADAR	SVEETLR	DVFLPKPTWGNHTPIFR	TGLQAGLTIDEFAPR
ANEFHDVNCEVVAVSVDSHFSHLAWINTPR	LAIEAGFR	AMDFNGILTIR	ANSFTVSSVAAPSWLHR	ALYESELADARR	SVGEVMAIGR	DVFRDPALKR	TGPCFTVISNQMCQGQLSGIVCTK
ANEGTVGVSAATER	LAILGIHNEVSK	AMDLVQEEFLQR	ANSILFCGR	ALYETELADAR	SVGGSGGGSFGDNLVTR	DVFVPDDKQEFVK	TGTAEMSSILEER
ANFWYQPSFHGVDLSALR	LAILYAK	AMDSDWFAENYMGR	ANTEVAQWR	ALYETELADARR	SVIVGAGYIAVEMAGILSALGSK	DVHETLGFPVAFECR	TGTPGAVATRDGEAPER
ANHFFTVTDPR	LALDYGIK	AMDYDLLLR	ANTFVAELK	ALYFITPTSK	SVLGQLGITK	DVIATDKEDVAFK	TGVSEYPPYMMKR
ANIGDAQAMGQRPITFLR	LALGDDSPALK	AMEAEAAGLREQLEEEAAAR	ANTFVAELKGLDPAR	ALYLQYTDETFR	SVPLCILYEK	DVILDDLSLTGEK	TGYYFDGISR
ANINVENAFFTLAR	LALVTGGEIASTFDHPELVK	AMEALATAEQACK	ANTVQEATFQMELPK	ALYPFESR	SVTELNGDIITNTMTLGDIVFK	DVKPSNILVNSR	THINIVVIGHVDSGK
ANITAIR	LAMQEFMILPVGAANFR	AMESIGLPK	ANTYEKYWPFYQK	ALYTFEPR	SVTELNGDIITNTMTLGDIVFKR	DVLNPVYVER	TIAMDGTEGLVR
ANIWLVR	LAPVPFFSLLQYE	AMGAAQVVVTDLSATR	ANVAVVSGAPLQGQLVAR	ALYTLPRSVDDDPNTAR	SVVEFLQGYIGVPHGGFPEPFR	DVLPGSAVCLK	TIAPALVSK
ANLLQAEIEELRATLEQTER	LAQAAQSSVATITR	AMGEQAVALAR	ANVDKVFFDLMR	ALYYLQIHPQELR	SVYAHFPINVVIQENGSLVEIR	DVLSVAFSSDNR	TIAQDYGVLK
ANLPQSFQVDTSK	LAQDFLDSQNLSAYNTR	AMGIMNSFVNDIFER	ANVELDHATLVR	AMAAVPQDVVR	SWIEEQAMGSFLSVAK	DVMLEELSLLTNR	TIAQDYGVLKADEGISFR
ANLQIDQINTDLNLER	LAQQISDEASR	AMGNLQIDFADPSR	ANVIASALAK	AMADALLER	SYGPAPGAGHVQEESNLSLQALESR	DVNAAIATIK	TICIETIK
ANLSLLR	LARDEGWLAEHMLILGITSPAGK	AMGNLQIDFADPSRADDAR	ANVIASALAQIPQK	AMAIADALGK	SYLAPGLLQGQVAIVTGGATGIGK	DVNFEFPEFQL	TIDIGVVTAEEALNYGFSGVMLR
ANLVFKEIEK	LASDLLEWIR	AMGVVVATGVNTEIGK	ANVIATALAK	AMAIADALGKIPQTVLWR	SYPLVCIAK	DVNQQEFVR	TIEEVVGR
ANNGICFLR	LASDLLEWIRR	AMKGAGTDEGCLIEILASR	ANVNVPADTPLMLQSK	AMAVLESLR	SYSCQVTHEGSTVEK	DVNYGWIIR	TIEYLEEVAITFAK
ANNIDYTVHSVRR	LASELLEWIR	AMKGLGTDEDAIISVLAYR	ANVTVLDTQIR	AMDFNGILTIR	SYTVAIAGYALAQMGR	DVPAAALAEGR	TIEYLQPNPASR
ANNPEQNRLSECEEQAK	LASELLEWIRR	AMKGLGTDEDTIIDIITHR	ANVVGNVWR	AMDLVQEEFLQR	TAAYVNAIEK	DVPAVEITHTFWER	TIGIIGAPFSK
ANNPWPASTSCCVPTAR	LASFYER	AMKGLGTDEESILTLLTSR	ANWYFLLAR	AMDSDWFAENYMGR	TAEQVMISSR	DVPFVHVR	TINEVENQILTR
ANNSQEPSPQLASSVASTR	LASVLGSEPSLDSEVTSK	AMKQVAGTMKLELAQYR	ANYLASPPLVIAYAIAGTIR	AMEAEAAGLREQLEEEAAAR	TAFQEALDAAGDK	DVPLGTPLCIIVEK	TIPIDGDFFSYTR
ANNSTYGLAAAVFTK	LATALQKLEEAEK	AMLNNVVRPR	ANYWWLR	AMEALATAEQACK	TAFYLAEFFVNEAR	DVQEIFR	TIPIDGNFFTYTR
ANNTFYGLSAGVFTK	LATALQKLEEAEKAADESER	AMLPPNSFQGK	APAAAPFVPFSGGGQR	AMGAAQVVVTDLSATR	TAGVKVETTEDLVAK	DVQGTDASLDEELDRVK	TISQDEILER
ANPALYVLR	LAVNMVPFPR	AMLSTGFK	APAALPALCDLLASAADPQIR	AMGEQAVALAR	TAHSELVGYWSVEFGGR	DVQIGDIVTVGECRPLSK	TITLEVEPSDTIENVK
ANPDLPILIR	LAVYQAGAR	AMLSTGFKIPQK	APAEGVLTLR	AMGIMNSFVNDIFER	TALDAFGRIDVVVNNAGILR	DVRPYIVGAVVR	TITSSYYR
ANPDPNCCLGVFGLSLYTTER	LAYINPDLALEEK	AMQDAEVSKSDIGEVILVGGMTR	APAGDLLPSAFR	AMGNLQIDFADPSR	TAQNLSIFLGSFR	DVSELTGFPEMLGGR	TIVTTLQDSIR
ANPFFVLQR	LCENIAGHLK	AMSLVSNEGDSEQNEIR	APALGGSFAGLEPMGLLWALEPEKPLVR	AMGNLQIDFADPSRADDAR	TASEMVLADDNFSTIVAAVEEGR	DVSSIIVAFGYPFR	TIYISGQIGMDPSSGQLVSGGVAEEAK
ANPFGGASHAK	LCPNSTGAEIR	AMSQDGASQFQEVIR	APAMFNIR	AMGVVVATGVNTEIGK	TATFAISILQQIELDLK	DVVFLIDGSQSAGPEFQYVR	TLADAEGDVFR
ANPGAWILR	LCQDYDTIGPEGGSLK	AMSQDGASQFQEVIRQELELSVK	APAPASAPPGPSEELLR	AMKGAGTDEGCLIEILASR	TAVVVGTITDDVR	DVVFLLDGSEGVR	TLCCATVGR
ANPQLGAYAPPPHVIGR	LCTSATESEVAR	AMSTTSISSPQPGK	APAPEAEDEEVAR	AMKGLGTDEDAIISVLAYR	TAVVVGTITDDVRVQEVPK	DVVICPDASLEDAK	TLDGGLNVIQLETAVGAAIK
ANRPFLVFIR	LCWFLDEAAAR	AMVASGSELGK	APASEEEFQFLR	AMKGLGTDEDTIIDIITHR	TAYLDLLR	DVVICPDASLEDAKK	TLEPEELNLILK
ANSFTVSSVAAPSWLHR	LDEPLGR	AMVDPAQTVEQR	APASVLPAATPR	AMKGLGTDEESILTLLTSR	TCATVTIGGINIAEALVSK	DVVLSIVNDLTIAESNCPR	TLETVPLER
ANSILFCGR	LDGLVETPTGYIESLPR	AMVLDLR	APDELHYTYLDTFGRPVIVAYK	AMLPPNSFQGK	TDLAAVPASR	DVWGIEGPIDAAFTR	TLFELAAESDVSTAIDLFR
ANTAAGTTGGGSCCVPTAR	LDIDPETITWQR	AMYLPDTLSPADQLK	APDELHYTYLDTFGRPVIVAYKK	AMLSTGFK	TEFLSFMNTELAAFTK	DWHGVPGQVDAAMAGR	TLGVDFIDVATK
ANTFVAELK	LDKSQIHDIVLVGGSTR	AMAAEAEASR	APDFVFYAPR	AMQDAEVSKSDIGEVILVGGMTR	TELFIAAEGIHTGQFVYCGK	DWYDLIAK	TLIEFLLR
ANTFVAELKGLDPAR	LDLLEDR	AMEALATAEQACKEK	APDLQDLPWQVKLTNSEGK	AMSLVSNEGDSEQNEIR	TELRPGETLNVNFLLR	DYAAYNVLDDPELR	TLLEAENSR
ANTVQEATFQMELPK	LDPTGTFEKEMIGR	AMEDLGR	APDMDQLVLPSK	AMSQDGASQFQEVIR	TFAPEEISAMVLTK	DYDSALLQEVR	TLLEGSGLESIISIIHSSLAEPR
ANTYEKYWPFYQK	LDQPMTEIVSR	AMLWLSEK	APEILVR	AMSQDGASQFQEVIRQELELSVK	TFEESFQK	DYDSLAQPGFFDR	TLLSPEEILLSIEIPYSR
ANVAVVSGAPLQGQLVAR	LDVGNAEVKLEEENR	ANATEFGLASGVFTR	APEPGPAGDGGPGAPAR	AMTGVEQWPYR	TFEINPR	DYESASLTEVR	TLMALGSLAVTK
ANVDGLLEGLTYVFR	LEALDANSR	ANATGISLIK	APEPISSKPVIVTGLQDTTVSSDSVAK	AMVDPAQTVEQR	TFGVSPLR	DYGVLLEGSGLALR	TLMNLGGLAVAR
ANVDISAPK	LEDFRDYRR	ANCEPQTYGIGLK	APEVSQYIYQVYDSILKN	AMVLDLR	TFIIGELHPDDRPK	DYHIFYQILSNK	TLNEADCATVPPAIR
ANVDKVFFDLMR	LEEAGGATSVQIEMNK	ANDDIIVNWVNR	APFAAHGYGAFLTLSILDR	AMYLPDTLSPADQLK	TFPTVNPTTGEVIGHVAEGDRADVDR	DYINLFSTK	TLPGGNQCIVPICR
ANVELDHATLVR	LEHTHFFSR	ANDTQEFNLSAYFER	APFAAHGYGAFLTLSILDRYYTPTISR	AMAAEAEASR	TFSHELSDFGLESTAGEIPVVAIR	DYIWNTLNSGR	TLPSGCFNTPSIEKP
ANVIASALAK	LENYPIPEPGPNEVLLR	ANDTTFGLAAGVFTR	APFAAPSPFAELVLPPQQ	AMEALATAEQACKEK	TFSLFQQLIQSSFVVER	DYKGPLDPQR	TLPSSGPQNLR
ANVIASALAQIPQK	LEQDEYALR	ANEEYGLR	APFDLFENK	AMLNNVVRPR	TFSTVLPQIDTTGQLFVQTR	DYLHLPPEIVPATLR	TLSDYNIQK
ANVIATALAK	LEQLGIPR	ANEFHDVNCEVVAVSVDSHFSHLAWINTPR	APFDLFENR	AMLSTGFKIPQK	TFVEESIYNEFLER	DYLIDGSR	TLSDYNIQKESTLHLVLR
ANVVGNVWR	LESDVSAQMEYCR	ANEGTVGVSAATER	APFDLFENRK	AMLWLSEK	TFVNITPAEVGVLVGKDR	DYPPLRMPIIPFLL	TLTAVHDAILEDLVFPSEIVGKR
ANWYFLLAR	LETTLALQK	ANFWYQPSFHGVDLSALR	APFPLYALQVDPSTGLLIAAGGGGAAK	AMVASGSELGK	TFVQEDIYDEFVER	DYVSTEDSPR	TLTLLSVTR
ANYLASPPLVIAYAIAGTIR	LEVGTETIIDK	ANGTTVHVGIHPSK	APFQIIR	ANATEFGLASGVFTR	TFVVQGFGNVGLHSMR	DYYFALAHTVR	TLVGVGASLGLR
ANYWWLR	LFAEAVQK	ANHFFTVTDPR	APGAIGPYSQAVLVDR	ANATGISLIK	TGAAPIIDVVR	DYYFALAHTVRDHLVGR	TLVLLMGK
APAAAPFVPFSGGGQR	LFFGPQHRPVILR	ANIGDAQAMGQRPITFLR	APGALLAAAGLADAATEIVER	ANCEPQTYGIGLK	TGAIVDVPVGEELLGR	EAACLQQTQIEEAR	TLVLSNLSYSATEETLQEVFEK
APAALPALCDLLASAADPQIR	LFIVESNSSSSTR	ANINVENAFFTLAR	APGETALIDR	ANDDIIVNWVNR	TGEAIVDAALSALR	EAAENDEEEPGEATGEAVREDR	TLYSSSPR
[truncated: 24,611 more rows]
