# Supplementary material for: Development of a Xylene-Free Sample Preparation Protocol for Quantitative Proteomics of Clinically Relevant Formaldehyde-Fixed Paraffin-Embedded Needle Biopsy Samples
Source: Proteomes. 2026 Jun 14;14(2):30. doi: 10.3390/proteomes14020030 (PMC13306278; doi:10.3390/proteomes14020030)
Supplement: Supplementary file 1 [file proteomes-14-00030-s001.zip › Table_S5.xlsx]

## Sheet: Munka1
Table S5: Liver disease case study protein groups identified in DEF with a 2-peptide filter
All_PGs	C_1	HS_3	C_3	F_1	HS_1	F_2	HS_2	C_2	F_3
Q16531	11856494			50	50	50	50	50	50
P63241	50	50		50	50	6.82185e+06	50	50	50
P31939	50	50		50	8.98186e+06	21569356	50	50	50
P11171					50	94498401	50	50	50
O94919	50			50	50		50	50	50
P20700	50			50	50		50	50	50
Q92614	50			50	50		50	50	50
P50454	6176886			50	50		50	50	50
P07686				50	50		50	50	50
P33240				279975	50		50	50	50
O00410	50			1.38325e+06	50		50	50	50
Q15233	7.27547e+06			6920706	50		50	50	50
P31949	2.50583e+06			50	1.55612e+06		50	50	50
Q96LJ7				50	3.97407e+06		50	50	50
Q9UEY8				1.72753e+06			50	50	50
P00488	1.66811e+06			854633	2.01263e+06		887450	50	50
A0A075B6I0							5244667	50	50
P05107				32326160	22225189		29872850	50	50
P02794				23869988	37825335		39160000	50	50
Q8WVV4					50			50	50
P29508		50			1.38025e+06			50	50
O75339	35985548				2.98319e+06			50	50
Q13268								50	50
P30153	17305422			50	4.08449e+06	8.29873e+06	50	5.70842e+06	50
P47929			50		2.68388e+06			10308454	50
Q13576		50		20646083	13615888		9710834	1.21379e+07	50
Q96P63		50			2.00847e+06	50		15918524	50
Q00688	63370460			50	8476553		50	16003555	50
O75223					4.54438e+06		4248380	21001910	50
P08514				1.84218e+06	50	10001887	1.54523e+06	22293958	50
P78539				1.82279e+06	4.70228e+06			26363106	50
P12882	50		92044928		128115900			26808072	50
Q8IUX7				5.59579e+06	2.58563e+06		3.47852e+06	39088969	50
P62906	12480845			14453158	50		50	39817056	50
Q00013				2.17043e+06		59974132	2.13636e+06	45370500	50
P51911	50			4.12512e+06	6.21017e+06			45682432	50
P00352	40329960	50		50	64649245	100763220	50	80111297	50
Q5TEC6	50	1438390528		50	50	50	50	117823921	50
P13611	50			50	2.88977e+06		3.82981e+06	120630137	50
P06753	7766189056		50	71898529	376821024	220688544	66043841	272199492	50
P25705	508354368	50	50	134196481	50	52441210	101234553	376860960	50
O60936	50			50	50		50		50
O75822	50			50	50		50		50
Q14683	50			50	50		50		50
Q8IWA5	50			50	50		50		50
Q8WXH0	50			50	50		50		50
Q99807	50			50	50		50		50
O00192				50	50		50		50
O14874				50	50		50		50
O75970				50	50		50		50
O75976				50	50		50		50
O76027				50	50		50		50
O95169				50	50		50		50
O95810				50	50		50		50
P02461				50	50		50		50
P05455				50	50		50		50
P08651				50	50		50		50
P08754				50	50		50		50
P10619				50	50		50		50
P12830				50	50		50		50
P18583				50	50		50		50
P19838				50	50		50		50
P20339				50	50		50		50
P27694				50	50		50		50
P30520				50	50		50		50
P33316				50	50		50		50
P49321				50	50		50		50
P49757				50	50		50		50
P49792				50	50		50		50
P49959				50	50		50		50
P53367				50	50		50		50
P62310				50	50		50		50
Q14978				50	50		50		50
Q5JU69				50	50		50		50
Q5U651				50	50		50		50
Q6PKG0				50	50		50		50
Q7L014				50	50		50		50
Q86XP3				50	50		50		50
Q86Y82				50	50		50		50
Q8IXI1				50	50		50		50
Q8IXQ6				50	50		50		50
Q8IYB8				50	50		50		50
Q8N983				50	50		50		50
Q8TEX9				50	50		50		50
Q93009				50	50		50		50
Q96K76				50	50		50		50
Q96S06				50	50		50		50
Q99627				50	50		50		50
Q99836				50	50		50		50
Q9BRJ2				50	50		50		50
Q9BRT3				50	50		50		50
Q9BT78				50	50		50		50
Q9BYD3				50	50		50		50
Q9H061				50	50		50		50
Q9H2M9				50	50		50		50
Q9H7Z7				50	50		50		50
Q9H8L6				50	50		50		50
Q9HB90				50	50		50		50
Q9NRF8				50	50		50		50
Q9NRG9				50	50		50		50
Q9UBI6				50	50		50		50
Q9UI30				50	50		50		50
Q9UKV5				50	50		50		50
Q9Y2R0				50	50		50		50
Q9Y2V7				50	50		50		50
Q9Y673				50	50		50		50
Q9NVZ3				627081	50		50		50
Q9BY44				1.37114e+06	50		50		50
P46109				3266215	50		50		50
O95340				3.41179e+06	50		50		50
O14936					50		50		50
P36980					50		50		50
P51589					50		50		50
Q15124					50		50		50
Q8N1F7					50		50		50
Q92538					50		50		50
Q99943					50		50		50
Q9BZH6					50		50		50
Q9NZ43					50		50		50
O00461				50	139024		50		50
P05452				50	373355		50		50
Q9Y383				50	471113		50		50
Q96NA2				50	806765		50		50
Q9Y3B7				50	871564		50		50
P43897				50	1.07915e+06		50		50
Q14166				50	1612202		50		50
O75746	36181704				2.65788e+06		50		50
P17540	144947024				4.06799e+06		50		50
P21953				4.63825e+06	4.26413e+06		50		50
P27635	3.36142e+06			50	5.00079e+06		50		50
P49354				50	12468791		50		50
P02585	431539072		50		39407645		50		50
Q96C90	50			50			50		50
O00214				50			50		50
P10586				50			50		50
P14735				50			50		50
P16118				50			50		50
P31749				50			50		50
P42229				50			50		50
P52735				50			50		50
P61020				50			50		50
P61586				50			50		50
Q13564				50			50		50
Q13907				50			50		50
Q14839				50			50		50
Q7L5Y1				50			50		50
Q8WTS6				50			50		50
Q9BZV1				50			50		50
Q9H6Q4				50			50		50
Q9HB71				50			50		50
Q9NXH9				50			50		50
Q9Y303				50			50		50
Q6NUQ4				952301			50		50
P02765				1.68816e+06			50		50
O43633							50		50
P35858							50		50
P51812							50		50
P82650							50		50
Q08174							50		50
Q8IUD2							50		50
Q8IWE2							50		50
Q8IYM0							50		50
Q96E39							50		50
P49407				136597	50		124467		50
Q00169				113033			211536		50
O14639	2.93381e+06			50			336446		50
Q02809				398520	465339		394596		50
Q9Y696				896103			419293		50
Q08J23				1.76067e+06	1.02824e+06		523724		50
Q9BRR6				383188	236429		561858		50
P78330				1137702			570118		50
Q9HCE1				50	530128		718988		50
P11150				2.17383e+06	1.13503e+06		756617		50
Q8IXJ6				50	50		763748		50
Q13177				50	50		786705		50
Q14161				787404			837989		50
Q9UHB9				1.48896e+06	1.75544e+06		879622		50
Q9NQH7				50	50		900199		50
Q86YS6							949009		50
Q9P258				1.46857e+06	210884		1.02295e+06		50
Q9NR30				1.25701e+06	1.65223e+06		1.05404e+06		50
Q9Y625				1.66752e+06	50		1.05569e+06		50
Q9NXS2				736475	50		1.15452e+06		50
Q93100	50			50	959038		1.18275e+06		50
Q03426				50	830353		1.18761e+06		50
Q9Y2J2				432521	50		1.32269e+06		50
Q9Y371	5458869			1.81225e+06	1.42616e+06		1.49661e+06		50
Q7L523				1.55618e+06	2.40875e+06		1673696		50
P03952				2.33312e+06			1.67691e+06		50
Q15427				50	1.10235e+06		1.78627e+06		50
O15061	154508000			50	6337683		1.82339e+06		50
Q13242				1.70462e+06	1.47327e+06		1.84654e+06		50
Q9HD89					2.19224e+06		1.85552e+06		50
Q16527					1.41407e+06		2.03559e+06		50
Q96AA3				50			2.05315e+06		50
P17813				3.0379e+06	2.10579e+06		2.44544e+06		50
Q92598				1.64488e+06	1.71974e+06		2684580		50
P26583				3.50012e+06			2.86208e+06		50
O43708				5034592	1.08486e+06		3088255		50
Q8NBQ5				2.02276e+06	3.81631e+06		3.19325e+06		50
Q17RC7				50	50		3.20658e+06		50
P09914				6068876			6.14122e+06		50
P08183				50	50		6.3258e+06		50
P10620		50		5.4276e+06	8650208		8415660		50
Q04446	50			50	3.97041e+06		1.04785e+07		50
O14983	282403968				2.32902e+07	50			50
P02144	2234924288		271117984		1.1866e+07	230765152			50
Q5TEU4				50	50				50
Q9H2D6				50	50				50
Q9H936				50	50				50
Q9P253				50	50				50
O43674				5511956	50				50
O14548					50				50
O60504					50				50
Q6ZUJ8					50				50
Q9Y6Y8					50				50
O95817	22861276				930965				50
P39059	12643065			50	2.60271e+06				50
P23109	36484796			50	2.74013e+06				50
P11055	131529136				11996134				50
O75112	666581696				29404935				50
P20648				50					50
Q96MF6				50					50
O95232									50
O95236									50
P27216									50
P86790									50
Q6Y7W6									50
Q7L5N1									50
Q9BUQ8									50
Q92621									25240.8
P0C870	236712			100060					40353.4
Q9HCB6				62727.9	71039.8				70253.9
Q2M3G4				57610.4			50		85311.5
Q5SRE5				76044.2			82640.7		94559.6
Q9UGP4				152359	96281.7		231368		127823
O94956							50		141988
Q9UID3				188426	181069		213665		142423
Q5T1M5				208034	278332		312138		150897
P20290				243946	50		366989		153880
O43760					559492		739636		158036
Q9Y3I1				230324	50	26396700	511649		174254
Q02880				454649	473868		443155		176302
Q6UXI9				309216	690806			6.60336e+06	176356
O95295				386427	313539		362945		183317
Q9UQE7				224905	202444		232840		191403
P61966				192721	214656		227841		204404
P21589				898846	282889		861183		213931
Q08AH1				50					218999
Q12874				209038	126188		242016		222964
O14976				361507	336048		268830		224395
P11234				448888			650517		229257
Q9UL18				678685	50		698628		230172
Q96KP1				124956			409715		235720
Q13505				50	194270		235406		237413
Q9H1I8				589279	736169		628710		242086
Q96A65				134472	50		301496		242319
Q96JB2				394240	401896		423281		243748
Q9UNK0				410624	495680		366654		262530
P17152	688513				210159				266844
O14662					668320		458696		270896
Q8NFH5				300449	162508		307848		273201
O95396				718759	363122		657440		282840
P21439				798087	651678		704224		284190
Q13451				50	50		50		286394
P51608				372022			269534		287500
P51610							417482		288572
Q9H3S7				772662	50		329206		288908
O14786					199533		384357		291367
Q9Y3C8							502372		291875
Q96JQ2				540101	238321				301210
Q7L2E3					289251				331093
P19525									331693
Q08170							196282		334779
Q96C36				195929	790010		435707		336425
O14980				786709	1.70416e+06		1562990		345311
Q02985					919834		398800		346504
P55789	1.29903e+06			50	187500		236477		347775
Q9UBC2				335603	702679				348001
P13987					363421		332959		354625
Q9H4G4	614658			523460	189174		422414	2.1803e+06	357873
Q9H9T3				362040	372851		375595		358097
Q13616				361599			50		361160
Q9NQ88				50			306909		364381
O00203				905602	408430		932847	50	371526
Q03169				50	354701		50		373005
Q01844					484658				374694
Q9BQS8				280898			50		377042
O95049				50			590664		380050
Q15691				695473			533945		384489
Q9Y279				409292	997669		1.05365e+06		385110
O43765				196685			257381		387631
Q32P44				873477	653017		1.04017e+06		387891
Q16595				399527			448356		390166
Q9H3K6				816039			730898		390538
P55039				433259	392725		532656		390953
Q7Z434									391516
Q13501				453949	687958		425583		391615
Q9NPQ8				559237	173946		519628		391650
O14734				471691	50		50		392432
P29466				1.34888e+06	430126		899089		395242
Q15833				737875	715473				400777
Q9H074				467496	324215		423985		401438
Q8NDI1				365898			256102		402272
Q9UBB4				649342	196307		514674		402551
Q8NEW0				342599	264960		375030		405361
Q32P28				536843	473218		646460		410624
Q6P1J9					3.13367e+06		624717		414406
Q14126				462345	508222		462871		416217
Q9BTE6				507373	259279		364989		422720
O00442	759805			448335	498049		457371		426648
Q5BKZ1				478938	239495		542912		429421
Q5RKV6									429513
Q8N2F6				375227			409177		431557
Q9UI09	1.39575e+06				399350		357738		431883
Q9NUQ9				1.16485e+06	217574		1.03769e+06		447844
Q9NRK6				433040	531535		462346		455035
P42285				517739	242895		618406		459874
P28799				50	349087		674113	50	468517
Q5T440							1.21736e+06		470591
P43304				616348	915141		722777		471605
Q9NP61				576114	1827998		2.27636e+06		479368
Q96P48				946627	441440		784807		480415
O75534					50				482745
Q9BW91				511929	465358		440533		485922
P13688				1.82831e+06	2.29088e+06		843544		488532
Q96JE7				435090	370677		50		493054
Q9NV70				882733	462632		797436		498524
O43399	1.57225e+06			1.0098e+06	587024		865814		505620
Q9UBQ0				199076	203366		469406		509516
Q9BRG1				312966	543683		648274		510715
Q10588							533726		514768
Q9UH99				505660	402507		817473		519786
P24557				2.68548e+06	2.589e+06		3.59649e+06		520657
P05362				721825	1.43782e+06		1.02099e+06	50	523020
Q8TEB1							353712		524025
P25098				502388	361602		447934		525339
P42574				820572	343731		50		526236
Q13405				575655	743083		323589		526846
P46087				1.13093e+06	3.44445e+06		1.2372e+06		530940
Q15075									531214
P33176	633215			630949	712329		645937		534567
Q86Y39	50			514409	704787		455193		542588
O43264				373741			995542		552039
Q9HCY8				423674	569136	50			554049
Q9HCL2				50	1.06486e+06		580685		555850
Q9NXC5				347048					569126
Q9H269				549834	468930		656704		575199
A2RRP1				537703	285119		632752		575732
Q96RF0				893252	714946		780365		586847
O95721				643802	267138		677206		590209
Q16630				50	50				595614
Q6UXB4				479926	628597		1.37138e+06		600168
Q66K14				781600	531562		657583		600275
Q687X5				449100	722125		717356		613210
O95497				480161	50		496529		616937
Q9Y6E0				530190			557496		618328
Q6NUK1				2.06924e+06	1.9822e+06		2.0346e+06	3.78798e+06	620895
Q9NUU7	50			711697	282702		772341		621059
Q99615				408638	872003		635167		626605
Q92626				999376	770072		1.78708e+06		626702
Q5SRE7				1.10408e+06			886733		637730
P49589	50			50	50		50		645172
Q16625				597362	793423		806742	50	646804
Q8N138				765754	1.42881e+06		866055		646978
O95470				248777	537641		648772		647325
P53004	5348895			2.77702e+06	897083	19665505	2338994	50	647736
Q96GQ7				582430	1.03599e+06		510423		652571
P30876				1.04607e+06	860436		1.32179e+06		655479
P24928				784537	676248		811039		659757
Q15477				635433	547325		705665		665762
P55083				4.05641e+06	745644				671119
P50148				1.80078e+06	1.17567e+06		1.28259e+06		673951
O75718				1.07369e+06	697016				674937
Q8NET6				4.82573e+06	1.10765e+06				676860
Q13464				50	50		50		677161
Q14318				556574	3.2668e+06		2.09731e+06		677901
Q15006				770408	1.19876e+06		683085		686779
Q03519				945849	675529		1.04219e+06		689314
P07357				439171			894660		693978
Q96EM0					498721		806766		696189
Q96BI1				1.11134e+06	2.20394e+06		1.66912e+06		698388
Q9Y6K5					1.58689e+06		2.81901e+06		714022
P48163	50			471437	1.16457e+06		398580		721382
P14780						1.6452e+06	981026		727704
P07358				842550	854125		832763	50	739987
P22735					1.61676e+06	2.90781e+06		16787076	741910
P46019				688083	987471		565469		746730
Q96K19				492317	504904		429840		751282
Q5HYI8				505298					753386
O43747				758110	1.09614e+06		639748		753629
Q9NRG7	1.31031e+06			262297			511360		759762
Q13425	4062837			830442	960371		699314		762253
P62070									762836
Q63HR2				721863	604281		589920		763214
Q96IZ0				933103			556311		773052
Q9Y224	3.38145e+06			50	592622		50		784788
Q7Z2W9				587396	1.64386e+06				786500
Q9H299				2.49982e+06			1962272		789375
Q9NPH2				1.09785e+06			884418		794611
Q68D91				903063	50		829222		795058
P54652	62225472			1.47139e+06	4.29412e+06		50	6513990	797251
Q9H1Z4				917946	1.0535e+06		901006		799377
Q8WXF1				3.97895e+06	2.84993e+06		1.44825e+06		801103
Q01814				1.11416e+06	1.35116e+06		980723		802856
Q13586				1.04177e+06	1.25074e+06		1.18671e+06		807751
Q14112	4.92259e+06			1.3776e+06	890319		1.1623e+06	50	811073
Q9Y399				789496	1.96274e+06				811877
Q9H9A6					511902		717764		815880
P07332							1.34955e+06		816819
P51153				623018	633198		617595		825253
Q5T447				50	266767		50		827072
Q86TI2				926998	50		449697		829130
Q9BYD1					1.38077e+06				830206
P60510				1.25829e+06	994557		1.01227e+06		832864
Q14005				2.27595e+06			1.937e+06		834408
Q96L92				914762	908277		965950		835069
Q2TB90				4.703e+06	8.34974e+06		5588873	50	836619
Q13619	2.08822e+06			885016	1.18881e+06		768492		836845
Q8IY95				742916	996689		1.01185e+06		839202
P11215				50	676795		50	50	841344
O60234				1.02276e+06	514762		1.11111e+06		841683
Q6UY14				611094	345480		580791		841994
O14521							50		845831
O00273				925787	615000		949496		849190
O95757				997971	738517				850330
Q6UWM9				1.24521e+06	2.31572e+06		1.17598e+06		855269
Q9Y277	3.05e+06			582493	1.16891e+06		744872		868509
A6NH11				1.4543e+06	4.71376e+06		1.54158e+06		869566
Q99519				971388	2.5098e+06		816096		873008
O14974				1.26847e+06	810060		955998		879502
Q96K21				50					880273
Q15172				597270					881113
Q9Y2D5				2.05688e+06	975544		1.68529e+06		882398
O15438				930032	50		689022		884737
P21283				1.16881e+06	1.07524e+06		1.15115e+06		887816
O95081				737778			915992		888468
P0CG29				1.23757e+06					890440
Q7L9L4				1.72552e+06	934816		1.48177e+06		891666
Q9UKV3				816815	757161		794769	50	896876
P04275	50			2.89707e+06	1.1791e+06		1.11965e+06	50	900151
Q9Y2Z4				758007	1.06757e+06		723579		907049
P08195				1.40624e+06	2053075		1.74091e+06		921529
P57740				487374	957863		1.03415e+06		923413
Q96NB2				358604	503575		723034		929899
O76094				1.65319e+06	2.46933e+06		2.00439e+06		930253
Q15654				1.11529e+06			859001		935445
O00505	5.71387e+06			830066	371994		847391		937591
Q86WA8					568905		547424		942266
O95777				1047559	1.04987e+06		827215		942538
Q460N5				1.54574e+06	890405		1.37341e+06		943491
O95219				1056856	1.1434e+06		920436		947928
P82933				837085	981424		371530		954860
P11277	25371726		50	1.98877e+06	6.3487e+06	224868232	1.49551e+06	54482513	959465
Q92604				447560	487680		1.30356e+06		959874
P62820					567002		1476386		964400
Q9HBI6				498540	50		939655		966922
Q9Y5X1				1.01873e+06	986966		1195300		967219
Q66K74				1.42485e+06	507878		1.47375e+06		972101
O15116				1.90587e+06	1.53877e+06		1.79968e+06		975039
Q96PD5				2338615			1.58422e+06		977858
Q96PU8				1.03877e+06	493049		1232510		981997
Q92879				989428	888867		884053		983427
Q14444				50	50		50		999641
O00161				782766	498018		763636		1.00435e+06
P00746				739602	413730		529385		1.00633e+06
Q08752	1422680			843562	818534		972737		1.00659e+06
Q9Y5Y2				791410	564550		528325		1.00981e+06
Q13243				865657			707243		1.0172e+06
P11387				1.07328e+06	50		1.93805e+06		1.01753e+06
Q5TAQ9				1.08605e+06	618404		926925		1019618
P31751	1728614			1.01923e+06	50		740439		1.0246e+06
P15586				50	1.2188e+06		50		1.03208e+06
Q96B49				1237854	1.63835e+06		1.30212e+06		1046328
Q92542				1.1537e+06	1.55542e+06		1.50814e+06		1.04875e+06
Q8NFF5				817029	487221		922130		1.05304e+06
P00748				901658	370867		953874	50	1.05598e+06
Q6P1M0				829830	1.47067e+06		972894		1.05869e+06
O95363				634649	925129		800516		1.06406e+06
Q53FA7	2.35687e+06			3.427e+06	1.32839e+06		1855103		1076760
P51159				804140	1.4056e+06		1.17183e+06	50	1.08272e+06
Q8NEZ5				1.67047e+06	1.06976e+06		50		1.08455e+06
P15170							645639		1.08478e+06
Q9HCE6				1.14619e+06	1.05826e+06		987407		1.0876e+06
Q8N0W3					665658		854414		1.09027e+06
O43684				1.17751e+06	1.06546e+06		979800		1.09363e+06
Q6IA69				1.47893e+06	758353		1.04071e+06		1.0954e+06
O60568				50	50		50		1.0962e+06
Q7L1Q6				1.39582e+06					1097276
O43236				829342	273827		979650		1.09827e+06
P06681				1.09683e+06	1.16704e+06		1.51887e+06		1.09905e+06
Q96GW9				958868	1.006e+06		550534		1.10699e+06
Q9UDX3				1.227e+06			605614		1117245
Q9Y4E8				810542	536904	6.47272e+06	474119		1.12412e+06
Q9BVM4				1.11457e+06			715530		1.12741e+06
P61011				50	1.89249e+06		50		1127675
Q8N0U8	916096			696005			954189		1.12812e+06
Q8NHP8				1.21609e+06	2.99741e+06		1.34669e+06		1.13082e+06
P0DMM9					1.26259e+06		890165		1.13397e+06
P50897				50	1.34559e+06		50		1.13595e+06
Q13554	11940798			1.16021e+06	1.30416e+06		1.17754e+06		1.13965e+06
Q08AF3				2.48946e+06	662291		1.79578e+06		1.14536e+06
Q05397				1.15609e+06	1.0411e+06		945005		1.14726e+06
Q14157	2.27766e+06			1.24129e+06	1.3694e+06		1.69458e+06		1.14972e+06
Q96S97				1.40877e+06	1775410		681936	50	1.15772e+06
Q96SU4	1.36317e+06			880188	918317		819312		1.15985e+06
O43716				620562	1.07592e+06		50		1.16095e+06
O60271				1.283e+06	50		1761329		1.16725e+06
Q92556				1.92944e+06	1.97741e+06		1.51729e+06		1.18134e+06
O43294				1.23025e+06	3.113e+06		1.12202e+06		1.18156e+06
P02511	2527014144		93351384	3.92072e+06	18633245		1.67987e+06		1184767
Q8WWQ8				953836	728617		1.23833e+06		1.18667e+06
P23193							1116058		1.18757e+06
Q96Q06							1.90165e+06		1.18763e+06
P20591				50	50		50		1.19361e+06
Q8TAT6	3.44057e+06			1.74982e+06	1.65522e+06		1.21255e+06		1.19979e+06
Q96AX1					1.30445e+06		1.50204e+06		1.20279e+06
P30536				1.4996e+06			1.52423e+06		1.20886e+06
Q9NWS8				914266	848286		802183		1209397
Q08379				1.38145e+06	1.23516e+06		1.49706e+06		1.20946e+06
P51572				1.38924e+06	699266		1.94052e+06		1.21267e+06
Q8TD19				1.67736e+06	886495		1.34779e+06		1.21509e+06
P15954				702927					1.21616e+06
Q99961				1.34449e+06	1.88534e+06		1.25917e+06		1.22197e+06
Q8NE71				1.15249e+06	1.02165e+06		1.02253e+06		1.22658e+06
Q9BZZ2				50	1.16881e+06		50		1.22822e+06
P48426				2.64549e+06	1.46775e+06	14432184	2.33751e+06		1.23056e+06
Q9P2B2				1124626	1.31707e+06		1.50745e+06		1.23101e+06
Q14397				852487	741492		1.07655e+06		1.23186e+06
Q8WWY3				1109278	1.05011e+06		1.11016e+06		1.232e+06
Q93050				2.22694e+06	2.711e+06		1.88393e+06		1.23898e+06
P07225				1.09101e+06	950713		1.28667e+06	1.66248e+06	1.24942e+06
P48651				1.62911e+06	1.78227e+06		1.35144e+06		1.2576e+06
P23497				1.89018e+06	1.54958e+06		1.83973e+06		1.25882e+06
P01019				1.47417e+06	1.04157e+06		1.71548e+06		1.26311e+06
P49593				3862444	1.34688e+06		1.36977e+06		1.26331e+06
Q2TAA2	50			1.3188e+06	941930		1.38739e+06		1.27413e+06
O00584				1.77667e+06	853724		2.11402e+06		1.27496e+06
P60903				2.71502e+06	50		2.62498e+06		1.27562e+06
Q9BRP8				1.18319e+06	1.23415e+06		1.5005e+06		1.28788e+06
P53370				1.28788e+06	1.48294e+06		640084		1.2902e+06
O14964				1.62787e+06	287379		1.34978e+06		1.29063e+06
Q6ZNB7				587796	1.02946e+06		912429		1.30396e+06
Q53GG5	846077632			814394	48190197		347614	28972252	1.30457e+06
Q15819				1.65399e+06			2.68248e+06		1.30488e+06
O43819				1.42853e+06					1.30976e+06
Q9Y263				1.42033e+06	655940		1.09322e+06		1.31003e+06
Q96EN8				723128	545397				1.31141e+06
P82909				850447	50		1.03958e+06		1.3126e+06
P13807	67694712			2.17029e+06	2.16833e+06		445016		1315098
P26927				1.52583e+06	1.39286e+06		1.1734e+06		1.31512e+06
P07942	7238008			1.94873e+06	3.4437e+06		1.6805e+06	37323080	1.32901e+06
Q63HN8					1359307				1.33338e+06
Q2TAA5				764687	1.20713e+06		1.18432e+06		1.33439e+06
P21266	35054196			4.88553e+06	3.46586e+06		3.3259e+06		1.34174e+06
Q15370				2.94964e+06	996163		2449772		1.34372e+06
Q9UKG1	2442965			1.95397e+06	1.2812e+06		1.87025e+06		1.35245e+06
Q8N2S1				2.7477e+06	1.84344e+06		1235284	2.25819e+06	1.35589e+06
P06132				1.48275e+06	343499		1.32245e+06	50	1.3591e+06
P52790				2.47555e+06	2.16783e+06		4.49484e+06		1.36011e+06
P61513				1.5427e+06	1.87405e+06		2.37521e+06		1370035
P50336				988387	846174		1.09416e+06		1.37317e+06
Q9Y3D9				1.06261e+06	1.40237e+06		701519		1.37415e+06
Q15063	40343604				1.7331e+06		3.07229e+06		1.37889e+06
P55957					857529	50	1.6856e+06		1.3831e+06
P29218	10752797			3.26294e+06	1.17683e+06	50	2433073		1.38822e+06
Q15459				50	1.20254e+06		627863		1.39204e+06
P50579				737738	534031		995321		1.39712e+06
Q9UM54				1.81186e+06			1.1051e+06		1398015
Q9BTY7				1.57932e+06	1.1551e+06		1.51761e+06		1.39856e+06
Q9Y6D5				1.05773e+06	1.35531e+06		1.32204e+06		1.40091e+06
Q92888				3.24984e+06	674834		3.04315e+06		1.4036e+06
Q15843	8940075			2.20193e+06	543342		2.74033e+06		1.40806e+06
Q9ULZ3				3.9003e+06	857086		3.05583e+06		1.41231e+06
Q9H6K4				534098					1.41351e+06
P50402				955133	458197		507046		1.41673e+06
Q7Z6Z7	1.7754e+06			1.48767e+06	1.12993e+06	1534900	1.44293e+06		1.41868e+06
P46976	53301304			2120612	2.9039e+06		2.02477e+06		1.43089e+06
P05154				1.49844e+06	341877		859943		1.43308e+06
Q9UBI1				1.81086e+06	2.17522e+06		2.00533e+06		1.4332e+06
P0DOX2							2.1352e+06	18043712	1.43493e+06
P41218				1.87782e+06	1.46854e+06		1.4743e+06	50	1.43792e+06
Q9P0M6				4699651	4.28584e+06		3.43929e+06	22354072	1.43923e+06
Q9NVJ2				695494	1.59229e+06		1.3008e+06		1.45542e+06
Q8TEM1				2.69192e+06	1.62316e+06		2.95144e+06		1.45589e+06
Q8NBN7				1.54196e+06	50		2.22682e+06		1.46061e+06
P07738				4994952	8848126	626894752	3.99029e+06	74782912	1.46931e+06
Q16543				50	1.42257e+06		50		1472734
P28676				2.07514e+06	2.30263e+06		2.46008e+06		1.47827e+06
Q93008	1.82137e+06			1.66238e+06	1.42111e+06	1.80003e+06	1.80038e+06		1.47906e+06
P41240				4.18535e+06	2.91513e+06		3.22113e+06		1.48003e+06
Q96TA1				1.78361e+06	1.08508e+06		1.20259e+06		1.48089e+06
Q9UBG0				3.57078e+06	1.1267e+06		1537952		1.48196e+06
Q9NX46				1.54339e+06			1.55949e+06		1.48987e+06
Q9Y3C1				1.01605e+06	1.48636e+06		50		1.49002e+06
P37268				901649			1668022		1491654
O95140				1.0303e+06	1.51289e+06		1.22631e+06		1.49879e+06
Q16647				2.15621e+06	4.48262e+06		2.16687e+06	50	1.50315e+06
P17735				1.56683e+06	1371998		50		1.50389e+06
Q6DD88				844085	797550		1.17046e+06		1.50488e+06
Q5K4L6				2.36297e+06	665493		1.99854e+06		1.50986e+06
Q06136					2.80567e+06		3.58722e+06		1.51851e+06
Q9H0A0					3.3372e+06				1.52096e+06
Q15435	5195216			50	1.10164e+06		1.72079e+06		1.52309e+06
Q9NTJ4				1.77293e+06	328789		1.05912e+06		1.52676e+06
Q9Y3F4	1.80467e+06			1.60092e+06	663562		1.41501e+06		1.52705e+06
Q9NZP8				50	50		1.4653e+06		1.52732e+06
Q9Y265				1.67261e+06	2.19922e+06		1.69496e+06	50	1.52794e+06
Q8IXM3				1.41499e+06	1.70347e+06				1.52859e+06
Q8NCA5	3.38185e+06			1.49936e+06	727685		2.11006e+06		1.53077e+06
Q56VL3				2.17341e+06	1.36065e+06		2.44314e+06		1.53537e+06
P46939					1.7066e+06		1.42116e+06		1.53941e+06
O15400	1.97877e+06			2.11408e+06	2.4549e+06		2288006	2.88436e+06	1.5441e+06
P15531				2.8869e+06	2.30511e+06		1.92867e+06		1.54856e+06
Q9H4M9				4.58232e+06			4479620		1.55111e+06
Q8WX93	50			1.79913e+06	2613419		1.3614e+06	14125785	1551484
Q86X55	3086090			1.02286e+06	1.48382e+06		1.80036e+06		1555606
Q92896				2.07097e+06	2.28912e+06		2030692		1555889
Q96DV4				1.2384e+06	2.2124e+06		826373		1.55845e+06
P52566				6.21126e+06	1.83356e+06		5525082		1.56004e+06
O95487				1.74102e+06	1.73362e+06		1.72843e+06		1565006
Q8WZ82				1.75139e+06	1.20449e+06		1.31707e+06		1565725
P14207				1170867			2.89694e+06		1.56639e+06
Q9H444				1.52961e+06	1.4161e+06		1.83431e+06		1.57507e+06
Q562R1	50			6.2344e+06	3.23212e+06		50		1.57584e+06
Q9UKG9				1.52726e+06			637058		1.57756e+06
Q13424					2.39554e+06				1.58076e+06
Q9NRN5	2.34378e+06			3.60023e+06	3.99237e+06		1.42751e+06	32309526	1.58277e+06
Q9Y2E5				1.76545e+06	1.7244e+06		1699189		1.5925e+06
Q9Y5Z4	4684956			4018257			3.34359e+06		1595482
O60664	16355430			3.91085e+06	1.30445e+06		4.06677e+06	50	1.60368e+06
Q9NSK0	50			1.85398e+06	1.76594e+06		1.59027e+06		1.60917e+06
Q8TCS8				1.7418e+06	3.39866e+06		1.13007e+06		1.61233e+06
Q15029				2039342	1.5456e+06		2.01334e+06	50	1.61554e+06
O95870	1.62403e+06			1.51985e+06	1.82673e+06		1.49599e+06		1.61565e+06
P16452				6594444	8.50606e+06	116563328	5429712	136987120	1.61798e+06
P23490					50			18718308	1.62245e+06
P57737				2638345	1.61232e+06		2.59222e+06		1.63337e+06
A5YKK6				1.82856e+06	1.61552e+06				1.63879e+06
Q9NZU5	40706916			50	50		50		1.64396e+06
Q99733	7294103			1.94367e+06	728337	50	2.31931e+06		1.64647e+06
Q9UHL4				1.72287e+06	504838		1.51644e+06		1.64723e+06
Q8TAQ2				3.98934e+06	2.44075e+06		50		1651448
Q68CZ2				2.92196e+06	1.30897e+06		2102636		1.65426e+06
Q96I59	50			1.09066e+06	1187949		1.03686e+06		1.66144e+06
Q6UWY5	50			2.95295e+06	4.24833e+06		894066	16710733	1.66588e+06
Q9NUT2				1.55476e+06	1.73943e+06		1.05258e+06		1.6678e+06
P49638				1.43463e+06	1.34434e+06		1.71694e+06		1.6689e+06
Q13144				1601432	3.48697e+06		2.06275e+06		1.67328e+06
Q92544					4630442		2.37197e+06		1.67391e+06
Q08945				1.51479e+06	2.21826e+06		1.49746e+06	50	1.69221e+06
Q4VC31				1.02457e+06	491740		1.29838e+06		1.69579e+06
P17661	1599018752		50	6.72423e+06	2.13699e+07	102136400	1.22719e+07	28050584	1696144
Q96C19				1.98404e+06	812767		1.92418e+06		1.69763e+06
P09543				6086843	3216149		6.52664e+06		1.70219e+06
O14972				2007976	2.34331e+06		2.39276e+06		1.70369e+06
P31213				1.56698e+06			353415		1.70397e+06
P11717				1.84737e+06	2.18269e+06		2.0604e+06	50	1.70728e+06
O95433				1.27748e+06	1.02799e+06		1.86409e+06		1.71042e+06
Q6UW02				1.49769e+06	1.31998e+06		1.6835e+06		1.71059e+06
Q8IVH4				1.69798e+06	2662387		1.97842e+06		1.71178e+06
P63151	7379372			1.87336e+06	781701		1.64318e+06		1.72366e+06
P00973				50	1.51745e+06		2.277e+06		1.72532e+06
O43615				50					1726947
Q14160				1.92916e+06	1.4342e+06		1.56786e+06		1.72842e+06
Q6IAA8				1.80351e+06	3.08237e+06		2.31579e+06		1.74267e+06
P12429	5631924			2.23101e+06	1.54812e+06		2578815	18074172	1.75363e+06
P20042				2.17193e+06	3.95154e+06		1.59572e+06		1.75853e+06
P54802				1.74852e+06	986434		1.14239e+06		1.76222e+06
Q9BV57				1965431	1.10549e+06		50		1.76224e+06
Q6IBS0	6170102			2.09597e+06	1.55029e+06		2.21327e+06		1.76653e+06
P82930	1.76972e+06			1.56112e+06	2.31497e+06		1.04307e+06		1.76677e+06
Q14019				4.12075e+06	1.28247e+06		4.40069e+06		1.77266e+06
P50151				2586512	1.52163e+06		3.50688e+06		1773281
P09497				2.4532e+06	2.68677e+06		2.14121e+06		1.781e+06
Q63ZY3				1.91299e+06	1.28848e+06		1.6192e+06	50	1.78762e+06
P33897				1.48273e+06	2.14472e+06		1625561		1.78949e+06
P12724	50			50			1.43947e+06		1.7896e+06
Q96B36	6159888			2.11634e+06	1614874		2.1514e+06		1.7928e+06
Q9BY50				2.04594e+06	3.83131e+06		2.565e+06		1.79975e+06
Q9Y5U8				1.60703e+06	406607		1.98083e+06		1.8094e+06
Q13557	13051561			1.59949e+06	1067400		1.59376e+06		1.81576e+06
P20742					1.99041e+06		5.179e+06		1.81936e+06
Q969P0				1.68276e+06	1.24641e+06		1.44354e+06		1.82269e+06
O75881				1.37701e+06	2.52514e+06		2084776		1.82819e+06
Q9UI12				2.58228e+06	2.12453e+06		1.96806e+06		1.82823e+06
Q9NQW7				2.67193e+06	1.32691e+06		1.60339e+06		1.83174e+06
O96005	50			2.64093e+06	50		50		1.83341e+06
Q9NZT2				1.87218e+06	465351		1.83604e+06		1.84007e+06
Q8TDB6				2.04072e+06	1.89208e+06		2.50901e+06		1.84074e+06
Q86VD7				1.35803e+06	1654584				1.84293e+06
Q9NVD7				2.52764e+06	1462277		1.93703e+06	50	1.8515e+06
Q16378				50	3.4685e+06		1.44903e+06		1.85276e+06
P84085				1266214					1.85516e+06
Q9UPN3				1.9639e+06	1422292		1.66314e+06		1.86265e+06
Q9BZZ5				1798040	1.42634e+06		2.10707e+06		1.86338e+06
Q9BZE1				1.35663e+06	3066241		50		1.87075e+06
Q9HD20					1.91524e+06				1871813
Q9BV10				1.37758e+06	1.26361e+06		1.52997e+06		1.87187e+06
O94811							1.0501e+06		1.87246e+06
O00186				1.39001e+06	1.77128e+06		1.88527e+06		1.87419e+06
Q8NBU5				1.87324e+06	1.806e+06		1.42977e+06		1.87492e+06
P55769				1.3566e+06	2744127		2.59645e+06		1.87671e+06
P46060				1.99217e+06	2.00648e+06				1.878e+06
Q16610				2.5111e+06	1.8233e+06		2425737	17864624	1.88023e+06
Q6PI48				1.29295e+06	1.52239e+06		1.30454e+06		1.88062e+06
O00116				1.69206e+06	1.42597e+06		1.03146e+06		1.89301e+06
O60826				1.87087e+06	2.22502e+06		1.96353e+06		1.89413e+06
O14880				1.81665e+06	5.23573e+06		1.72676e+06		1.89655e+06
Q15404	1.75023e+06			2.29618e+06	1.51484e+06	50	1834406		1.89893e+06
O95969					3.27595e+06			84953264	1.9007e+06
Q9UKY7				2.24322e+06	1.66611e+06		2.62625e+06		1902064
Q9BV86	10817054			2.60098e+06	1.18939e+06		1.20866e+06		1.90285e+06
Q99766				2089117	2.38491e+06		1.55726e+06		1.91005e+06
P57105				1.43533e+06	1.00572e+06		1.3975e+06		1910381
Q9P2R7	6.17138e+06			1.04757e+06	2.04961e+06		1.28303e+06		1.91247e+06
P51665	2516716			2.3169e+06	1.74623e+06		2.39731e+06		1.91821e+06
Q99624									1920445
P22413					546009		2.19282e+06		1.92257e+06
O14656				1.53144e+06	1.70247e+06				1.92621e+06
Q7Z3J2				2.38477e+06	1.70099e+06		2.44217e+06		1.93416e+06
Q4G176				2610736	2.36367e+06		2.33073e+06		1.93807e+06
Q15036				2.39572e+06	2.21947e+06		2.3583e+06		1.93833e+06
P15088	13776146						766049		1940634
Q9UMY4				1.94372e+06	1.34324e+06		1.831e+06		1.951e+06
Q15008	50			2.17404e+06	2.04566e+06		2.11326e+06		1.95585e+06
P01031				2.25115e+06	4.3799e+06		2.9904e+06	17038012	1.97009e+06
P08571				2.97989e+06	4.12913e+06		5.75102e+06	50	1.97286e+06
Q9BSD7				2.84743e+06	3.3117e+06		2.38087e+06		1.97526e+06
P60983				2.91901e+06	1.32093e+06		2.5815e+06		1.97831e+06
Q15257	2.63097e+06			2.21608e+06	1.3e+06	50	2.33522e+06		1.98238e+06
P68400	3.38353e+06			1.85061e+06	2.15751e+06		1.9889e+06		1.98738e+06
P55899	783804			2809314	1.18173e+06		3.02544e+06		1.98916e+06
P15502				2.7085e+06	5475630			33517366	1.99073e+06
Q13151				2.08548e+06	2.67807e+06		1.95204e+06		1.99344e+06
Q53EL6				3111080	1.61005e+06		2.34105e+06		1.99421e+06
O00182				4.5982e+06	50		2.41491e+06		1.99762e+06
O75348				2.17712e+06	1.26866e+06		2242852		2.00645e+06
Q9NYJ1					1.15271e+06		1.9992e+06		2.00818e+06
P29992	50			2.44249e+06	2630182		1.78973e+06	50	2.01049e+06
P61326				2079430	1.93166e+06		2.19138e+06		2.01105e+06
P69849				2.28841e+06	3.94498e+06		1.92231e+06		2.01137e+06
Q9UHX1				2.05566e+06	2.07599e+06		1.82282e+06		2.02057e+06
O95373				2.14872e+06	2.41261e+06		2.03258e+06		2.02158e+06
P55209	6.52393e+06								2.02339e+06
Q9BV20				1.98674e+06	393067		1.62133e+06		2.0367e+06
Q86VR2	664680			1.54837e+06	1.57101e+06		1.72938e+06		2.03826e+06
Q92692				3015432	3.00584e+06		3.10976e+06		2.03829e+06
P10301	3.19342e+06			3.2323e+06	2.89719e+06		2476572		2.04491e+06
O43396	3.07356e+06			2.47821e+06	1.37722e+06	4.17643e+06	2.04986e+06		2.04663e+06
Q8N142	13953240			2.6513e+06	1.88557e+06		699992		2.04785e+06
Q9NR50				1.52884e+06	2.61637e+06		1.94767e+06		2.05165e+06
Q9NXA8	1.96375e+06			1.52632e+06	1009545		1.52908e+06		2.05726e+06
P11413				3.40515e+06	2.00448e+06	8858436	3.02824e+06	50	2.06419e+06
Q9BXR0				3.14779e+06	2.18402e+06		2.51563e+06		2.06527e+06
P30519				1.85595e+06	1.29834e+06		2.3204e+06		2.07014e+06
P61221				2.46279e+06	2.50182e+06		1.99241e+06		2073431
P46020	9725470			5.08155e+06			1.52035e+06		2.07963e+06
Q9UBW8	8810970			2.29395e+06	3.15208e+06		1.80919e+06		2.08159e+06
P80303				1.53001e+06	1.3099e+06		1.68362e+06		2.0847e+06
Q92900				50	50		1.79238e+06		2.09782e+06
Q53SF7				2.28102e+06			2.81014e+06		2.09789e+06
Q16540				1.52759e+06	3.83764e+06		1.32382e+06		2.098e+06
Q7Z2Z2					1.41457e+06		1926406		2.09996e+06
Q9NRX2				2384136	4277980		1.62511e+06		2108973
Q96KG9				2.17493e+06	958030		2.23531e+06		2.11729e+06
Q9BWM7				3.07505e+06	761741		2.89493e+06	50	2.12127e+06
Q5T2W1				1.62556e+06	999082		1.52765e+06		2131457
Q8NI99				4.6618e+06	1.19455e+06		900140		2.14104e+06
P98179				3.99272e+06	2.13983e+06		1.97339e+06		2.15067e+06
P51689				1.23283e+06	1.44884e+06		2866106		2150682
P09601				3.64007e+06	6550055		4.11962e+06		2.15367e+06
Q99685				2.56924e+06	2806997		1.86301e+06		2158980
Q9BTU6				1.92784e+06	4.6804e+06		2420581		2.16676e+06
Q07021					3528647		2.60023e+06		2172119
O75923				2.09436e+06	3.57047e+06		1.84647e+06		2.17389e+06
P22352	5577380			4.41519e+06	1.85003e+06		2.17884e+06	31825252	2.17594e+06
P61163	4.35378e+06			2.8907e+06	2.62545e+06		2346432	50	2.18611e+06
P09471				3215162	3.45929e+06		2.41731e+06		2.18657e+06
P42858				50	50		2767441		2.1876e+06
P16455				1.7205e+06			2.20845e+06		2.20339e+06
Q92781					1.90142e+06		699239		2.20356e+06
P61225				2.37282e+06	1.90151e+06	5.84584e+06	2.63731e+06	50	2.20953e+06
Q9Y2X3					3.50948e+06		3.0485e+06		2.2177e+06
O95834	5371912			2.78165e+06	1.66426e+06		2.22979e+06		2.21909e+06
Q9UFN0				3.13531e+06	3.14696e+06				2.22491e+06
O00743	2.21548e+06			2.43983e+06	601021		2.52066e+06		2.23737e+06
Q14151									2.23979e+06
Q99614				2596087	1.97887e+06		2499762		2.24315e+06
Q14344				2.59686e+06	2760604		2881862		2.24374e+06
Q9UNM6				2431488	2.0963e+06	2.03748e+06	2262857		2.25448e+06
Q9Y5K5				1.9308e+06	1.25739e+06		1.30595e+06		2.25448e+06
P50453				50	2054039		5.42336e+06		2254803
Q8N3V7	25776282			2.18134e+06	2.70115e+06		1.85361e+06		2.25913e+06
Q63HM1				3.18669e+06	1.22461e+06		2.38965e+06		2.26246e+06
P00533				2.85237e+06	2.21104e+06		2.11032e+06		2.26367e+06
Q9NPF4				2.67111e+06	1.97352e+06		2.43658e+06		2.26485e+06
P19623				2.95561e+06	2.15795e+06		2596142		2271592
Q0VGL1				5.37937e+06	6526993		5.2061e+06	50	2.27186e+06
Q9UNF0				2.36163e+06	1.10258e+06		1.75146e+06		2.27353e+06
P27708				2.87448e+06	2.65465e+06		3.24074e+06		2.27849e+06
Q92522				3.07797e+06	2.41873e+06		2.84444e+06	50	2.28119e+06
O95671				2.91879e+06			1.43428e+06		2.28323e+06
P16157				2.3874e+06	4.06062e+06	291233632	2.60706e+06	145588352	2.28743e+06
P42226				2.85803e+06	1.52533e+06		3.24316e+06		2.28842e+06
Q16222				2.55567e+06	1.34817e+06		1.60164e+06		2.29254e+06
O60879				2.1631e+06			1.80653e+06		2294686
P84095				4.79417e+06	2.77865e+06		5.07391e+06		2.29654e+06
Q13126	2.2902e+06			2.41199e+06	1.41118e+06		1.95155e+06		2308941
P31483				2.36579e+06	2.22566e+06		2.1887e+06		2.31023e+06
O15031				2.8705e+06	2.52445e+06		2.49596e+06		2.31158e+06
Q9H3K2				1.81801e+06	1.88231e+06		1.44708e+06		2.3131e+06
Q8N6H7				2.56325e+06	2325363		2.12654e+06		2317497
Q8TCJ2				3.20385e+06	3.06241e+06		2.52711e+06		2318421
Q5T4S7	50			2.66406e+06	2048150		2.28295e+06	50	2.32705e+06
Q86X29				3.13065e+06	2501614		2.55642e+06		2.34069e+06
P18031				1.11778e+06	1.89374e+06		2.02208e+06		2.3414e+06
P04839				3.11832e+06	2.94969e+06		3.34857e+06		2.34423e+06
Q9BXP5				2.29843e+06	2.33451e+06		2.37924e+06		2.35034e+06
Q86U28	50			2.29615e+06	3086016		1.98679e+06		2.35317e+06
O60313				1.9938e+06	2.35712e+06		2.16916e+06		2.35395e+06
Q15836				2.84837e+06	1.91201e+06		2.50771e+06		2.35712e+06
P55145				2.37337e+06	5.41317e+06		2.98926e+06		2.36185e+06
P61923				2108017	4.73689e+06		3.10563e+06		2.36198e+06
Q9NP74				2.80896e+06			2.3613e+06		2.36482e+06
Q9UDY2				1.61121e+06	808290		2.25006e+06		2.36912e+06
Q9H0R4	2.70218e+06			2601676	649227		1.69918e+06		2.37017e+06
Q9BU61				1.952e+06	4.50515e+06		1.7165e+06		2.37201e+06
Q00577	3.44714e+06			2.01981e+06	2094169		1.94215e+06	50	2.37401e+06
Q7Z7K6				2403703			3.5136e+06		2.37546e+06
O00160				5312635	1.56273e+06		5.50563e+06		2.3954e+06
Q9UMS6	48630460			3.13557e+06	4218882		2.02461e+06	50	2.40377e+06
Q14980				2.68092e+06	2.06338e+06		2.47246e+06		2.40391e+06
Q13283				2.23783e+06	2.17615e+06		2.68287e+06		2407277
Q9GZZ9					50				2.40892e+06
Q96DE0	2.35521e+06			2.45007e+06	1.92408e+06		2778060		2.42482e+06
Q9UBS4				2.82166e+06	3242973		2.42555e+06		2.44401e+06
P05186				4.0702e+06	3818293		5.08396e+06		2.44692e+06
P01903				2.97288e+06	946901		2.71038e+06		2.44889e+06
O00519									2.45324e+06
Q13232				1.727e+06	2.25894e+06		1.4405e+06		2.45533e+06
O94832					1.75583e+06		2.57942e+06		2.46084e+06
Q15417				1.18385e+06	1.37094e+06		1.47092e+06		2.46168e+06
P32189				3.18987e+06	1.25648e+06		2.71701e+06		2.46811e+06
Q06124				2.74636e+06	1.38591e+06		2.49483e+06		2472440
Q32MZ4				3.67225e+06	1.45364e+06		3.17997e+06		2.47456e+06
P05981				1.56708e+06	50		50		2.48033e+06
O95202				1.57317e+06	3.84256e+06		1.39129e+06		2485788
P11172				2.94268e+06	2.05974e+06		2.3935e+06		2.49019e+06
Q9BVA1	2.73346e+06			3495039	1.90372e+06		2.63126e+06		2.49273e+06
Q13547				1672698	2867038				2.49658e+06
P80217				50	50		4.97365e+06		2500080
Q14449				2569630			1.66489e+06		2.50387e+06
P33260				50			667283		2.50823e+06
Q8WWZ8				2.27954e+06	3.22944e+06		5067050		2.51171e+06
Q8WU79				2.82139e+06	2.40009e+06		2.8399e+06		2.51399e+06
P13674				2.58636e+06	3236941		6278021		2.51603e+06
Q15629				1.20474e+06	1.91801e+06		2.72325e+06		2.51777e+06
Q09028	2.36088e+06			3.38002e+06	2.50506e+06		3.22649e+06		2.52179e+06
O43920	50			2.10659e+06	1.66669e+06		1934805		2.53697e+06
Q5VYK3	50			3.13271e+06	3.17467e+06		2728418		2.53981e+06
O00232	3020531			2.41206e+06	1.61773e+06		2.3515e+06		2.54269e+06
P08648				2.68291e+06	2.74261e+06		2.19932e+06		2.54409e+06
P35659				2771338	2.23769e+06		2.91842e+06		2.54443e+06
P02748				1.48685e+06	4678376		3.24406e+06	50	2.54477e+06
Q96AQ6	17864142			50	2.75806e+06		2.61239e+06		2546423
Q9H2U2				2.20652e+06	2.96398e+06		1.98832e+06		2.55528e+06
Q9Y266				2.20144e+06	2.26713e+06		2.23271e+06		2.55601e+06
O14776	50			2.51495e+06	2.41139e+06		2.07616e+06	4.59229e+06	2.55913e+06
O75170				1.99781e+06	1.14698e+06		1.72064e+06		2.56612e+06
O43464	1.73289e+06			2.07756e+06	3.8918e+06		3.35933e+06		2.56731e+06
Q13409	6.39854e+06			3.58124e+06	1.94645e+06		4.62127e+06		2.57057e+06
Q9BXS5				1098346	2.51757e+06		2.24978e+06		2.57419e+06
Q99653	50			2.7909e+06	3.78072e+06		2.48886e+06		2.57539e+06
P19367	29491406			4740164	6.22041e+06		4.2678e+06	50	2.57542e+06
Q13263	50			2.9117e+06	3.33606e+06		3.0731e+06	50	2.5935e+06
Q96QA5			50		2.79792e+06	50		31324624	2.59744e+06
Q15942	50			3.88477e+06	1.32911e+06	50	3.16322e+06	50	2.60258e+06
Q92696				4.1699e+06	50		2.72891e+06		2.60368e+06
O60784	6131352			2.66088e+06	1.78285e+06		2.60318e+06		2.60978e+06
Q96I24				2.40114e+06	2.20662e+06		2.40445e+06		2.61086e+06
Q9H8M9				1.93092e+06	2.13375e+06		1.65285e+06		2.61386e+06
Q9NP71				2.06675e+06	1.75116e+06		2.16705e+06		2.61714e+06
Q9Y6W5				4.85007e+06	3372241		4.31347e+06		2618794
Q96CS3				2.43929e+06	2.44537e+06		2.85462e+06		2.62216e+06
Q99805				2.60849e+06	3.18277e+06		3535648		2622750
Q9Y276	3.69894e+06			3.16649e+06	50		1.81382e+06		2.62307e+06
O00515				1.93488e+06	998044		1.83034e+06		2.62393e+06
Q9Y262	2.20698e+06			2.35557e+06	2.84551e+06		2368300		2.62998e+06
Q8N9L9					947184		2.47243e+06		2.63427e+06
P29590				50	1.74533e+06		50		2.64179e+06
Q08830				2.36953e+06	1.25759e+07		4125144		2.6525e+06
P36955				3.66355e+06	1.69257e+06		3.38913e+06	15533153	2.66208e+06
O60256	50			2577863	1.45979e+06		1.86704e+06		2.66266e+06
P50851	645703			3.37273e+06	2.23437e+06		3.06428e+06		2.68001e+06
Q9Y512				3.19016e+06	3.32916e+06		3.08836e+06		2.68091e+06
P33908				2771811	5838110		3.68056e+06	50	2.68163e+06
Q9P2M7				2.6683e+06	2.06852e+06		2818063		2.68833e+06
Q8IW45				3.2375e+06	2.06616e+06		3.1532e+06		2.69166e+06
P54578	7.44903e+06			3.19674e+06	2.39516e+06	5911363	2.58632e+06	50	2.6936e+06
O15305				3.12394e+06	2.6305e+06		2569338		2.69683e+06
A6NDB9				4.02728e+06	2.1178e+06		2783485		2.71018e+06
P35475				6.69564e+06			4.14725e+06		2.71028e+06
Q9NZT1		3286898176	1173770240	1.118e+06	7.20072e+06	77803948	904723	238240220	2.71287e+06
P62140	8649692			3.25186e+06	3642962		3.04483e+06	50	2715941
Q9BYT8				4.21093e+06	3.57967e+06		1.86632e+06		2.71899e+06
Q9H6V9				1.91304e+06	2768591		1.69622e+06		2.72333e+06
P36969				2.55901e+06	50		1554286		2.72426e+06
P55036				2672511	2.47131e+06		2750284		2.73621e+06
P18827				3206124	50		3.34312e+06		2.73644e+06
P48507				2.71381e+06	4.63493e+06	28502186	2.61805e+06		2.74429e+06
P61769				3.07948e+06	1.23963e+06		5.49092e+06		2.7512e+06
Q9H553				2.29117e+06	1.70833e+06		2628301		2751333
P55196				5.329e+06	2292181		2576091		2.75566e+06
P26572				2.6365e+06	3.21793e+06		2.87372e+06		2.757e+06
O75911					1.83674e+06		2456407		2.7604e+06
P55265				2.50411e+06	2.47733e+06		2.30095e+06		2761418
Q9Y624				2.03355e+06					2767452
P46379	50			2.37034e+06	1.78039e+06		2.56022e+06	50	2.774e+06
P05413	957376832			6.94992e+06	6.60351e+06		11836144		2.77563e+06
Q6P2Q9				2.52913e+06	2.70831e+06		2.62992e+06		2.78528e+06
P26196					2.59329e+06				2.78814e+06
Q9Y4P3				2608804	3.25172e+06		3.154e+06		2.79316e+06
Q9Y3D2				2.50488e+06	1.72997e+06		2807839		2.79859e+06
A0AVT1				3.68731e+06	2.2931e+06		2.55801e+06		2.7995e+06
Q8TBQ9				2.3428e+06	3.56252e+06		2.43594e+06		2803707
P78406				3968145	1.8558e+06		3.07382e+06		2.81025e+06
O75380	50			2.24192e+06	2.47524e+06		2.10343e+06		2.81875e+06
Q9BT30				1.26874e+06			1.66157e+06		2.8214e+06
P12270				3.12754e+06	3.55664e+06		2.97828e+06		2.8264e+06
P09960	50			3.97356e+06	2.02858e+06	4.6719e+06	3.27518e+06	50	2.82874e+06
Q9GZM7	3.33289e+06			3.12112e+06	4.06952e+06		2.47375e+06	50	2830283
Q96IY4				3.22579e+06	2.97637e+06		50	4.12387e+07	2.83329e+06
Q14677				3.3506e+06	3.11291e+06		3.05425e+06		2853123
P35637				2.84898e+06	3.36735e+06		3.08206e+06		2853977
Q7Z7H5				50	844054		1.80634e+06		2.86833e+06
P14543	50			3.82058e+06	50	1.31078e+06	5.03381e+06	40171420	2.87585e+06
Q9BYV7				3.0855e+06	2.77173e+06		4.3367e+06		2.87605e+06
Q9NQG5				2.90327e+06	2.16703e+06		3.02553e+06		2.88091e+06
Q96CU9				2.07469e+06	1.40174e+06		1.90296e+06		2.88464e+06
P00736				2.54517e+06	3.01363e+06		2.74155e+06		2.88807e+06
P49755	50			4.74428e+06	4.24621e+06		50		2898372
P10644	25121450			6791619	50	50	2.51378e+06	50	2.90655e+06
Q86UT6	5310935			2.80633e+06	3.32149e+06		2.43354e+06		2.9145e+06
P43487				2.48752e+06	536534		2.31358e+06		2.91626e+06
O94886				4319312					2925453
Q9Y295				2.36858e+06	2.97468e+06		2.16585e+06		2925834
Q96A33				2.75602e+06	3.57078e+06		2.83886e+06		2.92805e+06
O95486				2.8845e+06	2.74794e+06		2.59138e+06	50	2.92835e+06
Q00G26	16620469			2.04179e+06	1.72371e+06		1.67856e+06		2928923
P48506				2.15561e+06	50	12011894	50		2934274
Q13596				2.30011e+06	3.10434e+06		2.69944e+06		2.93566e+06
P55212				1.56456e+06			2962168		2.93852e+06
P04181									2.9392e+06
Q8NC56	50			3112284	2.75345e+06		3371090	50	2.93978e+06
P67809	3685632			2.85768e+06	5.10224e+06		3698471		2.9402e+06
P31944		75627768	105634784	1.21652e+06	2.65796e+06	50	820412	51621083	2.94107e+06
Q9UHD4				1.33355e+06	945160		1.86014e+06		2.94167e+06
Q9BUF5				3.25799e+06	4.5627e+06		3310423	16516117	2.94317e+06
Q6L8Q7	50			3.14188e+06	2.38555e+06		2.63977e+06		2950841
O94855				2.49893e+06	3.33318e+06		3.29475e+06		2.95574e+06
P35611				3.48289e+06	2.12908e+06	11710846	2.79216e+06	20584706	2958147
P05164				4.18123e+06	5.51445e+06	50	8347050	32839897	2.95824e+06
P09012				2.74153e+06	2.74149e+06		2.60191e+06		2.96153e+06
A0A0B4J1X5				11286105	50		13669062	39937740	2.96338e+06
Q13155	3.1143e+06			3.21787e+06	3.58992e+06		2.66613e+06		2.96722e+06
P61960				2.32194e+06			2.99801e+06		2.96731e+06
Q9NYK5				1.69524e+06	4.11154e+06		1.48325e+06		2.96825e+06
P40306				4.45695e+06	2.5581e+06		3.83537e+06		2.97169e+06
Q53H82				2.67142e+06	3.32729e+06		1.97076e+06		2972091
P22090				2.38962e+06					2.97225e+06
O76021				2545388	4783673		2.85866e+06		2.97284e+06
Q9Y4F1				3.3331e+06	3.21684e+06		3922441		2.98726e+06
Q9NVH1	2.59648e+06			2.26436e+06	3.55718e+06		2.729e+06		3007827
P11678				1.04009e+06	382664		691110		3.02002e+06
P16070	6334227			7.06079e+06	4.90667e+06		5.08972e+06		3.02241e+06
Q16539	11218898			3.44429e+06	2708854		2.72646e+06		3.02824e+06
O14579				2.7705e+06	3.08618e+06		2.81258e+06		3.02914e+06
Q99459					3346173		5332563	50	3030969
P25685				3.20455e+06	3.91534e+06		2.59556e+06		3.03891e+06
Q13442	9125459			3.00222e+06	2.71038e+06		2.95612e+06		3.04086e+06
Q13085					50		1.82433e+06		3045256
Q01518				4509168	3.10043e+06		4.18691e+06	50	3.04683e+06
P05546				2.83942e+06	1.30827e+06		2.43446e+06	50	3.05047e+06
Q14197				646941	4.38507e+06		50		3.0512e+06
Q15102				5877120	3.32705e+06	60179576	6.76411e+06	49694584	3.05715e+06
Q9ULP9				4.02819e+06	2.11328e+06		2.72913e+06		3.05858e+06
Q8WWI1	50			2465754	1581514		3.05025e+06		3.06118e+06
Q9P015				1.63514e+06	2.60911e+06		1.68517e+06		3.06467e+06
P22897				3.24121e+06	2.86383e+06				3.07155e+06
Q9Y697				50	3160463		50		3.07444e+06
Q9H223				3.57072e+06	2.88667e+06		4.04307e+06	50	3.07581e+06
Q14203				3.67259e+06	3.37284e+06		1.50211e+06		3.07659e+06
P17931	3904965			6513895	3.56694e+06	7.49338e+06	5.29752e+06		3079295
Q8IWJ2				3.78547e+06			50		3.08239e+06
Q8WWC4				1.70852e+06	3270040		2.35138e+06		3.08663e+06
Q8N139				2.68437e+06	2.51308e+06		2.11023e+06		3.09611e+06
O60610				2568775	1.69131e+06		2.97236e+06		3.098e+06
Q9BWS9				769077			2.01864e+06		3101798
Q96HA9				1.64805e+06	1.0124e+06		1587378		3.10275e+06
Q99873				4888007	5265478		4.33437e+06		3104203
Q9UI10				3377515					3106654
Q9BUH6				4761556	1.97836e+06		3.4003e+06	50	3.1137e+06
O14744	6.46308e+06			3.14285e+06	4.37658e+06	5.69351e+06	2.43748e+06	5698380	3.11425e+06
Q96CM8				5.14832e+06	2.36072e+06		2.6485e+06		3.11808e+06
Q8NFV4				2603944	990102		1.29828e+06		3.12943e+06
P16401	1.33976e+06			6.98176e+06	7.34914e+06	3.18293e+06	6.84553e+06	30608180	3.13032e+06
P01591				8.15611e+06			6.01762e+06	84959488	3.13319e+06
P48147	16819634			5.53215e+06	2.98842e+06		4.03452e+06		3.1403e+06
Q9BTV4	7.39375e+06			2.96745e+06	2.48143e+06		2.90837e+06		3149204
P51970	7454317			2.34586e+06	1.60291e+06		1.89999e+06		3151123
Q08495				6.43535e+06	4.72103e+06	184428088	2.80198e+06	45759420	3.15153e+06
Q9BUR5	13499796			3.72661e+06	3.15492e+06		3.55225e+06		3.16081e+06
Q9HA77				2.82328e+06	2.45184e+06		2.90003e+06		3.16552e+06
Q04917				4.75185e+06	3.17229e+06		5.90273e+06		3173939
Q96FV2				6.60505e+06	2.14619e+06		2573067		3.1786e+06
Q13148	1.63075e+06			3.29518e+06	3.75217e+06		3.542e+06	50	3.18174e+06
Q5JRX3	4.30666e+06			2.49232e+06	4.22878e+06		1.8415e+06		3.18879e+06
P10155				3909328	2.83857e+06		3767850		3.19988e+06
P36915				3.65868e+06	1.73293e+06		3.64717e+06		3.21338e+06
P22102	50			4.19992e+06	3.27286e+06		3.82664e+06		3221832
Q9HD45				2783957	2.78493e+06		2.31654e+06		3.22401e+06
Q9UBF2				50	50		50		3.22429e+06
Q14624				5006116	6.46163e+06		6.48377e+06	50	3.23783e+06
Q8N163	1.13914e+06			3.4096e+06	3.08231e+06		2.77148e+06	50	3.24232e+06
O75208	15851117				2.38124e+06		2.37505e+06		3.24271e+06
O43491					3.13497e+06				3249748
Q13310	6.54719e+06			3.11588e+06	4.36292e+06		2.94881e+06		3.25187e+06
Q9Y305	50			2.52097e+06	3.50784e+06		2.96966e+06		3.25337e+06
O15144				3.97277e+06	3.02412e+06		4.17398e+06		3.26041e+06
Q9NR12					1793266		1.75038e+06	26009958	3.28105e+06
Q9BT09				2.31968e+06	2488474		4672332		3.28857e+06
Q6JQN1				3.14733e+06	2.48868e+06		2.21402e+06		3.29187e+06
Q9H910	3.27233e+06			3453419	1.82956e+06		3.43829e+06		3.29414e+06
P51553					903207		3726603		3.30734e+06
Q9Y694				2864667	3.36734e+06		1.81742e+06		3.30798e+06
Q9NUP9				2.80961e+06	3.28041e+06		2.75153e+06		3.3083e+06
O00142				3.04561e+06	2.84608e+06		2.66991e+06		3309993
O00422				2943428	2.28525e+06		2.78944e+06		3.31017e+06
Q5JTV8				3.21553e+06	4006771		3264600	50	3.31027e+06
Q9UBS3				4.73723e+06	2.20277e+06				3.32143e+06
Q8WZA9				3933918		3.92566e+06	2.63321e+06		3.32252e+06
Q07960					2.38558e+06			50	3.3268e+06
P31689				2089154	1.25862e+06				3.33038e+06
P04066				5.82065e+06	7.81098e+06		6.91429e+06	50	3.33447e+06
Q9NQT8				3.15147e+06	2.9923e+06		3630570		3.35938e+06
Q99829	6.15544e+06			4124884	4.4044e+06		5.64277e+06		3.36225e+06
Q9BVL4				2.31941e+06	761251		1.44365e+06		3366461
Q9BUJ2				4.0858e+06	3.65624e+06		4.61984e+06		3.37007e+06
P15735				3.36712e+06	1.47032e+06		2330840		3398842
P30711	3.9667e+06	50		50	1991297		50		3.40326e+06
Q5JTZ9				2.04843e+06	1.9876e+06		3.03446e+06		3.40533e+06
A8MXV4				2.30294e+06	2.13739e+06		2.79996e+06		3.40631e+06
Q9UHD8				4402048	4.19435e+06		4.2474e+06	50	3.41014e+06
O00499	169782992			4.04773e+06	6.02585e+06		2.76934e+06		3.4144e+06
P01861				4.16067e+06	1058941		59500346	314158590	3417605
P54886				3.20141e+06	2.6519e+06		2910675		3.42021e+06
P61081	6.78425e+06			3.27032e+06	3.41608e+06		3.18023e+06		3.42372e+06
Q9NTJ5				50	2.84069e+06		50		3.43632e+06
P62714	14220354			5.21517e+06	4400321		4.6774e+06		3.44066e+06
P30533				1.6307e+06	50		1.48737e+06		3.44541e+06
O43809				3.4543e+06	2.87871e+06		3.49179e+06		3.46512e+06
P15289				5.12612e+06	3.37887e+06		2.47115e+06		3.46572e+06
Q6ZWL3				991143	1.58672e+06		1.25099e+06		3466645
O00468	3663539			7144983	2816290		2.76668e+06	50	3.48516e+06
Q9NTK5	13188852			4.15257e+06	3905481	50	3.83454e+06	50	3.49164e+06
Q08188		50		1.76091e+06	3.12554e+06	19304188	1.06933e+06	3.93988e+07	3.49822e+06
P12235	99414104			2.76326e+06	3.82735e+06		3008527		3.50185e+06
P22059				3.38305e+06	3.9759e+06		4221010		3.51053e+06
P63010				4.34867e+06	4.30418e+06		4369656	50	3510763
O15230	8683229			6.33644e+06	8.98423e+06		2.75155e+06	50	3.53346e+06
P19823				3155040	3.51782e+06		5.39656e+06	50	3.54224e+06
Q07666				1.80601e+06	1.53578e+06		3.77913e+06		3.54659e+06
Q8WU39				10308924			9300317		3.54691e+06
Q15526				3.08684e+06	3.27489e+06		2.43563e+06		3.55283e+06
Q7L576				50	50		50		3.56273e+06
E9PAV3	50			50	8746230		3.13179e+06	50	3568575
Q13045	3.92959e+06			3.64117e+06	3837845		3.70328e+06		3.5785e+06
P36507				4.01826e+06			3.31927e+06		3580353
P48556	3.92782e+06			3.58698e+06	4.72093e+06		3.16651e+06		3.61407e+06
Q13347	3.53273e+06			3984476	2972516				3.63033e+06
P07996	9042984			7.70382e+06	6294076	19093291	6.04276e+06	7.60441e+07	3.63484e+06
Q8NBJ5	1.00498e+06			3.6513e+06	5.10629e+06		5652656	5.99152e+06	3.6399e+06
A0A075B6R9				7896408			3.71998e+06	27519330	3.64058e+06
Q8WWM7				3.54334e+06	3.5218e+06		3.94223e+06		3.64669e+06
P06730	3.29513e+06			3.02207e+06	2.95573e+06		3.34295e+06		3.64945e+06
P27487				2.85519e+06	3.76138e+06		2.73638e+06		3667809
Q5T8D3				2241504	1.33148e+06		2.7877e+06		3.66983e+06
Q8IY17	50			3.4341e+06	3.59014e+06		3.17914e+06	50	3.69162e+06
O95563				2.33293e+06	2.13429e+06		3.29503e+06		3697458
Q8IUZ5				4511691	1.82022e+06		3.11053e+06		3.70085e+06
Q9P2J5	3.64676e+06			3.80999e+06	5.13859e+06		3.09916e+06		3703019
Q8NFW8				2.62676e+06	3.73894e+06		3.39094e+06		3703135
Q14249	5849352			1.76746e+06	2.39676e+06		1.28849e+06		3.70912e+06
Q9Y223				4.5128e+06	4.24101e+06		4.1805e+06		3713172
P27816	16901614			3.49386e+06	4.06721e+06		3614301	50	3.7164e+06
Q92887				1.57574e+06	4.48301e+06		1.16967e+06		3.72366e+06
P60953	4.50428e+06	50			2.5055e+06		4.63825e+06		3.73056e+06
P62942				4.62438e+06	3.2973e+06		4.70296e+06		3731070
Q15392					4.46821e+06		3.60891e+06		3733969
Q6P996				4.04721e+06	7.19422e+06		5.34074e+06		3.73483e+06
Q92973				3561355	3.28453e+06		3253357		3.7427e+06
O95292	7904759			2.82868e+06	2.32615e+06		3.85504e+06		3.74279e+06
P82980				3.55904e+06	945940		2.39981e+06		3.74362e+06
Q1KMD3				4.29085e+06	3821178		3.8476e+06		3.74423e+06
P17050				1.33694e+06	1.31256e+06		2.4032e+06		3744356
Q9H9P8	2.27095e+06			2.07449e+06	1.51687e+06		1.35972e+06		3.77196e+06
Q93052				3.54862e+06	2.44952e+06		3.05268e+06	50	3.77332e+06
O75351				4.06333e+06	3.67233e+06		3.64598e+06		3.78045e+06
A6NMZ7				3.09476e+06	50		5.25299e+06		3.78374e+06
P15121	76190120			6.8089e+06	5.50727e+06		8.60293e+06	4.31274e+06	3.78833e+06
Q8NC51				3.41153e+06	3.34249e+06		3.644e+06		3.81342e+06
O75935				4463711			3.72817e+06		3.81463e+06
P28065				4026782	1.91774e+06		2.48154e+06	50	3823504
Q15041				2.5245e+06			3.43954e+06		3.831e+06
P49406				3.11134e+06	5.90174e+06		2.23737e+06		3.84395e+06
Q9C0E8	5087213			3.11091e+06	3.80017e+06		3.31835e+06		3.84632e+06
Q96CX2	4773828			8.21183e+06	3.98278e+06		6473187	3856055	3.87453e+06
A0FGR8				3.91502e+06	2208954		1289631		3.89461e+06
Q9NRN7	7743874			5113686	4.15848e+06		4.31481e+06		3.8968e+06
Q9NNW7				3.04543e+06	4.79492e+06		3.66173e+06	50	3.90239e+06
P01116				3.65165e+06	3459888		4.23803e+06		3.90819e+06
O75436				4.34326e+06	5.71527e+06		4.51999e+06	50	3.91446e+06
Q9HCU5	50			2.7559e+06	4.36935e+06		3.48242e+06		3.91572e+06
Q9UL25	7.79779e+06			4.11089e+06	2.20108e+06		4.08523e+06		3.91808e+06
P50895	50			8.35986e+06	5.80924e+06		5.73415e+06	50	3.92173e+06
Q9Y5J9				3.43996e+06	4.41078e+06		1.98394e+06		3.93163e+06
P04196				4.29056e+06	4.18736e+06	3.95901e+06	3.64246e+06		3.93356e+06
P20160				1.24559e+06	1.22701e+06	26345614	4.27092e+06	31799818	3.95412e+06
P08697				4614353	3.87166e+06		4434408	104307008	3962783
O15027				4.51878e+06	4519394		4.58231e+06		3.96305e+06
Q9BUP0				2.11535e+06			6685624		3.97019e+06
P55735				3755969	4.46886e+06		4.04713e+06		3.9708e+06
Q96HJ9				1.92776e+06	3.27182e+06		1.47233e+06		3971835
Q99715	20835122			3.65461e+06	17521130		2.95832e+06	26379402	3.98129e+06
P02750				6.15639e+06	8.17123e+06		1.20311e+07	17892502	3.99045e+06
Q9Y2V2				5.41386e+06	1.36894e+06	12250540	4.10587e+06		3.99123e+06
O95861				3.57877e+06	1.54209e+06		2.42143e+06		3.99887e+06
Q13740				4.08262e+06	1.82915e+06		2.50054e+06		4.00662e+06
Q14571				2.51339e+06	1.29807e+06		3.40127e+06		4.01059e+06
Q9UJW0				4.96698e+06	4328138		4.62901e+06		4.01467e+06
Q96CW1	1.26505e+06			4.71279e+06	5.61113e+06		4.5353e+06	50	4.01473e+06
P35218					2455333				4017041
Q9UM00	2.81821e+06			1.42688e+06	6.55853e+06		4.03994e+06		4.02905e+06
P62995				4.99931e+06	4.10798e+06		4.47984e+06	50	4.03277e+06
P23381	5.51449e+06			4.85566e+06	3.8798e+06	4180164	5.2293e+06		4040332
P07947				3.73454e+06	4.69573e+06		4.01379e+06		4.04654e+06
P63092	50			4863593	3.83763e+06		3.63154e+06	50	4.05861e+06
Q9H845				3.15099e+06	3129786		2176976		4.0627e+06
Q86UP2				4.00411e+06	5.26291e+06		4.76816e+06		4081153
P55263				5303687	1.47776e+06		2.91272e+06		4.08621e+06
O00115				4.4729e+06	2.3667e+06		3.92981e+06		4100816
Q9UKU7	5175072			1.75395e+06	3120660		1.99173e+06		4.11352e+06
Q01081				5.53658e+06	6.42777e+06		5.47708e+06		4.11491e+06
P32455				4.86038e+06	4576819		2.78398e+06		4.11783e+06
P62495				3.94497e+06	3358739		3.87575e+06	2.32954e+06	4.12268e+06
Q14498				4.06809e+06	5.303e+06		4.44843e+06		4.12616e+06
Q9H227				4.47901e+06					4.12626e+06
Q96M27				4.65956e+06	3.20977e+06		4.97514e+06		4.13807e+06
Q9NWV4				3.33618e+06	3.09094e+06		3279873		4.15363e+06
P28074	6742539			4.1359e+06	4.24499e+06		3329194	50	4154802
P12956	5842963			4451404	9612901		50	50	4.15706e+06
P23368	10094893			7.71535e+06	12062870		7.48306e+06	10563071	4.16075e+06
Q9UKS6	21039382			898460	2.16546e+06		2.96256e+06		4.16388e+06
Q8WVM8	3.6622e+06			4.03324e+06	6.51061e+06		4698044		4.16783e+06
O75955	4.46805e+06			3.83339e+06	1.10503e+07	13908879	7510393	50	4.16852e+06
Q96TC7				3.77883e+06	4779325		4.27797e+06	4.27367e+06	4.17775e+06
P43243				3911135	3843329		4049043		4.17894e+06
Q7Z2W4				4290404	4.02075e+06		4198258	50	4182298
P62330				3.24877e+06	3.50806e+06		4.36064e+06		4.18241e+06
O15533	50			4934190	3.79875e+06		8.20363e+06	42051476	4.18296e+06
Q13492				4.96283e+06	5005025		4.3622e+06		4.18322e+06
O43813	16471946			4.8192e+06	4124662		4.06661e+06	50	4.18729e+06
P18428				3.16551e+06	9.97049e+06		8.43322e+06		4.19231e+06
Q15424				5.02447e+06	4002624		4625057		4.19385e+06
O95573				5.5937e+06	6.30166e+06		3648813		4.21084e+06
Q9P2T1				2.40359e+06	3.03637e+06		2.0324e+06		4.22846e+06
Q12882				1.00093e+07	3.67698e+06		6.31584e+06		4.24161e+06
Q16512				5.38465e+06	8.55996e+06		5391944		4.24222e+06
Q99729				3.39239e+06	4.5086e+06		4339188		4.25562e+06
Q9UNE7				50	2.53476e+06		50		4.26389e+06
O95394	882893			4.75408e+06	1.3442e+06		2.81271e+06		4267205
Q9Y2Z9					3.60275e+06				4269929
Q92530				4.15257e+06	3455008	50	3.1441e+06		4.27077e+06
O95865	4.80058e+06			6.60966e+06	1.95293e+06		5.77897e+06	50	4.28226e+06
Q9H2W6	1.36827e+06			3.20427e+06	6.49038e+06		2421819		4.31666e+06
Q9BUP3				3.08725e+06	9811629		3.93428e+06		4.31933e+06
P62136	50			4.37046e+06	3.42166e+06		4.47549e+06		4.32371e+06
Q4G0F5				5.519e+06	5241152		5.12362e+06		4.32918e+06
O95881				50	4172284		2.95869e+06		4.33322e+06
Q8IWL3				2.2356e+06	3467197		2.78114e+06		4.35718e+06
P30047				3.48816e+06	1.08306e+06		3.06647e+06		4374447
A0A087WW87				8104988	2.91549e+06		9559087	16785105	4.38238e+06
Q12905				5.09465e+06	4.88849e+06		4769322		4.39194e+06
P49585	6.44084e+06			4369766	4.6426e+06		4.45374e+06		4.39556e+06
P41250	50			4655615	5.29044e+06		4.44277e+06		4.39802e+06
Q9BW92				3.96389e+06	3.91305e+06		2.98279e+06	50	4400034
Q96CT7	12472317			3.45107e+06	4.20405e+06		3.60298e+06		4.40175e+06
Q9Y2Z0	4378876			4.92841e+06	4.50311e+06		5630733		4.40591e+06
P40121				5.83532e+06	5068490		7.32337e+06	32015724	4.41099e+06
O95342				3.7446e+06	6.15794e+06		3.21018e+06		4.41468e+06
Q14894				5.45573e+06			3.12455e+06		4.43414e+06
P54105				3.0612e+06	3764792		4.20059e+06		4.4475e+06
Q8N2G8				3.49514e+06	3082713		3.50975e+06		4.46101e+06
P50570	5118426			5.47729e+06	5533378	50	4.9106e+06	50	4.47298e+06
Q9Y619				4289206	3.24253e+06		2.64196e+06		4482662
Q9NR56	5083501			5.17217e+06	3.58817e+06		4.70531e+06		4.48895e+06
Q96DR8				2.33811e+06	12033718			85784376	4.49153e+06
Q92820					3.20776e+06				4.49555e+06
P51580				4799273	1.4656e+06		3.002e+06		4.49684e+06
O94905				4.50124e+06	3.13697e+06		5421722		4.5148e+06
P20231	50			1.6932e+06	50		978821		4529783
Q13363				4.03036e+06	4.07733e+06		3745333		4.53364e+06
Q8N159				2.05898e+06	50		1.83519e+06		4535997
Q9NZN3				3.02161e+06	2.50897e+06		3.83664e+06		4.5407e+06
Q9BSH4				2.61453e+06	4.1188e+06		3.6186e+06		4.54175e+06
Q9H5X1				2.88234e+06					4.54422e+06
Q15126				4.45779e+06	2.23465e+06		3.44363e+06		4.54795e+06
P35998	5938661			4582788	4599926	5.11658e+06	4.28572e+06	50	4551375
Q96PC5				2.7327e+06	3.10767e+06		3.29412e+06		4.55235e+06
P62306				4.42034e+06	6.34753e+06		3.53309e+06		4.56918e+06
Q9NZW5				2.49595e+06	5766606		4.23252e+06		4.59047e+06
P11117				2.91761e+06	4683407		3298763		4.59367e+06
P55268	44553324			9.626e+06	9356131		3.47089e+06	33391492	4.59459e+06
P12273		50	50	2583412	6.39302e+06	50	1.50834e+06	81012278	4595645
Q99959				3.20572e+06	2.36125e+06		4.50115e+06		4.59609e+06
Q7Z3D6	9111946			3.46669e+06			900081		4.60124e+06
O00303				4263972	6.12439e+06		4.13935e+06	50	4.61981e+06
P09874				5.46617e+06	6.79493e+06		5130841	50	4.63131e+06
Q8N465				3.16132e+06	4.37015e+06		1677766		4.6396e+06
Q14240	11217646			4128680	2.30245e+06		5178908		4640176
P31150	50			6.52641e+06	4.19942e+06		5661334	50	4.64239e+06
Q9Y3A5	50			4960171	5599411		4.25847e+06	6.98888e+06	4.65094e+06
Q15020				4.83246e+06	5.3172e+06		4.76727e+06		4.655e+06
A2VDF0				4.83502e+06	1.05952e+06		4120026		4.65573e+06
Q8IYQ7				2.76779e+06	3.54408e+06		3.47773e+06		4.67107e+06
O76031				3.5196e+06	3.95635e+06		3.18041e+06		4684619
P07711				7121689	11354182		7.79819e+06		4.68607e+06
Q13595	50			5023034	5.64221e+06		4.87908e+06		4.68929e+06
P53618				5.27438e+06	5.72113e+06		6.03521e+06		4.69578e+06
Q16181	1.86432e+06			5.59729e+06	5.59077e+06		4.41444e+06	12262336	4.69599e+06
Q96GD0				4.37147e+06	2.11662e+06		3.77497e+06		4.7005e+06
Q71UM5				4.13593e+06	3.77536e+06		4.64652e+06		4.70229e+06
Q8IV08				8.55062e+06	6.68406e+06		8.86932e+06	4.07262e+06	4.70912e+06
Q86U10				3.2364e+06	4.96941e+06		2.78424e+06		4.71253e+06
P03950				50			2722660		4.71398e+06
Q9P2X0							4.8632e+06		4.71472e+06
P16403				4403929	6614469		4042867		4.71995e+06
O60832				5.37351e+06	6165764		6.4203e+06		4.71999e+06
Q8WUM4	4546483			6.04038e+06	4.15433e+06	50	4.98446e+06	50	4.72865e+06
O75964				4.74188e+06	5.45688e+06		5.52859e+06	4.265e+06	4.75058e+06
P51690				2.62184e+06	2.43457e+06		3.94883e+06		4.76942e+06
Q8WV74				2189083	1.923e+06		3389832		4.77178e+06
O43681	5.67434e+06			3.91909e+06	4.8003e+06		4.18814e+06	50	4.78126e+06
Q9H0D6				4.47963e+06	4.08528e+06		4.38883e+06		4.79296e+06
Q9HAB8				5.14152e+06	1.37288e+06		4.34476e+06		4.80497e+06
P26447	29490138			1.32195e+07	7.69205e+06	176192544	6.95811e+06	58867888	4.81054e+06
P62195	6.45067e+06			4.77435e+06	5560504	3.07468e+06	3.68594e+06	50	4.8106e+06
Q8TC12				3.62898e+06	3.58428e+06		4.64545e+06		4811841
Q9H488				7.20384e+06	4.58566e+06		7.27205e+06		4.81476e+06
O15143				50	1.92779e+06		50		4.8225e+06
O60762				2.69241e+06	3.10572e+06		4.50316e+06		4.83145e+06
Q13510				3.7462e+06	4.22303e+06		4.93338e+06	50	4834577
Q96JB5	1.06283e+06			3.98327e+06	2.03142e+06		4.90107e+06		4.83568e+06
Q9UNH7				4.91382e+06	2.55934e+06		8.73604e+06		4837017
P12236		381081792		5.74448e+06	1.86219e+06		3.99311e+06		4.85744e+06
Q9UNZ2	10900424			5456622	2827826	4933182	4.61601e+06		4886179
P68402	2.98109e+06			6.65587e+06	4311657	8876670	6.31644e+06		4.89613e+06
O43324				4.94475e+06	1.01604e+07		5719018		4.90013e+06
Q6NUM9				3721238	4.86552e+06		3.86602e+06		4.91003e+06
Q15046	3349903			4.82962e+06	4.93511e+06		4.55181e+06		4.92522e+06
Q13185				5.7045e+06	3.28096e+06		4.75233e+06		4.93386e+06
O43865	50			6.2651e+06	3.19467e+06		4.93657e+06	3.25406e+06	4.93894e+06
O60613				2.67745e+06	2.66886e+06		3946705		4955183
Q9NY15				5.53872e+06	6.58534e+06		6662902	50	4958423
Q13435				5.0118e+06	3.52025e+06		6.01039e+06		4965198
Q96EY1	3486929			3.8907e+06	9.42864e+06		3.02458e+06		4.97975e+06
Q96AC1				4.27886e+06	2.96836e+06		3.58598e+06		4.98123e+06
Q8IZV5				4.03902e+06	4.91539e+06		3.71885e+06		5.02068e+06
O94973				4.64122e+06	3.28517e+06		4.70479e+06	50	5.02522e+06
O60884				3.77183e+06	2.82484e+06		4487143		5.02756e+06
Q13418	4215059			4947384	3.38904e+06		3.74085e+06	50	5.04919e+06
Q5JRA6					2.48791e+06		3.93914e+06		5.053e+06
Q9UMS4				5.30796e+06	5.9498e+06		2612696		5.05567e+06
P61421				50	50		50		5062703
Q16718	18650406			4.75326e+06	5786958		4.84609e+06		5.0711e+06
Q96BW5				5199240	1.73145e+06		3.0693e+06		5072622
Q8IZ83				3.92631e+06	1.44105e+06	11623318	2964091		5.07296e+06
O15020				6184957	3.23118e+06		5.44374e+06		5.08254e+06
Q10471				7.71065e+06	16681634		8.13384e+06		5.09649e+06
P41252	3.88416e+06			5.01476e+06	8.80824e+06		5.07415e+06	50	5.0994e+06
P46108				5.49357e+06	3.67105e+06		5.53821e+06		5101881
P55786				6.05461e+06	3.98722e+06		4.94163e+06	5.43184e+06	5.12459e+06
Q9Y315				4.14369e+06	2376817	50	3.21021e+06		5134112
Q9NQX3				5.47701e+06	3.77791e+06		6.28898e+06		5141436
P24821	8359335			2.94661e+06	7.48289e+06		3.82317e+06	86889288	5.15468e+06
O60684				5364471	3.84589e+06		2.17237e+06		5.16585e+06
O15254				3.86702e+06	2.80015e+06		3257682		5.17365e+06
P36551				4945003	3.23706e+06		3.22034e+06		5.17474e+06
P19440				1.24879e+07	7.78971e+06		3.4723e+06	50	5.18298e+06
Q5HYK3	50			2202834	5956054		4.73584e+06		5.20297e+06
P06865				7.37474e+06	6.43467e+06		5.66174e+06		5.20421e+06
Q12792				5.95245e+06	4.46256e+06		6.31114e+06		5.20524e+06
A1L0T0				3.14792e+06	4.43657e+06		4.08858e+06	50	5.20739e+06
Q9HA65	50			1.94846e+06	1.07601e+06		3.87008e+06		5.21067e+06
P24158				2.47517e+06	3341272	9317016	4.56704e+06	19763564	5.21152e+06
Q5TDH0				4.28782e+06	3.27121e+06	10354863			5.22224e+06
P52943	3.833e+06			5335090	3.93646e+06		3.08987e+06		5.22254e+06
Q15738				2.05546e+06	2.76722e+06		2.34942e+06		5.22527e+06
P19827				6.85726e+06	7.17644e+06		5693894	50	5.23003e+06
O43617				6.34914e+06	4.08506e+06		4.88974e+06		5.23655e+06
P11047	45222840			8.81538e+06	1.17406e+07		4.12543e+06	62147004	5.24635e+06
O43583	8706539			6.38972e+06	5.33781e+06		6436673	50	5257605
P14621	86995072			5.26549e+06	5375403		4.49564e+06		5.25945e+06
P20813				3.73925e+06	50		4226763		5.2597e+06
P05155				6.4669e+06	1.4591e+07		9625295	24583155	5287732
Q9Y3D6	4479614			3397310	4.29311e+06		3.84934e+06		5297349
Q14764	7373686	50		4.95003e+06	7.16671e+06		8698672	50	5.29751e+06
O15067				6.84919e+06	50	50	6045200		5302317
Q9NRV9	5.89077e+06			7978869	6.56934e+06	4565584	1.00698e+07	7.79438e+06	5.31946e+06
Q9HD40				5.14589e+06	3.40922e+06		4.20489e+06		5.32217e+06
O75323	105269728			6987211					5.32488e+06
Q96HY6	4.66307e+06	50		4.31095e+06	4685734		5.19192e+06	50	5.33106e+06
P35749	28378818			1.43085e+07	30708691		4.47792e+06	88730504	5.33727e+06
O43242	5994132			4.67704e+06	5.30463e+06		4.48646e+06	2.75489e+06	5.36077e+06
Q9NZB2				5.51244e+06	5.51566e+06		6.04686e+06		5.4011e+06
P02788		50		3.21504e+06	4.06832e+06	18523562	6.69723e+06	37394497	5406415
P08575				1.10732e+07	6.96281e+06		8.20654e+06		5.40932e+06
P10153							2.36583e+06		5432190
Q12805	8.16726e+06			8915458	6.24284e+06		3.0441e+06	121627054	5.44132e+06
P30740	7106139			1.01081e+07	5.60273e+06		1.15187e+07	50	5.44384e+06
Q9UQ35				5459302	6.25493e+06		5455659	50	5.44767e+06
P78527	2.32852e+06			5961088	6.88028e+06		5336965	50	5.45292e+06
Q9NR31				3.65221e+06	3.71714e+06		4.23035e+06		5.45495e+06
P04080	16509791			50	8343437		50		5456943
P31151		61705028		1.78498e+06	5.68755e+06		1.51258e+06	52571713	5458763
P31942				5.47308e+06	1.04716e+07		5.5577e+06	2184199	5459739
Q03591				3.55796e+06	6.50619e+06		5.7121e+06	50	5.47132e+06
O43776	5182998			5655338	9.45739e+06		4.76603e+06		5.47173e+06
P16278				5.42539e+06	6463906		4.26819e+06		5472113
Q9BX66	6351790			4.75224e+06	4981551		3.89875e+06	50	5473565
P42224	4.00754e+06			9.15084e+06	5.80902e+06		8.23003e+06	50	5.47825e+06
O60869	50			3.98994e+06	4.7555e+06		3.82632e+06		5.48738e+06
P17655	25902248	50		1.49986e+07	6440301		9.32061e+06	50	5.49885e+06
Q9UBF9	445286912				1.83038e+07			50	5507867
Q15637				5.7891e+06	7.02282e+06		5480250		5.51613e+06
Q9NWU1				4.59676e+06	5.02241e+06		3.90186e+06		5.51901e+06
P05198	50				50		50	5.90656e+06	5521818
Q9C0C2				5.85294e+06	4.41279e+06		5.24027e+06		5524283
Q8N4Q0	4.68869e+06			5.11576e+06	3.80654e+06		4.57325e+06		5.5245e+06
P06396	33796120			1.12234e+07	5.68207e+06	7.72184e+06	6.22679e+06	50	5.5284e+06
O60493	5.17474e+06			5.31647e+06	5049484		6195854	3.75716e+06	5.53245e+06
Q9UJZ1	2.47128e+06			4197153	9.53898e+06		5273895		5.53733e+06
P00734				8.19014e+06	7040976			8696420	5.54105e+06
P55001	10411627			11879864	9.30058e+06		4.91559e+06	94258480	5574623
O95139	14659202			4802568	3.64539e+06		4.47579e+06		5.57756e+06
P13693				6.75626e+06	1.55837e+06		5153099		5.58163e+06
P61006				4.14886e+06	4270538	4.57566e+06	3.55768e+06		5598437
Q9H1K4				5307019	9.33382e+06		1.02221e+07	50	5.61281e+06
P62314				5.25708e+06	6246308		6.00729e+06	50	5615787
P51114	10414993			4.3715e+06	6.13273e+06		3.62571e+06	11905840	5.62209e+06
Q9H479				5777538	2.69878e+06	50	3.56042e+06		5.63445e+06
P07360				7.19758e+06	7.97733e+06		4698939	105555512	5.64853e+06
P22087				6.58424e+06	8.61733e+06		7213630	50	5.65014e+06
Q9NYL9	6.31442e+06			5.68215e+06	3549452		5.49524e+06		5.67084e+06
Q969L2				3961611	7.19411e+06			13143543	5.67276e+06
Q14376				5.54917e+06	50		5259755		5.69829e+06
P02746				1.31028e+07	13730946		7.24205e+06	36530076	5712106
Q96C23		50		1.03939e+07	2.39047e+06		8560002	50	5.71443e+06
Q07157	3.47669e+06			6.39824e+06	5820600		7.75474e+06	50	5.72569e+06
P07585	17861848			5.98151e+06	5.6088e+06		2.82297e+06	50	5740345
Q9BVK6				5.09682e+06	4.74122e+06		5.94112e+06		5.74772e+06
Q8ND30				6699657	5133507		5.84748e+06		5752237
Q86VB7				1.45343e+07	10340537		19435833		5.76794e+06
Q04637	8230316			5.28015e+06	4458951				5.77052e+06
Q92616	5744388			5.68872e+06	5.06682e+06		5415153		5789481
P55060	4213772			5.00903e+06	3.46356e+06		3833684	50	5.79174e+06
P25311		50		4.83757e+06	6.15234e+06		3.87216e+06	26143767	5.80834e+06
P37108				7.43512e+06	1.39546e+07		4250843		5.8134e+06
P41091	7257782			6.59395e+06	8.93188e+06	6.16549e+06	7180186	11980075	5.82925e+06
O75533				4.01345e+06	6.25289e+06		6.03519e+06		5834351
Q16795	19651340			5131629	5.34334e+06		4.27922e+06		5.83572e+06
P09211	24267758			1.01116e+07	4.47489e+06		7.88333e+06	20426528	5835801
Q03252	11000620			7.51762e+06	5.99673e+06		5.46885e+06	50	5.83819e+06
P61204	4761832			6276822	6.14435e+06		6703001		5.86608e+06
Q14694				4.03786e+06	1.88348e+06		4.24608e+06		5.87232e+06
Q15599				4864502	3.21685e+06		3.78312e+06		5.87549e+06
O14558	1147783936		61744084	8.04253e+06	2.36612e+07		4.41486e+06	17738471	5.87734e+06
O75821				4714490	5.07652e+06		3.76218e+06		5.88362e+06
Q9NVE7	22081940			9.33704e+06	50		7.1618e+06		5.88913e+06
P51452	17520640			6.48251e+06	2805890		6.4505e+06		5.88968e+06
P34932	7136094			6157036	4943734		5.28804e+06	50	5902982
Q14254				5641323	1.40866e+07	7.25785e+06	8.66715e+06	17737418	5.91539e+06
O43143				5.87319e+06	6.29067e+06		6.64837e+06	50	5922928
Q9Y6M9	22762740			5.27249e+06	4.40543e+06		4.42397e+06		5928048
Q14152	5616606			5609397	6.89672e+06		5.10723e+06	50	5.94865e+06
P15907				5.04276e+06	7.35432e+06		7.48294e+06		5965521
P09493	350139616			8.59859e+06	35560672	11165169	6.92203e+06	21969708	5.97098e+06
O75494	3.99539e+06			6.17552e+06	5.59428e+06		6093575	2.72323e+06	5.98489e+06
P55010				4.59791e+06	5778811	3.96662e+06	5477715		5.99608e+06
Q12797				6301355	8136865		6.8875e+06		6033209
P11532	42732688			4.90935e+06	5.71569e+06		4.54163e+06		6.03815e+06
P17980	6.18511e+06			5919489	6298359		4.97381e+06		6.03944e+06
Q96C01				6.08625e+06			4807004		6039876
P04632	20987070			10735626	4.81139e+06	2.33639e+07	10124493	50	6.04229e+06
O96000	13561776			4.60261e+06	5377766		4438274		6045884
Q13642	1291295488			4.09625e+06	49273995		3.41646e+06		6.05616e+06
P43686	5.98876e+06			5.72971e+06	6.04839e+06	4908349	5275530	50	6.06049e+06
P01911				1.34664e+07	6.03234e+06		4302745	50	6068038
Q86SX6				4384943	6.69188e+06		4.51821e+06		6070711
Q9H3G5					5.97051e+06		6.47085e+06		6.0758e+06
P39687	3.63016e+06			6.8256e+06	4565704		7489057		6.0853e+06
Q9HAT2				6.97088e+06	4.98245e+06		5.5319e+06		6.09501e+06
P02792		226554112		203804368	980691488		434137408	265147088	6096882
P00915		50	6549434368	7.29702e+06	34853689	2143384640	14438090	99133496	6104773
Q96G03				6.26303e+06	2.75983e+06		5.21969e+06		6.10637e+06
Q96FW1	7.41585e+06			7503142	3.98187e+06		5.96243e+06		6.11964e+06
P51148				5.9732e+06	6.82516e+06		5.66172e+06	50	6.12887e+06
P53999	50			6898304	6717496		6.80557e+06		6.13058e+06
Q9NVI7	6627862			5.2148e+06	7.22019e+06		4.91003e+06		6.13128e+06
Q06210		50		8.98342e+06	1.04003e+07		8.53428e+06	50	6.13386e+06
Q02083				4.46202e+06	2.98887e+06		6.45298e+06		6.13499e+06
P55884				3.63286e+06	8525760		5885766		6140539
Q13561	11438018			7.09389e+06	5.31179e+06		6.45084e+06	50	6144018
P02749				6.12755e+06	7.29233e+06		6.04556e+06	50	6.15803e+06
O14737	15668389			8.25219e+06	5.90939e+06		6.76788e+06		6.1687e+06
P00492				4.0957e+06	1.8702e+06	23743176	4.33025e+06		6171542
Q5SSJ5	7080408			8.34428e+06	6.88506e+06		7.58256e+06	50	6.19226e+06
P35754	25238396			7.73969e+06	4.49198e+06	50	9.18638e+06	9457141	6203460
P28330				5.48787e+06	2.68487e+06		1.97966e+06		6.23083e+06
Q9UBV2				7670563	3447287		5.99127e+06		6.23122e+06
Q02790	3262127			4.30134e+06	6.0732e+06		6.49485e+06		6240971
Q02818	5.73986e+06			6015026	1.13018e+07			50	6244575
Q6P179				8789435	5.42755e+06				6249276
P30566	27322092			8213557	2.94218e+06	53682700	6.53153e+06		6.26624e+06
Q9Y2S7	3.22541e+06			4897552	8.68331e+06		4.70409e+06		6.27251e+06
O75153				4.80546e+06	7673292		4.93101e+06		6290813
P00568	151959920			7.34509e+06	7.69278e+06	17979813	5.13079e+06	50	6.31573e+06
P04003				6.79854e+06	15950008	4.01586e+06	11792195	38780417	6.32203e+06
Q9UHJ6				8.62667e+06	3.21692e+06		5.07858e+06		6.32783e+06
Q9BRA2	50			1.18584e+07	3.12214e+06		6904804		6329776
Q5JPH6				6.00165e+06	4.81526e+06		2.16695e+06		6.3522e+06
P02730	19122908		1126984704	1.21745e+07	3.19228e+07	1855578048	8.99535e+06	920096176	6.35989e+06
P40763				5.65451e+06	5939946		7.17881e+06		6.36222e+06
Q9NY33					5107366	13128491		50	6365255
Q9HC38				9.17387e+06	2.6444e+06		6.36878e+06		6.36936e+06
O75340	1.96823e+06			6.96062e+06	6.13375e+06		5582468		6.3698e+06
Q92747				5.71099e+06	3.62194e+06		5.88167e+06		6.37015e+06
P35503				919525	816199		3.97238e+06		6376429
O00217	26886882			5.20334e+06	4835808		5719974		6.39424e+06
Q9Y285	20718844			7.06802e+06	1.64955e+07		8802872		6.40889e+06
Q15746	1.84762e+06			8.27766e+06	4.35957e+06		4.18221e+06	50	6.41535e+06
Q8NBJ7				5.66496e+06	4.61771e+06		5.73132e+06		6.42443e+06
Q96GA7				4328245	4.26466e+06		1.06322e+06		6.42721e+06
P52888	50			10393740	1.92323e+06		6.38168e+06	50	6427750
Q8TF09	50			8000315	10418327		7.89215e+06		6.44313e+06
P47989				9132872	2.89359e+06		3.10832e+06	50	6.4581e+06
P57088				6417751	12560138		8009649	8563918	6.46184e+06
Q8NI60	56046640			4.50879e+06	9755326		5.60248e+06		6465522
O95372				10212473	4241863		7.31624e+06		6.46921e+06
Q6NXT6				4817878	5.20581e+06				6488709
Q96C86				6.71187e+06	3.02848e+06		6.53022e+06		6.50744e+06
P49591	2431864			2.77463e+06	50		50		6.5275e+06
Q9Y5M8		50		4.81628e+06	8.84732e+06		5.73831e+06		6.52759e+06
P62993	50			50	7.03812e+06		5445022		6.53407e+06
O95255				5.46804e+06	5.42489e+06		3.93726e+06		6.53577e+06
O15245					3425153		2.38359e+06		6.54974e+06
Q16719				6.12232e+06	2.9373e+06		3.51963e+06		6.55045e+06
Q12904				7.08163e+06	7.64336e+06		5.44115e+06		6.56351e+06
O15371	5460011			6287764	6.91478e+06		5.74281e+06		6.59031e+06
O15229				3.9524e+06	4.53235e+06		2.80135e+06		6610981
O75306	17939204	50		5384249	6.22886e+06		5368539	50	6.6334e+06
Q53GQ0				4684514	4487855		4480120		6.63688e+06
Q8TD22				4.27066e+06	4.25482e+06		4.70295e+06		6639221
Q9NR19				4.14246e+06	1.71508e+06		3.15756e+06		6.68754e+06
Q9HC35				8928766	4.53154e+06		7.33009e+06	50	6.69228e+06
P00747	3.84546e+06			8.01904e+06	7751132	50	7.32275e+06	62430909	6708224
P24844				8.65279e+06	7.37931e+06		5.40556e+06	50	6.71565e+06
P27348				7.66618e+06	4.61373e+06		8.76407e+06		6.74438e+06
Q99536	4331379			9.70696e+06	4.66014e+06		8722099	10658234	6771816
P29144				9.92743e+06	5.51182e+06	50	6094508		6.78222e+06
P11177	29099700			3.9314e+06	7.07355e+06		3.01851e+06		6.78431e+06
O43903				3.74417e+06					6.79056e+06
P37059				7.52836e+06	10031126		6626873		6.79319e+06
P00491				6.33136e+06	3111957	14807063	2.98868e+06	50	6.81364e+06
Q13200	9407935			7.23924e+06	9474458	8480221	6.23619e+06	50	6818934
P12081	6063898			6.81717e+06	7.17107e+06		5142693	8836204	6.83137e+06
Q01415				4.68096e+06	5.3395e+06		5.29511e+06		6.85233e+06
Q9BXW7				4846092	7958715		3.90186e+06		6.86672e+06
P56192				7.48765e+06	1.00858e+07		6.8855e+06	4.60669e+06	6.88667e+06
Q7Z406	13844847			6.61967e+06	6307967		5.74601e+06	50	6.89532e+06
P61619				7.76381e+06	9525525		7.35511e+06		6.91449e+06
P51858				6305029	4.15508e+06		6.99466e+06		6.92332e+06
Q15393	3.13891e+06			7.05036e+06	8145146			11269533	6.93424e+06
P62266				7732432	8.97623e+06		8.06942e+06		6.93899e+06
P06748				4.46094e+06	1.47707e+07		4.72437e+06		6.93954e+06
P19652				4.7768e+06	4243169		12385663		6.94206e+06
P04350				5.82052e+06	5.61591e+06		6.6932e+06		6.94742e+06
Q9GZP4				50		54774128	6.24814e+06		6956733
P08294				6.83884e+06	14121461		3.94084e+06		6973262
P31948				6.78226e+06	6871491	50	7.40921e+06	50	6975868
P09871				6990193	11026335		6.83889e+06	50	6.97757e+06
Q16891	18269834			7.13821e+06	7.5741e+06		6478986	5.482e+06	6983226
O60716				6.30357e+06	6376888		6677892	50	7.00456e+06
Q9BQE5				4448061	4819611		3.67802e+06		7.04005e+06
P21281	7550724			9136513	8990007		9.05012e+06	50	7.06923e+06
Q14739				6.51841e+06	6.30936e+06		6.83304e+06		7.07088e+06
Q9BQ69	30981220			5.24211e+06	4.48337e+06		5.82597e+06		7.07687e+06
Q8WTV0				7.38675e+06	6728168		5.87575e+06	50	7.10212e+06
O15258				5.92359e+06	7.30014e+06		8.79488e+06		7.10924e+06
P13671				3101363	5.94199e+06		8.93924e+06	50	7.13232e+06
Q9Y678				7.03658e+06	8.02353e+06		7.07253e+06	50	7.13274e+06
Q92930				9918697	9920695		8458563	50	7.16336e+06
P62328				2.01883e+07	4.25558e+06		23662589		7.17939e+06
P09455				1.38625e+07	3.84936e+06		1.06032e+07		7.19529e+06
B9A064	50	50		1.60621e+07	3.60145e+06		32833355	116751060	7.19666e+06
P26368				3874402	2.05584e+06		8644580		7.20642e+06
P01871	8.13132e+06			38831374	1.97781e+06	32287900	22479212	100844352	7.26775e+06
Q02413		50	50	4.22076e+06	9503470	50	1.29554e+06	59161529	7291509
P53396	50			4.91151e+06	3.17257e+06	12328185	4.00386e+06	50	7.37413e+06
Q96HE7				6.52017e+06	8.34484e+06		6.69697e+06	4.17493e+06	7.37817e+06
O43826				5.39141e+06	4567698		5.10147e+06		7.39278e+06
Q15517		304550016		50	28207196	33442348		86805038	7398981
P18754				5986320	7854609		7043321		7.40571e+06
P51991		50		6758052	7037392		8.26956e+06	2818416	7.40577e+06
P02747				14172083	1.49712e+07		8.0591e+06	50987876	7406719
P30049	16479282	50		6877448	8.08468e+06		5.73515e+06	8.38332e+06	7.40928e+06
Q9NSE4	6.76503e+06			6.14992e+06	5.09348e+06		6.17139e+06		7434203
Q14204	18129472			7.76158e+06	8898684		8.14588e+06	9949072	7.4398e+06
P54920	50			6708801	5.90609e+06	50	6.65184e+06	5609995	7.46529e+06
P02656				3.35857e+06	4.81312e+06		6.27745e+06		7466353
Q9BUL8				8608356	5.31295e+06		8.27599e+06		7.48509e+06
P54619				7555601	2.97652e+06		7.23591e+06		7.49065e+06
Q6P1X6				3.95238e+06	6570633		3.61664e+06		7.52897e+06
Q86YQ8				7.07039e+06			3.97688e+06		7.53353e+06
A6NCS6				8.63112e+06	8.2069e+06		5668319		7.53358e+06
Q16881	14444252			7.89602e+06	10721828		6.91282e+06		7571375
P35813				6999979	4.23877e+06		5433198		7572270
O14949	22088464			6.19936e+06	6.5832e+06		6.55885e+06		7.57249e+06
A3KMH1	1.28567e+06			5720403	7.24072e+06		4.12946e+06		7.57354e+06
Q99460	10431118			7.37306e+06	8.64481e+06	7.34891e+06	5.58588e+06	2943500	7597266
Q969H8				5.35109e+06	4.77144e+06		7662684		7611066
Q86TC9	29614112			50			50		7.62101e+06
P48444	2.56929e+06			6.82403e+06	9.26364e+06		7.48408e+06	5.41575e+06	7632387
P28070	6806301			7.70992e+06	4.88202e+06	6771915	6.9646e+06	50	7642843
P08134					6453207		8.86039e+06	5978099	7.64382e+06
P48728				3497549	2.99873e+06		4.09181e+06		7660670
P61026	15450348			7573893	6093144	5.76324e+06	8221640		7.67489e+06
Q08380	50			6448049	15929518		7.11101e+06	50	7.68167e+06
P18621				6377951	7909149		7.60207e+06	50	7.68998e+06
Q96AE4	4.85717e+06			8613654	8.25663e+06		7.76056e+06	50	7694077
Q9Y646				6962309			4.2655e+06		7.69781e+06
Q96C11				6969091	2.95946e+06		6.4763e+06		7.70591e+06
O75915	53742712			9.1328e+06	8.74514e+06		7.60806e+06	50	7.72383e+06
P62316				9.87406e+06	9.95641e+06		8.67303e+06	50	7.72697e+06
P15104				4.00669e+06	1.28574e+06		1.2258e+07	50	7.75413e+06
Q92882				9.27693e+06	6.91863e+06		1.0457e+07		7.77588e+06
Q13630				1.32292e+07	7868895	38594664	8.52951e+06	13299330	7.78028e+06
Q96JY6				8746334	4.27424e+06		6.24432e+06	4.34357e+06	7.78562e+06
Q8TC07				7551975	5982500		6405161		7.79887e+06
Q01469	39284636	1676178048	1081626880		19867475	174862384	1.53853e+07	341768000	7806496
Q9ULC4				7134715	8400923		7.33936e+06		7.80901e+06
Q9UJ70	3.00702e+06			1.34905e+07	8.24514e+06		10359834	10176278	7.80926e+06
Q9UI32				2.83482e+06	1.74819e+06		2132541		7.82077e+06
P20340				8.44646e+06	1.44399e+07	7845406	10197623	50	7824962
Q9BUT1				12716175	5.65489e+06		5.68826e+06		7833226
O43795		50		5.35248e+06	6541385		7041501		7.83471e+06
P35221				7.73376e+06	7.74006e+06		7474563	8.14663e+06	7.89686e+06
Q16850				2.79241e+06	2.85482e+06		3.89437e+06		7.91521e+06
O60749				9178993	8564364		8.58596e+06	50	7.92442e+06
P02786	2427236			1100951	2.99488e+06			4.18072e+06	7.9285e+06
Q9NP72				4.78229e+06	5.84456e+06		6.18733e+06		7945915
Q9H0E2	7487577			6.96255e+06	6619193		6015174		7972084
P22570	2441792			9.63805e+06	7.00789e+06		6.66322e+06	5109836	7.97449e+06
P25787	6.7133e+06			7.33875e+06	6.88087e+06		7.12114e+06	50	7.99628e+06
Q9H6S3				6.21117e+06	7.83586e+06		4900686	6.73101e+06	8.00411e+06
P11766	50	50		8.98922e+06	3.23176e+06		6670554	50	8.00999e+06
P35613	10050263			7.48094e+06	16903938		8.25132e+06	50	8.01402e+06
O75438				7.30938e+06	6119225		7.26296e+06		8.02266e+06
P63173				6.5366e+06	9.04532e+06		7.29328e+06		8.04941e+06
Q9Y2B0				5.40435e+06	4861148		8091928		8.10735e+06
P06703	50			5887674	50	33136822	5540187		8130960
O00487	9772687			7.53283e+06	9.64597e+06		6.23702e+06	12261321	8.134e+06
P18859	15247971			6.34681e+06	6.09716e+06		6.44701e+06		8.14112e+06
Q14974	14035031			8.70892e+06	6164195	50	7.13777e+06	4554180	8.14266e+06
O00299	5.54903e+06			1.48074e+07	8.59916e+06	5.4438e+06	12423033	50	8.14394e+06
Q9H3N1				8.14248e+06	6.9874e+06		8907542	9281851	8.23115e+06
O00483	16483288			9.31272e+06	6.14008e+06		5.98932e+06		8.24463e+06
P49914				5.83328e+06	3.2814e+06		6.77965e+06		8.24763e+06
O94826	7.10192e+06			8.45916e+06	12972739		8.12599e+06		8251850
Q15019	5.07391e+06			9.61648e+06	7.74111e+06		7701692	50	8252657
Q15043				5838486	1.64656e+07		9.61325e+06		8296155
P82979	8570289			9174311	9504610		8.47131e+06	9477277	8.30395e+06
Q07065	4.89262e+06			4.47083e+06	9953287		10488666	9700281	8325243
Q14108				7128967	6.68692e+06		6430371	50	8.32744e+06
Q9UKM9	2.6126e+06			1.04389e+07	1.07936e+07		8.20609e+06	30056218	8.34107e+06
P62333	10622175			8.10732e+06	9.08275e+06	13079967	7304720	8519289	8.356e+06
P27695				8.23352e+06	8.9969e+06		8.86411e+06		8.40701e+06
P12268	10034672			7.98006e+06	5.25444e+06		5.44621e+06	9673847	8.40991e+06
P01009	7.17954e+06	50		21039813	25276645	5.19012e+06	38288618	36825606	8.4142e+06
Q9NYU2	2.44308e+06	50		3146255	8270448		7466922	50	8.42573e+06
P47755	58871852	50		9854669	9.25299e+06	6.06159e+06	8.94878e+06	14009088	8.4261e+06
P38435				8.11509e+06	11229862		4.61269e+06	6.25804e+06	8.45046e+06
P07814	10015189	50		1.02854e+07	9903986		8577103	50	8.48026e+06
P83111	8.04762e+06				4.06757e+06				8481689
Q969V3				6143487	11145575		5.78826e+06		8.4824e+06
Q14554				5.6391e+06	4629303		6.09728e+06		8491569
P02766				7635246	2.86701e+06		4.91148e+06		8.49243e+06
P61158	50	50		1.10307e+07	8.54203e+06		9738380	50	8.50108e+06
P20810	50			9743625	4.14174e+06	144414822	8.62998e+06		8502766
P00450				1.30289e+07	19001822		1.70911e+07	50	8.50926e+06
P21291				9.29589e+06	8698591		7.60486e+06		8.51329e+06
O00764				11555570	3.85469e+06		9.00137e+06		8.55684e+06
P08246				50	2.71269e+06	56815322	50	132456856	8.55827e+06
Q13057				8.48248e+06	1.01513e+07	4.75987e+06	7.45642e+06		8579670
P35237	21421268			11418727	7.08787e+06		9.33536e+06	14498366	8.59239e+06
Q9UP52				15054157	1.79142e+07		1.12769e+07		8.59634e+06
P61077	7.73113e+06			10969063	6458756		8.36958e+06		8.60765e+06
P61254				6.82956e+06	9.93958e+06		7.53934e+06	5900904	8.62736e+06
P08603				11693269	5.7912e+06	4.39021e+06	12526359	38132493	8629695
P20815				2.72006e+06	5.9306e+06		40477210		8658313
P45974	12065084			9.38716e+06	7.32115e+06	18966578	7.97998e+06	50	8.69413e+06
O75352				5.32754e+06	8061861		8.37727e+06		8.6969e+06
Q8WUM0				6048540	4.2078e+06		5775644		8.71078e+06
Q9NTG7	50			5.38955e+06	5322854		4377653		8.72528e+06
Q96IJ6				6356004	2.54867e+06		6142196		8.72949e+06
Q9BVJ7	7.29834e+06			7.87e+06	12091826		8.93455e+06	50	8734619
Q3MIR4				8413075	7.00459e+06		7.70847e+06		8.7461e+06
Q9UN36	15813004			8500437	2.2186e+06		7.57911e+06		8.74969e+06
Q02978	26188728			8.45241e+06	9578628		7301408	8.12395e+06	8757388
O75251	26911832			9.31098e+06	9663044		7.816e+06		8774842
P05026	16100172			6117193	6.32371e+06		5.59583e+06		8794979
O60437				6.91961e+06	1.12959e+06		7029873	50	8.822e+06
P01619	10416211			30617134	6.78858e+06		40448948	219094988	8.82471e+06
P10515	27272040			6196458	6.83529e+06		6.88141e+06		8.82517e+06
P19404	24404788			5.65931e+06	1.10441e+07		5.43447e+06		8.82695e+06
P62191	9282721			9118687	8.9663e+06		7.99768e+06		8827087
Q9NUJ1				6.06321e+06	5343248		5.3438e+06		8.83714e+06
Q9UJ68				7755137			5477592		8838435
P10109				6.40071e+06	3.98567e+06		4.72612e+06		8.84091e+06
Q14558				5709450	2.13298e+06		4.48934e+06		8845751
P01011	6440561	50		1.18063e+07	56446556		29211111	107346073	8871301
P56199				9644780	5.76504e+06		7.3859e+06	50	8.8774e+06
Q9UMX0				8.92969e+06	5.67138e+06		9.30399e+06		8.90516e+06
Q9BR76	1.06385e+06			12541063	8509280		1.26417e+07	50	8914615
P61088				13706360	5.36812e+06	52883514	1.36423e+07	5.23409e+06	8.9183e+06
Q16401	4.37968e+06			11402793	8.01447e+06	35754343	7.19624e+06	10943405	8.97139e+06
P28062				9406431	5.24578e+06		8.32106e+06		8978609
P50135				9620089	2.33546e+06		8290865	50	8.98701e+06
Q9HAV7				5250891	8.72778e+06		5.73634e+06		8.98983e+06
P49588	50	50		8.74505e+06	8.3064e+06		9.12201e+06	6.7877e+06	8995881
Q14258				8.87402e+06	1.00685e+07		9.48312e+06		9.00592e+06
Q9NSD9	29787038			10248927	17647204		1.13818e+07	7.32912e+06	9.01571e+06
Q08477				4.46486e+06	6.24028e+06		4.75994e+06		9034350
Q9Y5P6				8.42465e+06	3.44418e+06		6702512		9038163
O14975				5391290	9.10944e+06		8.57188e+06		9046990
Q14247	8.0361e+06			10606809	8.74729e+06		9.07472e+06	50	9052946
Q9BRX8				7344667	3.34656e+06		6.24711e+06		9.05736e+06
P00740				7.32164e+06	9929166		6.53385e+06	9306300	9.06918e+06
P11182				5.49653e+06	3918143		5.70529e+06		9081558
O43678				7966358	1.10982e+07		6496505		9.08626e+06
P38919	6824924			9137153	11458766		6704863	50	9099377
P16615	413880320	50	50	8.26684e+06	30773099	50	9.21162e+06	24720800	9106810
P36269				20652665	1.37398e+07		8940509	50	9.12923e+06
Q8NFU3				1.08319e+07	5450213		8797938	50	9147425
Q01433				11606869	5.43195e+06		9.00834e+06		9.18616e+06
Q96AG4				7.18671e+06	17820655		13082405	50	9189895
P53602				5807804			4.47207e+06	5.08355e+06	9200763
O60506	11885029			8572284	9.37741e+06		8.59004e+06	8.02804e+06	9207290
P09429				7.33572e+06	5667378		9054483		9.22425e+06
P13727				3152779					9240578
P04114		50		1.25943e+07	8.63406e+06	3934194	1.66386e+07	50	9.28987e+06
Q13404	17934762			1.27417e+07	4.97075e+06	57349820	1.1456e+07		9.30556e+06
P17844				11270123	13049745		1.0236e+07	12214828	9.33898e+06
O00159	7.63391e+06			9721714	10445367		7484376	9660394	9340859
P30405				5.00853e+06	4710551		3.34488e+06		9367768
P0DME0				11494969	1.00262e+07		12162490		9380953
Q9NR45				8262509	5.5496e+06		9.58562e+06		9392886
P84098				9480186	7.78054e+06		8.87973e+06		9.39384e+06
Q9NYQ3				6.72868e+06			3.90826e+06		9397648
Q15293				6676173	8743186		6.93136e+06		9399251
Q9UHE5				9051737	3.37741e+06		3.11967e+06		9.40218e+06
P07195	161415712			16267166	1.19252e+07	130371376	12063405	37678484	9408139
P15311	5125010			12236228	8.85419e+06	3153897	9.49428e+06	5580947	9.4168e+06
P50213	18794394			8.55352e+06	12517800		8.02511e+06		9.42032e+06
Q5T749		50	50	4416747	8.8822e+06	50	2960856	60449693	9436281
P14927	50			6377115	8.24287e+06		6.78448e+06		9.44724e+06
Q9UKK9				9134533	5.25109e+06		7744175	4.6025e+06	9460563
P10321	8414217			1.59861e+07	7.74829e+06		1.22778e+07	27776971	9504386
Q9P035				6.93954e+06	5.40264e+06		7.79172e+06		9.50916e+06
O60763	8601407			9.05442e+06	11590542		1.06349e+07	50	9517069
P01042				1.15574e+07	10670192	50	1.10146e+07	34254969	9531736
P0C0S5		50		8.46219e+06	4.98173e+06		1.02924e+07	50	9.53585e+06
P50552				1.7472e+07	1.20021e+07		14045194	50	9.54613e+06
Q969I3				4.73259e+06	6802823		4996365		9568467
Q9Y6L6				5.72353e+06	7.28548e+06		5159282		9.57863e+06
P19224				4.45068e+06	24570666		4.69848e+06		9.63116e+06
O95210	13098275			7.47958e+06	10019585				9.63188e+06
Q10713	50			5.27227e+06	9.22537e+06		5.92802e+06		9647954
P06727				9742703	10361145		8.06246e+06	24774191	9651166
Q86VP6	7880844			1.04341e+07	7033442	50	9319402	50	9691278
P13797				10324605	7768895		1.04006e+07	5998709	9709921
P32969		50		8941920	11618578		1.0156e+07	50	9710402
P48643	7659098			9702070	1.02736e+07	12913952	7.93671e+06	50	9718615
P53041	50			1.13632e+07	2.73466e+06		9.56142e+06		9.7361e+06
Q9UBX5	12477668			17230454	7761562		3.10989e+06	31114959	9.7485e+06
P14868	8858119			11946502	13470091		10212026	50	9.77517e+06
Q5W0B1									9775537
P23142	6885345			1.46652e+07	1.21752e+07		8170736	50	9.77721e+06
Q96F10				7.67204e+06	3.39383e+06		5.81031e+06		9.78248e+06
P15848							50		9828670
P42766	6274853			9.17883e+06	1.06386e+07		11370960	2.51362e+06	9.83372e+06
Q07812				22302930	11205712		1.5525e+07		9868191
Q92841	10764964			10756641	11517629		9689433	15875634	9.89847e+06
P11279				1.02653e+07	12068619		12872361	50	9899701
O43852	13622378			9.68383e+06	1.14202e+07		1.16306e+07	8749029	9.90401e+06
P50416				10905714	35290394		15214419	50	9.93766e+06
Q13825				6.65631e+06	5.59943e+06		6.58027e+06		9.94676e+06
P26639	6.45348e+06			13102417	1.38215e+07		10160420	5869941	9.96259e+06
Q9NZ08	4.16686e+06			6.41863e+06	3.58327e+06		8.02615e+06	10853005	9.97614e+06
Q12906				1.05572e+07	8.76854e+06		10548783	50	9993921
P53680				1.20231e+07	11656479		1.04358e+07		1.00079e+07
Q9UF12				1.11153e+07	7.80219e+06		4.14244e+06		1.00409e+07
Q01995	17313304			1.57032e+07	1.26218e+07		6.46916e+06	50	1.00414e+07
Q9BSJ8	7171962			7053151	7.33449e+06		6.37041e+06	50	10052870
Q9Y3Z3	7973417			1.517e+07	9475285		15609336	50	10090821
O95299	23400794			8.56585e+06	7.50381e+06		5882136		1.00927e+07
P62873	7.19094e+06			1.16101e+07	9.2548e+06		1.04952e+07	50	10126673
P04217				13939610	11403976		1.60708e+07	22973247	1.01745e+07
Q8WW59		50		7.21615e+06	11377513	1.16072e+06	5.33712e+06	50	10175662
P00390				1.31886e+07	1.09255e+07		11046753	9160519	10231806
P31146				22424840	9.90575e+06		1.38499e+07	50	10233563
P22061	41481112			1.02054e+07	8370133	38238086	6805336	18452456	10239176
Q9NR77				7.63037e+06	3535292		50		10251936
Q9Y2T3		50		18949850	4.92487e+06		7.11426e+06	11580267	1.03378e+07
Q96HS1				7.08877e+06	10617151		6.14326e+06		10347514
P18283				4.19373e+06	9572074		1.11983e+07		1.03613e+07
P49821	24788900	50		8.77134e+06	11247518		7.47506e+06	50	10384188
Q99720				5557878	6181138		11756628		1.03977e+07
Q9NZ01	50			6180635	3.48654e+06		7.59936e+06		10418808
Q08554		209368080	50	3.0492e+06	19275580	2.624e+07	50	66790132	10553732
P02647	4.05868e+06			17465328	9412211	8.06238e+06		50	10556248
P17480				1.39997e+07	8794556		11305082		10579396
P04075	430074336		50	1.34692e+07	2.1447e+07	14009040	1.10811e+07	11274064	1.06262e+07
Q15056	14848542			10729119	1.12838e+07		9.86315e+06		1.06476e+07
Q08211	5908315	50		1.11438e+07	1.24398e+07		1.1678e+07	13543024	1.06484e+07
Q9BXK5	12716926			6.5022e+06	8.5634e+06		7.09103e+06		1.06524e+07
O75600				3.19675e+06	50		50		1.06549e+07
Q6YP21				6.89642e+06	6.1667e+06		1983212		1.06869e+07
P26599	50	50		1.03588e+07	14223867		1.12908e+07	50	10699776
Q16658				17647483	9760030	12581526	16413654	10299179	10715964
Q92945	6.3446e+06			11609582	1.14757e+07		10917622	18725478	10739094
O00567	50			1.29802e+07	13006476		12656491	13829888	1.07433e+07
P54136	8633486			5.77602e+06	1.24417e+07		4.76197e+06	11213360	1.07507e+07
P26640	8.33781e+06			11315662	1.22706e+07		1.08275e+07	13497127	1.07686e+07
P67812				8.61406e+06	1.25857e+07		11441593		1.07817e+07
P08240				7.14798e+06	11656070		7.05485e+06		10801656
Q07955	50			1.1023e+07	1.1656e+07			9408175	10902443
P25398				9617962	9510921		8742533	50	1.09316e+07
O95336	6.49838e+06	50		1.54749e+07	5.05787e+06	5.35492e+06	12780823	50	1.09423e+07
P14678				10327139	14236459		8.197e+06		1.09971e+07
Q9UQ80	8055820			8548727	1.10882e+07	8786724	8.89488e+06	50	1.10274e+07
O00763				4.4738e+06	5.233e+06		3.58266e+06		11034614
P50991	9785311			12626430	1.19158e+07	18818542	9765620	50	11060563
O75880				8.48588e+06	1.03642e+07		9.74853e+06		1.10609e+07
P52597		50		8.94773e+06	12066182		9694873	50	1.1109e+07
P47756	40699748			1.42665e+07	11665776		1.25793e+07	50	11130559
P08574	27970236			8.01303e+06	9.20516e+06		8.28761e+06		1.11663e+07
O95168	25519238			8.84107e+06	1.18262e+07		7277658		1.11667e+07
O14979	8828150			10763850	11358351		1.0929e+07	7.82817e+06	11186172
P08621				8.21434e+06	7887805		1.00689e+07		1.11879e+07
Q9NX63	28160288			12217347	14300872		9.68073e+06		11190896
P50502	12029009			7618430	6.09009e+06	17019474	9.99206e+06	50	11231663
Q9BUN8	6.78107e+06			8.35886e+06	11406604		11217591		11238431
P08311	19554838			8271666	8.74637e+06	25978810	1.04076e+07	74960041	1.12427e+07
P24666	15845212			13418189	7.64424e+06	66574870	10550398	30075222	1.12628e+07
P20774	38636996			1.17762e+07	1.44459e+07		5.30198e+06	78563537	11282872
P18085				11670823	15585564		12337387	7809212	1.12926e+07
P28066	50			11470795	10462112	50	9839684	11207741	1.13012e+07
Q96HY7				7653812	7865478		7.47828e+06		1.1302e+07
Q86V81				1.11085e+07	1.12816e+07		1.00163e+07		11354698
Q14696				9202596	9236518		9.98238e+06	10247752	1.13783e+07
O75191				16622247	4.49778e+06		1.18887e+07		11388025
P27361	7653082			18056951	8.93775e+06		10716917		1.13894e+07
P02790	10522734			17326721	12153220		27093516	18412606	1.1428e+07
Q9Y365				8.66139e+06	3.4191e+06		7.03044e+06	2.07461e+06	11442495
O75608	12259605	50		1.23664e+07	6.34761e+06		9.90654e+06	50	11459126
Q9NX40				10354990	10841909		10159245		1.14744e+07
P07919	27704072			8.48834e+06	9920857		7.79203e+06		11486041
P61106				1.21697e+07	1.22256e+07		1.07053e+07		1.14878e+07
P42357		50		1.52508e+07	6.40221e+06		8.12206e+06	50	1.15064e+07
Q05682	5243811			12362046	9214017		9494894	50	11508709
P07384	14030693			13799756	6.41261e+06	16300086	1.08358e+07	32520456	11581823
Q9NY65	16657629			1.07697e+07	11602197		8.55865e+06		11589315
P60468				8.17063e+06	12814114		8.91406e+06		11699262
Q96G23					8005962		9360890		11760541
P12694				5974535	5.92997e+06		4893278		1.18055e+07
P46940	10185528			18561730	1.33208e+07		1.58015e+07	50	1.18479e+07
Q07954	6599731			1.08136e+07	1.39457e+07		1.21778e+07	50	1.18652e+07
Q92499	20504132			12251996	1.59714e+07		1.1444e+07	50	1.187e+07
P07902				13916575	5.82823e+06		9836346		11870742
P08572	21638884			1.26838e+07	1.76923e+07		1.0533e+07	92990015	11914549
P56937									11932110
Q9UGP8				1.14134e+07	8440052		10810907		1.19698e+07
P16083	50			14133104			3.52465e+06		11978823
P47897	10424997			14475433	1.10859e+07		1.07443e+07	5879620	1.20233e+07
P22234				10355957	6.94263e+06		9506412	7.23559e+06	1.20394e+07
P05156				1.25369e+07	15928416		1.37908e+07		1.20657e+07
P09382	126541960	50		26567287	1.09562e+07		20184331	12099731	1.20705e+07
P43155	14552117			8.4573e+06	10895142		8.47652e+06	50	12128229
Q13724	6383323	6.82066e+06		1.15387e+07	11820923		1.15522e+07	9178394	1.21341e+07
Q9UNU6				5.86389e+06	19108372		8.6108e+06	7545273	1.21439e+07
Q6NUN0				6047636	7908733		9370466		12151299
Q09666	22323626			15120543	10309096	50		50	1.21605e+07
P00751				12102096	1.26795e+07		18322764	50	12170825
P49720	7.87397e+06			1.24482e+07	1.08919e+07	50	1.02584e+07	50	12190138
Q9UHK6				3.21437e+06	3.68763e+06		5.81729e+06		1.2203e+07
Q9ULV4	3.20165e+06			11418820	1.08792e+07		8954046	50	12227251
O94903	6.22402e+06			10292282	6.24814e+06		7.63862e+06		12239391
Q16555	9585992	50		1.54615e+07	8880309		1.3351e+07	50	1.22521e+07
P15924		50	50	7.5412e+06	1.61265e+07	50	8.45722e+06	58339613	1.2263e+07
Q9UBN7				12661004	4717803		6.97645e+06		12311083
Q96QK1	7.61941e+06			14176941	18082171		1.41726e+07	17606466	1.23485e+07
P46977				1.06281e+07	11317400		1.28925e+07	5.701e+06	12357480
P28482	23112986			1.57874e+07	11517506	50	1.11825e+07	31328386	12360462
P56381	30220612			17980405	13468957		11941842		12379792
Q9UJ83				4.73196e+06	3.7147e+06		3.46416e+06		1.23855e+07
O94874	8817415			1.1138e+07	1.23403e+07		1.17818e+07	50	12405053
Q13131	7.46479e+06			10997297	8580393		8.06157e+06	2.85151e+06	12410572
O14832				6.23018e+06	4953872		5837087		1.25015e+07
Q86UE4	6.7382e+06			14844112	20368551		15282592	11903161	12546840
Q9NZN4	48884328			1.60565e+07	1.80359e+07		1.18106e+07	50	12567764
Q04837	50			9244447	15459407		8.08265e+06	6567567	12587405
Q9UHQ9				9979127			9792091	11506696	12667513
O43598	50			13218977	4.00391e+06	11647688	14404320	50	12690281
P62857	9301206			12956907	15755594		12221788	50	12697231
Q8N4T8				7.16915e+06	7305712		8.00771e+06		12703373
P09496				1.38051e+07	1.4415e+07		1.31766e+07	50	1.27049e+07
Q9Y617		50		10818714	7.00505e+06		10868799	50	12750115
Q15493				21939909	1.967e+06		10561571		12756690
Q8WZ42	554569728		50		23359967	102973108			12765364
P29350				20599321	1.43459e+07		23614385		1.27654e+07
Q8N1G4	20777336			12243138	1.01549e+07		1.06927e+07	7.27736e+06	12798525
Q8N0X4				1.13423e+07	8.00796e+06		1.03124e+07		12813594
P05556	12693163			16361116	10200520		12808339		12833085
P46778	4.0894e+06			10032861	11553114		1.04807e+07	50	1.28533e+07
P22310				9709647	1.16878e+07		8.08567e+06		1.28623e+07
P54727	17974256			1.50634e+07	6.14216e+06	1.59996e+06	1.16663e+07		12882022
Q15165				1.12528e+07	1.79998e+07		13646389		1.29526e+07
P11216				18651922	6.4838e+06		9.99276e+06		1.29835e+07
P21796	41801868	50		12307836	19356203		12820698	50	1.30521e+07
P01023	7611447	50		40914152	21706917	12787347	20836612	60863473	1.31149e+07
P04083	34967244			15530520	9.61494e+06	50	13928989	50	1.31642e+07
P12955	7916108			1.25344e+07	8926874	3.76551e+06	9.17814e+06	8.32282e+06	13188751
P06702				6342616	1.4253e+07	60616572	13853939	112639016	1.32107e+07
P62834	10713828	50		1.30167e+07	12148213	12943521	1.42993e+07	50	13239067
Q9HB07				1.35118e+07	5.05489e+06		11118993	4635062	13253855
Q86U42	50			1.72876e+07	18231956		15183626	40450208	13326713
Q92526	14871873			14199652	1.36759e+07	1.86293e+07	10254530		13336245
P20711									1.34438e+07
P61160				16406354	1.26863e+07		14585537	50	1.34524e+07
P43307		50		13834059	17746068		1.21131e+07	11146727	13493064
Q9ULA0	7009700			1.12249e+07	6.39682e+06		1.12771e+07		1.34982e+07
P28845		50		3.42915e+06	8490597		5906825	50	13510821
Q13884	9631825			13854772	13402519		13299787	14730460	13623332
Q15005				12725985	24181107		18112981	24565716	13644885
P01889	9345217			22245796	1.00543e+07		25902472	31873355	13679038
Q8IVS8				6.93409e+06	4.94914e+06		7.60276e+06		13716883
Q02543	8.32e+06			16253310	19930252		16159382	19683018	1.37404e+07
Q99832	13762617			14707126	1.41033e+07	17045228	1.13727e+07	50	13764585
P30085	4.79478e+06			18080656	1.37535e+07		1.59929e+07	50	13781166
P05388	7624575	89867000		11594225	17739793		1.50995e+07	17689244	13793825
Q9Y4W6	15065739			11660676	14587789		9.98378e+06		1.3843e+07
Q15717	9149620			1.11999e+07	10948262		9683350	50	13854898
O14818	13748959			1.5593e+07	1.17045e+07	13356739	1.34204e+07	6381371	1.38594e+07
Q9NP79	8407936			1.29071e+07	16595147	19464317	1.10769e+07	17061008	13870174
P13796	12566130			39051322	1.57866e+07	10838239	32775860	33638628	1.38899e+07
P35914	50	50		1.01094e+07	12476180		1.02337e+07	50	13902650
P35222		50		1.43649e+07	20936381		1.57036e+07	15363396	1.39056e+07
Q86X76	8193482			13625354	8.1617e+06		1.0752e+07	7503649	1.39871e+07
P61970	27627214			16243796	5.49354e+06	153207896	15757681	46142196	13987264
Q9P0L0	25079662			11644550	1.25457e+07		1.39223e+07		1.40351e+07
Q6NZI2	38980616			1.46349e+07	1.40897e+07		10199589	50	14037568
Q8IYS2				15479179	1.00322e+07		1.23537e+07		14082220
O60888	17767768			17631526			1.34057e+07		14089327
P10909	8941321			22529772	21630683	1.06342e+07	11098021	278826128	1.41413e+07
P60900	17551102	50		1.29882e+07	1.10188e+07	50	1.0473e+07	50	1.41951e+07
Q6P587				8246553	7.17912e+06		8453779		1.4238e+07
P15374	13787166			1.2344e+07	6.49452e+06	16621490	8.41463e+06		1.43102e+07
P52209	5775141			14545747	16089099	18943848	11685655	50	1.43386e+07
O43488	6.28136e+06			11964382	6.88719e+06		10152798	3.41104e+06	1.43694e+07
P78371	12159347		50	14963447	19390637	11220178	12732897	22139261	14380853
P63261		50		16938252	1.83827e+07		1.71224e+07	50	1.44453e+07
P62829	3.62583e+06			13883771	17259403		15262415	9810605	14452683
P11940	9143662			12312596	1.70377e+07		13613418	14916198	14494988
P08708				1.02121e+07	13830581		1.13159e+07		14534771
P01834				41186214	1.47863e+07		62379180	968987136	14549263
P07306				12743708	10604561		1.22143e+07		14550179
P22105	18151010			1.34646e+07	7.23011e+06		6824712	46739397	1.4567e+07
P52895				4534163	24363059		4.97077e+06		14588073
Q9NR28	50			13840440	17411508				14622808
O15260	9909349			11944343	16151050		12818312	50	14645366
O75439	50			11031008	21643829		11127404	9667969	1.46462e+07
Q658P3				1.36592e+07	16381123		21454603	10297401	14650554
Q9NTX5				1.45182e+07	1.20056e+07		1.03896e+07		1.46777e+07
Q14103	8.22205e+06			19205317	16491250		1.73186e+07	50	14687521
P37837	5.31313e+06			1.41729e+07	10829269	12867568	1.84287e+07	15244393	1.47253e+07
Q15907	13957452			16116135	13950814	9454131	1.38629e+07	4.18016e+06	14751924
P50995	30911616			16199813	11404287		1.38455e+07	50	14789343
Q5R3I4				19675009	1.1769e+07		1.21628e+07		1.48177e+07
Q96CN7	50			12170171	6.83732e+06		9.54842e+06	8602583	14836886
P62081	6957781	50		11370244	17148958		1.32199e+07	50	14841136
P13010	7017368			15195582	17613426		1.58377e+07	50	1.48684e+07
P62826	13966861			14193287	11996232	20402701	16457488	40994928	1.49117e+07
Q8N5K1	7142369			1.08e+07	15716260		15176787		1.49753e+07
Q12931	5931378	50		9973532	25016538		14042026	50	1.50128e+07
P35606	5667634	50		16065793	19650630		15887050	14581794	15022254
P46779				1.54936e+07	19870958		1.4173e+07		15045542
P84090				1.66435e+07	13775914		20420899	6.36513e+06	15074974
P51888	40054424			22380997	19522616		1.08573e+07	190645497	15081705
P06899	14368730			1.60223e+07	14069765		21311500	32114132	1.51144e+07
P01008				12944636	10710902		18011342	50	1.51212e+07
Q8NCW5	18929876			1.4361e+07	6534135		1.15607e+07		1.51525e+07
Q15181	11360482			16812938	17300603		20747217		1.51624e+07
P36542	24205698	50		11773152	1.72749e+07		1.12999e+07	50	15169673
P27144	50	50		9252223	19360494		1.64128e+07		15190142
P60981				19119432	14774849		13424561	30033184	1.52139e+07
P56537				13924773	1.17442e+07	6328177	1.34083e+07	20240342	15236237
Q9NUV9				15845796	17376460		22187418		15249265
Q9UHG3	17057894	50		9601556	1.32504e+07		10910899	12756511	15252289
Q99611				1.25989e+07	6.98631e+06		1.2658e+07	9899563	15366226
Q9NYL4				1.54122e+07	31373006		21231738		1.53787e+07
P41226				22768249	7.30752e+06		1.44507e+07		15435280
Q5VWZ2	8613622			1.44337e+07	12762605		9511480		15531357
P02042	19246846	203728864	50	50	133071172	5775671321	50	477235888	1.55376e+07
P53007				11114790	7872387		9062100		15552404
P54577				8578726	23945481		12845639		15553051
P42677				1.66859e+07	20965755		1.5602e+07	10543932	1.55703e+07
P48637	6207896	50		23779626	1.24202e+07	19336554	14314001	50	15580070
Q6UX53				1.10037e+07	9704492		1.11326e+07	50	15666477
P49721	15860550	50		1.80039e+07	18193657	28316152	1.21817e+07	5.68892e+06	15677574
O94979	50	50		14695877	19884917		14451914	50	15695200
Q00341	5547820	50		1.408e+07	1.59009e+07		1.53789e+07	50	1.56971e+07
Q9H0U3				14161461	1.74135e+07		11889253		15754835
Q14315	401058368		50	1.1341e+07	1.88927e+07	7962350	1.18625e+07	47773554	15789767
P19971	1704601	50		29802248	1.29201e+07		34823628	11741688	1.57943e+07
Q9UBX3				8.61532e+06	7.2745e+06		7.39249e+06	7459292	1.5799e+07
P04844	6352972	50		13710124	18487235		1.4337e+07	4.28346e+06	15831233
Q9BS26	10099459			1.14209e+07	1.35162e+07		1.18844e+07	10050509	1.58392e+07
Q16629	9577356			1.56603e+07	15709134		1.58388e+07	8393160	1.58806e+07
O75356				8741231	1.06371e+07		9.96828e+06		15965142
Q96HC4	571990272			1.40705e+07	24763605		1.39866e+07	50	16069563
Q08AH3				1.02576e+07	11023565		1.13e+07		1.61568e+07
P12814	50	50		17763822	1.56776e+07	3960431	19212571	50	1.61635e+07
P39019	8.21142e+06			1.41672e+07	12992658		16718800	14080487	1.62317e+07
Q15149	137281808	50		23310419	19603039	50	14385387	50	1.6287e+07
P04439	18964014			27073273	15728616		24668417	146054336	1.63937e+07
O75367	15984399			19722442	23086658		18284558	132951344	1.64082e+07
O14618				1.45166e+07	7.24592e+06	89262368	1.16495e+07	50	1.64341e+07
P23588	10131869			1.39305e+07	1.2049e+07	1.12674e+07	1.1624e+07	50	16514680
P22695	35976028			1.32976e+07	16205133		12639128	13711943	1.6592e+07
Q969X5	7.79959e+06			15391954	20396708		1.24656e+07	13726240	16599433
O60220	10588334			1.03909e+07	1.2714e+07		8.08664e+06		16617899
O43390	12178152			17745000	1.68129e+07		1.65554e+07	38399136	16749875
P62847				13214412	20475511		1.55538e+07		16750603
Q86WA6				8.25493e+06	6.63182e+06		9.80783e+06		1.67604e+07
Q15436	16082904			14457943	20754075		1.51445e+07	50	1.68286e+07
P24534				13121921	1.66276e+07		1.23901e+07	14293237	16944458
P43034	15116687			14089315	11750692		14044018		16986332
P61247	11863300	50		13940753	19738615	50	1.54515e+07	50	16990727
Q9NUI1				8.37468e+06	18777323		10554827	26127952	17006109
P10768	18443446	50		1.4516e+07	10240656	50	10731555	9004159	17064725
P02774				20639039	1.66944e+07		22733988		17069263
Q96DC8				11711758	14668651		5.52809e+06		17088222
Q96N76				1.46364e+07	3.51397e+06		2.6189e+06		1.71449e+07
P60660	9549940			21620460	17164037	18219996	22232163	29495195	17211876
P0DOX7	18223652	50		44129432	11187237	9558828	69228252	212398816	17221033
O75396	12090449			12934971	19261473		1.39157e+07	13934848	17270972
P14923		50	50	1.09378e+07	2.1228e+07	49252081	12506416	90640153	1.72915e+07
Q9Y6N5	50			10386124	20027013		14546037	50	17321620
Q9H0U4	7807292			1.35182e+07	23262390	24172032	14664590	1.92553e+07	17385952
P61086				19966521	1.07441e+07		16344806		1.75142e+07
Q5VT66				11815628	8191374		11144092		17573419
Q9Y4L1	3093913			12514295	26084920		14279267	14733881	17578163
P17987	13583025			20217485	24746352	21765706	1.56772e+07	50	17615714
P08559	66345548			7937495	25420180		1.12353e+07	12969484	1.76801e+07
P28331	44055304			14627251	23394561	50	12611939	50	1.77233e+07
P13798	19100970	50		21366120	9.57689e+06	88906300	13551547	7399719	1.77281e+07
P01859				45354372	9.16883e+06		97843872	198503550	1.77686e+07
P14314	50			6016360	13607576		1.69122e+07		1.78377e+07
Q9Y490	7393830	50		21620187	18975127	17673044	19571342	50	17857630
Q9NZL9				16135988	10369623		1.33596e+07		17860631
O95571	7539125			1.66019e+07	23642579		16345265	17495348	17885566
O75477	8658550			1.65736e+07	1.65556e+07		21600756		1.78861e+07
P62318	9281550			1.59327e+07	21031648		1.6746e+07	50	17906452
P35270	9024483	50		16918156	14142198		1.57394e+07	13360437	17946261
O75489	54821952			1.64773e+07	20800207		13541428	50	18010949
P27797		13418702		1.6483e+07	25257128		19714210	50	18108492
[truncated: 942 more rows]
