# Supplementary material for: Development of a Xylene-Free Sample Preparation Protocol for Quantitative Proteomics of Clinically Relevant Formaldehyde-Fixed Paraffin-Embedded Needle Biopsy Samples
Source: Proteomes. 2026 Jun 14;14(2):30. doi: 10.3390/proteomes14020030 (PMC13306278; doi:10.3390/proteomes14020030)
Supplement: Supplementary file 1 [file proteomes-14-00030-s001.zip › Table_S6.xlsx]

## Sheet: Munka1
Table S6: Differentially abundant proteins using a limma model with a log2FC threshold of ≥1.5 and a FDR q-value < 0.05
Hepatic steatosis vs Control					Fibrosis vs Control					Hepatis steatosic vs Fibrosis
	FC	log2(FC)	p.ajusted			FC	log2(FC)	p.ajusted			FC	log2(FC)	p.ajusted
P00326	3425800	21.708	0.002711		P30046	5.0821e-08	-24.23	0.0020856		Q02252	10320000	23.299	0.00043474
P21549	2354500	21.167	0.002711		Q02252	6.1069e-08	-23.965	0.0020856		Q92947	1678800	20.679	0.00043474
P05062	2283800	21.123	0.002711		P00352	1.127e-07	-23.081	0.0020856		Q15582	1481900	20.499	0.00043474
P08263	2271200	21.115	0.002711		P00326	7063700	22.752	0.0020856		P38159	1018500	19.958	0.00043474
P00167	1911100	20.866	0.002711		P08263	6500000	22.632	0.0020856		Q07955	1.0158e-06	-19.909	0.00043474
P11498	1691700	20.69	0.002711		Q00688	2.0118e-07	-22.245	0.0020856		P46459	613200	19.226	0.00043474
Q16822	1461500	20.479	0.002711		P05062	4898800	22.224	0.0020856		Q02818	1.817e-06	-19.07	0.00043474
P00966	1277600	20.285	0.002711		Q93088	4375500	22.061	0.0020856		P48681	343270	18.389	0.00043474
Q08426	1190400	20.183	0.002711		P08319	4306200	22.038	0.0020856		Q09666	8.2109e-07	-20.216	0.00047107
Q00796	1163500	20.15	0.002711		P21549	3220800	21.619	0.0020856		Q9BTZ2	1116100	20.09	0.00089097
P07858	1120700	20.096	0.002711		P00966	2866800	21.451	0.0020856		P13611	74090	16.177	0.00089097
O95954	1063200	20.02	0.002711		O95954	2466400	21.234	0.0020856		P48506	2.214e-05	-15.463	0.00089097
Q06520	1052200	20.005	0.002711		Q16822	2293300	21.129	0.0020856		P02647	8.1994e-07	-20.218	0.0010317
Q06278	941760	19.845	0.002711		P50440	2028500	20.952	0.0020856		O96005	2.5291e-05	-15.271	0.0013269
P11509	933960	19.833	0.002711		Q00796	1856300	20.824	0.0020856		P05981	2.8238e-05	-15.112	0.0014161
P34896	919190	19.81	0.002711		Q08426	1730800	20.723	0.0020856		P60953	379570	18.534	0.0016065
P80404	917280	19.807	0.002711		P30153	6.4462e-07	-20.565	0.0020856		Q15427	31238	14.931	0.0017993
Q01581	906530	19.79	0.002711		P00167	1402900	20.42	0.0020856		P49591	1.3082e-05	-16.222	0.004028
O60701	813060	19.633	0.002711		P34896	1342000	20.356	0.0020856		P10635	9.8116e-07	-19.959	0.00404
P09467	807440	19.623	0.002711		Q01581	1269700	20.276	0.0020856		P42330	1224700	20.224	0.004559
P50440	795770	19.602	0.002711		P07858	1242700	20.245	0.0020856		Q04446	143630	17.132	0.0048286
Q9BPW8	783190	19.579	0.002711		Q00266	1140300	20.121	0.0020856		O75600	9.5374e-06	-16.678	0.0079153
Q96HR9	758080	19.532	0.002711		P80404	1030600	19.975	0.0020856		O15061	75700	16.208	0.0094452
O75452	729730	19.477	0.002711		P11498	1023400	19.965	0.0020856		Q15393	0.09995	-3.3226	0.029969
P31153	694690	19.406	0.002711		P09467	995460	19.925	0.0020856
Q9P2E9	687020	19.39	0.002711		P51570	941110	19.844	0.0020856
Q9UJM8	641900	19.292	0.002711		Q06520	915370	19.804	0.0020856
P33261	609810	19.218	0.002711		Q9BPW8	858230	19.711	0.0020856
Q68CK6	554180	19.08	0.002711		P07327	856440	19.708	0.0020856
P02794	535680	19.031	0.002711		Q06278	845240	19.689	0.0020856
P51570	530870	19.018	0.002711		Q96HR9	839980	19.68	0.0020856
Q02928	432400	18.722	0.002711		Q9UJM8	827840	19.659	0.0020856
P22309	430300	18.715	0.002711		Q68CK6	820420	19.646	0.0020856
P56470	417380	18.671	0.002711		P33261	725190	19.468	0.0020856
Q00266	411920	18.652	0.002711		P31153	704870	19.427	0.0020856
P02753	410490	18.647	0.002711		P49326	678510	19.372	0.0020856
P22307	407090	18.635	0.002711		Q9P2E9	655390	19.322	0.0020856
Q86YB7	407090	18.635	0.002711		P28332	632190	19.27	0.0020856
P07327	392680	18.583	0.002711		P56470	615760	19.232	0.0020856
Q9Y2P5	370980	18.501	0.002711		Q02928	597260	19.188	0.0020856
P05107	358840	18.453	0.002711		P17516	595610	19.184	0.0020856
P49207	350490	18.419	0.002711		P46952	584970	19.158	0.0020856
P00439	326790	18.318	0.002711		P00439	511370	18.964	0.0020856
P17516	323860	18.305	0.002711		O60701	501540	18.936	0.0020856
Q9H9B4	311100	18.247	0.002711		Q9H2A2	470230	18.843	0.0020856
P55157	302590	18.207	0.002711		P06133	459590	18.81	0.0020856
O75083	288460	18.138	0.002711		P22309	453580	18.791	0.0020856
P40227	279600	18.093	0.002711		Q86YB7	447030	18.77	0.0020856
Q9H2A2	256570	17.969	0.002711		P30039	428220	18.708	0.0020856
P35222	252510	17.946	0.002711		P32754	382470	18.545	0.0020856
P27144	248180	17.921	0.002711		P02753	374340	18.514	0.0020856
P63261	246970	17.914	0.002711		Q9H9B4	331810	18.34	0.0020856
P22760	234460	17.839	0.002711		O14841	323180	18.302	0.0020856
Q92947	210000	17.68	0.002711		Q14117	299870	18.194	0.0020856
P43307	204110	17.639	0.002711		P22760	296570	18.178	0.0020856
O14841	200880	17.616	0.002711		P47985	290670	18.149	0.0020856
Q14117	194710	17.571	0.002711		O75083	289060	18.141	0.0020856
P32754	172230	17.394	0.002711		Q9UL12	281150	18.101	0.0020856
Q96NU7	170570	17.38	0.002711		Q9UBR1	277480	18.082	0.0020856
Q15067	169510	17.371	0.002711		P49207	272140	18.054	0.0020856
P04114	166830	17.348	0.002711		Q96NU7	271950	18.053	0.0020856
Q13576	160030	17.288	0.002711		Q15067	270820	18.047	0.0020856
Q9BYV1	154900	17.241	0.002711		P50053	261240	17.995	0.0020856
P32969	151190	17.206	0.002711		Q9BY49	245610	17.906	0.0020856
P01042	150980	17.204	0.002711		P40227	237240	17.856	0.0020856
P52597	150560	17.2	0.002711		P31513	233490	17.833	0.0020856
Q9BTZ2	139610	17.091	0.002711		Q9BYV1	219070	17.741	0.0020856
P50053	137210	17.066	0.002711		P63261	200330	17.612	0.0020856
Q06210	131160	17.001	0.002711		P35222	181050	17.466	0.0020856
Q9BY49	130440	16.993	0.002711		P43307	175000	17.417	0.0020856
Q9UL12	124350	16.924	0.002711		P42357	169740	17.373	0.0020856
Q9Y617	121450	16.89	0.002711		P49327	161150	17.298	0.0020856
P10620	118790	16.858	0.002711		P27144	151820	17.212	0.0020856
P39023	117970	16.848	0.002711		Q9Y617	150460	17.199	0.0020856
P42357	100370	16.615	0.002711		P04114	138550	17.08	0.0020856
Q9Y5M8	99196	16.598	0.002711		O95154	136640	17.06	0.0020856
P28845	98579	16.589	0.002711		P01042	134480	17.037	0.0020856
O43795	94498	16.528	0.002711		P52597	127750	16.963	0.0020856
P05164	94433	16.527	0.002711		P32969	119360	16.865	0.0020856
P62993	86176	16.395	0.002711		P0C0S5	115060	16.812	0.0020856
Q9Y2T3	82380	16.33	0.002711		Q9NR77	113320	16.79	0.0020856
P29144	80684	16.3	0.002711		Q8WW59	109760	16.744	0.0020856
O95154	77398	16.24	0.002711		P29144	105140	16.682	0.0020856
P02788	72666	16.149	0.002711		P06703	88660	16.436	0.0020856
P25311	67941	16.052	0.002711		O43795	82953	16.34	0.0020856
P49327	49256	15.588	0.002711		Q9Y2S2	80852	16.303	0.0020856
O95881	48915	15.578	0.002711		O15067	77183	16.236	0.0020856
Q8NBQ5	48611	15.569	0.002711		Q9H479	73070	16.157	0.0020856
P12814	48309	15.56	0.002711		Q14376	72015	16.136	0.0020856
P22033	48042	15.552	0.002711		Q9Y5M8	71815	16.132	0.0020856
Q9Y6N5	47512	15.536	0.002711		P25311	67894	16.051	0.0020856
O94979	47216	15.527	0.002711		P17858	61658	15.912	0.0020856
Q9H479	43148	15.397	0.002711		Q9Y315	59105	15.851	0.0020856
P48681	42909	15.389	0.002711		Q06210	95090	16.537	0.002088
Q8IUX7	41765	15.35	0.002711		P55157	328380	18.325	0.0021068
P17858	38914	15.248	0.002711		Q9Y2T3	179300	17.452	0.0021068
P26599	35291	15.107	0.002711		Q9NVE7	95024	16.536	0.0021068
P30039	191370	17.546	0.0027222		P20813	56816	15.794	0.0021068
Q9Y315	38458	15.231	0.0027222		A6NMZ7	43841	15.42	0.0021068
P35914	31455	14.941	0.0027222		P12814	43418	15.406	0.0021068
Q99424	138070	17.075	0.0027375		O94979	38914	15.248	0.0021069
Q8WW59	108470	16.727	0.0027375		P18827	37955	15.212	0.0021609
Q86UX7	43538	15.41	0.0027375		P36969	33830	15.046	0.0021609
P61158	25390	14.632	0.0027375		O43598	33179	15.018	0.0021609
P08319	930730	19.828	0.0027565		Q9Y276	36917	15.172	0.0021723
P28332	236090	17.849	0.0027565		Q96C23	98716	16.591	0.0021999
P0C0S5	99679	16.605	0.0027565		P02788	53417	15.705	0.0021999
Q93088	1107600	20.079	0.0029168		P05164	45043	15.459	0.0021999
P50895	16069	13.972	0.0029539		P48506	32227	14.976	0.0021999
P60953	47446	15.534	0.0029621		P26599	26969	14.719	0.0021999
P31513	153090	17.224	0.0029915		P39023	83645	16.352	0.0022236
P06133	496690	18.922	0.0030602		P22033	63391	15.952	0.0022236
Q9Y2S2	48376	15.562	0.0030602		P35914	30383	14.891	0.0022236
P31150	13578	13.729	0.003261		P49755	47512	15.536	0.0022687
P63092	10398	13.344	0.003261		Q92696	42201	15.365	0.0022687
Q15427	19538	14.254	0.0032705		P61158	24816	14.599	0.0022687
Q8IY17	9403.6	13.199	0.0033219		Q99733	22915	14.484	0.0022687
P62906	3.1221e-07	-21.611	0.0033288		P11766	21739	14.408	0.0022687
Q04446	89773	16.454	0.0033288		Q9Y6N5	34373	15.069	0.002283
P53396	9926	13.277	0.0033288		O96005	28192	14.783	0.002283
Q13263	8914.9	13.122	0.0033288		Q08380	18029	14.138	0.002283
P42330	153090	17.224	0.0033851		Q9BZE1	20410	14.317	0.0023027
Q8NC56	8480.9	13.05	0.0034115		P05981	25250	14.624	0.002342
Q08380	29635	14.855	0.0034783		P22307	549970	19.069	0.0023936
P29218	23559	14.524	0.0036087		P11509	974970	19.895	0.0025268
Q16378	31216	14.93	0.0036176		Q9Y2P5	554570	19.081	0.0025268
Q5T4S7	6021.9	12.556	0.0036176		P53396	15414	13.912	0.0025543
P50453	46470	15.504	0.003775		P49591	54501	15.734	0.0025638
P29992	6042.8	12.561	0.0039238		Q08188	31784	14.956	0.0025638
Q7Z7H5	17187	14.069	0.0039723		P52888	20940	14.354	0.0025638
P46379	5943.1	12.537	0.0039723		P31150	14106	13.784	0.0025638
P09960	7176.2	12.809	0.0040182		P63092	11386	13.475	0.0025638
P11766	12926	13.658	0.004112		Q8IY17	9121.1	13.155	0.0025638
Q08188	25443	14.635	0.0045697		Q8N159	39157	15.257	0.0025996
Q15631	236910	17.854	0.0045875		Q8NC56	7750.1	12.92	0.0026866
P46952	223200	17.768	0.0045875		Q13263	7038.2	12.781	0.0028022
Q9UBR1	86475	16.4	0.0045875		P46379	6571.5	12.682	0.0028177
Q96C23	62997	15.943	0.0045875		P09960	8587.4	13.068	0.0028791
O15061	47315	15.53	0.0045875		Q5T4S7	6378.5	12.639	0.0028791
O43708	25479	14.637	0.0045875		O00182	38833	15.245	0.002899
E9PAV3	14573	13.831	0.0049195		Q15582	2.6822e-08	-25.152	0.0029806
Q99733	18091	14.143	0.0056899		P60903	23838	14.541	0.0029806
P49326	280570	18.098	0.0057312		Q15942	8146.7	12.992	0.0029806
Q15942	5708.9	12.479	0.005904		P29992	5677.3	12.471	0.0029806
O43598	21145	14.368	0.0061468		O75452	937850	19.839	0.0030633
P23141	1240900	20.243	0.0061646		Q99424	336210	18.359	0.0030633
P52888	9755.5	13.252	0.0070906		P20231	35487	15.115	0.0030633
P24043	0.015852	-5.9792	0.023042		Q8TAQ2	32882	15.005	0.0030633
P14649	0.015011	-6.0578	0.023802		P29218	27269	14.735	0.0031103
Q04760	0.013454	-6.2158	0.02955		O75600	74761	16.19	0.003202
P78417	0.025087	-5.3169	0.034274		P50895	14674	13.841	0.0033273
P13929	0.021399	-5.5463	0.034401		P10635	29065	14.827	0.0036648
P14618	0.024364	-5.3591	0.035465		P28845	87198	16.412	0.0037237
P22061	0.037978	-4.7187	0.038857		A0A0B4J1X5	74090	16.177	0.0041261
P07195	0.021411	-5.5455	0.040587		Q562R1	40147	15.293	0.0051327
P02792	74.496	6.2191	0.042161		P23141	1317200	20.329	0.0061117
P02786	0.0096228	-6.6993	0.043408		Q14197	18004	14.136	0.0072765
P10635	0.027844	-5.1665	0.045572		P24043	0.014586	-6.0993	0.016468
					P14649	0.015497	-6.0119	0.01869
					P13929	0.025764	-5.2785	0.02796
					P14618	0.021418	-5.545	0.030442
					P22061	0.047331	-4.4011	0.034819
					P12110	0.053322	-4.2291	0.038505
					P55268	0.022088	-5.5006	0.040834
					P12109	0.052502	-4.2515	0.041699
					P07195	0.020321	-5.6209	0.041704
					Q99715	0.020843	-5.5843	0.041704
					P12111	0.042135	-4.5688	0.04223
					Q9GZT3	0.023146	-5.4331	0.042635
					P11277	0.0047594	-7.715	0.043221
					P04406	0.05259	-4.2491	0.046183
					P11047	0.016433	-5.9273	0.047264
					P35754	0.057455	-4.1214	0.047773
					P45880	0.069536	-3.8461	0.049925
