# Supplementary material for: Development of a Xylene-Free Sample Preparation Protocol for Quantitative Proteomics of Clinically Relevant Formaldehyde-Fixed Paraffin-Embedded Needle Biopsy Samples
Source: Proteomes. 2026 Jun 14;14(2):30. doi: 10.3390/proteomes14020030 (PMC13306278; doi:10.3390/proteomes14020030)
Supplement: Supplementary file 1 [file proteomes-14-00030-s001.zip › Table_S7.xlsx]

## Sheet: HS-Control_molecules
© 2000-2026 QIAGEN. All rights reserved.
Symbol	Synonym(s)	Entrez Gene Name	GenPept/UniProt/Swiss-Prot Accession	Expr Fold Change	Expr Log Ratio	Expr p-value	Location	Family	Drugs	Entrez Gene ID for Human	Entrez Gene ID for Mouse	Entrez Gene ID for Rat
ACLY	A730098H14RIK, ACL, ATP CITRATE LYASE, ATPCL, CITRATE LYASE, CLATP	ATP citrate lyase	P53396	9926	13.277	0.0033288	Cytoplasm	enzyme	bempedoyl-CoA, bempedoic acid/ezetimibe, bempedoic acid	47	104112	24159
ACOX1	ACO, Aco1 alpha, Aco1 α, aCoA, ACOX, Acyl-CoA Oxidase, Acyl-Co-A oxidase 1, acyl-Coenzyme A oxidase 1, palmitoyl, AOX, Aox subunit a, D130055E20RIK, Faoxase, fatty acyl-CoA oxidase, LOC100910385, MITCH, Palcoa, PALMCOX, Palmitoyl-CoA Oxidase, Pao, Paox, Peroxisomal Acyl-coA Oxidase, Peroxisomal Fatty Acyl-CoA Oxidase, Peroxisomal palmitoyl-Coa oxidase, Peroxysomal Acyl-coa Oxidase, RATACOA1, SCOX	acyl-CoA oxidase 1	Q15067	169510	17.371	0.002711	Cytoplasm	enzyme		51	11430	50681
ACTN1	3110023F10Rik, Actinin alpha 1, actinin, alpha 1, Actinin α 1, actinin, α 1, Actn1a, Alpha-Actinin, Alpha-Actinin1, Alpha-ACTN1, BDPLT15, α-Actinin, α-Actinin1, α-ACTN1	actinin alpha 1	P12814	48309	15.56	0.002711	Nucleus	transcription regulator		87	109711	81634
AHR	Ah, Ahh, Ahre, AH receptor, aryl-hydrocarbon receptor, bHLHe76, DIOXIN receptor, FVH3, In, RP85	aryl hydrocarbon receptor					Nucleus	ligand-dependent nuclear receptor	tapinarof, BAY2416964, KYN-175	196	11622	25690
AK4	adenylate kinase 4, AK3, Ak3l, AK3L1, AK3L2, D4Ertd274e, gtp:amp phosphotransferase, mitochondrial	adenylate kinase 4	P27144	248180	17.921	0.002711	Cytoplasm	kinase		205	11639	29223
CDC42	Cdc42 homolog, CDC42Hs, cell division cycle 42, CELLULAR GROWTH REGULATING, G25K, LOC100503638, LOC108168959, LOC643751, TKS	cell division cycle 42	P60953	47446	15.534	0.0029621	Cytoplasm	enzyme		998	12540	64465
Cell movement of tumor cell lines							Other	function
Cell viability							Other	function
CTNNB1	armadillo, Beta-cat, beta CATENIN, Bfc, CATENIN beta, catenin beta 1, CATENIN β, catenin β 1, CATNB, CTNB1, CTNNB, CTNN beta, CTNN β, EVR7, Mesc, MRD19, NEDSDV, β-cat, β-catenin	catenin beta 1	P35222	252510	17.946	0.002711	Nucleus	transcription regulator	ST316, PRI-724, E7386	1499	12387	84353
FASN	A630082H08Rik, FAS, FASH, fatty acid synthase, Long chain fatty acyl-coa synthetase, NADP Dependent Oxidoreductase, nFAS, OA-519, SDR27X1	fatty acid synthase	P49327	49256	15.588	0.002711	Cytoplasm	enzyme	denifanstat, orlistat, cerulenin, 3-V bioscience-2640, acarbose/orlistat	2194	14104	50671
FMO3	dJ127D3.1, flavin containing dimethylaniline monoxygenase 3, flavin containing monooxygenase 3, FMO form 2, FMOII, TMAU	flavin containing dimethylaniline monoxygenase 3	P31513	153090	17.224	0.0029915	Cytoplasm	enzyme		2328	14262
GFPT1	2810423A18RIK, CMS12, CMSTA1, GFA, GFAT, GFAT 1, GFAT1m, GFPT, GFPT1L, glutamine--fructose-6-phosphate transaminase 1, MSLG	glutamine--fructose-6-phosphate transaminase 1	Q06210	131160	17.001	0.002711	Cytoplasm	enzyme		2673	14583	297417
GNAS	5530400H20RIK, A930027G11RIK, AHO, AHO2, AIMAH1, ALEX, C130027O20Rik, C20orf45, G-alpha-8, G alpha S, GANGLIOSIDE EXPRESSION FACTOR 2, GNAS1, GNAS complex locus, Gnpas, G protein α s, GPSA, GSA, Gs-alpha, Gs alpha subunit, Gs GTP-Binding, GSP, GS α, Gs α subunit, Guanine nucleotide binding protein, alpha stimulating, Guanine nucleotide binding protein, α stimulating, G-α-8, G α S, LOC100361691, L…	GNAS complex locus	P63092	10398	13.344	0.003261	Plasma Membrane	enzyme		2778	14683	24896
GRB2	ASH, Ash-psi, EGFRBP-GRB2, GRAB2, GRBS, growth factor receptor bound protein 2, LOC103690155, MST084, MSTP084, NCKAP2	growth factor receptor bound protein 2	P62993	86176	16.395	0.002711	Cytoplasm	other	liposome-incorporated Grb2 antisense oligodeoxynucleotide	2885	14784	81504
Growth of somatic cells							Other	function
GSTA1	glutathione S-transferase alpha 1, glutathione S-transferase α 1, GST2, GSTA1-1, GST-epsilon, GST-ε, GTH1	glutathione S-transferase alpha 1	P08263	2271200	21.115	0.002711	Cytoplasm	enzyme		2938
IL3	BPA, Csfmu, ERYTHROID COLONY POTENTIATING FACTOR, HCGF, interleukin 3, MCGF, MULTI-CSF, PSF	interleukin 3					Extracellular Space	cytokine		3562	16187	24495
IQGAP2	4933417J23RIK, A630053O10, AI788777, IQ motif containing GTPase activating protein 2	IQ motif containing GTPase activating protein 2	Q13576	160030	17.288	0.002711	Cytoplasm	other		10788	544963	100360623
KHK	Fructokinase, FRUCTU, KETHPRO, ketohexokinase	ketohexokinase	P50053	137210	17.066	0.002711	Cytoplasm	kinase		3795	16548	25659
KNG1	BDK, BK, HAE6, KININOGEN, KININOGEN 1, KINKG, KINKH, KINT1G, KNG, Kng1l1, KNG2, Kngk	kininogen 1	P01042	150980	17.204	0.002711	Extracellular Space	other		3827	16644	288001
LTF	Csp82, GIG12, HEL110, HLF2, Lactoferrin, lactotransferrin, LF, LOC102724305, MMS10R, Ms10r, TRFL	lactotransferrin	P02788	72666	16.149	0.002711	Extracellular Space	other		4057	17002	301034
miR-16-5p (and other miRNAs w/seed AGCAGCA)	hsa-miR-15, hsa-miR-15a-5p, hsa-miR-15b-5p, hsa-miR-16-5p, hsa-miR-195-5p, hsa-miR-424-5p, hsa-miR-497-5p, hsa-miR-6838-5p, miR-15, MIR15/16/195, MIR15A, miR-15a-5p, miR-15b-5p, miR-16, MIR16-1, miR-16-5p, miR-1907, MIR195-5p, miR-195a-5p, miR-195b, MIR322/424-5p, miR-322-5p, miR-424-5p, miR-497-5p, miR-497a-5p, miR-6342, miR-6353, miR-6419, miR-6838-5p, MIRN16, mmu-miR-15a-5p, mmu-miR-15b-5p, mm…						Cytoplasm	mature microRNA
MPO	mKIAA4033, myeloperoxidase	myeloperoxidase	P05164	94433	16.527	0.002711	Cytoplasm	enzyme	AZD4831	4353	17523	303413
NACA	alpha-NAC, Gm1878, HSD48, mKIAA0363, NACA1, NAC-alpha, NACAM, NAC-α, Nascent polypeptide associated complex alpha chain, Nascent polypeptide-associated complex alpha polypeptide, nascent polypeptide associated complex subunit alpha, nascent polypeptide associated complex subunit α, Nascent polypeptide associated complex α chain, Nascent polypeptide-associated complex α polypeptide, skNAC, α-NAC	nascent polypeptide associated complex subunit alpha	E9PAV3	14573	13.831	0.0049195	Cytoplasm	transcription regulator		4666	17938	288770
PFKL	ATP-PFK, IPI00220617, LOC102548202, Pfk1, PFK2, PFK-B, phosphofructokinase, liver, B-type, phosphofructokinase, liver type	phosphofructokinase, liver type	P17858	38914	15.248	0.002711	Cytoplasm	kinase		5211	18641	25741
Proliferation of somatic cells							Other	function
PSAT1	D8Ertd814e, EPIP, NLS2, Phosphoserine Aminotransferase, phosphoserine aminotransferase 1, PSA, PSA1, PSAT, PSATD, Similar to phosphoserine aminotransferase	phosphoserine aminotransferase 1	Q9Y617	121450	16.89	0.002711	Cytoplasm	enzyme		29968	107272	293820
Quantity of carbohydrate							Other	function
RPL3	ASC-1, F2, J1, L3, ribosomal protein L3, TARBP-B, uL3	ribosomal protein L3	P39023	117970	16.848	0.002711	Nucleus	other	cytarabine/daunorubicin/omacetaxine mepesuccinate, omacetaxine mepesuccinate, cytarabine/doxorubicin/filgrastim/omacetaxine mepesuccinate	6122	27367	300079
RRBP1	1700087N07Rik, 5730465C04Rik, ES/130, ES130, hES, mKIAA1398, mRRp0, mRRp10, mRRp15a, mRRp15b, mRRp16.8, mRRp1.8, mRRp2, mRRp41, mRRp47, mRRp5.4, p180, ribosome binding protein 1, Ribosome Receptor, RRp	ribosome binding protein 1	Q9P2E9	687020	19.39	0.002711	Cytoplasm	other		6238	81910	311483
SEC31A	1810024J13RIK, ABP125, ABP130, AU042160, HPBKS, HSPC275, HSPC334, KIAA0905, mSec31, NEDSOSB, SEC31, SEC31 homolog A, COPII coat complex component, SEC31 homolog A, COPII component, SEC31L1, Sec31p, VAP1	SEC31 homolog A, COPII component	O94979	47216	15.527	0.002711	Cytoplasm	other		22872	69162	93646
SRPRB	Ab2-417, APMCF1, Ba1-667, Cc1-8, LOC100503658, Signal recognition particle receptor, B subunit, SR-beta, SRP receptor subunit beta, SRP receptor subunit β, SR-β	SRP receptor subunit beta	Q9Y5M8	99196	16.598	0.002711	Cytoplasm	other		58477	20818	300965
SSR1	2510001K09Rik, 6330400D04, Ac2-238, AI452176, signal sequence receptor, alpha, signal sequence receptor subunit 1, signal sequence receptor, α, Signal sequence receptor α subunit, SSR, SSR alpha, SSR α, Translocon associated protein α, TRAPA, Trap alpha, Trap α	signal sequence receptor subunit 1	P43307	204110	17.639	0.002711	Cytoplasm	other		6745	107513	361233
Synthesis of carbohydrate							Other	function
Synthesis of lipid							Other	function
Synthesis of protein							Other	function
TGM3	AI893889, EC 2.3.2.13, RGD1561831, TGase-3, TGase E, TG E, TG(E), Transglutaminase 3, transglutaminase 3, E polypeptide, UHS2, we	transglutaminase 3	Q08188	25443	14.635	0.0045697	Cytoplasm	enzyme		7053	21818	366189
TP63	AIS, B(p51A), B(p51B), EEC3, KET, LMS, NBP, OFC8, P51/P63, p53CP, p63, p63/p40, p73H, P73l, RHS, SHFM4, TAp63, TP53CP, TP53L, TP73L, transformation related protein 63, Trp53rp1, Trp63, TUMOR protein 63 KDA with STRONG HOMOLOGY TO P53, tumor protein p63, tumour protein 63 KDA with STRONG HOMOLOGY TO P53, tumour protein p63	tumor protein p63					Nucleus	transcription regulator		8626	22061	246334
UGDH	DEE84, EIEE84, GDH, UDGH, UDPGDH, UDP-GlcDH, UDP-glucose 6-dehydrogenase, UDP-glucose dehydrogenase, UGD	UDP-glucose 6-dehydrogenase	O60701	813060	19.633	0.002711	Nucleus	enzyme		7358	22235	83472
UGT1A1	BILIQTL1, BILIRUBIN UDP-GLUCURONOSYLTRANSFERASE ISOENZYME1, BIL-UDT, GNT1, HUG-BR1, UDP glucuronosyltransferase family 1 member A1, Udp Glycosyltransferase 1, UDPGT, UDPGT 1-1, UGT1, UGT1A, Ugt1a2b	UDP glucuronosyltransferase family 1 member A1	P22309	430300	18.715	0.002711	Cytoplasm	enzyme		54658		24861
XBP1	D11Ertd39e, Hepatocarcinogenesis-related transcription factor, HTF, Sxbp-1, Transcription related factor in liver cancer, TREB-5, X-box binding protein 1, XBP2	X-box binding protein 1					Nucleus	transcription regulator		7494	22433	289754
ZYX	9530098H06Rik, ESP-2, HED-2, ZIXIN, Zyxin	zyxin	Q15942	5708.9	12.479	0.005904	Plasma Membrane	other		7791	22793	114636

## Sheet: HS-Control_relations
© 2000-2026 QIAGEN. All rights reserved.
From Molecule(s)	Relationship Type	To Molecule(s)	Catalyst(s)
ACLY	causation	Cell movement of tumor cell lines
ACLY	causation	Cell viability
ACLY	causation	Growth of somatic cells
ACLY	causation	Proliferation of somatic cells
ACLY	causation	Synthesis of lipid
ACLY	causation	Synthesis of protein
ACOX1	causation	Synthesis of lipid
ACOX1	causation	Synthesis of protein
ACTN1	causation	Cell movement of tumor cell lines
AHR	activation	AHR
AHR	causation	Cell movement of tumor cell lines
AHR	causation	Cell viability
AHR	causation	Growth of somatic cells
AHR	causation	Proliferation of somatic cells
AHR	causation	Synthesis of lipid
AHR	causation	Synthesis of protein
AHR	expression	ACLY
AHR	expression	ACOX1
AHR	expression	ACTN1
AHR	expression	CDC42
AHR	expression	CTNNB1
AHR	expression	FASN
AHR	expression	FMO3
AHR	expression	GSTA1
AHR	expression	IQGAP2
AHR	expression	KNG1
AHR	expression	UGT1A1
AHR	localization	AHR
AHR	molecular cleavage	AHR
AHR	protein-DNA interactions	GSTA1
AHR	protein-protein interactions	AHR
AHR	regulation of binding	AHR
AHR	translocation	AHR
AHR	ubiquitination	AHR
AK4	causation	Cell movement of tumor cell lines
AK4	causation	Cell viability
AK4	causation	Growth of somatic cells
AK4	causation	Proliferation of somatic cells
AK4	causation	Quantity of carbohydrate
AK4	causation	Synthesis of protein
CDC42	causation	Cell movement of tumor cell lines
CDC42	causation	Cell viability
CDC42	causation	Growth of somatic cells
CDC42	causation	Proliferation of somatic cells
CDC42	causation	Synthesis of carbohydrate
CDC42	causation	Synthesis of lipid
CDC42	causation	Synthesis of protein
CTNNB1	causation	Cell movement of tumor cell lines
CTNNB1	causation	Cell viability
CTNNB1	causation	Growth of somatic cells
CTNNB1	causation	Proliferation of somatic cells
CTNNB1	causation	Quantity of carbohydrate
CTNNB1	causation	Synthesis of carbohydrate
CTNNB1	causation	Synthesis of lipid
CTNNB1	causation	Synthesis of protein
FASN	causation	Cell movement of tumor cell lines
FASN	causation	Cell viability
FASN	causation	Quantity of carbohydrate
FASN	causation	Synthesis of lipid
FASN	causation	Synthesis of protein
FMO3	causation	Quantity of carbohydrate
FMO3	causation	Synthesis of lipid
GFPT1	causation	Quantity of carbohydrate
GFPT1	causation	Synthesis of carbohydrate
GFPT1	causation	Synthesis of protein
GNAS	causation	Cell movement of tumor cell lines
GNAS	causation	Cell viability
GNAS	causation	Growth of somatic cells
GNAS	causation	Proliferation of somatic cells
GNAS	causation	Quantity of carbohydrate
GNAS	causation	Synthesis of carbohydrate
GNAS	causation	Synthesis of protein
GRB2	causation	Cell movement of tumor cell lines
GRB2	causation	Cell viability
GRB2	causation	Growth of somatic cells
GRB2	causation	Proliferation of somatic cells
GRB2	causation	Quantity of carbohydrate
GRB2	causation	Synthesis of protein
GSTA1	causation	Synthesis of lipid
GSTA1	causation	Synthesis of protein
IL3	causation	Cell viability
IL3	causation	Growth of somatic cells
IL3	causation	Proliferation of somatic cells
IL3	causation	Synthesis of lipid
IL3	causation	Synthesis of protein
IL3	expression	ACOX1
IL3	expression	CDC42
IL3	expression	CTNNB1
IL3	expression	FASN
IL3	expression	GNAS
IL3	expression	IL3
IL3	expression	LTF
IL3	expression	MPO
IL3	expression	NACA
IL3	expression	PFKL
IL3	expression	RPL3
IL3	expression	XBP1
IL3	transcription	MPO
IQGAP2	causation	Cell movement of tumor cell lines
IQGAP2	causation	Synthesis of protein
KHK	causation	Cell viability
KHK	causation	Quantity of carbohydrate
KHK	causation	Synthesis of carbohydrate
KHK	causation	Synthesis of protein
KNG1	causation	Cell movement of tumor cell lines
KNG1	causation	Growth of somatic cells
KNG1	causation	Proliferation of somatic cells
KNG1	causation	Quantity of carbohydrate
KNG1	causation	Synthesis of carbohydrate
KNG1	causation	Synthesis of lipid
KNG1	causation	Synthesis of protein
LTF	causation	Cell movement of tumor cell lines
LTF	causation	Cell viability
LTF	causation	Growth of somatic cells
LTF	causation	Proliferation of somatic cells
LTF	causation	Quantity of carbohydrate
LTF	causation	Synthesis of carbohydrate
LTF	causation	Synthesis of lipid
LTF	causation	Synthesis of protein
MPO	causation	Cell movement of tumor cell lines
MPO	causation	Quantity of carbohydrate
MPO	causation	Synthesis of lipid
MPO	causation	Synthesis of protein
NACA	causation	Growth of somatic cells
NACA	causation	Proliferation of somatic cells
NACA	causation	Synthesis of protein
PFKL	causation	Cell movement of tumor cell lines
PFKL	causation	Synthesis of protein
PSAT1	causation	Cell movement of tumor cell lines
PSAT1	causation	Synthesis of protein
RPL3	causation	Synthesis of protein
RRBP1	causation	Synthesis of protein
SEC31A	causation	Synthesis of protein
SRPRB	causation	Synthesis of protein
SSR1	causation	Synthesis of protein
TGM3	causation	Synthesis of protein
TP63	activation	TP63
TP63	causation	Cell movement of tumor cell lines
TP63	causation	Cell viability
TP63	causation	Growth of somatic cells
TP63	causation	Proliferation of somatic cells
TP63	causation	Synthesis of protein
TP63	expression	ACTN1
TP63	expression	AHR
TP63	expression	AK4
TP63	expression	CDC42
TP63	expression	CTNNB1
TP63	expression	FASN
TP63	expression	KHK
TP63	expression	PSAT1
TP63	expression	TGM3
TP63	expression	TP63
TP63	expression	UGT1A1
TP63	inhibition	TP63
TP63	molecular cleavage	TP63
TP63	protein-DNA interactions	FASN
TP63	protein-DNA interactions	PSAT1
TP63	protein-protein interactions	TP63
TP63	regulation of binding	TP63
TP63	transcription	TP63
TP63	ubiquitination	TP63
UGDH	causation	Cell movement of tumor cell lines
UGDH	causation	Quantity of carbohydrate
UGDH	causation	Synthesis of carbohydrate
UGDH	causation	Synthesis of protein
UGT1A1	causation	Quantity of carbohydrate
XBP1	activation	XBP1
XBP1	causation	Cell viability
XBP1	causation	Growth of somatic cells
XBP1	causation	Proliferation of somatic cells
XBP1	causation	Quantity of carbohydrate
XBP1	causation	Synthesis of carbohydrate
XBP1	causation	Synthesis of lipid
XBP1	causation	Synthesis of protein
XBP1	expression	CTNNB1
XBP1	expression	FASN
XBP1	expression	GFPT1
XBP1	expression	RRBP1
XBP1	expression	SEC31A
XBP1	expression	SRPRB
XBP1	expression	SSR1
XBP1	expression	XBP1
XBP1	molecular cleavage	XBP1
XBP1	protein-DNA interactions	SEC31A
XBP1	protein-protein interactions	XBP1
XBP1	transcription	FASN
XBP1	translocation	XBP1
ZYX	causation	Cell movement of tumor cell lines
ZYX	causation	Synthesis of protein
miR-16-5p (and other miRNAs w/seed AGCAGCA)	causation	Cell movement of tumor cell lines
miR-16-5p (and other miRNAs w/seed AGCAGCA)	causation	Cell viability
miR-16-5p (and other miRNAs w/seed AGCAGCA)	causation	Growth of somatic cells
miR-16-5p (and other miRNAs w/seed AGCAGCA)	causation	Proliferation of somatic cells
miR-16-5p (and other miRNAs w/seed AGCAGCA)	causation	Synthesis of protein
miR-16-5p (and other miRNAs w/seed AGCAGCA)	expression	GFPT1
miR-16-5p (and other miRNAs w/seed AGCAGCA)	expression	GRB2
miR-16-5p (and other miRNAs w/seed AGCAGCA)	expression	PSAT1
miR-16-5p (and other miRNAs w/seed AGCAGCA)	expression	SRPRB
miR-16-5p (and other miRNAs w/seed AGCAGCA)	expression	UGDH
miR-16-5p (and other miRNAs w/seed AGCAGCA)	expression	ZYX

## Sheet: Fibrosis-Control_molecules
© 2000-2026 QIAGEN. All rights reserved.
Symbol	Synonym(s)	Entrez Gene Name	GenPept/UniProt/Swiss-Prot Accession	Expr Fold Change	Expr Log Ratio	Expr p-value	Location	Family	Drugs	Entrez Gene ID for Human	Entrez Gene ID for Mouse	Entrez Gene ID for Rat
AADAC	5033417E09Rik, Aada, arylacetamide deacetylase, CES5A1, DAC	arylacetamide deacetylase	P22760	296570	18.178	0.0020856	Cytoplasm	enzyme		13	67758	57300
ACLY	A730098H14RIK, ACL, ATP CITRATE LYASE, ATPCL, CITRATE LYASE, CLATP	ATP citrate lyase	P53396	15414	13.912	0.0025543	Cytoplasm	enzyme	bempedoyl-CoA, bempedoic acid/ezetimibe, bempedoic acid	47	104112	24159
ACOX1	ACO, Aco1 alpha, Aco1 α, aCoA, ACOX, Acyl-CoA Oxidase, Acyl-Co-A oxidase 1, acyl-Coenzyme A oxidase 1, palmitoyl, AOX, Aox subunit a, D130055E20RIK, Faoxase, fatty acyl-CoA oxidase, LOC100910385, MITCH, Palcoa, PALMCOX, Palmitoyl-CoA Oxidase, Pao, Paox, Peroxisomal Acyl-coA Oxidase, Peroxisomal Fatty Acyl-CoA Oxidase, Peroxisomal palmitoyl-Coa oxidase, Peroxysomal Acyl-coa Oxidase, RATACOA1, SCOX	acyl-CoA oxidase 1	Q15067	270820	18.047	0.0020856	Cytoplasm	enzyme		51	11430	50681
ACOX2	acyl-CoA oxidase 2, acyl-Coenzyme A oxidase 2, branched chain, BCOX, BRCACOX, BRCOX, CBAS6, THCCox, Trihydroxycoprostanoyl-CoA Oxidase	acyl-CoA oxidase 2	Q99424	336210	18.359	0.0030633	Cytoplasm	enzyme		8309	93732	252898
ADH4	Ac1002, ADH-1, ADH-2, ADH class iv, alcohol dehydrogenase 4 (class II), pi polypeptide, alcohol deshydrogenase 4, HEL-S-4, LOC100364917	alcohol dehydrogenase 4 (class II), pi polypeptide	P08319	4306200	22.038	0.0020856	Cytoplasm	enzyme		127	26876	29646
AOX1	ALDEHYDE OXIDASE, aldehyde oxidase 1, AO, AOH1, Aox-2, Moro, Ro, XD	aldehyde oxidase 1	Q06278	845240	19.689	0.0020856	Cytoplasm	enzyme		316	11761	54349
APOB	Aa1064, Ac1-060, AI315052, APOB-29, APOLIPOPROTEIN B, FCHL2, FLDB, LDLCQ4	apolipoprotein B	P04114	138550	17.08	0.0020856	Extracellular Space	transporter	mipomersen	338	238055	54225
Biosynthesis of carboxylic acid							Other	function
Conversion of lipid							Other	function
CYB5A	0610009N12Rik, B5, CYB5, Cytb5, Cytochrome B-5, cytochrome b5 type A, cytochrome b5 type A (microsomal), MCB5, METAG	cytochrome b5 type A	P00167	1402900	20.42	0.0020856	Cytoplasm	enzyme		1528	109672	64001
CYP4A11	CP4Y, CYP4A2, CYP4A9/11, CYP4AII, CYPIVA11, cytochrome P450 family 4 subfamily A member 11, P-450 HK omega, P-450 HK ω	cytochrome P450 family 4 subfamily A member 11	Q02928	597260	19.188	0.0020856	Cytoplasm	enzyme		1579
Death of embryo							Other	disease
EHHADH	1300002P22Rik, BIEN, Bif, ECHD, enoyl-CoA hydratase and 3-hydroxyacyl CoA dehydrogenase, enoyl-Coenzyme A, hydratase/3-hydroxyacyl Coenzyme A dehydrogenase, FRTS3, Had, HD, LBFP, L-bifunctional, LBP, Lmbop, L-PBE, L-Specific Multifunctional Beta Oxidation, L-Specific Multifunctional β Oxidation, MEF, Mfe, MFE1, MFP, MFP-1, Pbe, PBFE, pe-CoA, perMFE-1, Peroxisomal 3,2-enoyl-CoA isomerase, Peroxiso…	enoyl-CoA hydratase and 3-hydroxyacyl CoA dehydrogenase	Q08426	1730800	20.723	0.0020856	Cytoplasm	enzyme		1962	74147	171142
FASN	A630082H08Rik, FAS, FASH, fatty acid synthase, Long chain fatty acyl-coa synthetase, NADP Dependent Oxidoreductase, nFAS, OA-519, SDR27X1	fatty acid synthase	P49327	161150	17.298	0.0020856	Cytoplasm	enzyme	denifanstat, orlistat, cerulenin, 3-V bioscience-2640, acarbose/orlistat	2194	14104	50671
Fatty acid metabolism							Other	function
FBP1	F1:6 biphosphatase, FBP, Fbp-2, FBP3, FBPase, Fdp, Fructose biphosphatase, fructose-bisphosphatase 1	fructose-bisphosphatase 1	P09467	995460	19.925	0.0020856	Cytoplasm	phosphatase		2203	14121	24362
Growth of solid tumor							Other	disease
HIV infection							Other	disease
HMGCS1	3-hydroxy-3-methylglutaryl-CoA synthase 1, 3-hydroxy-3-methylglutaryl-Coenzyme A synthase 1, B130032C06Rik, HMGCS, HMGS, Hydroxymethylglutaryl-CoA synthase, cytoplasmic, MGC36662	3-hydroxy-3-methylglutaryl-CoA synthase 1	Q01581	1269700	20.276	0.0020856	Cytoplasm	enzyme		3157	208715	29637
HUWE1	5430439H10Rik, ARF-BP1, C430014N20RIK, C80292, Gm1718, HECTH9, HECT, UBA and WWE domain containing 1, HECT, UBA and WWE domain containing E3 ubiquitin protein ligase 1, HSPC272, Ib772, LASU1, MRXSBWB, MRXST, MULE, URE-B1	HECT, UBA and WWE domain containing E3 ubiquitin protein ligase 1					Nucleus	transcription regulator		10075	59026	501546
Inflammation of absolute anatomical region							Other	disease
Invasion of tumor cell lines							Other	function
LDHB	HEL-S-281, H-Ldh, lactate dehydrogenase B, -lactate dehydrogenase h-chain, LDH2, LDHBD, LDH-H, LDH heart subunit, L-lactate dehydrogenase B chain, TRG-5	lactate dehydrogenase B	P07195	-49.2102	-5.6209	0.041704	Cytoplasm	enzyme		3945	16832	24534
MED1	ARC205, CRSP1, CRSP200, CRSP205, CRSP210, DRIP205, DRIP230, l11Jus15, Med220, mediator complex subunit 1, PBP, PPARBP, PPARGBP, RB18A, RGD1559552, TRAP220, TRIP-2	mediator complex subunit 1					Nucleus	transcription regulator		5469	19014	497991
MTTP	1810043K16RIK, ABL, Microsomal triglyceride transfer, microsomal triglyceride transfer protein, MTP	microsomal triglyceride transfer protein	P55157	328380	18.325	0.0021068	Cytoplasm	transporter	lomitapide, hesperetin	4547	17777	310900
NR0B2	nuclear receptor subfamily 0 group B member 2, nuclear receptor subfamily 0, group B, member 2, SHP, SHP-1	nuclear receptor subfamily 0 group B member 2					Nucleus	ligand-dependent nuclear receptor		8431	23957	117274
PC	PCB, Pcx, PYC, Pyruvate carboxylase, Pyruvate carboxylase homologous	pyruvate carboxylase	P11498	1023400	19.965	0.0020856	Cytoplasm	enzyme	manganese	5091	18563	25104
PCK2	1810010O14Rik, 9130022B02RIK, LOC102553612, mtPCK2, PEPCK, PEPCK2, PEPCK-M, phosphoenolpyruvate carboxykinase 2 (mitochondrial), phosphoenolpyruvate carboxykinase 2, mitochondrial	phosphoenolpyruvate carboxykinase 2, mitochondrial	Q16822	2293300	21.129	0.0020856	Cytoplasm	kinase		5106	74551	361042
PFKL	ATP-PFK, IPI00220617, LOC102548202, Pfk1, PFK2, PFK-B, phosphofructokinase, liver, B-type, phosphofructokinase, liver type	phosphofructokinase, liver type	P17858	61658	15.912	0.0020856	Cytoplasm	kinase		5211	18641	25741
PPARA:RXRA Coactivator							Cytoplasm	complex
PTN	HARP, HBBM, HBBN, HB-GAM, HBGF-8, HBNF, HBNF-1, NEGF1, OSF, OSF-1, pleiotrophin	pleiotrophin					Extracellular Space	growth factor		5764	19242	24924
Quantity of carbohydrate							Other	function
SCAP	9530044G19, mKIAA0199, SREBF chaperone	SREBF chaperone					Cytoplasm	other		22937	235623	301024
SCP2	C76618, mThiol, NLTP, NSLIPTR, NSL-TP, SCOX, Scp, SCP-CHI, SCP-X, sterol carrier protein 2, sterol carrier protein 2, liver	sterol carrier protein 2	P22307	549970	19.069	0.0023936	Cytoplasm	transporter		6342	20280	25541
SLC27A5	ACSB, ACSVL6, BACS, BAL, Bile Acid-Coa Synthetase, FACVL3, FATP-5, Fatty Acid-Coa Ligase, LOC79111, Rbal, rBAL-1, solute carrier family 27 (fatty acid transporter), member 5, solute carrier family 27 member 5, VLACSR, VLCS-H2	solute carrier family 27 member 5	Q9Y2P5	554570	19.081	0.0025268	Cytoplasm	transporter		10998	26459	79111
SMARCAL1	6030401P21Rik, AI851716, HARP, HHARP, LOC679248, LOC690314, Mharp, SNF2 related chromatin remodeling annealing helicase 1, SNF2 related chromatin remodeling ATPase like 1	SNF2 related chromatin remodeling annealing helicase 1					Nucleus	enzyme		50485	54380	316477
Synthesis of lipid							Other	function
UGDH	DEE84, EIEE84, GDH, UDGH, UDPGDH, UDP-GlcDH, UDP-glucose 6-dehydrogenase, UDP-glucose dehydrogenase, UGD	UDP-glucose 6-dehydrogenase	O60701	501540	18.936	0.0020856	Nucleus	enzyme		7358	22235	83472
ZBTB20	1300017A20Rik, 7330412A13RIK, A930017C21Rik, D16Wsu73e, DKFZp566F123, DPZF, HOF, J20, LOC102723469, Oda8, ODA-8S, PRIMS, RGD1560387, Tg(PDGFB-APPSwInd)20Lms, Zfp288, zinc finger and BTB domain containing 20, ZNF288	zinc finger and BTB domain containing 20					Nucleus	transcription regulator		26137	56490	288105

## Sheet: Fibrosis-Control_ relations
© 2000-2026 QIAGEN. All rights reserved.
From Molecule(s)	Relationship Type	To Molecule(s)	Catalyst(s)
AADAC	causation	Conversion of lipid
AADAC	causation	Invasion of tumor cell lines
ACLY	causation	Biosynthesis of carboxylic acid
ACLY	causation	Conversion of lipid
ACLY	causation	Death of embryo
ACLY	causation	Fatty acid metabolism
ACLY	causation	Growth of solid tumor
ACLY	causation	Invasion of tumor cell lines
ACLY	causation	Synthesis of lipid
ACLY	correlation	Inflammation of absolute anatomical region
ACOX1	causation	Biosynthesis of carboxylic acid
ACOX1	causation	Conversion of lipid
ACOX1	causation	Fatty acid metabolism
ACOX1	causation	Inflammation of absolute anatomical region
ACOX1	causation	Synthesis of lipid
ACOX2	causation	Synthesis of lipid
ACOX2	correlation	Inflammation of absolute anatomical region
ADH4	causation	Conversion of lipid
ADH4	causation	Synthesis of lipid
ADH4	correlation	Inflammation of absolute anatomical region
AOX1	correlation	Inflammation of absolute anatomical region
APOB	causation	Biosynthesis of carboxylic acid
APOB	causation	Conversion of lipid
APOB	causation	Death of embryo
APOB	causation	Fatty acid metabolism
APOB	causation	Synthesis of lipid
APOB	correlation	Inflammation of absolute anatomical region
CYB5A	causation	Synthesis of lipid
CYP4A11	causation	Biosynthesis of carboxylic acid
CYP4A11	causation	Fatty acid metabolism
CYP4A11	causation	Synthesis of lipid
EHHADH	causation	Biosynthesis of carboxylic acid
EHHADH	causation	Fatty acid metabolism
EHHADH	causation	Synthesis of lipid
FASN	causation	Biosynthesis of carboxylic acid
FASN	causation	Conversion of lipid
FASN	causation	Death of embryo
FASN	causation	Fatty acid metabolism
FASN	causation	Growth of solid tumor
FASN	causation	Invasion of tumor cell lines
FASN	causation	Quantity of carbohydrate
FASN	causation	Synthesis of lipid
FASN	correlation	Inflammation of absolute anatomical region
FBP1	causation	Quantity of carbohydrate
HMGCS1	causation	Growth of solid tumor
HMGCS1	causation	HIV infection
HMGCS1	causation	Invasion of tumor cell lines
HMGCS1	causation	Synthesis of lipid
HMGCS1	correlation	Inflammation of absolute anatomical region
HUWE1	causation	Death of embryo
HUWE1	causation	HIV infection
HUWE1	expression	ACLY
HUWE1	expression	ACOX1
HUWE1	expression	ACOX2
HUWE1	expression	AOX1
HUWE1	expression	EHHADH
HUWE1	expression	FASN
HUWE1	inhibition	HUWE1
HUWE1	protein-protein interactions	HUWE1
LDHB	causation	Quantity of carbohydrate
LDHB	correlation	Inflammation of absolute anatomical region
MED1	activation	MED1
MED1	causation	Death of embryo
MED1	causation	Synthesis of lipid
MED1	expression	ACLY
MED1	expression	ACOX1
MED1	expression	EHHADH
MED1	expression	FASN
MED1	expression	SCP2
MED1	protein-protein interactions	MED1
MED1	transcription	APOB
MTTP	causation	Death of embryo
MTTP	causation	Fatty acid metabolism
MTTP	causation	Inflammation of absolute anatomical region
MTTP	causation	Synthesis of lipid
NR0B2	activation	NR0B2
NR0B2	causation	HIV infection
NR0B2	causation	Inflammation of absolute anatomical region
NR0B2	causation	Synthesis of lipid
NR0B2	correlation	Inflammation of absolute anatomical region
NR0B2	expression	ACLY
NR0B2	expression	ACOX1
NR0B2	expression	FASN
NR0B2	expression	MTTP
NR0B2	expression	NR0B2
NR0B2	expression	PCK2
NR0B2	protein-DNA interactions	ACOX1
NR0B2	regulation of binding	NR0B2
NR0B2	transcription	ACOX1
NR0B2	transcription	FASN
NR0B2	transcription	FBP1
NR0B2	transcription	PCK2
PC	causation	Invasion of tumor cell lines
PC	causation	Synthesis of lipid
PC	correlation	HIV infection
PCK2	causation	Biosynthesis of carboxylic acid
PCK2	causation	Invasion of tumor cell lines
PCK2	correlation	Inflammation of absolute anatomical region
PFKL	causation	HIV infection
PFKL	causation	Invasion of tumor cell lines
PPARA:RXRA Coactivator	expression	ACOX1
PPARA:RXRA Coactivator	expression	CYP4A11
PPARA:RXRA Coactivator	expression	HMGCS1
PPARA:RXRA Coactivator	membership	MED1
PTN	causation	Growth of solid tumor
PTN	causation	Invasion of tumor cell lines
PTN	correlation	Inflammation of absolute anatomical region
PTN	expression	ACLY
PTN	expression	ACOX1
PTN	expression	APOB
PTN	expression	FASN
PTN	expression	FBP1
PTN	expression	HMGCS1
PTN	expression	PC
PTN	expression	PFKL
PTN	expression	SLC27A5
PTN	protein-protein interactions	PTN
SCAP	causation	Biosynthesis of carboxylic acid
SCAP	causation	Fatty acid metabolism
SCAP	causation	Growth of solid tumor
SCAP	causation	Inflammation of absolute anatomical region
SCAP	causation	Invasion of tumor cell lines
SCAP	causation	Quantity of carbohydrate
SCAP	causation	Synthesis of lipid
SCAP	correlation	Inflammation of absolute anatomical region
SCAP	expression	ACLY
SCAP	expression	CYB5A
SCAP	expression	EHHADH
SCAP	expression	FASN
SCAP	expression	HMGCS1
SCAP	expression	SCAP
SCP2	causation	Biosynthesis of carboxylic acid
SCP2	causation	Fatty acid metabolism
SCP2	causation	Inflammation of absolute anatomical region
SCP2	causation	Quantity of carbohydrate
SCP2	causation	Synthesis of lipid
SCP2	correlation	Inflammation of absolute anatomical region
SLC27A5	causation	Conversion of lipid
SLC27A5	causation	Fatty acid metabolism
SLC27A5	causation	Synthesis of lipid
SMARCAL1	causation	Quantity of carbohydrate
SMARCAL1	expression	AADAC
SMARCAL1	expression	ACLY
SMARCAL1	expression	EHHADH
SMARCAL1	expression	FASN
SMARCAL1	expression	HMGCS1
SMARCAL1	expression	MTTP
SMARCAL1	expression	NR0B2
UGDH	causation	Biosynthesis of carboxylic acid
UGDH	causation	Growth of solid tumor
UGDH	causation	Invasion of tumor cell lines
UGDH	causation	Quantity of carbohydrate
ZBTB20	causation	Quantity of carbohydrate
ZBTB20	causation	Synthesis of lipid
ZBTB20	correlation	Inflammation of absolute anatomical region
ZBTB20	expression	ADH4
ZBTB20	expression	FASN
ZBTB20	expression	LDHB
ZBTB20	expression	UGDH
